# Supplementary material for: A transcribed enhancer dictates mesendoderm specification in pluripotency
Source: Nat Commun. 2017 Nov 27;8:1806. doi: 10.1038/s41467-017-01804-w (PMC5703900; doi:10.1038/s41467-017-01804-w)
Supplement: Supplementary file 3 — Supplementary Data 1 [file 41467_2017_1804_MOESM3_ESM.xlsx]

## Sheet: Eo- vs ESC
Supplementary Data 1	Unfiltered list of transcript expression in ESCs, Eo- cells and Eo+ cells
Ensembl.Gene.ID	Custom name	logFC	AveExpr	t	P.Value	adj.P.Val	B	category	Description	Chromosome.Name	Gene.Start..bp.	Gene.End..bp.	Strand	Associated.Gene.Name	Gene.type	Source..gene.	Status..gene.	Version..gene.
ENSMUSG00000022157	XLOC_023477	-10.9056	-6.13398	-8.65472	5.43946e-07	6.28897e-06	5.17492	PCG	mast cell protease 8 [Source:MGI Symbol;Acc:MGI:1261780]	14	56082166	56085216	-1	Mcpt8	protein_coding	ensembl	KNOWN	7
NA	XLOC_023369	-10.1435	-5.87688	-11.6073	1.44019e-08	4.53885e-07	7.4192	novel_lncRNA	NA	NA	NA	NA	NA	NA	NA	NA	NA	NA
ENSMUSG00000001020	XLOC_044225	-10.0082	-3.66283	-8.86602	4.0756e-07	5.04324e-06	6.31118	PCG	S100 calcium binding protein A4 [Source:MGI Symbol;Acc:MGI:1330282]	3	90603770	90606045	1	S100a4	protein_coding	ensembl_havana	KNOWN	7
ENSMUSG00000022156	XLOC_023481	-9.99075	-6.96445	-11.2745	2.0852e-08	5.81943e-07	7.088	PCG	granzyme E [Source:MGI Symbol;Acc:MGI:109265]	14	56117619	56120625	-1	Gzme	protein_coding	ensembl	KNOWN	7
ENSMUSG00000036887	XLOC_051740	-9.9785	-7.23302	-16.6157	1.31596e-10	1.94648e-08	9.31317	PCG	complement component 1, q subcomponent, alpha polypeptide [Source:MGI Symbol;Acc:MGI:88223]	4	136895917	136898803	-1	C1qa	protein_coding	ensembl_havana	KNOWN	5
ENSMUSG00000043613	XLOC_070017	-9.96818	-7.23448	-9.1027	2.96691e-07	3.95594e-06	5.52049	PCG	matrix metallopeptidase 3 [Source:MGI Symbol;Acc:MGI:97010]	9	7445822	7455972	1	Mmp3	protein_coding	ensembl	KNOWN	7
ENSMUSG00000036905	XLOC_051738	-9.84144	-6.27693	-8.97579	3.5149e-07	4.51334e-06	5.40848	PCG	complement component 1, q subcomponent, beta polypeptide [Source:MGI Symbol;Acc:MGI:88224]	4	136880129	136886187	-1	C1qb	protein_coding	ensembl_havana	KNOWN	8
NA	XLOC_034342	-9.69576	-7.33255	-9.03693	3.2386e-07	4.24864e-06	5.45559	novel_lncRNA	NA	NA	NA	NA	NA	NA	NA	NA	NA	NA
ENSMUSG00000069049	XLOC_078784	-9.686	-6.80689	-8.44026	7.32868e-07	7.84377e-06	4.93724	PCG	eukaryotic translation initiation factor 2, subunit 3, structural gene Y-linked [Source:MGI Symbol;Acc:MGI:1349430]	Y	1010543	1028847	1	Eif2s3y	protein_coding	ensembl_havana	KNOWN	7
NA	XLOC_023038	-9.44209	-7.41087	-14.1009	1.1577e-09	8.23268e-08	8.4332	novel_lncRNA	NA	NA	NA	NA	NA	NA	NA	NA	NA	NA
ENSMUSG00000056457	XLOC_019014	-9.09353	-7.53006	-11.3325	1.9538e-08	5.5655e-07	7.06226	PCG	prolactin family 2, subfamily c, member 3 [Source:MGI Symbol;Acc:MGI:1341833]	13	12790822	12800078	-1	Prl2c3	protein_coding	ensembl	KNOWN	5
ENSMUSG00000097789	XLOC_062394	-8.94181	-5.38759	-7.60255	2.47386e-06	2.01422e-05	4.33748	Ensembl_lncRNA	predicted gene 2115 [Source:MGI Symbol;Acc:MGI:3780284]	7	84528975	84578337	1	Gm2115	lincRNA	ensembl	KNOWN	1
ENSMUSG00000036896	XLOC_051739	-8.84934	-7.038	-8.02165	1.33179e-06	1.24101e-05	4.52554	PCG	complement component 1, q subcomponent, C chain [Source:MGI Symbol;Acc:MGI:88225]	4	136889804	136893065	-1	C1qc	protein_coding	ensembl_havana	KNOWN	5
ENSMUSG00000035373	XLOC_010390	-8.84689	-6.4916	-7.18371	4.6964e-06	3.36183e-05	3.64965	PCG	chemokine (C-C motif) ligand 7 [Source:MGI Symbol;Acc:MGI:99512]	11	82045712	82047525	1	Ccl7	protein_coding	ensembl_havana	KNOWN	2
ENSMUSG00000069045	XLOC_079419	-8.83194	-6.75634	-6.93188	6.98135e-06	4.58626e-05	3.35682	PCG	DEAD (Asp-Glu-Ala-Asp) box polypeptide 3, Y-linked [Source:MGI Symbol;Acc:MGI:1349406]	Y	1260771	1286629	-1	Ddx3y	protein_coding	ensembl_havana	KNOWN	7
NA	XLOC_038566	-8.78833	-7.35569	-10.294	6.54907e-08	1.31497e-06	6.40225	novel_lncRNA	NA	NA	NA	NA	NA	NA	NA	NA	NA	NA
ENSMUSG00000039462	XLOC_005534	-8.77267	-7.37333	-7.30119	3.91458e-06	2.90964e-05	3.75817	PCG	collagen, type X, alpha 1 [Source:MGI Symbol;Acc:MGI:88445]	10	34389981	34397085	1	Col10a1	protein_coding	ensembl_havana	KNOWN	4
ENSMUSG00000047104	XLOC_060591	-8.64269	-6.75816	-7.80233	1.83652e-06	1.59855e-05	4.29719	PCG	phosphatidylethanolamine binding protein 2 [Source:MGI Symbol;Acc:MGI:1923650]	6	135309784	135310347	-1	Pbp2	protein_coding	ensembl	KNOWN	4
ENSMUSG00000029372	XLOC_053308	-8.54285	-7.10122	-7.22737	4.38817e-06	3.18067e-05	3.684	PCG	pro-platelet basic protein [Source:MGI Symbol;Acc:MGI:1888712]	5	90768518	90770060	1	Ppbp	protein_coding	ensembl	KNOWN	6
NA	XLOC_033411	-8.54262	-7.11398	-6.93305	6.96838e-06	4.58096e-05	3.33516	novel_lncRNA	NA	NA	NA	NA	NA	NA	NA	NA	NA	NA
ENSMUSG00000035385	XLOC_010389	-8.50158	-4.31626	-6.50346	1.39746e-05	7.96889e-05	3.10172	PCG	chemokine (C-C motif) ligand 2 [Source:MGI Symbol;Acc:MGI:98259]	11	82035571	82037453	1	Ccl2	protein_coding	ensembl_havana	KNOWN	5
ENSMUSG00000026536	XLOC_004845	-8.49862	-7.3339	-9.94598	1.00369e-07	1.78437e-06	6.13697	PCG	myeloid cell nuclear differentiation antigen [Source:MGI Symbol;Acc:MGI:3041120]	1	173896345	173913046	-1	Mnda	protein_coding	ensembl_havana	KNOWN	9
ENSMUSG00000073489	XLOC_004845	-8.49862	-7.3339	-9.94598	1.00369e-07	1.78437e-06	6.13697	PCG	interferon activated gene 204 [Source:MGI Symbol;Acc:MGI:96429]	1	173747293	173766943	-1	Ifi204	protein_coding	ensembl_havana	KNOWN	5
ENSMUSG00000026981	XLOC_037448	-8.38882	-6.41766	-7.67015	2.23537e-06	1.86172e-05	4.17389	PCG	interleukin 1 receptor antagonist [Source:MGI Symbol;Acc:MGI:96547]	2	24336853	24351494	1	Il1rn	protein_coding	ensembl_havana	KNOWN	11
ENSMUSG00000031250	XLOC_075959	-8.35483	-7.51001	-9.64315	1.46908e-07	2.34325e-06	5.87863	PCG	tenomodulin [Source:MGI Symbol;Acc:MGI:1929885]	X	133850980	133865577	1	Tnmd	protein_coding	ensembl_havana	KNOWN	8
ENSMUSG00000024672	XLOC_036216	-8.32724	-7.26075	-8.62586	5.66035e-07	6.47352e-06	5.05873	PCG	membrane-spanning 4-domains, subfamily A, member 7 [Source:MGI Symbol;Acc:MGI:1918846]	19	11321039	11336146	-1	Ms4a7	protein_coding	ensembl_havana	KNOWN	7
NA	XLOC_031789	-8.3131	-7.251	-11.5234	1.57966e-08	4.84757e-07	7.17649	novel_lncRNA	NA	NA	NA	NA	NA	NA	NA	NA	NA	NA
ENSMUSG00000030218	XLOC_060610	-8.2999	-2.17632	-7.9472	1.48432e-06	1.35191e-05	5.61218	PCG	matrix Gla protein [Source:MGI Symbol;Acc:MGI:96976]	6	136872436	136875805	-1	Mgp	protein_coding	ensembl	KNOWN	1
ENSMUSG00000015852	XLOC_046063	-8.28574	-7.79977	-13.5401	1.96974e-09	1.18118e-07	8.10429	PCG	Fc receptor-like S, scavenger receptor [Source:MGI Symbol;Acc:MGI:1933397]	3	87250758	87263738	-1	Fcrls	protein_coding	ensembl_havana	KNOWN	9
NA	XLOC_019460	-8.1888	-7.82749	-16.6798	1.25e-10	1.8739e-08	9.16523	novel_lncRNA	NA	NA	NA	NA	NA	NA	NA	NA	NA	NA
ENSMUSG00000044041	XLOC_013410	-8.13293	-5.591	-11.3468	1.92264e-08	5.50258e-07	7.09426	PCG	keratin 13 [Source:MGI Symbol;Acc:MGI:101925]	11	100117327	100121566	-1	Krt13	protein_coding	ensembl_havana	KNOWN	4
NA	XLOC_025898	-8.02141	-7.36493	-12.2078	7.5461e-09	2.90165e-07	7.51284	novel_lncRNA	NA	NA	NA	NA	NA	NA	NA	NA	NA	NA
ENSMUSG00000066137	XLOC_050666	-8.00282	-7.61833	-12.0837	8.60502e-09	3.19264e-07	7.43283	PCG	predicted gene 11487 [Source:MGI Symbol;Acc:MGI:3650704]	4	73401032	73405072	-1	Gm11487	protein_coding	ensembl_havana	NOVEL	8
ENSMUSG00000049593	XLOC_046208	-7.99791	-7.90141	-5.66327	5.86469e-05	0.000255889	1.69766	PCG	late cornified envelope 1H [Source:MGI Symbol;Acc:MGI:1914968]	3	92763215	92765065	-1	Lce1h	protein_coding	ensembl_havana	KNOWN	8
ENSMUSG00000068887	XLOC_046208	-7.99791	-7.90141	-5.66327	5.86469e-05	0.000255889	1.69766	PCG	late cornified envelope 1J [Source:MGI Symbol;Acc:MGI:3702532]	3	92788840	92790514	-1	Lce1j	protein_coding	ensembl_havana	KNOWN	4
NA	XLOC_042619	-7.98629	-6.22173	-10.3322	6.2536e-08	1.27721e-06	6.47434	novel_lncRNA	NA	NA	NA	NA	NA	NA	NA	NA	NA	NA
NA	XLOC_078739	-7.92303	-7.92337	-8.19742	1.03375e-06	1.02346e-05	4.61855	novel_lncRNA	NA	NA	NA	NA	NA	NA	NA	NA	NA	NA
NA	XLOC_070567	-7.88635	-7.94807	-5.90408	3.84918e-05	0.00018132	2.01916	novel_lncRNA	NA	NA	NA	NA	NA	NA	NA	NA	NA	NA
ENSMUSG00000087113	XLOC_011084	-7.88302	-7.39937	-11.9803	9.60901e-09	3.43898e-07	7.39979	Ensembl_lncRNA	predicted gene 11714 [Source:MGI Symbol;Acc:MGI:3649214]	11	107428276	107435686	1	Gm11714	processed_transcript	havana	NOVEL	1
NA	XLOC_018135	-7.79831	-7.94947	-12.8092	4.05508e-09	1.93901e-07	7.726	novel_lncRNA	NA	NA	NA	NA	NA	NA	NA	NA	NA	NA
ENSMUSG00000029409	XLOC_055546	-7.77486	-6.87189	-6.83823	8.10781e-06	5.15495e-05	3.19815	PCG	cDNA sequence U90926 [Source:MGI Symbol;Acc:MGI:1930915]	5	92209896	92215408	-1	U90926	protein_coding	ensembl	KNOWN	4
ENSMUSG00000063767	XLOC_044230	-7.76266	-7.22886	-9.51798	1.7242e-07	2.64922e-06	5.76769	PCG	S100 calcium binding protein A7A [Source:MGI Symbol;Acc:MGI:2687194]	3	90654302	90658130	1	S100a7a	protein_coding	ensembl	KNOWN	2
NA	XLOC_057880	-7.744	-5.99882	-11.6402	1.38905e-08	4.43435e-07	7.95626	novel_lncRNA	NA	NA	NA	NA	NA	NA	NA	NA	NA	NA
NA	XLOC_024350	-7.73158	-7.97457	-14.4728	8.22101e-10	6.42252e-08	8.40192	novel_lncRNA	NA	NA	NA	NA	NA	NA	NA	NA	NA	NA
NA	XLOC_034192	-7.67144	-8.01174	-8.95012	3.63829e-07	4.6419e-06	5.26862	novel_lncRNA	NA	NA	NA	NA	NA	NA	NA	NA	NA	NA
ENSMUSG00000017165	XLOC_010867	-7.6413	-7.21093	-10.033	9.01113e-08	1.64687e-06	6.17389	PCG	gastrin [Source:MGI Symbol;Acc:MGI:104768]	11	100334407	100336996	1	Gast	protein_coding	ensembl_havana	KNOWN	1
ENSMUSG00000041559	XLOC_001758	-7.63207	-4.94422	-8.86365	4.08873e-07	5.05386e-06	5.57574	PCG	fibromodulin [Source:MGI Symbol;Acc:MGI:1328364]	1	134037254	134048277	1	Fmod	protein_coding	ensembl_havana	KNOWN	7
NA	XLOC_039053	-7.61595	-7.14547	-8.85651	4.12846e-07	5.08314e-06	5.24638	novel_lncRNA	NA	NA	NA	NA	NA	NA	NA	NA	NA	NA
ENSMUSG00000029377	XLOC_053319	-7.61485	-4.38566	-7.73335	2.03432e-06	1.72527e-05	4.98146	PCG	epiregulin [Source:MGI Symbol;Acc:MGI:107508]	5	91074617	91093649	1	Ereg	protein_coding	ensembl	KNOWN	4
ENSMUSG00000025150	XLOC_013931	-7.60958	-6.20599	-8.15601	1.09695e-06	1.06606e-05	4.62228	PCG	carbonyl reductase 2 [Source:MGI Symbol;Acc:MGI:107200]	11	120729489	120732114	-1	Cbr2	protein_coding	ensembl_havana	KNOWN	6
NA	XLOC_020101	-7.53947	-6.66724	-10.5722	4.69302e-08	1.03093e-06	6.74777	novel_lncRNA	NA	NA	NA	NA	NA	NA	NA	NA	NA	NA
ENSMUSG00000038147	XLOC_002309	-7.49196	-7.50435	-7.57731	2.56963e-06	2.0762e-05	3.97339	PCG	CD84 antigen [Source:MGI Symbol;Acc:MGI:1336885]	1	171839697	171890718	1	Cd84	protein_coding	ensembl_havana	KNOWN	9
NA	XLOC_024368	-7.48781	-6.77971	-10.0067	9.30884e-08	1.69291e-06	6.24843	novel_lncRNA	NA	NA	NA	NA	NA	NA	NA	NA	NA	NA
NA	XLOC_026898	-7.43986	-6.52436	-11.1167	2.49298e-08	6.5691e-07	7.2944	novel_lncRNA	NA	NA	NA	NA	NA	NA	NA	NA	NA	NA
ENSMUSG00000047562	XLOC_070022	-7.43066	-7.14165	-6.60643	1.18008e-05	6.93839e-05	2.93299	PCG	matrix metallopeptidase 10 [Source:MGI Symbol;Acc:MGI:97007]	9	7502352	7510238	1	Mmp10	protein_coding	ensembl	KNOWN	2
NA	XLOC_003136	-7.42736	-6.30721	-8.98354	3.47854e-07	4.47452e-06	5.38128	novel_lncRNA	NA	NA	NA	NA	NA	NA	NA	NA	NA	NA
ENSMUSG00000025838	XLOC_038413	-7.41781	-6.05247	-10.3753	5.93741e-08	1.22202e-06	7.22548	PCG	preferentially expressed antigen in melanoma like 6 [Source:MGI Symbol;Acc:MGI:2156390]	2	87506565	87510872	1	Pramel6	protein_coding	ensembl_havana	KNOWN	8
ENSMUSG00000071361	XLOC_023475	-7.39568	-7.83035	-9.97137	9.72534e-08	1.74481e-06	6.07423	PCG	mast cell protease 9 [Source:MGI Symbol;Acc:MGI:1194491]	14	56026864	56030495	-1	Mcpt9	protein_coding	ensembl	KNOWN	1
NA	XLOC_057317	-7.3786	-7.56472	-11.9111	1.03498e-08	3.6081e-07	7.27478	novel_lncRNA	NA	NA	NA	NA	NA	NA	NA	NA	NA	NA
ENSMUSG00000037254	XLOC_040185	-7.35229	-4.80946	-6.18696	2.37139e-05	0.000122146	2.52678	PCG	inter-alpha trypsin inhibitor, heavy chain 2 [Source:MGI Symbol;Acc:MGI:96619]	2	10094593	10131396	-1	Itih2	protein_coding	ensembl_havana	KNOWN	14
NA	XLOC_058181	-7.35013	-6.33279	-8.7313	4.89636e-07	5.81476e-06	5.15265	novel_lncRNA	NA	NA	NA	NA	NA	NA	NA	NA	NA	NA
ENSMUSG00000024471	XLOC_033322	-7.31558	-7.25212	-11.0337	2.7409e-08	7.03847e-07	6.8363	PCG	myotilin [Source:MGI Symbol;Acc:MGI:1889800]	18	44334074	44355724	1	Myot	protein_coding	ensembl_havana	KNOWN	8
ENSMUSG00000079092	XLOC_019015	-7.30941	-8.1206	-12.1243	8.24213e-09	3.09822e-07	7.31809	PCG	prolactin family 2, subfamily c, member 2 [Source:MGI Symbol;Acc:MGI:97618]	13	12996132	13005383	-1	Prl2c2	protein_coding	ensembl	KNOWN	3
ENSMUSG00000051617	XLOC_013414	-7.29856	-6.24866	-9.5737	1.60526e-07	2.50987e-06	6.03057	PCG	keratin 9 [Source:MGI Symbol;Acc:MGI:96696]	11	100186781	100193246	-1	Krt9	protein_coding	ensembl_havana	KNOWN	3
ENSMUSG00000027800	XLOC_045747	-7.29243	-2.64813	-9.72818	1.31886e-07	2.17883e-06	7.66359	PCG	transmembrane 4 superfamily member 1 [Source:MGI Symbol;Acc:MGI:104678]	3	57285611	57301919	-1	Tm4sf1	protein_coding	ensembl	KNOWN	10
ENSMUSG00000095514	XLOC_018878	-7.28165	-7.20874	-9.35554	2.12747e-07	3.09725e-06	5.67447	PCG	DNA segment, Chr 13, ERATO Doi 608, expressed [Source:MGI Symbol;Acc:MGI:1277199]	13	119836006	119846570	1	D13Ertd608e	protein_coding	ensembl_havana	NOVEL	2
NA	XLOC_045909	-7.2332	-7.83856	-10.4537	5.4045e-08	1.142e-06	6.34004	novel_lncRNA	NA	NA	NA	NA	NA	NA	NA	NA	NA	NA
ENSMUSG00000054215	XLOC_044279	-7.22866	-7.42381	-6.96516	6.62177e-06	4.40135e-05	3.35169	PCG	small proline-rich protein 2K [Source:MGI Symbol;Acc:MGI:1330344]	3	92432582	92433925	1	Sprr2k	protein_coding	ensembl_havana	KNOWN	2
ENSMUSG00000101581	XLOC_071407	-7.22842	-6.60972	-6.70726	1.00142e-05	6.08489e-05	3.03736	Ensembl_lncRNA	RIKEN cDNA C430002N11 gene [Source:MGI Symbol;Acc:MGI:2442576]	9	96765562	96782477	1	C430002N11Rik	processed_transcript	havana	NOVEL	2
ENSMUSG00000068457	XLOC_079418	-7.2232	-7.89208	-9.71887	1.33448e-07	2.19481e-06	5.87144	PCG	ubiquitously transcribed tetratricopeptide repeat gene, Y chromosome [Source:MGI Symbol;Acc:MGI:894810]	Y	1096861	1245759	-1	Uty	protein_coding	ensembl_havana	KNOWN	10
NA	XLOC_050416	-7.22221	-6.26149	-7.46352	3.0528e-06	2.36827e-05	4.14677	novel_lncRNA	NA	NA	NA	NA	NA	NA	NA	NA	NA	NA
ENSMUSG00000039883	XLOC_052444	-7.22145	-5.57571	-7.39919	3.36756e-06	2.56756e-05	4.2904	PCG	leucine rich repeat containing 17 [Source:MGI Symbol;Acc:MGI:1921761]	5	21543527	21575900	1	Lrrc17	protein_coding	ensembl	KNOWN	4
NA	XLOC_034480	-7.20333	-7.62643	-10.4469	5.44807e-08	1.14901e-06	6.42366	novel_lncRNA	NA	NA	NA	NA	NA	NA	NA	NA	NA	NA
NA	XLOC_072107	-7.19111	-7.8855	-9.82162	1.17238e-07	2.00862e-06	5.94914	novel_lncRNA	NA	NA	NA	NA	NA	NA	NA	NA	NA	NA
ENSMUSG00000056673	XLOC_078782	-7.18975	-7.50553	-8.35468	8.26665e-07	8.62617e-06	4.77004	PCG	lysine (K)-specific demethylase 5D [Source:MGI Symbol;Acc:MGI:99780]	Y	897788	956786	1	Kdm5d	protein_coding	ensembl_havana	KNOWN	10
NA	XLOC_050466	-7.15781	-7.59228	-9.76311	1.26194e-07	2.11697e-06	5.91778	novel_lncRNA	NA	NA	NA	NA	NA	NA	NA	NA	NA	NA
ENSMUSG00000025746	XLOC_052570	-7.14673	-6.38419	-6.61433	1.16493e-05	6.86668e-05	2.93971	PCG	interleukin 6 [Source:MGI Symbol;Acc:MGI:96559]	5	30013161	30019968	1	Il6	protein_coding	ensembl	KNOWN	7
NA	XLOC_020725	-7.14632	-7.18898	-10.1177	8.11868e-08	1.52652e-06	6.1926	novel_lncRNA	NA	NA	NA	NA	NA	NA	NA	NA	NA	NA
NA	XLOC_029010	-7.14295	-8.18182	-8.63916	5.55738e-07	6.392e-06	4.95254	novel_lncRNA	NA	NA	NA	NA	NA	NA	NA	NA	NA	NA
NA	XLOC_047326	-7.12898	-7.70879	-11.6813	1.32795e-08	4.29204e-07	7.15692	novel_lncRNA	NA	NA	NA	NA	NA	NA	NA	NA	NA	NA
ENSMUSG00000049130	XLOC_063830	-7.09533	-7.00911	-9.15207	2.77886e-07	3.78714e-06	5.45565	PCG	complement component 5a receptor 1 [Source:MGI Symbol;Acc:MGI:88232]	7	16246743	16259540	-1	C5ar1	protein_coding	ensembl	KNOWN	5
NA	XLOC_062469	-7.09167	-8.05766	-12.0839	8.60324e-09	3.19264e-07	7.26289	novel_lncRNA	NA	NA	NA	NA	NA	NA	NA	NA	NA	NA
ENSMUSG00000031375	XLOC_075167	-7.08854	2.08666	-10.2604	6.82119e-08	1.34526e-06	8.58376	PCG	biglycan [Source:MGI Symbol;Acc:MGI:88158]	X	73483602	73495933	1	Bgn	protein_coding	ensembl_havana	KNOWN	13
ENSMUSG00000028492	XLOC_050774	-7.08241	-7.12004	-9.4985	1.76795e-07	2.69962e-06	5.69443	PCG	family with sequence similarity 154, member A [Source:MGI Symbol;Acc:MGI:1923061]	4	86444641	86558328	-1	Fam154a	protein_coding	ensembl_havana	KNOWN	9
ENSMUSG00000047686	XLOC_077979	-7.0435	-7.69241	-6.57663	1.23907e-05	7.2023e-05	2.85186	PCG	zinc finger, CCHC domain containing 5 [Source:MGI Symbol;Acc:MGI:2685221]	X	106837082	106840644	-1	Zcchc5	protein_coding	ensembl_havana	KNOWN	9
ENSMUSG00000024529	XLOC_034479	-7.04167	-0.247414	-8.53374	6.43146e-07	7.11695e-06	6.41208	PCG	lysyl oxidase [Source:MGI Symbol;Acc:MGI:96817]	18	52516069	52529867	-1	Lox	protein_coding	ensembl	KNOWN	9
NA	XLOC_064464	-7.02304	-7.22059	-9.68779	1.38807e-07	2.25125e-06	5.92356	novel_lncRNA	NA	NA	NA	NA	NA	NA	NA	NA	NA	NA
ENSMUSG00000048521	XLOC_071888	-7.01618	-7.19526	-5.13514	0.000151829	0.000561999	0.938379	PCG	chemokine (C-X-C motif) receptor 6 [Source:MGI Symbol;Acc:MGI:1934582]	9	123806477	123811754	1	Cxcr6	protein_coding	ensembl	KNOWN	7
NA	XLOC_004089	-7.00149	-8.21916	-11.448	1.71742e-08	5.14228e-07	6.90887	novel_lncRNA	NA	NA	NA	NA	NA	NA	NA	NA	NA	NA
ENSMUSG00000034482	XLOC_030233	-7.00032	-6.63462	-5.78002	4.7769e-05	0.000216307	1.87615	PCG	lymphocyte antigen 6 complex, locus G5C [Source:MGI Symbol;Acc:MGI:2148974]	17	35108279	35111991	1	Ly6g5c	protein_coding	ensembl_havana	KNOWN	2
ENSMUSG00000094796	XLOC_018894	-6.99413	-4.99591	-9.98998	9.50349e-08	1.71946e-06	7.0317	PCG	cDNA sequence BC147527 [Source:MGI Symbol;Acc:MGI:4840510]	13	120308146	120308649	1	BC147527	protein_coding	ensembl	KNOWN	1
ENSMUSG00000085646	XLOC_013074	-6.98676	-7.19593	-9.16936	2.71606e-07	3.72673e-06	5.46262	Ensembl_lncRNA	predicted gene 11493 [Source:MGI Symbol;Acc:MGI:3651324]	11	88741011	88743369	-1	Gm11493	lincRNA	havana	NOVEL	1
ENSMUSG00000045954	XLOC_000592	-6.97315	-2.93715	-7.99536	1.38366e-06	1.2786e-05	5.58384	PCG	serum deprivation response [Source:MGI Symbol;Acc:MGI:99513]	1	51289126	51302960	1	Sdpr	protein_coding	ensembl_havana	KNOWN	7
NA	XLOC_064705	-6.96263	-7.08456	-9.24838	2.44751e-07	3.45438e-06	5.58966	novel_lncRNA	NA	NA	NA	NA	NA	NA	NA	NA	NA	NA
ENSMUSG00000021390	XLOC_017866	-6.95982	-6.33868	-6.64418	1.10955e-05	6.62118e-05	3.03766	PCG	osteoglycin [Source:MGI Symbol;Acc:MGI:109278]	13	49608071	49624500	1	Ogn	protein_coding	ensembl	KNOWN	5
ENSMUSG00000095625	XLOC_030393	-6.93294	-8.23767	-8.92095	3.78403e-07	4.78558e-06	5.17247	PCG	exocrine gland secreted peptide 24 [Source:MGI Symbol;Acc:MGI:5439398]	17	39038285	39040117	1	Esp24	protein_coding	ensembl	KNOWN	1
NA	XLOC_028507	-6.91909	-7.50648	-9.18247	2.66942e-07	3.67638e-06	5.47708	novel_lncRNA	NA	NA	NA	NA	NA	NA	NA	NA	NA	NA
ENSMUSG00000026574	XLOC_002187	-6.89544	-7.99067	-11.679	1.33129e-08	4.29204e-07	7.08294	PCG	dermatopontin [Source:MGI Symbol;Acc:MGI:1928392]	1	164796644	164824266	1	Dpt	protein_coding	ensembl_havana	KNOWN	5
ENSMUSG00000037035	XLOC_004090	-6.88618	-0.0498035	-16.4896	1.45693e-10	2.09661e-08	14.262	PCG	inhibin beta-B [Source:MGI Symbol;Acc:MGI:96571]	1	119415465	119422248	-1	Inhbb	protein_coding	ensembl_havana	KNOWN	5
NA	XLOC_020575	-6.88357	-7.37781	-10.2648	6.78514e-08	1.34053e-06	6.31899	novel_lncRNA	NA	NA	NA	NA	NA	NA	NA	NA	NA	NA
ENSMUSG00000086019	XLOC_060739	-6.83154	-7.12182	-7.4682	3.03113e-06	2.35888e-05	3.89944	Ensembl_lncRNA	predicted gene 15762 [Source:MGI Symbol;Acc:MGI:3783204]	6	147709982	147719451	-1	Gm15762	lincRNA	havana	NOVEL	1
NA	XLOC_015215	-6.82776	-7.25913	-9.38724	2.04155e-07	3.00769e-06	5.68124	novel_lncRNA	NA	NA	NA	NA	NA	NA	NA	NA	NA	NA
ENSMUSG00000089647	XLOC_025536	-6.82618	-7.19424	-9.77832	1.23799e-07	2.08987e-06	5.96187	Ensembl_lncRNA	predicted gene 2245 [Source:MGI Symbol;Acc:MGI:3780415]	15	6604341	6654303	-1	Gm2245	antisense	havana	NOVEL	1
NA	XLOC_019487	-6.81776	-7.75247	-9.8649	1.11049e-07	1.92638e-06	5.93506	novel_lncRNA	NA	NA	NA	NA	NA	NA	NA	NA	NA	NA
ENSMUSG00000085183	XLOC_048223	-6.8157	-8.28923	-9.97195	9.71836e-08	1.74481e-06	5.95182	Ensembl_lncRNA	predicted gene 12603 [Source:MGI Symbol;Acc:MGI:3649757]	4	89050308	89084614	1	Gm12603	lincRNA	havana	NOVEL	1
NA	XLOC_075073	-6.80282	-7.93138	-6.53059	1.33638e-05	7.66753e-05	2.75578	novel_lncRNA	NA	NA	NA	NA	NA	NA	NA	NA	NA	NA
NA	XLOC_017019	-6.80039	-7.338	-8.8	4.45788e-07	5.40771e-06	5.18654	novel_lncRNA	NA	NA	NA	NA	NA	NA	NA	NA	NA	NA
NA	XLOC_045738	-6.78855	-6.89681	-7.59786	2.49136e-06	2.0255e-05	4.04774	novel_lncRNA	NA	NA	NA	NA	NA	NA	NA	NA	NA	NA
NA	XLOC_047823	-6.77728	-6.95807	-9.1069	2.95041e-07	3.94471e-06	5.57029	novel_lncRNA	NA	NA	NA	NA	NA	NA	NA	NA	NA	NA
ENSMUSG00000032271	XLOC_072584	-6.77178	-6.04448	-6.39536	1.67149e-05	9.20909e-05	2.7075	PCG	nicotinamide N-methyltransferase [Source:MGI Symbol;Acc:MGI:1099443]	9	48591877	48605153	-1	Nnmt	protein_coding	ensembl_havana	KNOWN	9
NA	XLOC_033648	-6.76942	-7.10077	-9.53723	1.68208e-07	2.59348e-06	5.82032	novel_lncRNA	NA	NA	NA	NA	NA	NA	NA	NA	NA	NA
ENSMUSG00000023349	XLOC_058295	-6.76759	-8.03552	-10.8968	3.20907e-08	7.8848e-07	6.61161	PCG	C-type lectin domain family 4, member n [Source:MGI Symbol;Acc:MGI:1861231]	6	123229843	123247021	1	Clec4n	protein_coding	ensembl_havana	KNOWN	10
NA	XLOC_016908	-6.75615	-5.68074	-9.70296	1.36164e-07	2.22465e-06	6.56597	novel_lncRNA	NA	NA	NA	NA	NA	NA	NA	NA	NA	NA
ENSMUSG00000063881	XLOC_010206	-6.71082	-6.87816	-8.20324	1.02517e-06	1.01724e-05	4.66128	PCG	olfactory receptor 376 [Source:MGI Symbol;Acc:MGI:3030210]	11	73371246	73375704	1	Olfr376	protein_coding	ensembl_havana	KNOWN	6
ENSMUSG00000095821	XLOC_018895	-6.6777	-4.67411	-6.77836	8.92692e-06	5.58392e-05	3.53675	PCG	2-cell-stage, variable group, member 3 [Source:MGI Symbol;Acc:MGI:2675349]	13	120317567	120318076	1	Tcstv3	protein_coding	ensembl	KNOWN	1
NA	XLOC_027725	-6.66579	-7.03308	-7.80778	1.82179e-06	1.58934e-05	4.31683	novel_lncRNA	NA	NA	NA	NA	NA	NA	NA	NA	NA	NA
ENSMUSG00000075269	XLOC_027513	-6.6506	-8.07257	-12.5282	5.40369e-09	2.33707e-07	7.47296	PCG	brain expressed gene 6 [Source:MGI Symbol;Acc:MGI:3588247]	16	32186186	32186949	1	Bex6	protein_coding	ensembl_havana	KNOWN	4
NA	XLOC_050451	-6.63377	-6.88775	-10.2785	6.67294e-08	1.32798e-06	6.44482	novel_lncRNA	NA	NA	NA	NA	NA	NA	NA	NA	NA	NA
NA	XLOC_042442	-6.61004	-8.21735	-11.802	1.16444e-08	3.90855e-07	7.02799	novel_lncRNA	NA	NA	NA	NA	NA	NA	NA	NA	NA	NA
NA	XLOC_059339	-6.5957	-7.82741	-9.79674	1.20961e-07	2.05338e-06	5.90655	novel_lncRNA	NA	NA	NA	NA	NA	NA	NA	NA	NA	NA
ENSMUSG00000070618	XLOC_049319	-6.57826	-6.2048	-7.44426	3.14364e-06	2.42686e-05	4.25371	PCG	cDNA sequence BC080695 [Source:MGI Symbol;Acc:MGI:3525148]	4	143551700	143573798	1	BC080695	protein_coding	ensembl_havana	KNOWN	6
ENSMUSG00000095409	XLOC_049319	-6.57826	-6.2048	-7.44426	3.14364e-06	2.42686e-05	4.25371	PCG	predicted gene 13043 [Source:MGI Symbol;Acc:MGI:3649500]	4	143511343	143517831	1	Gm13043	protein_coding	ensembl_havana	KNOWN	1
ENSMUSG00000096154	XLOC_049319	-6.57826	-6.2048	-7.44426	3.14364e-06	2.42686e-05	4.25371	PCG	predicted gene 13057 [Source:MGI Symbol;Acc:MGI:3649690]	4	143551709	143558234	1	Gm13057	protein_coding	ensembl_havana	KNOWN	1
ENSMUSG00000038642	XLOC_044352	-6.57679	-5.50316	-8.21899	1.00235e-06	9.99966e-06	5.2907	PCG	cathepsin S [Source:MGI Symbol;Acc:MGI:107341]	3	95526786	95556403	1	Ctss	protein_coding	ensembl_havana	KNOWN	6
NA	XLOC_039099	-6.56738	-7.27407	-8.25389	9.53692e-07	9.62674e-06	4.69145	novel_lncRNA	NA	NA	NA	NA	NA	NA	NA	NA	NA	NA
ENSMUSG00000059256	XLOC_023482	-6.56537	-8.3808	-8.1774	1.0638e-06	1.04252e-05	4.46983	PCG	granzyme D [Source:MGI Symbol;Acc:MGI:109255]	14	56129556	56132608	-1	Gzmd	protein_coding	ensembl_havana	KNOWN	6
ENSMUSG00000087318	XLOC_009419	-6.55296	-7.44369	-10.5562	4.783e-08	1.04522e-06	6.47136	Ensembl_lncRNA	predicted gene 12114 [Source:MGI Symbol;Acc:MGI:3649344]	11	33068551	33080521	1	Gm12114	lincRNA	havana	NOVEL	1
ENSMUSG00000031886	XLOC_067950	-6.55012	-7.31958	-7.52629	2.77542e-06	2.20237e-05	3.9613	PCG	carboxylesterase 2E [Source:MGI Symbol;Acc:MGI:2443170]	8	104926260	104934672	1	Ces2e	protein_coding	ensembl	KNOWN	9
NA	XLOC_077562	-6.54648	-8.36952	-12.2588	7.15225e-09	2.78888e-07	7.24558	novel_lncRNA	NA	NA	NA	NA	NA	NA	NA	NA	NA	NA
ENSMUSG00000061520	XLOC_038415	-6.53896	-7.84923	-10.2535	6.87853e-08	1.35296e-06	6.21997	PCG	olfactory receptor 153 [Source:MGI Symbol;Acc:MGI:1313138]	2	87532035	87532958	1	Olfr153	protein_coding	ensembl_havana	KNOWN	3
ENSMUSG00000049799	XLOC_050895	-6.53563	-7.58928	-7.21857	4.44854e-06	3.21153e-05	3.51638	PCG	leucine rich repeat containing 19 [Source:MGI Symbol;Acc:MGI:2140219]	4	94636653	94650144	-1	Lrrc19	protein_coding	ensembl_havana	KNOWN	9
ENSMUSG00000095251	XLOC_046259	-6.52926	-8.38352	-10.8822	3.26366e-08	7.95723e-07	6.49392	PCG	predicted gene 10697 [Source:MGI Symbol;Acc:MGI:3710527]	3	94071622	94072644	-1	Gm10697	protein_coding	ensembl_havana	NOVEL	1
NA	XLOC_044317	-6.52592	-8.37903	-12.6306	4.8637e-09	2.19778e-07	7.41483	novel_lncRNA	NA	NA	NA	NA	NA	NA	NA	NA	NA	NA
ENSMUSG00000069515	XLOC_008605	-6.5185	-2.16597	-10.7994	3.59301e-08	8.51109e-07	9.11804	PCG	lysozyme 1 [Source:MGI Symbol;Acc:MGI:96902]	10	117287796	117292868	-1	Lyz1	protein_coding	ensembl	KNOWN	5
ENSMUSG00000069516	XLOC_008605	-6.5185	-2.16597	-10.7994	3.59301e-08	8.51109e-07	9.11804	PCG	lysozyme 2 [Source:MGI Symbol;Acc:MGI:96897]	10	117277334	117282274	-1	Lyz2	protein_coding	ensembl	KNOWN	7
NA	XLOC_049878	-6.51387	-7.60522	-10.2672	6.76547e-08	1.33784e-06	6.27183	novel_lncRNA	NA	NA	NA	NA	NA	NA	NA	NA	NA	NA
NA	XLOC_012485	-6.50336	-7.06435	-8.5532	6.25974e-07	6.95119e-06	4.95989	novel_lncRNA	NA	NA	NA	NA	NA	NA	NA	NA	NA	NA
NA	XLOC_068896	-6.5026	-8.19073	-10.573	4.68839e-08	1.03093e-06	6.30366	novel_lncRNA	NA	NA	NA	NA	NA	NA	NA	NA	NA	NA
ENSMUSG00000026535	XLOC_004848	-6.49567	-7.25366	-4.44781	0.00055241	0.00167185	-0.106741	PCG	interferon activated gene 202B [Source:MGI Symbol;Acc:MGI:1347083]	1	173962568	173982744	-1	Ifi202b	protein_coding	ensembl_havana	KNOWN	9
NA	XLOC_018927	-6.4858	-7.73538	-8.21604	1.00659e-06	1.00284e-05	4.60498	novel_lncRNA	NA	NA	NA	NA	NA	NA	NA	NA	NA	NA
ENSMUSG00000036924	XLOC_039291	-6.47705	-8.39733	-8.33187	8.53754e-07	8.86394e-06	4.60433	PCG	cystatin 13 [Source:MGI Symbol;Acc:MGI:1916544]	2	148820081	148830410	1	Cst13	protein_coding	ensembl_havana	KNOWN	3
ENSMUSG00000030144	XLOC_058296	-6.47156	-6.97042	-7.81269	1.80862e-06	1.58046e-05	4.39562	PCG	C-type lectin domain family 4, member d [Source:MGI Symbol;Acc:MGI:1298389]	6	123262107	123275268	1	Clec4d	protein_coding	ensembl	KNOWN	2
ENSMUSG00000069792	XLOC_010431	-6.46702	-8.4134	-8.37547	8.02764e-07	8.41798e-06	4.63721	PCG	WAP four-disulfide core domain 17 [Source:MGI Symbol;Acc:MGI:3649773]	11	83703991	83706268	1	Wfdc17	protein_coding	ensembl_havana	KNOWN	5
NA	XLOC_037127	-6.46504	-7.47966	-8.44255	7.30516e-07	7.82994e-06	4.82698	novel_lncRNA	NA	NA	NA	NA	NA	NA	NA	NA	NA	NA
ENSMUSG00000041324	XLOC_017313	-6.45498	-1.7489	-6.89087	7.45292e-06	4.8322e-05	4.01409	PCG	inhibin beta-A [Source:MGI Symbol;Acc:MGI:96570]	13	16011851	16027211	1	Inhba	protein_coding	ensembl	KNOWN	9
NA	XLOC_031711	-6.45407	-7.42871	-8.49592	6.77959e-07	7.40614e-06	4.84721	novel_lncRNA	NA	NA	NA	NA	NA	NA	NA	NA	NA	NA
NA	XLOC_056769	-6.4529	-8.21552	-10.2275	7.09988e-08	1.38666e-06	6.06742	novel_lncRNA	NA	NA	NA	NA	NA	NA	NA	NA	NA	NA
ENSMUSG00000101447	XLOC_000551	-6.44669	-7.28672	-8.26593	9.37482e-07	9.51941e-06	4.67515	Ensembl_lncRNA	predicted gene 28826 [Source:MGI Symbol;Acc:MGI:5579532]	1	47153461	47189071	1	Gm28826	lincRNA	havana	NOVEL	1
NA	XLOC_029316	-6.44045	-7.07892	-9.62134	1.51049e-07	2.3938e-06	5.95545	novel_lncRNA	NA	NA	NA	NA	NA	NA	NA	NA	NA	NA
ENSMUSG00000095935	XLOC_048052	-6.43804	-8.40189	-10.4197	5.62909e-08	1.17601e-06	6.19668	PCG	predicted gene 11238 [Source:MGI Symbol;Acc:MGI:3702316]	4	73607881	73657291	1	Gm11238	protein_coding	havana	KNOWN	1
ENSMUSG00000087203	XLOC_041829	-6.4326	-7.19055	-6.83739	8.11875e-06	5.15706e-05	3.1171	Ensembl_lncRNA	predicted gene 13986 [Source:MGI Symbol;Acc:MGI:3651937]	2	117857291	118111202	-1	Gm13986	processed_transcript	havana	NOVEL	3
ENSMUSG00000096879	XLOC_044290	-6.43189	-4.09451	-12.7498	4.30721e-09	2.02896e-07	10.5375	PCG	predicted gene 4858 [Source:MGI Symbol;Acc:MGI:3645677]	3	93068823	93075505	1	Gm4858	protein_coding	ensembl_havana	NOVEL	2
ENSMUSG00000101585	XLOC_065855	-6.42161	-8.41851	-10.776	3.6925e-08	8.65104e-07	6.41043	Ensembl_lncRNA	RIKEN cDNA 1600010M07 gene [Source:MGI Symbol;Acc:MGI:1917031]	7	109998376	110151202	-1	1600010M07Rik	lincRNA	havana	KNOWN	2
NA	XLOC_015933	-6.41971	-7.20863	-7.91118	1.56464e-06	1.40887e-05	4.36911	novel_lncRNA	NA	NA	NA	NA	NA	NA	NA	NA	NA	NA
NA	XLOC_067693	-6.41962	-7.49763	-9.2596	2.41173e-07	3.41851e-06	5.53708	novel_lncRNA	NA	NA	NA	NA	NA	NA	NA	NA	NA	NA
NA	XLOC_041760	-6.41859	-7.90269	-6.63775	1.12124e-05	6.67042e-05	2.91067	novel_lncRNA	NA	NA	NA	NA	NA	NA	NA	NA	NA	NA
NA	XLOC_036167	-6.41533	-6.97041	-8.36237	8.17742e-07	8.54202e-06	4.96658	novel_lncRNA	NA	NA	NA	NA	NA	NA	NA	NA	NA	NA
NA	XLOC_029946	-6.40699	-7.88805	-11.1532	2.39173e-08	6.39342e-07	6.7722	novel_lncRNA	NA	NA	NA	NA	NA	NA	NA	NA	NA	NA
ENSMUSG00000024066	XLOC_032494	-6.40473	-7.61103	-8.90489	3.86692e-07	4.86046e-06	5.13734	PCG	xanthine dehydrogenase [Source:MGI Symbol;Acc:MGI:98973]	17	73883908	73950182	-1	Xdh	protein_coding	ensembl	KNOWN	8
ENSMUSG00000024512	XLOC_034719	-6.4013	-8.42471	-5.98207	3.3643e-05	0.000162571	2.04788	PCG	dynactin associated protein [Source:MGI Symbol;Acc:MGI:1922827]	18	70240429	70244584	-1	Dynap	protein_coding	ensembl	KNOWN	3
NA	XLOC_027115	-6.40112	-7.44973	-9.41467	1.97017e-07	2.93371e-06	5.6648	novel_lncRNA	NA	NA	NA	NA	NA	NA	NA	NA	NA	NA
ENSMUSG00000095071	XLOC_018892	-6.39864	-4.74519	-10.1559	7.74764e-08	1.47805e-06	7.63114	PCG	cDNA sequence AF067061 [Source:MGI Symbol;Acc:MGI:2681166]	13	120263114	120264517	1	AF067061	protein_coding	ensembl_havana	NOVEL	2
NA	XLOC_043059	-6.39718	-8.29094	-11.813	1.15066e-08	3.87194e-07	6.98881	novel_lncRNA	NA	NA	NA	NA	NA	NA	NA	NA	NA	NA
NA	XLOC_021434	-6.3955	-8.29198	-11.7678	1.20847e-08	4.03194e-07	6.96475	novel_lncRNA	NA	NA	NA	NA	NA	NA	NA	NA	NA	NA
ENSMUSG00000072905	XLOC_015074	-6.38454	-4.17982	-12.6561	4.73845e-09	2.17215e-07	10.6521	PCG	predicted gene 2016 [Source:MGI Symbol;Acc:MGI:3780185]	12	87874072	87877859	1	Gm2016	protein_coding	ensembl_havana	NOVEL	5
ENSMUSG00000079030	XLOC_015074	-6.38454	-4.17982	-12.6561	4.73845e-09	2.17215e-07	10.6521	PCG	predicted gene 2046 [Source:MGI Symbol;Acc:MGI:3780214]	12	87973528	87980224	1	Gm2046	protein_coding	ensembl	KNOWN	2
ENSMUSG00000028364	XLOC_050605	-6.3723	2.13397	-6.64169	1.11406e-05	6.64274e-05	3.40297	PCG	tenascin C [Source:MGI Symbol;Acc:MGI:101922]	4	63959785	64047015	-1	Tnc	protein_coding	ensembl_havana	KNOWN	11
NA	XLOC_022325	-6.36802	-7.90515	-10.4197	5.62896e-08	1.17601e-06	6.30838	novel_lncRNA	NA	NA	NA	NA	NA	NA	NA	NA	NA	NA
ENSMUSG00000094328	XLOC_046258	-6.36641	-8.43638	-11.8635	1.08948e-08	3.74674e-07	7.00633	PCG	predicted gene 9125 [Source:MGI Symbol;Acc:MGI:3702970]	3	94047981	94054885	-1	Gm9125	protein_coding	ensembl_havana	KNOWN	2
NA	XLOC_067083	-6.36364	-7.30977	-8.53981	6.3774e-07	7.06418e-06	4.88782	novel_lncRNA	NA	NA	NA	NA	NA	NA	NA	NA	NA	NA
ENSMUSG00000093489	XLOC_007792	-6.3601	-3.94036	-16.0447	2.09802e-10	2.55763e-08	13.0644	Ensembl_lncRNA	predicted gene 20625 [Source:MGI Symbol;Acc:MGI:5313072]	10	61038229	61042811	-1	Gm20625	lincRNA	havana	NOVEL	1
ENSMUSG00000093573	XLOC_007792	-6.3601	-3.94036	-16.0447	2.09802e-10	2.55763e-08	13.0644	Ensembl_lncRNA	predicted gene 20610 [Source:MGI Symbol;Acc:MGI:5313057]	10	61046422	61051900	-1	Gm20610	lincRNA	havana	NOVEL	1
NA	XLOC_024636	-6.35227	-6.03112	-7.14061	5.02309e-06	3.55787e-05	3.78368	novel_lncRNA	NA	NA	NA	NA	NA	NA	NA	NA	NA	NA
NA	XLOC_073152	-6.34988	-8.43763	-10.0342	8.99765e-08	1.64687e-06	5.92269	novel_lncRNA	NA	NA	NA	NA	NA	NA	NA	NA	NA	NA
ENSMUSG00000028186	XLOC_045031	-6.3402	-6.46541	-8.31174	8.78447e-07	9.06516e-06	5.03339	PCG	urate oxidase [Source:MGI Symbol;Acc:MGI:98907]	3	146597077	146632305	1	Uox	protein_coding	ensembl_havana	KNOWN	10
NA	XLOC_020094	-6.3124	-5.51416	-7.5742	2.58169e-06	2.08263e-05	4.38747	novel_lncRNA	NA	NA	NA	NA	NA	NA	NA	NA	NA	NA
ENSMUSG00000054203	XLOC_004849	-6.30777	-8.26284	-10.8134	3.53497e-08	8.43337e-07	6.4115	PCG	interferon activated gene 205 [Source:MGI Symbol;Acc:MGI:101847]	1	174011998	174031810	-1	Ifi205	protein_coding	ensembl_havana	KNOWN	7
NA	XLOC_015883	-6.30338	-8.12989	-10.2705	6.738e-08	1.33717e-06	6.0712	novel_lncRNA	NA	NA	NA	NA	NA	NA	NA	NA	NA	NA
NA	XLOC_067652	-6.2957	-4.15592	-5.95393	3.53146e-05	0.000169045	2.42503	novel_lncRNA	NA	NA	NA	NA	NA	NA	NA	NA	NA	NA
NA	XLOC_045348	-6.27129	-6.36441	-9.39339	2.0253e-07	2.9917e-06	6.19231	novel_lncRNA	NA	NA	NA	NA	NA	NA	NA	NA	NA	NA
ENSMUSG00000041583	XLOC_063819	-6.26448	-5.30954	-8.10047	1.18823e-06	1.13341e-05	5.46304	PCG	oocyte specific homeobox 6 [Source:MGI Symbol;Acc:MGI:2149036]	7	15833241	15839678	-1	Obox6	protein_coding	ensembl_havana	KNOWN	8
ENSMUSG00000025347	XLOC_008825	-6.26026	-7.47612	-9.19145	2.63797e-07	3.64438e-06	5.43853	PCG	methyltransferase like 7B [Source:MGI Symbol;Acc:MGI:1918914]	10	128958277	128960988	-1	Mettl7b	protein_coding	ensembl	KNOWN	3
ENSMUSG00000058914	XLOC_024278	-6.24078	-6.14235	-5.91382	3.78485e-05	0.000178707	2.18548	PCG	C1q and tumor necrosis factor related protein 3 [Source:MGI Symbol;Acc:MGI:1932136]	15	10952332	10980150	1	C1qtnf3	protein_coding	ensembl_havana	KNOWN	8
NA	XLOC_062591	-6.23531	-7.24786	-7.64936	2.30601e-06	1.91122e-05	4.0987	novel_lncRNA	NA	NA	NA	NA	NA	NA	NA	NA	NA	NA
ENSMUSG00000079852	XLOC_060487	-6.2311	-8.49184	-7.7416	2.00953e-06	1.71022e-05	4.01561	PCG	killer cell lectin-like receptor, subfamily A, member 4 [Source:MGI Symbol;Acc:MGI:101904]	6	130043731	130067271	-1	Klra4	protein_coding	havana	KNOWN	4
NA	XLOC_040012	-6.23082	-8.08876	-9.74862	1.28523e-07	2.1399e-06	5.76423	novel_lncRNA	NA	NA	NA	NA	NA	NA	NA	NA	NA	NA
ENSMUSG00000051029	XLOC_017630	-6.22061	-4.29086	-8.6918	5.16889e-07	6.06142e-06	6.0571	PCG	serine (or cysteine) peptidase inhibitor, clade B, member 1b [Source:MGI Symbol;Acc:MGI:2445361]	13	33084125	33094380	1	Serpinb1b	protein_coding	ensembl_havana	KNOWN	7
ENSMUSG00000021388	XLOC_017864	-6.20239	-7.96558	-7.91042	1.56636e-06	1.40985e-05	4.26664	PCG	asporin [Source:MGI Symbol;Acc:MGI:1913945]	13	49544443	49567557	1	Aspn	protein_coding	ensembl	KNOWN	9
ENSMUSG00000085519	XLOC_038150	-6.19734	-8.16559	-9.19641	2.62078e-07	3.62288e-06	5.28673	Ensembl_lncRNA	predicted gene 13703 [Source:MGI Symbol;Acc:MGI:3651307]	2	73357268	73364333	1	Gm13703	antisense	havana	NOVEL	1
NA	XLOC_028148	-6.19486	-8.4911	-11.2696	2.09668e-08	5.83676e-07	6.65467	novel_lncRNA	NA	NA	NA	NA	NA	NA	NA	NA	NA	NA
NA	XLOC_009059	-6.17708	-6.27608	-7.97686	1.42144e-06	1.30374e-05	4.87443	novel_lncRNA	NA	NA	NA	NA	NA	NA	NA	NA	NA	NA
ENSMUSG00000047797	XLOC_075557	-6.16629	-2.09167	-7.42385	3.24303e-06	2.485e-05	4.85331	PCG	gap junction protein, beta 1 [Source:MGI Symbol;Acc:MGI:95719]	X	101376378	101385629	1	Gjb1	protein_coding	ensembl_havana	KNOWN	10
NA	XLOC_029426	-6.14583	-7.7697	-7.64313	2.32764e-06	1.92197e-05	4.02586	novel_lncRNA	NA	NA	NA	NA	NA	NA	NA	NA	NA	NA
ENSMUSG00000025887	XLOC_069996	-6.1436	-5.63669	-5.95232	3.54128e-05	0.000169286	2.41132	PCG	caspase 12 [Source:MGI Symbol;Acc:MGI:1312922]	9	5345430	5373032	1	Casp12	protein_coding	ensembl_havana	KNOWN	6
NA	XLOC_052393	-6.14171	-6.1155	-7.00483	6.21855e-06	4.19492e-05	3.67929	novel_lncRNA	NA	NA	NA	NA	NA	NA	NA	NA	NA	NA
ENSMUSG00000062310	XLOC_003776	-6.12862	-7.81626	-7.20184	4.56573e-06	3.28363e-05	3.49484	PCG	glutamine repeat protein 1 [Source:MGI Symbol;Acc:MGI:108038]	1	88499871	88510066	-1	Glrp1	protein_coding	ensembl_havana	KNOWN	7
NA	XLOC_029242	-6.11655	-8.50748	-9.27459	2.36476e-07	3.36759e-06	5.33906	novel_lncRNA	NA	NA	NA	NA	NA	NA	NA	NA	NA	NA
NA	XLOC_068904	-6.11009	-7.394	-7.77586	1.9099e-06	1.64371e-05	4.1722	novel_lncRNA	NA	NA	NA	NA	NA	NA	NA	NA	NA	NA
NA	XLOC_053985	-6.09709	-7.46263	-9.90346	1.05826e-07	1.8561e-06	6.01683	novel_lncRNA	NA	NA	NA	NA	NA	NA	NA	NA	NA	NA
ENSMUSG00000004988	XLOC_060228	-6.08663	-5.5636	-11.3248	1.97076e-08	5.59901e-07	8.34831	PCG	FXYD domain-containing ion transport regulator 4 [Source:MGI Symbol;Acc:MGI:1889005]	6	117933729	117937335	-1	Fxyd4	protein_coding	ensembl	KNOWN	7
NA	XLOC_055408	-6.08118	-8.26011	-10.3334	6.24477e-08	1.27721e-06	6.14583	novel_lncRNA	NA	NA	NA	NA	NA	NA	NA	NA	NA	NA
ENSMUSG00000024300	XLOC_030158	-6.07038	-1.5177	-14.7744	6.26361e-10	5.38646e-08	12.9845	PCG	myosin IF [Source:MGI Symbol;Acc:MGI:107711]	17	33555719	33607764	1	Myo1f	protein_coding	ensembl_havana	KNOWN	12
ENSMUSG00000078512	XLOC_051914	-6.06839	-6.56114	-8.423	7.5083e-07	7.9936e-06	5.35921	PCG	PRAME family member 6 [Source:MGI Symbol;Acc:MGI:3649940]	4	143894237	143900380	-1	Pramef6	protein_coding	ensembl_havana	KNOWN	4
ENSMUSG00000099876	XLOC_078785	-6.06796	-8.53719	-9.97438	9.6891e-08	1.74481e-06	5.82866	Ensembl_lncRNA	predicted gene 29650 [Source:MGI Symbol;Acc:MGI:5580356]	Y	1048393	1049134	1	Gm29650	lincRNA	havana	NOVEL	1
NA	XLOC_064718	-6.05593	-7.75807	-6.97597	6.50921e-06	4.34215e-05	3.30687	novel_lncRNA	NA	NA	NA	NA	NA	NA	NA	NA	NA	NA
NA	XLOC_072077	-6.05592	-7.892	-9.5339	1.68929e-07	2.6028e-06	5.66461	novel_lncRNA	NA	NA	NA	NA	NA	NA	NA	NA	NA	NA
ENSMUSG00000068289	XLOC_021861	-6.05088	-4.92009	-5.62628	6.26098e-05	0.000269628	1.85574	PCG	chymase 2, mast cell [Source:MGI Symbol;Acc:MGI:88426]	14	55971428	55973995	1	Cma2	protein_coding	ensembl	KNOWN	5
NA	XLOC_056696	-6.04767	-8.54105	-11.4033	1.80499e-08	5.30785e-07	6.69609	novel_lncRNA	NA	NA	NA	NA	NA	NA	NA	NA	NA	NA
NA	XLOC_006626	-6.04733	-8.41569	-8.95789	3.60045e-07	4.59892e-06	5.07174	novel_lncRNA	NA	NA	NA	NA	NA	NA	NA	NA	NA	NA
ENSMUSG00000085345	XLOC_053833	-6.04186	-7.18137	-4.61605	0.000400603	0.00127085	0.125104	Ensembl_lncRNA	predicted gene 16064 [Source:MGI Symbol;Acc:MGI:3801956]	5	119646134	119659262	1	Gm16064	lincRNA	havana	NOVEL	1
ENSMUSG00000035963	XLOC_008124	-6.03873	-7.4785	-7.88351	1.62944e-06	1.456e-05	4.29722	PCG	outer dense fiber of sperm tails 3-like 2 [Source:MGI Symbol;Acc:MGI:2686003]	10	79639526	79645738	-1	Odf3l2	protein_coding	ensembl	KNOWN	8
ENSMUSG00000053765	XLOC_053860	-6.03479	-7.10453	-8.43073	7.42727e-07	7.925e-06	4.81335	PCG	2'-5' oligoadenylate synthetase 1F [Source:MGI Symbol;Acc:MGI:2180855]	5	120847367	120857986	1	Oas1f	protein_coding	ensembl_havana	KNOWN	4
ENSMUSG00000002020	XLOC_016531	-6.0313	-1.25282	-10.0412	8.9205e-08	1.6384e-06	8.34173	PCG	latent transforming growth factor beta binding protein 2 [Source:MGI Symbol;Acc:MGI:99502]	12	84783212	84876532	-1	Ltbp2	protein_coding	ensembl_havana	KNOWN	11
NA	XLOC_051071	-6.02892	-7.80923	-9.63728	1.48011e-07	2.35406e-06	5.75852	novel_lncRNA	NA	NA	NA	NA	NA	NA	NA	NA	NA	NA
ENSMUSG00000060256	XLOC_044306	-6.01832	-6.38032	-12.4247	6.01409e-09	2.5102e-07	8.7283	PCG	TD and POZ domain containing 4 [Source:MGI Symbol;Acc:MGI:3027904]	3	93796398	93797510	1	Tdpoz4	protein_coding	ensembl_havana	KNOWN	1
NA	XLOC_012759	-6.00727	-7.15939	-7.11725	5.2101e-06	3.65927e-05	3.46322	novel_lncRNA	NA	NA	NA	NA	NA	NA	NA	NA	NA	NA
ENSMUSG00000098097	XLOC_046710	-6.00713	-4.98938	-8.18457	1.05293e-06	1.03644e-05	5.15973	Ensembl_lncRNA	RIKEN cDNA 6530403H02 gene [Source:MGI Symbol;Acc:MGI:2444638]	3	120604109	120886733	-1	6530403H02Rik	lincRNA	havana	KNOWN	3
ENSMUSG00000097754	XLOC_004461	-6.00504	-7.94653	-6.78201	8.87449e-06	5.55425e-05	3.0611	Ensembl_lncRNA	prostaglandin-endoperoxide synthase 2, opposite strand 2 [Source:MGI Symbol;Acc:MGI:5477181]	1	150159043	150164948	-1	Ptgs2os2	lincRNA	havana	NOVEL	1
ENSMUSG00000026069	XLOC_000454	-6.00176	-1.61955	-6.07245	2.88124e-05	0.000143108	2.73685	PCG	interleukin 1 receptor-like 1 [Source:MGI Symbol;Acc:MGI:98427]	1	40429570	40465415	1	Il1rl1	protein_coding	ensembl_havana	KNOWN	11
ENSMUSG00000020774	XLOC_012691	-6.00026	-5.00123	-7.71103	2.10307e-06	1.77014e-05	4.96734	PCG	aspartoacylase [Source:MGI Symbol;Acc:MGI:87914]	11	73304992	73329596	-1	Aspa	protein_coding	ensembl_havana	KNOWN	5
NA	XLOC_003553	-5.99696	-6.5735	-10.6637	4.21234e-08	9.57574e-07	7.33217	novel_lncRNA	NA	NA	NA	NA	NA	NA	NA	NA	NA	NA
ENSMUSG00000059430	XLOC_059796	-5.99658	-1.87931	-9.7866	1.22515e-07	2.075e-06	7.85689	PCG	actin, gamma 2, smooth muscle, enteric [Source:MGI Symbol;Acc:MGI:104589]	6	83512905	83536265	-1	Actg2	protein_coding	ensembl_havana	KNOWN	10
ENSMUSG00000084839	XLOC_042134	-5.99435	-8.5545	-10.6283	4.39159e-08	9.90693e-07	6.24085	Ensembl_lncRNA	predicted gene 14097 [Source:MGI Symbol;Acc:MGI:3651729]	2	132694432	132698523	-1	Gm14097	antisense	havana	NOVEL	1
ENSMUSG00000030208	XLOC_058511	-5.99389	1.19549	-14.1544	1.10158e-09	8.03823e-08	12.6677	PCG	epithelial membrane protein 1 [Source:MGI Symbol;Acc:MGI:107941]	6	135362931	135383173	1	Emp1	protein_coding	ensembl_havana	KNOWN	11
ENSMUSG00000032332	XLOC_073136	-5.98968	-1.06383	-8.06303	1.25426e-06	1.18116e-05	5.77142	PCG	collagen, type XII, alpha 1 [Source:MGI Symbol;Acc:MGI:88448]	9	79598991	79718831	-1	Col12a1	protein_coding	ensembl_havana	KNOWN	13
NA	XLOC_016110	-5.97651	-7.36768	-6.90131	7.32975e-06	4.77066e-05	3.22777	novel_lncRNA	NA	NA	NA	NA	NA	NA	NA	NA	NA	NA
NA	XLOC_070903	-5.97417	-8.56318	-9.94128	1.00957e-07	1.79195e-06	5.79158	novel_lncRNA	NA	NA	NA	NA	NA	NA	NA	NA	NA	NA
NA	XLOC_045012	-5.97246	-7.83892	-8.24396	9.6727e-07	9.71634e-06	4.54661	novel_lncRNA	NA	NA	NA	NA	NA	NA	NA	NA	NA	NA
ENSMUSG00000086238	XLOC_039828	-5.96503	-5.07191	-7.4228	3.2482e-06	2.48682e-05	4.543	Ensembl_lncRNA	predicted gene 14258 [Source:MGI Symbol;Acc:MGI:3652141]	2	169106453	169110415	1	Gm14258	lincRNA	havana	NOVEL	1
NA	XLOC_027296	-5.96431	-7.97977	-9.11358	2.92433e-07	3.92618e-06	5.24678	novel_lncRNA	NA	NA	NA	NA	NA	NA	NA	NA	NA	NA
NA	XLOC_006715	-5.95953	-7.06766	-9.08045	3.05601e-07	4.05068e-06	5.62693	novel_lncRNA	NA	NA	NA	NA	NA	NA	NA	NA	NA	NA
ENSMUSG00000039539	XLOC_068751	-5.9595	-6.96698	-6.14252	2.55703e-05	0.000129823	2.31391	PCG	sarcoglycan zeta [Source:MGI Symbol;Acc:MGI:2388820]	8	37522298	38661508	-1	Sgcz	protein_coding	ensembl_havana	KNOWN	9
NA	XLOC_019527	-5.95947	-6.84509	-6.76318	9.14817e-06	5.68863e-05	3.2044	novel_lncRNA	NA	NA	NA	NA	NA	NA	NA	NA	NA	NA
NA	XLOC_028697	-5.9493	-7.68811	-8.52068	6.54949e-07	7.21517e-06	4.86481	novel_lncRNA	NA	NA	NA	NA	NA	NA	NA	NA	NA	NA
ENSMUSG00000050762	XLOC_029889	-5.94587	-8.05758	-7.16157	4.86134e-06	3.46589e-05	3.47003	PCG	protease, serine 27 [Source:MGI Symbol;Acc:MGI:2450123]	17	24038144	24045954	1	Prss27	protein_coding	ensembl_havana	KNOWN	5
ENSMUSG00000047420	XLOC_059056	-5.94546	-6.76006	-5.08558	0.000166323	0.000607224	0.84247	PCG	family with sequence similarity 180, member A [Source:MGI Symbol;Acc:MGI:3039626]	6	35312746	35326141	-1	Fam180a	protein_coding	ensembl	KNOWN	7
NA	XLOC_045855	-5.93283	-7.88079	-7.8842	1.6278e-06	1.45571e-05	4.19244	novel_lncRNA	NA	NA	NA	NA	NA	NA	NA	NA	NA	NA
NA	XLOC_029172	-5.9287	-7.78178	-8.44684	7.26139e-07	7.79055e-06	4.73919	novel_lncRNA	NA	NA	NA	NA	NA	NA	NA	NA	NA	NA
ENSMUSG00000023279	XLOC_076569	-5.91982	-6.57872	-4.82279	0.000271131	0.000912004	0.459332	PCG	bone morphogenetic protein 15 [Source:MGI Symbol;Acc:MGI:1316745]	X	6314107	6320721	-1	Bmp15	protein_coding	ensembl_havana	KNOWN	7
NA	XLOC_007267	-5.91774	-8.59839	-7.20369	4.55258e-06	3.2763e-05	3.43071	novel_lncRNA	NA	NA	NA	NA	NA	NA	NA	NA	NA	NA
NA	XLOC_050983	-5.91468	-7.32952	-7.73873	2.01813e-06	1.71622e-05	4.18342	novel_lncRNA	NA	NA	NA	NA	NA	NA	NA	NA	NA	NA
ENSMUSG00000097776	XLOC_066882	-5.90827	-7.93797	-7.37929	3.47173e-06	2.63341e-05	3.69905	Ensembl_lncRNA	predicted gene, 26795 [Source:MGI Symbol;Acc:MGI:5477289]	8	28593505	28595599	1	Gm26795	lincRNA	havana	NOVEL	1
ENSMUSG00000069248	XLOC_019375	-5.9068	-8.32618	-6.63765	1.12142e-05	6.67042e-05	2.80763	PCG	serine (or cysteine) peptidase inhibitor, clade B, member 6e [Source:MGI Symbol;Acc:MGI:2667778]	13	33832345	33843408	-1	Serpinb6e	protein_coding	ensembl_havana	KNOWN	7
NA	XLOC_053167	-5.89792	-8.13421	-9.41345	1.97327e-07	2.93479e-06	5.46737	novel_lncRNA	NA	NA	NA	NA	NA	NA	NA	NA	NA	NA
NA	XLOC_055374	-5.88089	-6.47119	-7.58638	2.53477e-06	2.05327e-05	4.09268	novel_lncRNA	NA	NA	NA	NA	NA	NA	NA	NA	NA	NA
ENSMUSG00000074424	XLOC_046260	-5.87537	-8.07081	-10.4487	5.43692e-08	1.14775e-06	6.2499	PCG	predicted gene 10696 [Source:MGI Symbol;Acc:MGI:3702972]	3	94174412	94178193	-1	Gm10696	protein_coding	ensembl_havana	KNOWN	3
NA	XLOC_026030	-5.87269	-8.60163	-9.83686	1.15019e-07	1.9767e-06	5.69806	novel_lncRNA	NA	NA	NA	NA	NA	NA	NA	NA	NA	NA
NA	XLOC_041671	-5.86563	-7.73379	-8.47001	7.02956e-07	7.59323e-06	4.78702	novel_lncRNA	NA	NA	NA	NA	NA	NA	NA	NA	NA	NA
NA	XLOC_066592	-5.86267	-8.21347	-9.92109	1.03527e-07	1.83024e-06	5.86032	novel_lncRNA	NA	NA	NA	NA	NA	NA	NA	NA	NA	NA
NA	XLOC_019672	-5.85146	-7.41408	-8.46063	7.12243e-07	7.67113e-06	4.82627	novel_lncRNA	NA	NA	NA	NA	NA	NA	NA	NA	NA	NA
NA	XLOC_046529	-5.85024	-6.43625	-7.79883	1.84606e-06	1.60496e-05	4.61012	novel_lncRNA	NA	NA	NA	NA	NA	NA	NA	NA	NA	NA
ENSMUSG00000050328	XLOC_025456	-5.84996	-5.37712	-9.02623	3.28525e-07	4.28008e-06	6.66325	PCG	homeobox C12 [Source:MGI Symbol;Acc:MGI:96194]	15	102936757	102938609	1	Hoxc12	protein_coding	ensembl_havana	KNOWN	2
ENSMUSG00000086078	XLOC_011092	-5.84743	-4.6236	-9.98164	9.6022e-08	1.73347e-06	7.61232	Ensembl_lncRNA	predicted gene 11657 [Source:MGI Symbol;Acc:MGI:3649241]	11	107994022	107994631	1	Gm11657	antisense	havana	PUTATIVE	1
ENSMUSG00000071937	XLOC_067018	-5.83698	-6.83634	-6.92096	7.10377e-06	4.64656e-05	3.4799	PCG	a disintegrin and metallopeptidase domain 25 (testase 2) [Source:MGI Symbol;Acc:MGI:1345157]	8	40752208	40756175	1	Adam25	protein_coding	ensembl	KNOWN	3
ENSMUSG00000086712	XLOC_050415	-5.83624	-4.70396	-10.1497	7.80612e-08	1.48233e-06	7.94787	Ensembl_lncRNA	expressed sequence AI427809 [Source:MGI Symbol;Acc:MGI:2140270]	4	53261356	53270232	-1	AI427809	lincRNA	ensembl_havana	NOVEL	2
ENSMUSG00000074676	XLOC_042437	-5.83492	-5.46618	-8.48869	6.84841e-07	7.44832e-06	5.55976	PCG	forkhead box S1 [Source:MGI Symbol;Acc:MGI:95546]	2	152931898	152933208	-1	Foxs1	protein_coding	ensembl_havana	KNOWN	2
ENSMUSG00000024659	XLOC_036356	-5.82913	0.842956	-10.2486	6.92002e-08	1.35751e-06	8.56166	PCG	annexin A1 [Source:MGI Symbol;Acc:MGI:96819]	19	20373428	20390944	-1	Anxa1	protein_coding	ensembl_havana	KNOWN	10
ENSMUSG00000068196	XLOC_029060	-5.82908	-3.36106	-8.34064	8.43228e-07	8.77107e-06	6.1239	PCG	collagen, type VIII, alpha 1 [Source:MGI Symbol;Acc:MGI:88463]	16	57624258	57754737	-1	Col8a1	protein_coding	ensembl_havana	KNOWN	4
NA	XLOC_011613	-5.82833	-6.07589	-12.2897	6.92359e-09	2.73334e-07	9.03556	novel_lncRNA	NA	NA	NA	NA	NA	NA	NA	NA	NA	NA
ENSMUSG00000066688	XLOC_049321	-5.82823	-6.85368	-8.86154	4.10045e-07	5.0627e-06	5.62433	PCG	predicted gene 13083 [Source:MGI Symbol;Acc:MGI:3650232]	4	143615003	143618595	1	Gm13083	protein_coding	ensembl_havana	NOVEL	4
ENSMUSG00000025839	XLOC_041348	-5.82697	-5.0638	-11.2467	2.15163e-08	5.93117e-07	8.97366	PCG	preferentially expressed antigen in melanoma like 7 [Source:MGI Symbol;Acc:MGI:2156391]	2	87489087	87497093	-1	Pramel7	protein_coding	ensembl_havana	KNOWN	3
NA	XLOC_032673	-5.8245	-7.68601	-8.49115	6.82485e-07	7.42998e-06	4.81169	novel_lncRNA	NA	NA	NA	NA	NA	NA	NA	NA	NA	NA
ENSMUSG00000063109	XLOC_010565	-5.82237	-3.35519	-11.3585	1.89766e-08	5.4559e-07	9.19215	Ensembl_lncRNA	diacylglycerol kinase, epsilon, opposite strand [Source:MGI Symbol;Acc:MGI:3041185]	11	89064729	89069098	1	Dgkeos	antisense	ensembl_havana	KNOWN	9
ENSMUSG00000095341	XLOC_048056	-5.81732	-7.93525	-7.77786	1.90426e-06	1.64027e-05	4.12268	PCG	predicted gene 428 [Source:MGI Symbol;Acc:MGI:2685274]	4	73683516	73687558	1	Gm428	protein_coding	ensembl_havana	KNOWN	1
NA	XLOC_046248	-5.81686	-7.01439	-6.56088	1.2715e-05	7.35996e-05	2.83389	novel_lncRNA	NA	NA	NA	NA	NA	NA	NA	NA	NA	NA
ENSMUSG00000048764	XLOC_055452	-5.80828	-7.97501	-4.44976	0.000550345	0.00166651	-0.129388	PCG	transmembrane protease, serine 11f [Source:MGI Symbol;Acc:MGI:2442348]	5	86521898	86632424	-1	Tmprss11f	protein_coding	ensembl_havana	KNOWN	12
NA	XLOC_022274	-5.80711	-7.77623	-8.64098	5.54344e-07	6.38492e-06	4.94924	novel_lncRNA	NA	NA	NA	NA	NA	NA	NA	NA	NA	NA
ENSMUSG00000089696	XLOC_044311	-5.80654	-5.07226	-7.96535	1.4455e-06	1.32307e-05	5.41609	PCG	predicted gene 4778 [Source:MGI Symbol;Acc:MGI:3643869]	3	94264036	94266784	1	Gm4778	protein_coding	ensembl_havana	PUTATIVE	3
ENSMUSG00000090268	XLOC_044311	-5.80654	-5.07226	-7.96535	1.4455e-06	1.32307e-05	5.41609	PCG	predicted gene 5286 [Source:MGI Symbol;Acc:MGI:3644284]	3	94196714	94199802	1	Gm5286	protein_coding	havana	PUTATIVE	1
NA	XLOC_069536	-5.80572	-7.75826	-7.77309	1.91777e-06	1.64787e-05	4.05061	novel_lncRNA	NA	NA	NA	NA	NA	NA	NA	NA	NA	NA
ENSMUSG00000073226	XLOC_052340	-5.79434	-5.36838	-11.389	1.83404e-08	5.36335e-07	8.61049	Ensembl_lncRNA	predicted gene 10482 [Source:MGI Symbol;Acc:MGI:3644444]	5	10187866	10237890	1	Gm10482	lincRNA	ensembl_havana	NOVEL	5
NA	XLOC_011693	-5.7895	-7.95817	-8.42615	7.47516e-07	7.96214e-06	4.70462	novel_lncRNA	NA	NA	NA	NA	NA	NA	NA	NA	NA	NA
NA	XLOC_006767	-5.78298	-5.96492	-6.84746	7.98872e-06	5.0962e-05	3.76942	novel_lncRNA	NA	NA	NA	NA	NA	NA	NA	NA	NA	NA
NA	XLOC_061324	-5.78287	-7.4596	-7.39745	3.37654e-06	2.57264e-05	3.68773	novel_lncRNA	NA	NA	NA	NA	NA	NA	NA	NA	NA	NA
NA	XLOC_040730	-5.77925	-6.8156	-11.4094	1.79272e-08	5.30334e-07	6.63901	novel_lncRNA	NA	NA	NA	NA	NA	NA	NA	NA	NA	NA
NA	XLOC_056135	-5.77628	-8.36326	-9.78747	1.2238e-07	2.07429e-06	5.72171	novel_lncRNA	NA	NA	NA	NA	NA	NA	NA	NA	NA	NA
NA	XLOC_062882	-5.7705	-6.94786	-6.87946	7.58992e-06	4.89243e-05	3.23253	novel_lncRNA	NA	NA	NA	NA	NA	NA	NA	NA	NA	NA
ENSMUSG00000036381	XLOC_045782	-5.76694	-7.68559	-5.71737	5.33157e-05	0.000236725	1.68483	PCG	purinergic receptor P2Y, G-protein coupled, 14 [Source:MGI Symbol;Acc:MGI:2155705]	3	59114626	59130624	-1	P2ry14	protein_coding	ensembl	KNOWN	9
ENSMUSG00000026700	XLOC_002131	-5.7627	-7.71358	-6.27942	2.02903e-05	0.000107519	2.40218	PCG	tumor necrosis factor (ligand) superfamily, member 4 [Source:MGI Symbol;Acc:MGI:104511]	1	161395409	161418410	1	Tnfsf4	protein_coding	ensembl_havana	KNOWN	4
NA	XLOC_003759	-5.75275	-8.07148	-6.1771	2.41132e-05	0.0001239	2.27582	novel_lncRNA	NA	NA	NA	NA	NA	NA	NA	NA	NA	NA
ENSMUSG00000046623	XLOC_051475	-5.74473	-3.32179	-14.307	9.56747e-10	7.22018e-08	11.5672	PCG	gap junction protein, beta 4 [Source:MGI Symbol;Acc:MGI:95722]	4	127351086	127354081	-1	Gjb4	protein_coding	ensembl_havana	KNOWN	4
ENSMUSG00000027919	XLOC_046207	-5.74227	-8.00579	-5.39414	9.47817e-05	0.00037768	1.27364	PCG	late cornified envelope 1G [Source:MGI Symbol;Acc:MGI:1913445]	3	92750148	92752338	-1	Lce1g	protein_coding	ensembl_havana	KNOWN	5
ENSMUSG00000031936	XLOC_072053	-5.74128	-7.31091	-6.34291	1.82429e-05	9.85765e-05	2.49552	PCG	hephaestin-like 1 [Source:MGI Symbol;Acc:MGI:2685355]	9	15051841	15112108	-1	Hephl1	protein_coding	ensembl_havana	KNOWN	9
ENSMUSG00000094635	XLOC_016601	-5.73373	-6.34906	-8.3777	8.00249e-07	8.39883e-06	5.48079	PCG	predicted gene 7104 [Source:MGI Symbol;Acc:MGI:3779672]	12	88284535	88286055	-1	Gm7104	protein_coding	ensembl	KNOWN	1
NA	XLOC_069590	-5.73302	-6.79211	-6.47807	1.45727e-05	8.24487e-05	2.84131	novel_lncRNA	NA	NA	NA	NA	NA	NA	NA	NA	NA	NA
NA	XLOC_066069	-5.73177	-4.87766	-13.5387	1.97248e-09	1.18118e-07	10.5405	novel_lncRNA	NA	NA	NA	NA	NA	NA	NA	NA	NA	NA
NA	XLOC_062235	-5.72166	-5.95712	-7.67549	2.2176e-06	1.849e-05	4.41028	novel_lncRNA	NA	NA	NA	NA	NA	NA	NA	NA	NA	NA
NA	XLOC_047388	-5.72071	-3.94297	-10.6747	4.15827e-08	9.47653e-07	8.69742	novel_lncRNA	NA	NA	NA	NA	NA	NA	NA	NA	NA	NA
ENSMUSG00000042064	XLOC_038080	-5.71385	-2.78115	-15.5853	3.08724e-10	3.24629e-08	12.16	PCG	myosin IIIB [Source:MGI Symbol;Acc:MGI:2448580]	2	70039126	70429198	1	Myo3b	protein_coding	ensembl_havana	KNOWN	9
ENSMUSG00000086132	XLOC_038080	-5.71385	-2.78115	-15.5853	3.08724e-10	3.24629e-08	12.16	PCG	predicted gene 13631 [Source:MGI Symbol;Acc:MGI:3650760]	2	70038911	70042406	1	Gm13631	processed_transcript	havana	NOVEL	1
NA	XLOC_041207	-5.71289	-6.46759	-7.48889	2.93731e-06	2.30202e-05	4.41434	novel_lncRNA	NA	NA	NA	NA	NA	NA	NA	NA	NA	NA
NA	XLOC_034207	-5.70925	-6.44111	-8.30946	8.81283e-07	9.08175e-06	5.28529	novel_lncRNA	NA	NA	NA	NA	NA	NA	NA	NA	NA	NA
NA	XLOC_071752	-5.70901	-7.91512	-7.13522	5.06563e-06	3.58333e-05	3.45202	novel_lncRNA	NA	NA	NA	NA	NA	NA	NA	NA	NA	NA
NA	XLOC_024419	-5.70506	-6.34475	-7.21842	4.44956e-06	3.21153e-05	3.96453	novel_lncRNA	NA	NA	NA	NA	NA	NA	NA	NA	NA	NA
ENSMUSG00000078190	XLOC_002145	-5.70455	-4.8253	-6.74015	9.49487e-06	5.84447e-05	3.71029	Ensembl_lncRNA	dynamin 3, opposite strand [Source:MGI Symbol;Acc:MGI:3052332]	1	162217623	162225550	1	Dnm3os	antisense	ensembl_havana	KNOWN	6
NA	XLOC_016014	-5.70277	-7.30252	-7.66773	2.2435e-06	1.86708e-05	3.97722	novel_lncRNA	NA	NA	NA	NA	NA	NA	NA	NA	NA	NA
ENSMUSG00000048703	XLOC_054802	-5.70235	-8.14719	-6.67451	1.05609e-05	6.36553e-05	2.88297	PCG	spermatogenesis associated glutamate (E)-rich protein 4b [Source:MGI Symbol;Acc:MGI:1920776]	5	27495639	27501438	-1	Speer4b	protein_coding	ensembl_havana	KNOWN	5
ENSMUSG00000079034	XLOC_015068	-5.70214	-1.86338	-13.6508	1.77093e-09	1.09753e-07	12.0701	PCG	predicted gene 8300 [Source:MGI Symbol;Acc:MGI:3643794]	12	87514316	87518266	1	Gm8300	protein_coding	ensembl_havana	NOVEL	2
ENSMUSG00000092019	XLOC_015068	-5.70214	-1.86338	-13.6508	1.77093e-09	1.09753e-07	12.0701	PCG	predicted gene 4027 [Source:MGI Symbol;Acc:MGI:3782201]	12	87618869	87622955	1	Gm4027	protein_coding	ensembl_havana	NOVEL	2
ENSMUSG00000097581	XLOC_015068	-5.70214	-1.86338	-13.6508	1.77093e-09	1.09753e-07	12.0701	PCG	predicted gene, 21936 [Source:MGI Symbol;Acc:MGI:5439387]	12	87792580	87796877	1	Gm21936	protein_coding	havana	NOVEL	1
ENSMUSG00000086093	XLOC_028182	-5.69523	-5.72322	-7.47069	3.01966e-06	2.35243e-05	4.37052	Ensembl_lncRNA	predicted gene 15341 [Source:MGI Symbol;Acc:MGI:3705258]	16	96098499	96113821	1	Gm15341	antisense	havana	NOVEL	1
NA	XLOC_022753	-5.6896	-7.74941	-7.58361	2.54538e-06	2.0596e-05	3.90859	novel_lncRNA	NA	NA	NA	NA	NA	NA	NA	NA	NA	NA
ENSMUSG00000079031	XLOC_015070	-5.68922	-7.3484	-8.62036	5.70358e-07	6.4995e-06	5.04012	PCG	expressed sequence BB287469 [Source:MGI Symbol;Acc:MGI:3034635]	12	87816577	87820676	1	BB287469	protein_coding	ensembl_havana	NOVEL	1
ENSMUSG00000019122	XLOC_012935	-5.68879	-5.3752	-8.03543	1.30542e-06	1.22208e-05	5.2402	PCG	chemokine (C-C motif) ligand 9 [Source:MGI Symbol;Acc:MGI:104533]	11	83572919	83578636	-1	Ccl9	protein_coding	ensembl_havana	KNOWN	8
ENSMUSG00000075045	XLOC_007738	-5.68605	-7.07121	-7.27701	4.06349e-06	2.99623e-05	3.62755	PCG	predicted gene 4981 [Source:MGI Symbol;Acc:MGI:3645498]	10	58234848	58236699	-1	Gm4981	protein_coding	ensembl_havana	PUTATIVE	3
NA	XLOC_001553	-5.68046	-1.71695	-9.39456	2.02222e-07	2.9917e-06	7.44445	novel_lncRNA	NA	NA	NA	NA	NA	NA	NA	NA	NA	NA
ENSMUSG00000020405	XLOC_011950	-5.6688	-6.34044	-8.23982	9.72998e-07	9.76446e-06	5.34425	PCG	fatty acid binding protein 6, ileal (gastrotropin) [Source:MGI Symbol;Acc:MGI:96565]	11	43596049	43601540	-1	Fabp6	protein_coding	ensembl_havana	KNOWN	4
ENSMUSG00000050435	XLOC_075805	-5.66693	-6.48386	-7.149	4.95772e-06	3.51765e-05	4.00126	PCG	ubiquitin-conjugating enzyme E2D N-terminal like 1 [Source:MGI Symbol;Acc:MGI:3646570]	X	114905012	114905941	1	Ube2dnl1	protein_coding	ensembl_havana	KNOWN	2
ENSMUSG00000036256	XLOC_055401	-5.6632	-0.506157	-10.2198	7.16617e-08	1.3937e-06	8.57383	PCG	insulin-like growth factor binding protein 7 [Source:MGI Symbol;Acc:MGI:1352480]	5	77349240	77408045	-1	Igfbp7	protein_coding	ensembl	KNOWN	9
NA	XLOC_072224	-5.65974	-6.86048	-7.08122	5.51308e-06	3.82126e-05	3.74937	novel_lncRNA	NA	NA	NA	NA	NA	NA	NA	NA	NA	NA
ENSMUSG00000028298	XLOC_047541	-5.64684	-6.86382	-6.26883	2.06549e-05	0.00010906	2.59061	PCG	glycoprotein hormones, alpha subunit [Source:MGI Symbol;Acc:MGI:88390]	4	34893779	34907370	1	Cga	protein_coding	ensembl_havana	KNOWN	6
NA	XLOC_001479	-5.63577	-7.80343	-7.42592	3.23279e-06	2.48187e-05	3.75723	novel_lncRNA	NA	NA	NA	NA	NA	NA	NA	NA	NA	NA
NA	XLOC_022468	-5.63063	-6.17277	-5.83659	4.32786e-05	0.000200005	2.14526	novel_lncRNA	NA	NA	NA	NA	NA	NA	NA	NA	NA	NA
ENSMUSG00000085708	XLOC_053832	-5.62734	-5.0773	-4.2779	0.000766489	0.00220486	-0.305668	Ensembl_lncRNA	predicted gene 16063 [Source:MGI Symbol;Acc:MGI:3801955]	5	119625942	119634464	1	Gm16063	lincRNA	havana	NOVEL	1
NA	XLOC_015576	-5.62459	-7.31747	-6.75153	9.32182e-06	5.77557e-05	3.1319	novel_lncRNA	NA	NA	NA	NA	NA	NA	NA	NA	NA	NA
NA	XLOC_052412	-5.62415	-6.8487	-5.71269	5.37571e-05	0.000238256	1.93682	novel_lncRNA	NA	NA	NA	NA	NA	NA	NA	NA	NA	NA
ENSMUSG00000037411	XLOC_056298	-5.62119	2.38818	-13.4148	2.22401e-09	1.28166e-07	11.9807	PCG	serine (or cysteine) peptidase inhibitor, clade E, member 1 [Source:MGI Symbol;Acc:MGI:97608]	5	137061504	137072272	-1	Serpine1	protein_coding	ensembl	KNOWN	6
NA	XLOC_036901	-5.61714	-7.59824	-6.03597	3.06685e-05	0.000150643	2.11898	novel_lncRNA	NA	NA	NA	NA	NA	NA	NA	NA	NA	NA
NA	XLOC_038814	-5.61116	-8.69891	-6.27469	2.04522e-05	0.000108144	2.34747	novel_lncRNA	NA	NA	NA	NA	NA	NA	NA	NA	NA	NA
ENSMUSG00000095092	XLOC_073851	-5.61051	-5.69311	-12.9404	3.55314e-09	1.77553e-07	9.78917	PCG		GL456210.1	108390	110303	-1	AC125149.4	protein_coding	ensembl	NOVEL	1
NA	XLOC_009038	-5.60974	-6.68148	-8.15223	1.10293e-06	1.07066e-05	5.06298	novel_lncRNA	NA	NA	NA	NA	NA	NA	NA	NA	NA	NA
ENSMUSG00000079029	XLOC_016596	-5.609	-0.37601	-16.121	1.96948e-10	2.50812e-08	14.2959	PCG	predicted gene 5662 [Source:MGI Symbol;Acc:MGI:3648257]	12	88270640	88274500	-1	Gm5662	protein_coding	ensembl_havana	KNOWN	2
ENSMUSG00000093847	XLOC_016596	-5.609	-0.37601	-16.121	1.96948e-10	2.50812e-08	14.2959	PCG	predicted gene 5039 [Source:MGI Symbol;Acc:MGI:3648085]	12	88321047	88321481	-1	Gm5039	protein_coding	ensembl	KNOWN	1
ENSMUSG00000095799	XLOC_016596	-5.609	-0.37601	-16.121	1.96948e-10	2.50812e-08	14.2959	PCG	predicted pseudogene 8332 [Source:MGI Symbol;Acc:MGI:3644018]	12	88249666	88250100	-1	Gm8332	protein_coding	ensembl	KNOWN	1
NA	XLOC_002027	-5.60441	-3.88706	-14.5624	7.57928e-10	6.13728e-08	11.57	novel_lncRNA	NA	NA	NA	NA	NA	NA	NA	NA	NA	NA
NA	XLOC_019520	-5.60338	-8.02315	-9.11378	2.92357e-07	3.92618e-06	5.25498	novel_lncRNA	NA	NA	NA	NA	NA	NA	NA	NA	NA	NA
ENSMUSG00000071552	XLOC_028904	-5.59969	-6.44018	-4.54395	0.00045957	0.00142752	0.0407786	PCG	T cell immunoreceptor with Ig and ITIM domains [Source:MGI Symbol;Acc:MGI:3642260]	16	43648861	43664184	-1	Tigit	protein_coding	ensembl	KNOWN	4
NA	XLOC_003127	-5.59736	-7.73778	-5.78461	4.73872e-05	0.000215138	1.79982	novel_lncRNA	NA	NA	NA	NA	NA	NA	NA	NA	NA	NA
NA	XLOC_007376	-5.59512	-6.52839	-6.39263	1.6791e-05	9.2345e-05	2.61848	novel_lncRNA	NA	NA	NA	NA	NA	NA	NA	NA	NA	NA
ENSMUSG00000054293	XLOC_075715	-5.59461	-7.45173	-4.43446	0.000566746	0.0017076	-0.14258	PCG	RIKEN cDNA A630033H20 gene [Source:MGI Symbol;Acc:MGI:2441814]	X	107148927	107173661	1	A630033H20Rik	protein_coding	ensembl_havana	KNOWN	6
ENSMUSG00000028238	XLOC_049911	-5.59123	-8.18128	-6.4858	1.43878e-05	8.15592e-05	2.65256	PCG	ATPase, H+ transporting, lysosomal V0 subunit D2 [Source:MGI Symbol;Acc:MGI:1924415]	4	19876841	19922605	-1	Atp6v0d2	protein_coding	ensembl_havana	KNOWN	6
ENSMUSG00000074783	XLOC_039137	-5.58991	-6.16529	-10.4126	5.67714e-08	1.18382e-06	7.58438	Ensembl_lncRNA	expressed sequence AU019990 [Source:MGI Symbol;Acc:MGI:3034641]	2	132598195	132653068	1	AU019990	lincRNA	havana	NOVEL	6
NA	XLOC_073352	-5.58492	-5.85296	-7.81568	1.80063e-06	1.57534e-05	4.87495	novel_lncRNA	NA	NA	NA	NA	NA	NA	NA	NA	NA	NA
NA	XLOC_008546	-5.57701	-7.20627	-5.60701	6.47846e-05	0.000276899	1.56232	novel_lncRNA	NA	NA	NA	NA	NA	NA	NA	NA	NA	NA
NA	XLOC_001592	-5.5719	-7.4941	-6.71505	9.88849e-06	6.02736e-05	3.02058	novel_lncRNA	NA	NA	NA	NA	NA	NA	NA	NA	NA	NA
NA	XLOC_076229	-5.56933	-8.30507	-8.41115	7.6344e-07	8.09677e-06	4.63466	novel_lncRNA	NA	NA	NA	NA	NA	NA	NA	NA	NA	NA
NA	XLOC_028961	-5.55166	-7.73138	-6.86712	7.74114e-06	4.97075e-05	3.16839	novel_lncRNA	NA	NA	NA	NA	NA	NA	NA	NA	NA	NA
ENSMUSG00000096640	XLOC_008460	-5.54827	-7.79946	-6.79846	8.64255e-06	5.43046e-05	3.04569	PCG	predicted gene 4312 [Source:MGI Symbol;Acc:MGI:3782493]	10	100381647	100382560	-1	Gm4312	protein_coding	ensembl_havana	NOVEL	2
NA	XLOC_032094	-5.54398	-7.86573	-8.41167	7.62876e-07	8.09466e-06	4.71635	novel_lncRNA	NA	NA	NA	NA	NA	NA	NA	NA	NA	NA
ENSMUSG00000085403	XLOC_049522	-5.5433	-4.96388	-10.2946	6.54463e-08	1.31497e-06	7.72354	Ensembl_lncRNA	predicted gene 13068 [Source:MGI Symbol;Acc:MGI:3651967]	4	149748518	149749607	1	Gm13068	antisense	havana	NOVEL	1
NA	XLOC_048756	-5.53955	-7.28637	-5.78311	4.75117e-05	0.000215483	1.82385	novel_lncRNA	NA	NA	NA	NA	NA	NA	NA	NA	NA	NA
NA	XLOC_033601	-5.5387	-7.32386	-5.16676	0.000143275	0.000535699	0.964359	novel_lncRNA	NA	NA	NA	NA	NA	NA	NA	NA	NA	NA
NA	XLOC_014386	-5.52977	-7.42972	-6.33056	1.86235e-05	0.000100291	2.51894	novel_lncRNA	NA	NA	NA	NA	NA	NA	NA	NA	NA	NA
NA	XLOC_077529	-5.52149	-8.44412	-8.87315	4.03644e-07	5.01156e-06	4.98983	novel_lncRNA	NA	NA	NA	NA	NA	NA	NA	NA	NA	NA
NA	XLOC_023919	-5.51646	-8.30229	-4.84344	0.000260834	0.000883124	0.425345	novel_lncRNA	NA	NA	NA	NA	NA	NA	NA	NA	NA	NA
ENSMUSG00000059994	XLOC_044088	-5.51551	-7.40166	-7.80117	1.83968e-06	1.60067e-05	4.03721	PCG	Fc receptor-like 1 [Source:MGI Symbol;Acc:MGI:2442862]	3	87376387	87402934	1	Fcrl1	protein_coding	ensembl_havana	KNOWN	6
NA	XLOC_022326	-5.51412	-7.57267	-5.67987	5.69549e-05	0.000249899	1.65741	novel_lncRNA	NA	NA	NA	NA	NA	NA	NA	NA	NA	NA
NA	XLOC_018643	-5.50931	-6.11144	-6.69236	1.02592e-05	6.21426e-05	3.41504	novel_lncRNA	NA	NA	NA	NA	NA	NA	NA	NA	NA	NA
NA	XLOC_017674	-5.49599	-6.63016	-6.41979	1.60498e-05	8.90018e-05	2.95731	novel_lncRNA	NA	NA	NA	NA	NA	NA	NA	NA	NA	NA
NA	XLOC_062818	-5.49261	-8.19462	-8.48664	6.86798e-07	7.46489e-06	4.66017	novel_lncRNA	NA	NA	NA	NA	NA	NA	NA	NA	NA	NA
NA	XLOC_055229	-5.48071	-5.85391	-7.18121	4.71471e-06	3.3711e-05	4.02155	novel_lncRNA	NA	NA	NA	NA	NA	NA	NA	NA	NA	NA
ENSMUSG00000026420	XLOC_004202	-5.47566	-4.95096	-5.17381	0.000141435	0.000529803	1.24316	PCG	interleukin 24 [Source:MGI Symbol;Acc:MGI:2135548]	1	130882074	130887454	-1	Il24	protein_coding	ensembl_havana	KNOWN	12
ENSMUSG00000096323	XLOC_018887	-5.46746	-5.35177	-7.11008	5.26901e-06	3.68495e-05	4.1222	PCG	predicted gene, 20767 [Source:MGI Symbol;Acc:MGI:5434123]	13	120154627	120155136	1	Gm20767	protein_coding	ensembl	KNOWN	1
ENSMUSG00000058022	XLOC_019485	-5.46323	-8.01095	-7.51328	2.83064e-06	2.23818e-05	3.79576	PCG	androgen dependent TFPI regulating protein [Source:MGI Symbol;Acc:MGI:1924596]	13	41763148	41847684	-1	Adtrp	protein_coding	ensembl_havana	KNOWN	9
NA	XLOC_014598	-5.46098	-8.2121	-8.5841	5.99705e-07	6.73704e-06	4.79413	novel_lncRNA	NA	NA	NA	NA	NA	NA	NA	NA	NA	NA
NA	XLOC_065120	-5.46015	-8.04701	-6.31617	1.90774e-05	0.000102141	2.47589	novel_lncRNA	NA	NA	NA	NA	NA	NA	NA	NA	NA	NA
ENSMUSG00000094237	XLOC_020738	-5.45903	-2.19709	-13.9279	1.36131e-09	9.25391e-08	12.2954	PCG	cDNA sequence AF067063 [Source:MGI Symbol;Acc:MGI:2687009]	13	119827961	119830216	-1	AF067063	protein_coding	ensembl_havana	NOVEL	2
ENSMUSG00000096175	XLOC_020738	-5.45903	-2.19709	-13.9279	1.36131e-09	9.25391e-08	12.2954	PCG	predicted gene, 21761 [Source:MGI Symbol;Acc:MGI:5433925]	13	119912095	119929272	-1	Gm21761	protein_coding	ensembl_havana	PUTATIVE	3
ENSMUSG00000096284	XLOC_020738	-5.45903	-2.19709	-13.9279	1.36131e-09	9.25391e-08	12.2954	PCG	2-cell-stage, variable group, member 1 [Source:MGI Symbol;Acc:MGI:1933437]	13	119893388	119894785	-1	Tcstv1	protein_coding	ensembl_havana	KNOWN	2
ENSMUSG00000037086	XLOC_074779	-5.45897	-7.95865	-5.18741	0.000137959	0.000519588	0.958936	PCG	proline rich 32 [Source:MGI Symbol;Acc:MGI:1916050]	X	45090904	45092791	1	Prr32	protein_coding	ensembl_havana	NOVEL	3
ENSMUSG00000085634	XLOC_020631	-5.45349	-6.09057	-7.64726	2.31329e-06	1.91615e-05	4.7932	Ensembl_lncRNA	predicted gene 15290 [Source:MGI Symbol;Acc:MGI:3705144]	13	111522436	111549911	-1	Gm15290	lincRNA	havana	NOVEL	1
NA	XLOC_078014	-5.44696	-6.45587	-8.06148	1.25708e-06	1.18332e-05	4.90952	novel_lncRNA	NA	NA	NA	NA	NA	NA	NA	NA	NA	NA
NA	XLOC_047112	-5.44628	-5.61441	-6.27913	2.03003e-05	0.000107546	2.94225	novel_lncRNA	NA	NA	NA	NA	NA	NA	NA	NA	NA	NA
NA	XLOC_001408	-5.44524	-6.81826	-7.94923	1.47992e-06	1.34846e-05	4.79335	novel_lncRNA	NA	NA	NA	NA	NA	NA	NA	NA	NA	NA
NA	XLOC_003700	-5.44474	-8.33761	-5.44008	8.72643e-05	0.000352409	1.2933	novel_lncRNA	NA	NA	NA	NA	NA	NA	NA	NA	NA	NA
NA	XLOC_014652	-5.44441	-7.89702	-6.79602	8.67663e-06	5.44424e-05	3.06258	novel_lncRNA	NA	NA	NA	NA	NA	NA	NA	NA	NA	NA
NA	XLOC_023835	-5.43881	-6.13926	-5.54319	7.25662e-05	0.000303435	1.74487	novel_lncRNA	NA	NA	NA	NA	NA	NA	NA	NA	NA	NA
ENSMUSG00000025804	XLOC_073825	-5.4386	-7.786	-5.77293	4.83655e-05	0.000218596	1.7623	PCG	chemokine (C-C motif) receptor 1 [Source:MGI Symbol;Acc:MGI:104618]	9	123962126	123968692	-1	Ccr1	protein_coding	ensembl	KNOWN	4
ENSMUSG00000067813	XLOC_000121	-5.43777	-7.95073	-7.49939	2.8909e-06	2.27448e-05	3.8201	PCG	X Kell blood group precursor related family member 9 homolog [Source:MGI Symbol;Acc:MGI:2686466]	1	13668771	13701723	1	Xkr9	protein_coding	ensembl_havana	KNOWN	3
ENSMUSG00000064057	XLOC_009605	-5.43736	-3.21243	-12.6526	4.75567e-09	2.17555e-07	10.4955	PCG	secretoglobin, family 3A, member 1 [Source:MGI Symbol;Acc:MGI:1915912]	11	49663610	49665118	1	Scgb3a1	protein_coding	ensembl_havana	KNOWN	8
ENSMUSG00000060583	XLOC_070470	-5.43176	-7.53904	-7.03056	5.97085e-06	4.06039e-05	3.3543	PCG	olfactory receptor 881 [Source:MGI Symbol;Acc:MGI:3030715]	9	37992492	37993439	1	Olfr881	protein_coding	ensembl	KNOWN	2
ENSMUSG00000029848	XLOC_056971	-5.42981	-1.46392	-7.6071	2.45698e-06	2.00415e-05	5.0713	PCG	stimulated by retinoic acid gene 8 [Source:MGI Symbol;Acc:MGI:107917]	6	34920163	34939344	1	Stra8	protein_coding	ensembl_havana	KNOWN	7
ENSMUSG00000095339	XLOC_063676	-5.42969	-4.60478	-9.71186	1.34636e-07	2.20782e-06	7.67412	PCG	zinc finger and SCAN domain containing 4B [Source:MGI Symbol;Acc:MGI:3645447]	7	10900740	10905050	-1	Zscan4b	protein_coding	ensembl	KNOWN	1
ENSMUSG00000006462	XLOC_039754	-5.42381	-8.29604	-6.51169	1.37862e-05	7.87931e-05	2.65194	Ensembl_lncRNA	RIKEN cDNA A530013C23 gene [Source:MGI Symbol;Acc:MGI:3041178]	2	167691177	167729172	1	A530013C23Rik	lincRNA	ensembl_havana	KNOWN	6
ENSMUSG00000050578	XLOC_070015	-5.41553	-5.49091	-5.37336	9.84005e-05	0.000389373	1.50356	PCG	matrix metallopeptidase 13 [Source:MGI Symbol;Acc:MGI:1340026]	9	7272514	7283333	1	Mmp13	protein_coding	ensembl	KNOWN	9
ENSMUSG00000090013	XLOC_059910	-5.4123	-5.8607	-8.07772	1.22791e-06	1.15979e-05	5.28335	Ensembl_lncRNA	predicted gene 6507 [Source:MGI Symbol;Acc:MGI:3645279]	6	89184672	89186025	-1	Gm6507	lincRNA	havana	NOVEL	1
NA	XLOC_002259	-5.40849	-8.36169	-8.68162	5.24176e-07	6.121e-06	4.84199	novel_lncRNA	NA	NA	NA	NA	NA	NA	NA	NA	NA	NA
ENSMUSG00000085152	XLOC_013087	-5.39531	-2.8795	-18.2862	3.64049e-11	8.78843e-09	14.5256	Ensembl_lncRNA	predicted gene 11496 [Source:MGI Symbol;Acc:MGI:3649410]	11	88993040	88996544	-1	Gm11496	lincRNA	havana	NOVEL	1
ENSMUSG00000031253	XLOC_075960	-5.38702	-3.31697	-7.62553	2.38988e-06	1.96096e-05	4.94705	PCG	sushi-repeat-containing protein, X-linked 2 [Source:MGI Symbol;Acc:MGI:1916042]	X	133908426	133932446	1	Srpx2	protein_coding	ensembl_havana	KNOWN	11
ENSMUSG00000096728	XLOC_073915	-5.38625	-7.57626	-7.68418	2.18902e-06	1.82929e-05	4.06352	PCG		GL456354.1	158543	161339	1	AC140325.3	protein_coding	ensembl	NOVEL	1
ENSMUSG00000060924	XLOC_068428	-5.38412	-6.88995	-7.23336	4.34757e-06	3.15743e-05	3.49708	PCG	CUB and Sushi multiple domains 1 [Source:MGI Symbol;Acc:MGI:2137383]	8	15892537	17535586	-1	Csmd1	protein_coding	ensembl_havana	KNOWN	10
ENSMUSG00000023992	XLOC_030569	-5.38073	-5.83102	-6.29911	1.96308e-05	0.00010444	2.83723	PCG	triggering receptor expressed on myeloid cells 2 [Source:MGI Symbol;Acc:MGI:1913150]	17	48346401	48354147	1	Trem2	protein_coding	ensembl_havana	KNOWN	10
ENSMUSG00000032243	XLOC_070924	-5.37313	-1.89318	-9.81031	1.18916e-07	2.03109e-06	7.9675	PCG	integrin alpha 11 [Source:MGI Symbol;Acc:MGI:2442114]	9	62677826	62783982	1	Itga11	protein_coding	ensembl_havana	KNOWN	8
ENSMUSG00000062345	XLOC_001441	-5.37069	-5.78897	-4.49522	0.000504431	0.00154647	0.0831702	PCG	serine (or cysteine) peptidase inhibitor, clade B, member 2 [Source:MGI Symbol;Acc:MGI:97609]	1	107511423	107535478	1	Serpinb2	protein_coding	ensembl_havana	KNOWN	6
NA	XLOC_032034	-5.36627	-6.31899	-8.59176	5.93369e-07	6.69297e-06	5.62764	novel_lncRNA	NA	NA	NA	NA	NA	NA	NA	NA	NA	NA
NA	XLOC_006032	-5.35621	-6.60893	-6.26325	2.08497e-05	0.000109857	2.59429	novel_lncRNA	NA	NA	NA	NA	NA	NA	NA	NA	NA	NA
NA	XLOC_068122	-5.35447	-4.617	-8.73429	4.87633e-07	5.79803e-06	6.16764	novel_lncRNA	NA	NA	NA	NA	NA	NA	NA	NA	NA	NA
NA	XLOC_027727	-5.35421	-7.63525	-6.95388	6.74147e-06	4.45861e-05	3.2547	novel_lncRNA	NA	NA	NA	NA	NA	NA	NA	NA	NA	NA
NA	XLOC_012887	-5.35127	-6.7036	-6.53829	1.31956e-05	7.5926e-05	2.97677	novel_lncRNA	NA	NA	NA	NA	NA	NA	NA	NA	NA	NA
NA	XLOC_027929	-5.34058	-7.42674	-5.7868	4.72064e-05	0.000214493	1.83178	novel_lncRNA	NA	NA	NA	NA	NA	NA	NA	NA	NA	NA
ENSMUSG00000054272	XLOC_060962	-5.33716	-2.70964	-13.2846	2.52561e-09	1.39392e-07	11.8288	PCG	zinc finger and SCAN domain containing 4C [Source:MGI Symbol;Acc:MGI:2685243]	7	11005722	11010547	1	Zscan4c	protein_coding	ensembl_havana	KNOWN	5
ENSMUSG00000086008	XLOC_078737	-5.33432	-6.10479	-7.36867	3.52869e-06	2.67296e-05	4.35199	Ensembl_lncRNA	predicted gene 8817 [Source:MGI Symbol;Acc:MGI:3648637]	X	167063194	167070380	-1	Gm8817	lincRNA	ensembl_havana	NOVEL	4
NA	XLOC_042424	-5.33279	-5.85809	-9.94726	1.00209e-07	1.78295e-06	7.44023	novel_lncRNA	NA	NA	NA	NA	NA	NA	NA	NA	NA	NA
ENSMUSG00000003617	XLOC_043324	-5.32704	-6.61293	-4.14922	0.000984126	0.00272969	-0.552537	PCG	ceruloplasmin [Source:MGI Symbol;Acc:MGI:88476]	3	19957054	20009145	1	Cp	protein_coding	ensembl_havana	KNOWN	12
NA	XLOC_032861	-5.32538	-5.7216	-12.9845	3.39967e-09	1.73001e-07	10.0053	novel_lncRNA	NA	NA	NA	NA	NA	NA	NA	NA	NA	NA
NA	XLOC_017732	-5.32304	-7.70228	-4.97843	0.000202782	0.000715966	0.678675	novel_lncRNA	NA	NA	NA	NA	NA	NA	NA	NA	NA	NA
ENSMUSG00000073490	XLOC_004844	-5.32206	-6.75114	-4.87246	0.000247044	0.000844556	0.59648	PCG	expressed sequence AI607873 [Source:MGI Symbol;Acc:MGI:2138302]	1	173723430	173741809	-1	AI607873	protein_coding	ensembl_havana	KNOWN	6
NA	XLOC_053820	-5.32031	-6.98799	-6.74454	9.42775e-06	5.81684e-05	3.01204	novel_lncRNA	NA	NA	NA	NA	NA	NA	NA	NA	NA	NA
ENSMUSG00000085412	XLOC_057320	-5.31693	1.28147	-14.2289	1.02815e-09	7.68066e-08	12.7632	Ensembl_lncRNA	Hoxa adjacent long noncoding RNA 1 [Source:MGI Symbol;Acc:MGI:3705267]	6	52102949	52113684	1	Halr1	lincRNA	havana	KNOWN	3
NA	XLOC_009890	-5.31636	-4.17802	-10.1953	7.3838e-08	1.42953e-06	7.71399	novel_lncRNA	NA	NA	NA	NA	NA	NA	NA	NA	NA	NA
NA	XLOC_063879	-5.30291	-7.7446	-8.34469	8.38415e-07	8.7292e-06	4.66373	novel_lncRNA	NA	NA	NA	NA	NA	NA	NA	NA	NA	NA
NA	XLOC_050754	-5.30243	-4.83022	-7.57405	2.58229e-06	2.08263e-05	4.68389	novel_lncRNA	NA	NA	NA	NA	NA	NA	NA	NA	NA	NA
NA	XLOC_032352	-5.3008	-7.32272	-7.11906	5.19542e-06	3.65128e-05	3.59559	novel_lncRNA	NA	NA	NA	NA	NA	NA	NA	NA	NA	NA
NA	XLOC_016067	-5.29761	-6.31666	-6.75778	9.22827e-06	5.73201e-05	3.45495	novel_lncRNA	NA	NA	NA	NA	NA	NA	NA	NA	NA	NA
ENSMUSG00000073794	XLOC_050945	-5.294	-8.25653	-5.55391	7.11943e-05	0.000298768	1.43797	PCG	RIKEN cDNA I0C0044D17 gene [Source:MGI Symbol;Acc:MGI:3588230]	4	98818475	98823840	-1	I0C0044D17Rik	protein_coding	ensembl_havana	KNOWN	3
NA	XLOC_033883	-5.29207	-8.00016	-7.28953	3.98563e-06	2.95453e-05	3.58619	novel_lncRNA	NA	NA	NA	NA	NA	NA	NA	NA	NA	NA
NA	XLOC_071402	-5.29167	-6.44897	-6.39052	1.68502e-05	9.25615e-05	2.72775	novel_lncRNA	NA	NA	NA	NA	NA	NA	NA	NA	NA	NA
ENSMUSG00000026043	XLOC_000526	-5.28771	-0.840774	-11.368	1.87751e-08	5.43107e-07	9.88792	PCG	collagen, type III, alpha 1 [Source:MGI Symbol;Acc:MGI:88453]	1	45311538	45349706	1	Col3a1	protein_coding	ensembl_havana	KNOWN	14
NA	XLOC_074589	-5.28318	-7.82096	-7.10088	5.34559e-06	3.7273e-05	3.35108	novel_lncRNA	NA	NA	NA	NA	NA	NA	NA	NA	NA	NA
ENSMUSG00000095385	XLOC_070583	-5.28296	-5.34153	-6.22744	2.21461e-05	0.000115213	2.59276	PCG	RIKEN cDNA D630033O11 gene [Source:MGI Symbol;Acc:MGI:2685434]	9	43259879	43280075	1	D630033O11Rik	protein_coding	ensembl	KNOWN	1
NA	XLOC_045388	-5.27928	-5.94185	-5.57785	6.82261e-05	0.00028866	1.78674	novel_lncRNA	NA	NA	NA	NA	NA	NA	NA	NA	NA	NA
ENSMUSG00000086872	XLOC_042541	-5.27676	-8.26104	-6.41422	1.61991e-05	8.97179e-05	2.56234	Ensembl_lncRNA	predicted gene 14225 [Source:MGI Symbol;Acc:MGI:3649784]	2	156445033	156447608	-1	Gm14225	lincRNA	havana	NOVEL	1
NA	XLOC_071917	-5.27399	-7.0718	-5.83453	4.34343e-05	0.000200641	1.89426	novel_lncRNA	NA	NA	NA	NA	NA	NA	NA	NA	NA	NA
NA	XLOC_014768	-5.26931	-6.61848	-7.78282	1.89032e-06	1.63256e-05	4.5966	novel_lncRNA	NA	NA	NA	NA	NA	NA	NA	NA	NA	NA
ENSMUSG00000075025	XLOC_038558	-5.25451	-6.92596	-4.54456	0.000459038	0.00142663	0.0145306	Ensembl_lncRNA	predicted gene 10804 [Source:MGI Symbol;Acc:MGI:3641755]	2	93452819	93469871	1	Gm10804	lincRNA	ensembl_havana	NOVEL	6
ENSMUSG00000090714	XLOC_063684	-5.24574	-2.45695	-12.0509	8.91141e-09	3.2795e-07	10.6202	PCG	zinc finger and SCAN domain containing 4D [Source:MGI Symbol;Acc:MGI:3645954]	7	11161374	11166182	-1	Zscan4d	protein_coding	ensembl_havana	KNOWN	5
NA	XLOC_045231	-5.24335	-6.20266	-5.74842	5.04879e-05	0.000226435	1.91904	novel_lncRNA	NA	NA	NA	NA	NA	NA	NA	NA	NA	NA
ENSMUSG00000070902	XLOC_048244	-5.24254	-5.44531	-11.6141	1.42936e-08	4.51756e-07	9.12874	PCG	zinc finger protein 352 [Source:MGI Symbol;Acc:MGI:2387418]	4	90218820	90225702	1	Zfp352	protein_coding	ensembl_havana	KNOWN	5
NA	XLOC_050092	-5.24152	-6.81672	-6.80863	8.50245e-06	5.3592e-05	3.34314	novel_lncRNA	NA	NA	NA	NA	NA	NA	NA	NA	NA	NA
ENSMUSG00000045591	XLOC_005339	-5.2368	-4.97877	-12.542	5.32735e-09	2.31312e-07	10.0012	PCG	oligodendrocyte transcription factor 3 [Source:MGI Symbol;Acc:MGI:2149955]	10	19356560	19358606	1	Olig3	protein_coding	ensembl	KNOWN	5
ENSMUSG00000095672	XLOC_073864	-5.23627	-5.02757	-8.14681	1.11155e-06	1.07694e-05	5.56891	PCG		GL456211.1	160465	162404	-1	AC133103.5	protein_coding	ensembl	NOVEL	1
ENSMUSG00000053175	XLOC_063950	-5.23612	1.24313	-22.9524	1.66774e-12	1.94799e-09	18.7961	PCG	B cell leukemia/lymphoma 3 [Source:MGI Symbol;Acc:MGI:88140]	7	19808462	19822770	-1	Bcl3	protein_coding	ensembl_havana	KNOWN	12
ENSMUSG00000074502	XLOC_070157	-5.23233	-5.84025	-8.61325	5.75987e-07	6.54683e-06	5.95652	PCG	upstream binding transcription factor, RNA polymerase I-like 1 [Source:MGI Symbol;Acc:MGI:3588290]	9	18404418	18411502	1	Ubtfl1	protein_coding	ensembl_havana	KNOWN	3
NA	XLOC_058807	-5.2296	-6.53956	-7.00651	6.20199e-06	4.18757e-05	3.64108	novel_lncRNA	NA	NA	NA	NA	NA	NA	NA	NA	NA	NA
NA	XLOC_047213	-5.22875	-7.61926	-8.60113	5.85727e-07	6.62023e-06	4.88574	novel_lncRNA	NA	NA	NA	NA	NA	NA	NA	NA	NA	NA
NA	XLOC_065164	-5.22802	-4.55339	-9.81422	1.18333e-07	2.02269e-06	7.52794	novel_lncRNA	NA	NA	NA	NA	NA	NA	NA	NA	NA	NA
ENSMUSG00000079143	XLOC_015856	-5.2276	-7.31756	-6.95756	6.70215e-06	4.4428e-05	3.42653	Ensembl_lncRNA	ataxin 7-like 1, opposite strand 1 [Source:MGI Symbol;Acc:MGI:3779275]	12	33193994	33228854	-1	Atxn7l1os1	antisense	havana	KNOWN	3
ENSMUSG00000099950	XLOC_000650	-5.22661	-7.9684	-7.43152	3.20529e-06	2.46587e-05	3.73731	Ensembl_lncRNA	RIKEN cDNA 9130227L01 gene [Source:MGI Symbol;Acc:MGI:2445084]	1	55931241	55972328	1	9130227L01Rik	lincRNA	havana	NOVEL	1
ENSMUSG00000024029	XLOC_031690	-5.22406	-7.25944	-6.19259	2.3489e-05	0.000121277	2.35303	PCG	trefoil factor 3, intestinal [Source:MGI Symbol;Acc:MGI:104638]	17	31125306	31129646	-1	Tff3	protein_coding	ensembl_havana	KNOWN	4
NA	XLOC_054617	-5.21991	-7.31378	-5.9074	3.82716e-05	0.000180493	1.98067	novel_lncRNA	NA	NA	NA	NA	NA	NA	NA	NA	NA	NA
NA	XLOC_049613	-5.21496	-7.07826	-6.40511	1.6446e-05	9.07682e-05	2.85144	novel_lncRNA	NA	NA	NA	NA	NA	NA	NA	NA	NA	NA
NA	XLOC_005997	-5.21325	-7.97786	-7.50395	2.87099e-06	2.26656e-05	3.80902	novel_lncRNA	NA	NA	NA	NA	NA	NA	NA	NA	NA	NA
ENSMUSG00000091585	XLOC_073983	-5.21183	-6.29298	-7.06985	5.61254e-06	3.87206e-05	4.00798	PCG		JH584299.1	716296	720517	1	AC140365.1	protein_coding	ensembl	NOVEL	2
ENSMUSG00000051669	XLOC_028266	-5.21144	-6.60605	-6.93605	6.93514e-06	4.56723e-05	3.61373	PCG	expressed sequence AU021092 [Source:MGI Symbol;Acc:MGI:2146559]	16	5211828	5222299	-1	AU021092	protein_coding	ensembl_havana	KNOWN	5
NA	XLOC_003616	-5.20931	-6.43024	-7.46707	3.03634e-06	2.36128e-05	4.20948	novel_lncRNA	NA	NA	NA	NA	NA	NA	NA	NA	NA	NA
NA	XLOC_064556	-5.20543	-7.82013	-7.34024	3.68614e-06	2.76672e-05	3.66142	novel_lncRNA	NA	NA	NA	NA	NA	NA	NA	NA	NA	NA
NA	XLOC_020290	-5.20407	-7.73839	-6.26209	2.08904e-05	0.000110004	2.38577	novel_lncRNA	NA	NA	NA	NA	NA	NA	NA	NA	NA	NA
NA	XLOC_032949	-5.20316	-6.75204	-6.71399	9.90546e-06	6.03439e-05	3.20282	novel_lncRNA	NA	NA	NA	NA	NA	NA	NA	NA	NA	NA
NA	XLOC_030480	-5.19705	-6.74349	-9.14	2.82365e-07	3.82469e-06	6.08252	novel_lncRNA	NA	NA	NA	NA	NA	NA	NA	NA	NA	NA
NA	XLOC_024731	-5.19635	-8.23254	-6.32352	1.88441e-05	0.000101282	2.43398	novel_lncRNA	NA	NA	NA	NA	NA	NA	NA	NA	NA	NA
ENSMUSG00000078510	XLOC_051916	-5.1949	-4.85621	-12.9232	3.61495e-09	1.79831e-07	10.6289	PCG	predicted gene 13101 [Source:MGI Symbol;Acc:MGI:3650204]	4	143964518	143966950	-1	Gm13101	protein_coding	ensembl_havana	NOVEL	3
ENSMUSG00000078511	XLOC_051916	-5.1949	-4.85621	-12.9232	3.61495e-09	1.79831e-07	10.6289	PCG	PRAME family member 25 [Source:MGI Symbol;Acc:MGI:3649968]	4	143948580	143951016	-1	Pramef25	protein_coding	ensembl_havana	NOVEL	3
NA	XLOC_027875	-5.1937	-4.36984	-12.0105	9.30348e-09	3.36183e-07	9.73453	novel_lncRNA	NA	NA	NA	NA	NA	NA	NA	NA	NA	NA
ENSMUSG00000027107	XLOC_041059	-5.19336	-6.1783	-5.38981	9.55241e-05	0.000380024	1.47749	PCG	cholinergic receptor, nicotinic, alpha polypeptide 1 (muscle) [Source:MGI Symbol;Acc:MGI:87885]	2	73563215	73580338	-1	Chrna1	protein_coding	ensembl_havana	KNOWN	3
NA	XLOC_060003	-5.18801	-8.03548	-8.62878	5.63758e-07	6.45746e-06	4.85092	novel_lncRNA	NA	NA	NA	NA	NA	NA	NA	NA	NA	NA
NA	XLOC_033435	-5.185	-6.58736	-7.01658	6.10407e-06	4.13277e-05	3.83376	novel_lncRNA	NA	NA	NA	NA	NA	NA	NA	NA	NA	NA
NA	XLOC_036643	-5.18446	-6.29707	-8.67557	5.2855e-07	6.16488e-06	5.75594	novel_lncRNA	NA	NA	NA	NA	NA	NA	NA	NA	NA	NA
NA	XLOC_023866	-5.17585	-7.15374	-7.55142	2.67198e-06	2.14174e-05	4.19624	novel_lncRNA	NA	NA	NA	NA	NA	NA	NA	NA	NA	NA
NA	XLOC_076239	-5.17039	-6.36515	-7.13178	5.09294e-06	3.59406e-05	4.06734	novel_lncRNA	NA	NA	NA	NA	NA	NA	NA	NA	NA	NA
NA	XLOC_052998	-5.16042	-5.25238	-8.86786	4.06546e-07	5.03912e-06	6.44863	novel_lncRNA	NA	NA	NA	NA	NA	NA	NA	NA	NA	NA
NA	XLOC_025828	-5.15981	-3.74307	-10.855	3.36811e-08	8.16703e-07	8.9658	novel_lncRNA	NA	NA	NA	NA	NA	NA	NA	NA	NA	NA
ENSMUSG00000097107	XLOC_007271	-5.1569	-2.84322	-12.0803	8.63664e-09	3.19902e-07	10.1853	Ensembl_lncRNA	predicted gene 6846 [Source:MGI Symbol;Acc:MGI:3779636]	10	21830499	21844851	-1	Gm6846	lincRNA	ensembl	KNOWN	1
NA	XLOC_032664	-5.15644	-8.01013	-6.36795	1.74959e-05	9.54468e-05	2.53126	novel_lncRNA	NA	NA	NA	NA	NA	NA	NA	NA	NA	NA
NA	XLOC_016627	-5.151	-7.04333	-7.62614	2.3877e-06	1.95989e-05	4.34551	novel_lncRNA	NA	NA	NA	NA	NA	NA	NA	NA	NA	NA
ENSMUSG00000095724	XLOC_016592	-5.1471	-3.26032	-13.2004	2.74354e-09	1.48828e-07	11.0704	PCG	predicted gene, 21319 [Source:MGI Symbol;Acc:MGI:5434674]	12	87772425	87775755	-1	Gm21319	protein_coding	ensembl_havana	NOVEL	1
ENSMUSG00000096619	XLOC_016592	-5.1471	-3.26032	-13.2004	2.74354e-09	1.48828e-07	11.0704	PCG	predicted pseudogene 2035 [Source:MGI Symbol;Acc:MGI:3780204]	12	87919423	87919857	-1	Gm2035	protein_coding	ensembl	KNOWN	1
NA	XLOC_038564	-5.14581	-6.94609	-6.22365	2.22883e-05	0.000115838	2.61252	novel_lncRNA	NA	NA	NA	NA	NA	NA	NA	NA	NA	NA
ENSMUSG00000024619	XLOC_034586	-5.14569	0.485339	-10.3029	6.47931e-08	1.30807e-06	8.67283	PCG	caudal type homeobox 1 [Source:MGI Symbol;Acc:MGI:88360]	18	61018862	61036199	-1	Cdx1	protein_coding	ensembl_havana	KNOWN	8
ENSMUSG00000068252	XLOC_026366	-5.14338	-4.98598	-7.24988	4.23769e-06	3.09383e-05	4.41525	PCG	apolipoprotein L 7b [Source:MGI Symbol;Acc:MGI:3583950]	15	77422210	77447492	-1	Apol7b	protein_coding	ensembl_havana	KNOWN	5
ENSMUSG00000095717	XLOC_015076	-5.1425	-2.81716	-12.0089	9.31914e-09	3.36201e-07	10.2836	PCG	predicted gene 2056 [Source:MGI Symbol;Acc:MGI:3780224]	12	88027004	88027438	1	Gm2056	protein_coding	ensembl	KNOWN	1
ENSMUSG00000096049	XLOC_015076	-5.1425	-2.81716	-12.0089	9.31914e-09	3.36201e-07	10.2836	PCG	predicted gene 2075 [Source:MGI Symbol;Acc:MGI:3780242]	12	88011848	88012282	1	Gm2075	protein_coding	ensembl	KNOWN	1
NA	XLOC_023650	-5.1417	-5.68616	-8.64916	5.48132e-07	6.33407e-06	6.18705	novel_lncRNA	NA	NA	NA	NA	NA	NA	NA	NA	NA	NA
NA	XLOC_003652	-5.13954	-5.91394	-5.36323	0.000100217	0.00039536	1.46087	novel_lncRNA	NA	NA	NA	NA	NA	NA	NA	NA	NA	NA
NA	XLOC_048048	-5.13669	-7.32039	-9.09141	3.01176e-07	4.00371e-06	5.58437	novel_lncRNA	NA	NA	NA	NA	NA	NA	NA	NA	NA	NA
ENSMUSG00000030162	XLOC_060470	-5.13611	-7.00552	-6.31953	1.89705e-05	0.00010174	2.66624	PCG	oxidized low density lipoprotein (lectin-like) receptor 1 [Source:MGI Symbol;Acc:MGI:1261434]	6	129485246	129507165	-1	Olr1	protein_coding	ensembl_havana	KNOWN	10
NA	XLOC_019168	-5.1358	-8.18595	-5.89424	3.91541e-05	0.000184049	1.91672	novel_lncRNA	NA	NA	NA	NA	NA	NA	NA	NA	NA	NA
ENSMUSG00000098894	XLOC_071158	-5.13271	-4.7419	-14.116	1.14158e-09	8.14411e-08	11.5273	Ensembl_lncRNA	predicted gene 27234 [Source:MGI Symbol;Acc:MGI:5521077]	9	76319577	76320846	1	Gm27234	antisense	havana	NOVEL	1
NA	XLOC_007486	-5.12771	-0.830337	-21.2239	4.84667e-12	2.98703e-09	17.8094	novel_lncRNA	NA	NA	NA	NA	NA	NA	NA	NA	NA	NA
NA	XLOC_046058	-5.1266	-6.55167	-6.04612	3.01396e-05	0.000148436	2.32666	novel_lncRNA	NA	NA	NA	NA	NA	NA	NA	NA	NA	NA
NA	XLOC_065123	-5.12578	-7.96607	-7.63867	2.34324e-06	1.93126e-05	3.94289	novel_lncRNA	NA	NA	NA	NA	NA	NA	NA	NA	NA	NA
ENSMUSG00000100674	XLOC_015815	-5.12165	-5.51781	-11.2593	2.12117e-08	5.88279e-07	8.69773	Ensembl_lncRNA	predicted gene 28806 [Source:MGI Symbol;Acc:MGI:5579512]	12	30482822	30487052	-1	Gm28806	lincRNA	havana	NOVEL	1
NA	XLOC_038989	-5.11941	-5.32181	-5.40343	9.32089e-05	0.000372215	1.56331	novel_lncRNA	NA	NA	NA	NA	NA	NA	NA	NA	NA	NA
NA	XLOC_007620	-5.11799	-7.03659	-5.85213	4.21236e-05	0.000195563	1.91086	novel_lncRNA	NA	NA	NA	NA	NA	NA	NA	NA	NA	NA
ENSMUSG00000045083	XLOC_050102	-5.1178	-7.94185	-4.03221	0.00123679	0.0033049	-0.804215	PCG	leucine rich repeat and Ig domain containing 2 [Source:MGI Symbol;Acc:MGI:2442298]	4	35706647	36951747	-1	Lingo2	protein_coding	ensembl_havana	KNOWN	10
NA	XLOC_029110	-5.11716	-7.86974	-6.7265	9.70683e-06	5.94439e-05	2.92967	novel_lncRNA	NA	NA	NA	NA	NA	NA	NA	NA	NA	NA
ENSMUSG00000021624	XLOC_018678	-5.11653	-7.55035	-7.1836	4.69719e-06	3.36183e-05	3.56169	PCG	CD180 antigen [Source:MGI Symbol;Acc:MGI:1194924]	13	102693558	102739629	1	Cd180	protein_coding	ensembl_havana	KNOWN	5
NA	XLOC_062277	-5.11185	-7.22972	-4.75818	0.000306144	0.00101274	0.380265	novel_lncRNA	NA	NA	NA	NA	NA	NA	NA	NA	NA	NA
NA	XLOC_055423	-5.10949	-8.20301	-8.34931	8.32953e-07	8.6764e-06	4.56753	novel_lncRNA	NA	NA	NA	NA	NA	NA	NA	NA	NA	NA
NA	XLOC_058677	-5.10758	-7.61612	-6.26787	2.06883e-05	0.000109158	2.40184	novel_lncRNA	NA	NA	NA	NA	NA	NA	NA	NA	NA	NA
NA	XLOC_056900	-5.10573	-7.52999	-8.26401	9.40054e-07	9.5368e-06	4.6732	novel_lncRNA	NA	NA	NA	NA	NA	NA	NA	NA	NA	NA
NA	XLOC_071350	-5.10294	-8.01381	-7.50325	2.87401e-06	2.26682e-05	3.76355	novel_lncRNA	NA	NA	NA	NA	NA	NA	NA	NA	NA	NA
NA	XLOC_042909	-5.09637	-4.91294	-12.7671	4.23193e-09	2.002e-07	10.5788	novel_lncRNA	NA	NA	NA	NA	NA	NA	NA	NA	NA	NA
NA	XLOC_006535	-5.09215	-3.58844	-19.8988	1.1626e-11	4.81099e-09	16.1607	novel_lncRNA	NA	NA	NA	NA	NA	NA	NA	NA	NA	NA
NA	XLOC_004879	-5.09138	-7.49065	-6.42484	1.59158e-05	8.83915e-05	2.62608	novel_lncRNA	NA	NA	NA	NA	NA	NA	NA	NA	NA	NA
NA	XLOC_033743	-5.08869	-3.81401	-10.7911	3.62822e-08	8.54809e-07	9.15166	novel_lncRNA	NA	NA	NA	NA	NA	NA	NA	NA	NA	NA
NA	XLOC_047162	-5.08424	-8.2352	-6.26322	2.08504e-05	0.000109857	2.37459	novel_lncRNA	NA	NA	NA	NA	NA	NA	NA	NA	NA	NA
NA	XLOC_046960	-5.08383	-5.70914	-11.3689	1.87573e-08	5.43107e-07	8.69907	novel_lncRNA	NA	NA	NA	NA	NA	NA	NA	NA	NA	NA
NA	XLOC_013075	-5.08219	-6.77683	-5.97416	3.41042e-05	0.000164279	2.11093	novel_lncRNA	NA	NA	NA	NA	NA	NA	NA	NA	NA	NA
ENSMUSG00000095570	XLOC_073920	-5.07888	-6.81439	-6.23404	2.1901e-05	0.000114172	2.7196	PCG		GL456354.1	146926	149659	-1	AC140325.2	protein_coding	ensembl	NOVEL	1
NA	XLOC_048013	-5.07882	-8.24649	-6.99148	6.35128e-06	4.26371e-05	3.21654	novel_lncRNA	NA	NA	NA	NA	NA	NA	NA	NA	NA	NA
NA	XLOC_038250	-5.07819	-5.35838	-12.0932	8.519e-09	3.17132e-07	9.61621	novel_lncRNA	NA	NA	NA	NA	NA	NA	NA	NA	NA	NA
NA	XLOC_066238	-5.07409	-4.98067	-12.5717	5.16681e-09	2.27904e-07	10.1061	novel_lncRNA	NA	NA	NA	NA	NA	NA	NA	NA	NA	NA
ENSMUSG00000053647	XLOC_054244	-5.07271	-6.59973	-6.66634	1.07023e-05	6.43153e-05	3.20193	PCG	G protein-coupled estrogen receptor 1 [Source:MGI Symbol;Acc:MGI:1924104]	5	139423151	139427800	1	Gper1	protein_coding	ensembl_havana	KNOWN	4
ENSMUSG00000028435	XLOC_050157	-5.07194	1.25214	-7.25625	4.19608e-06	3.07255e-05	4.30323	PCG	aquaporin 3 [Source:MGI Symbol;Acc:MGI:1333777]	4	41092722	41098183	-1	Aqp3	protein_coding	ensembl_havana	KNOWN	8
NA	XLOC_023914	-5.07055	-6.85952	-8.32804	8.58399e-07	8.89967e-06	4.99885	novel_lncRNA	NA	NA	NA	NA	NA	NA	NA	NA	NA	NA
NA	XLOC_004837	-5.06863	-8.24598	-5.97026	3.4334e-05	0.000165028	2.0053	novel_lncRNA	NA	NA	NA	NA	NA	NA	NA	NA	NA	NA
NA	XLOC_059215	-5.05907	-7.28958	-6.24735	2.14153e-05	0.000112114	2.38266	novel_lncRNA	NA	NA	NA	NA	NA	NA	NA	NA	NA	NA
NA	XLOC_045958	-5.0497	-6.3937	-6.25227	2.12383e-05	0.000111398	2.6591	novel_lncRNA	NA	NA	NA	NA	NA	NA	NA	NA	NA	NA
ENSMUSG00000084860	XLOC_018707	-5.04601	-8.35537	-6.47893	1.45521e-05	8.23642e-05	2.61396	Ensembl_lncRNA	RIKEN cDNA 2610204G07 gene [Source:MGI Symbol;Acc:MGI:1919718]	13	104684931	104694994	1	2610204G07Rik	antisense	havana	NOVEL	1
NA	XLOC_052997	-5.04583	-7.54312	-5.92699	3.69961e-05	0.000175391	1.99023	novel_lncRNA	NA	NA	NA	NA	NA	NA	NA	NA	NA	NA
NA	XLOC_045299	-5.04284	-7.83712	-9.0051	3.37947e-07	4.37969e-06	5.19506	novel_lncRNA	NA	NA	NA	NA	NA	NA	NA	NA	NA	NA
ENSMUSG00000023979	XLOC_030532	-5.03636	-7.94276	-7.0085	6.18251e-06	4.17696e-05	3.26063	PCG	guanylate cyclase activator 1B [Source:MGI Symbol;Acc:MGI:1194489]	17	47385393	47392967	1	Guca1b	protein_coding	ensembl_havana	KNOWN	10
ENSMUSG00000035775	XLOC_013353	-5.03586	-4.16079	-9.70699	1.35471e-07	2.21495e-06	7.29806	PCG	keratin 20 [Source:MGI Symbol;Acc:MGI:1914059]	11	99428403	99438150	-1	Krt20	protein_coding	ensembl_havana	KNOWN	2
ENSMUSG00000026068	XLOC_000456	-5.03339	-4.8614	-4.69393	0.000345619	0.00112011	0.425628	PCG	interleukin 18 receptor accessory protein [Source:MGI Symbol;Acc:MGI:1338888]	1	40515362	40551705	1	Il18rap	protein_coding	ensembl_havana	KNOWN	7
NA	XLOC_024845	-5.03224	-8.03264	-5.34116	0.000104295	0.000408543	1.18141	novel_lncRNA	NA	NA	NA	NA	NA	NA	NA	NA	NA	NA
NA	XLOC_055503	-5.03052	-7.51319	-6.1546	2.50513e-05	0.000127763	2.36063	novel_lncRNA	NA	NA	NA	NA	NA	NA	NA	NA	NA	NA
ENSMUSG00000089994	XLOC_008439	-5.02992	-7.43283	-7.83322	1.75463e-06	1.54239e-05	4.33456	Ensembl_lncRNA	predicted gene 16239 [Source:MGI Symbol;Acc:MGI:3801746]	10	99179184	99184610	-1	Gm16239	antisense	havana	NOVEL	1
ENSMUSG00000028217	XLOC_047287	-5.02357	-4.0769	-5.34944	0.000102746	0.000403616	1.46945	PCG	cadherin 17 [Source:MGI Symbol;Acc:MGI:1095414]	4	11758147	11817895	1	Cdh17	protein_coding	ensembl_havana	KNOWN	7
ENSMUSG00000070828	XLOC_060968	-5.02161	-3.82288	-11.8257	1.13485e-08	3.85588e-07	10.2228	PCG	zinc finger and SCAN domain containing 4F [Source:MGI Symbol;Acc:MGI:3708485]	7	11397915	11402741	1	Zscan4f	protein_coding	ensembl_havana	KNOWN	5
NA	XLOC_015088	-5.01658	-7.96609	-7.11292	5.24559e-06	3.67954e-05	3.38863	novel_lncRNA	NA	NA	NA	NA	NA	NA	NA	NA	NA	NA
ENSMUSG00000066141	XLOC_050656	-5.01312	-6.5913	-5.8879	3.95869e-05	0.00018569	2.11119	PCG	predicted gene 11232 [Source:MGI Symbol;Acc:MGI:3651439]	4	71755643	71757965	-1	Gm11232	protein_coding	havana	NOVEL	2
ENSMUSG00000001506	XLOC_010629	-5.01204	2.78622	-10.9932	2.87127e-08	7.26395e-07	9.37295	PCG	collagen, type I, alpha 1 [Source:MGI Symbol;Acc:MGI:88467]	11	94936224	94953042	1	Col1a1	protein_coding	ensembl_havana	KNOWN	10
ENSMUSG00000092152	XLOC_023092	-5.00377	-6.21445	-8.04171	1.29359e-06	1.21281e-05	5.1414	PCG	predicted gene 17026 [Source:MGI Symbol;Acc:MGI:4937853]	14	42254659	42260048	-1	Gm17026	protein_coding	havana	PUTATIVE	1
ENSMUSG00000035004	XLOC_066016	-5.00242	-8.19342	-5.43582	8.79332e-05	0.000354658	1.2973	PCG	immunoglobulin superfamily, member 6 [Source:MGI Symbol;Acc:MGI:1891393]	7	121064067	121074530	-1	Igsf6	protein_coding	ensembl	KNOWN	2
ENSMUSG00000015947	XLOC_046326	-4.9957	-7.43642	-5.6349	6.16628e-05	0.000266481	1.58955	PCG	Fc receptor, IgG, high affinity I [Source:MGI Symbol;Acc:MGI:95498]	3	96282909	96293969	-1	Fcgr1	protein_coding	ensembl	KNOWN	6
NA	XLOC_044237	-4.9956	-4.78925	-10.5115	5.0437e-08	1.09069e-06	8.44019	novel_lncRNA	NA	NA	NA	NA	NA	NA	NA	NA	NA	NA
ENSMUSG00000025129	XLOC_013919	-4.99107	-6.66315	-6.31401	1.91467e-05	0.00010246	2.64988	PCG	protein phosphatase 1, regulatory subunit 27 [Source:MGI Symbol;Acc:MGI:1915951]	11	120549979	120551132	-1	Ppp1r27	protein_coding	ensembl_havana	KNOWN	2
NA	XLOC_002528	-4.98765	-6.57493	-6.52176	1.35594e-05	7.75764e-05	3.04501	novel_lncRNA	NA	NA	NA	NA	NA	NA	NA	NA	NA	NA
NA	XLOC_025534	-4.98595	-5.4972	-12.7853	4.15453e-09	1.9738e-07	10.1562	novel_lncRNA	NA	NA	NA	NA	NA	NA	NA	NA	NA	NA
NA	XLOC_036476	-4.98551	-7.19191	-7.132	5.09121e-06	3.59398e-05	3.71724	novel_lncRNA	NA	NA	NA	NA	NA	NA	NA	NA	NA	NA
ENSMUSG00000084973	XLOC_059013	-4.98475	-7.4187	-6.44175	1.54757e-05	8.63578e-05	2.7061	Ensembl_lncRNA	predicted gene 13848 [Source:MGI Symbol;Acc:MGI:3651996]	6	31662220	31666131	-1	Gm13848	lincRNA	havana	NOVEL	1
NA	XLOC_019171	-4.98356	-7.58976	-7.37313	3.50465e-06	2.65656e-05	3.75718	novel_lncRNA	NA	NA	NA	NA	NA	NA	NA	NA	NA	NA
ENSMUSG00000070637	XLOC_051865	-4.96787	-7.2857	-6.52759	1.343e-05	7.69954e-05	2.93797	PCG	predicted gene 694 [Source:MGI Symbol;Acc:MGI:2685540]	4	141432672	141436105	-1	Gm694	protein_coding	ensembl_havana	KNOWN	2
ENSMUSG00000092012	XLOC_057296	-4.96481	-6.30717	-5.65371	5.96451e-05	0.000259175	1.92122	PCG	predicted gene 4782 [Source:MGI Symbol;Acc:MGI:3646036]	6	50608637	50610709	1	Gm4782	protein_coding	ensembl	KNOWN	1
NA	XLOC_034827	-4.96199	-4.33007	-12.0336	9.07682e-09	3.30143e-07	9.94048	novel_lncRNA	NA	NA	NA	NA	NA	NA	NA	NA	NA	NA
ENSMUSG00000079419	XLOC_035192	-4.95895	-8.65343	-5.22115	0.000129709	0.000492782	0.955537	PCG	membrane-spanning 4-domains, subfamily A, member 6C [Source:MGI Symbol;Acc:MGI:2385644]	19	11469366	11482192	1	Ms4a6c	protein_coding	ensembl_havana	KNOWN	4
ENSMUSG00000078956	XLOC_042620	-4.95809	-3.12636	-9.51222	1.73701e-07	2.66338e-06	7.66466	PCG	predicted gene 14221 [Source:MGI Symbol;Acc:MGI:3650696]	2	160568379	160619971	-1	Gm14221	protein_coding	havana	PUTATIVE	2
NA	XLOC_019788	-4.95781	-5.99738	-7.61322	2.43446e-06	1.99091e-05	4.71327	novel_lncRNA	NA	NA	NA	NA	NA	NA	NA	NA	NA	NA
NA	XLOC_077694	-4.95349	-8.10924	-7.56457	2.61946e-06	2.10725e-05	3.83506	novel_lncRNA	NA	NA	NA	NA	NA	NA	NA	NA	NA	NA
ENSMUSG00000093976	XLOC_019607	-4.94787	-7.69698	-5.08551	0.000166345	0.000607224	0.839418	PCG	predicted gene 8674 [Source:MGI Symbol;Acc:MGI:3645762]	13	49899119	49904597	-1	Gm8674	protein_coding	ensembl	KNOWN	1
NA	XLOC_066576	-4.94772	-8.29248	-6.50276	1.39908e-05	7.97363e-05	2.64732	novel_lncRNA	NA	NA	NA	NA	NA	NA	NA	NA	NA	NA
ENSMUSG00000095475	XLOC_073992	-4.94736	-6.10031	-5.93467	3.6508e-05	0.00017356	2.45956	PCG		JH584299.1	910289	913083	-1	AC133095.2	protein_coding	ensembl	NOVEL	1
NA	XLOC_055204	-4.94609	-7.66463	-6.7593	9.20565e-06	5.71957e-05	3.03805	novel_lncRNA	NA	NA	NA	NA	NA	NA	NA	NA	NA	NA
ENSMUSG00000086592	XLOC_050965	-4.94608	-7.19873	-5.67555	5.73904e-05	0.000251396	1.74311	Ensembl_lncRNA	predicted gene 12682 [Source:MGI Symbol;Acc:MGI:3650643]	4	99662541	99712972	-1	Gm12682	antisense	havana	NOVEL	1
ENSMUSG00000070524	XLOC_004760	-4.94153	-7.58022	-5.86555	4.11529e-05	0.000191698	1.86664	PCG	Fc receptor-like B [Source:MGI Symbol;Acc:MGI:3576487]	1	170907273	170912941	-1	Fcrlb	protein_coding	ensembl_havana	KNOWN	1
NA	XLOC_023034	-4.93844	-5.82125	-11.183	2.31221e-08	6.21079e-07	8.6416	novel_lncRNA	NA	NA	NA	NA	NA	NA	NA	NA	NA	NA
NA	XLOC_075007	-4.93814	-7.52955	-7.69017	2.16952e-06	1.81642e-05	4.0474	novel_lncRNA	NA	NA	NA	NA	NA	NA	NA	NA	NA	NA
ENSMUSG00000063727	XLOC_026007	-4.93654	-3.83657	-4.95762	0.000210776	0.00073995	0.885488	PCG	tumor necrosis factor receptor superfamily, member 11b (osteoprotegerin) [Source:MGI Symbol;Acc:MGI:109587]	15	54250619	54278484	-1	Tnfrsf11b	protein_coding	ensembl	KNOWN	3
NA	XLOC_069043	-4.93359	-4.79376	-7.34138	3.67971e-06	2.76377e-05	4.53617	novel_lncRNA	NA	NA	NA	NA	NA	NA	NA	NA	NA	NA
NA	XLOC_003932	-4.93321	-5.79433	-10.7643	3.74343e-08	8.7519e-07	7.83661	novel_lncRNA	NA	NA	NA	NA	NA	NA	NA	NA	NA	NA
ENSMUSG00000100786	XLOC_003682	-4.93185	-4.72824	-7.85249	1.70549e-06	1.50936e-05	5.34565	Ensembl_lncRNA	predicted gene 28940 [Source:MGI Symbol;Acc:MGI:5579646]	1	82392493	82402746	-1	Gm28940	antisense	havana	NOVEL	1
NA	XLOC_044433	-4.92866	-7.0029	-7.69234	2.16251e-06	1.81123e-05	4.39261	novel_lncRNA	NA	NA	NA	NA	NA	NA	NA	NA	NA	NA
ENSMUSG00000006221	XLOC_049265	-4.92272	-7.62479	-5.77352	4.83155e-05	0.000218414	1.7734	PCG	heat shock protein family, member 7 (cardiovascular) [Source:MGI Symbol;Acc:MGI:1352494]	4	141420779	141425311	1	Hspb7	protein_coding	ensembl_havana	KNOWN	7
NA	XLOC_018716	-4.921	-5.94844	-5.23201	0.000127166	0.000484782	1.27365	novel_lncRNA	NA	NA	NA	NA	NA	NA	NA	NA	NA	NA
ENSMUSG00000086346	XLOC_050464	-4.9139	-6.91144	-6.39382	1.67578e-05	9.22365e-05	2.91768	Ensembl_lncRNA	predicted gene 12510 [Source:MGI Symbol;Acc:MGI:3651360]	4	55450684	55465814	-1	Gm12510	lincRNA	havana	NOVEL	1
ENSMUSG00000084825	XLOC_036067	-4.91292	-6.13047	-10.8349	3.4478e-08	8.29679e-07	7.88945	Ensembl_lncRNA	RIKEN cDNA 2410152P15 gene [Source:MGI Symbol;Acc:MGI:1924061]	19	6617671	6674548	-1	2410152P15Rik	processed_transcript	havana	NOVEL	1
ENSMUSG00000062369	XLOC_065705	-4.91173	-3.37049	-8.70457	5.0791e-07	5.98407e-06	6.61806	PCG	ubiquitin specific peptidase 17-like B [Source:MGI Symbol;Acc:MGI:3051498]	7	104840257	104842603	-1	Usp17lb	protein_coding	ensembl	KNOWN	2
ENSMUSG00000058976	XLOC_062682	-4.91001	-2.84095	-12.308	6.79275e-09	2.70404e-07	10.5434	PCG	ubiquitin specific peptidase 17-like C [Source:MGI Symbol;Acc:MGI:107698]	7	103415072	103419880	1	Usp17lc	protein_coding	ensembl_havana	KNOWN	4
ENSMUSG00000044811	XLOC_013754	-4.89772	-7.24799	-3.83201	0.00183304	0.00463101	-1.11988	PCG	cDNA sequence AF251705 [Source:MGI Symbol;Acc:MGI:2153249]	11	114996721	115001880	-1	AF251705	protein_coding	ensembl_havana	KNOWN	9
ENSMUSG00000027048	XLOC_040984	-4.89748	-7.46804	-4.42966	0.000571997	0.00172173	-0.137549	PCG	ATP-binding cassette, sub-family B (MDR/TAP), member 11 [Source:MGI Symbol;Acc:MGI:1351619]	2	69238282	69342616	-1	Abcb11	protein_coding	ensembl_havana	KNOWN	11
NA	XLOC_044313	-4.89577	-5.50583	-9.7308	1.31449e-07	2.17483e-06	7.0855	novel_lncRNA	NA	NA	NA	NA	NA	NA	NA	NA	NA	NA
NA	XLOC_033825	-4.89477	-6.38764	-9.65291	1.45096e-07	2.32078e-06	6.7794	novel_lncRNA	NA	NA	NA	NA	NA	NA	NA	NA	NA	NA
NA	XLOC_074557	-4.89084	-6.94582	-7.28262	4.02842e-06	2.97725e-05	4.03147	novel_lncRNA	NA	NA	NA	NA	NA	NA	NA	NA	NA	NA
NA	XLOC_026096	-4.88599	-5.54847	-12.3085	6.78882e-09	2.70404e-07	9.77314	novel_lncRNA	NA	NA	NA	NA	NA	NA	NA	NA	NA	NA
NA	XLOC_044939	-4.88418	-5.99584	-5.94654	3.57677e-05	0.000170662	2.42182	novel_lncRNA	NA	NA	NA	NA	NA	NA	NA	NA	NA	NA
NA	XLOC_004553	-4.88273	-7.68967	-5.50454	7.77467e-05	0.000320566	1.43638	novel_lncRNA	NA	NA	NA	NA	NA	NA	NA	NA	NA	NA
NA	XLOC_024959	-4.88174	-6.84839	-9.41335	1.97354e-07	2.93479e-06	6.30682	novel_lncRNA	NA	NA	NA	NA	NA	NA	NA	NA	NA	NA
ENSMUSG00000053654	XLOC_013419	-4.88173	0.270783	-18.386	3.38307e-11	8.62762e-09	16.0176	PCG	keratin 42 [Source:MGI Symbol;Acc:MGI:1915489]	11	100262882	100269871	-1	Krt42	protein_coding	ensembl_havana	KNOWN	7
ENSMUSG00000102099	XLOC_017673	-4.88003	-7.5926	-5.99691	3.27948e-05	0.000159391	2.09008	Ensembl_lncRNA	RIKEN cDNA 1700011B04 gene [Source:MGI Symbol;Acc:MGI:1922894]	13	35180267	35188017	1	1700011B04Rik	processed_transcript	havana	KNOWN	1
NA	XLOC_030725	-4.87975	-7.01238	-6.25774	2.10439e-05	0.000110535	2.57843	novel_lncRNA	NA	NA	NA	NA	NA	NA	NA	NA	NA	NA
ENSMUSG00000027656	XLOC_039646	-4.87591	-3.33305	-11.5076	1.60761e-08	4.91296e-07	9.74193	PCG	WNT1 inducible signaling pathway protein 2 [Source:MGI Symbol;Acc:MGI:1328326]	2	163820861	163833146	1	Wisp2	protein_coding	ensembl_havana	KNOWN	7
ENSMUSG00000019888	XLOC_006603	-4.87345	-4.38769	-5.05501	0.000175971	0.000636394	1.01608	PCG	MGAT4 family, member C [Source:MGI Symbol;Acc:MGI:1914819]	10	101681487	102391469	1	Mgat4c	protein_coding	ensembl_havana	KNOWN	11
ENSMUSG00000027908	XLOC_044298	-4.86703	-7.11145	-6.19237	2.3498e-05	0.000121277	2.234	PCG	trichohyalin-like 1 [Source:MGI Symbol;Acc:MGI:1918575]	3	93468754	93471980	1	Tchhl1	protein_coding	ensembl_havana	KNOWN	2
NA	XLOC_032579	-4.8587	-7.84289	-5.56349	6.99902e-05	0.000294999	1.47152	novel_lncRNA	NA	NA	NA	NA	NA	NA	NA	NA	NA	NA
ENSMUSG00000030470	XLOC_064714	-4.85097	-6.13894	-3.49066	0.00360403	0.00827086	-1.66737	PCG	cysteine and glycine-rich protein 3 [Source:MGI Symbol;Acc:MGI:1330824]	7	48830398	48848051	-1	Csrp3	protein_coding	ensembl	KNOWN	10
ENSMUSG00000052180	XLOC_019377	-4.84602	0.19238	-12.5419	5.32746e-09	2.31312e-07	11.122	PCG	serine (or cysteine) peptidase inhibitor, clade B, member 6c [Source:MGI Symbol;Acc:MGI:2145481]	13	33879816	33905708	-1	Serpinb6c	protein_coding	ensembl_havana	KNOWN	10
ENSMUSG00000058537	XLOC_007736	-4.8433	-6.54438	-7.07617	5.55705e-06	3.84453e-05	3.86265	PCG	expressed sequence AW822073 [Source:MGI Symbol;Acc:MGI:3034577]	10	58222299	58224956	-1	AW822073	protein_coding	ensembl_havana	KNOWN	3
NA	XLOC_074806	-4.84235	-7.1352	-7.1547	4.91372e-06	3.49202e-05	3.79563	novel_lncRNA	NA	NA	NA	NA	NA	NA	NA	NA	NA	NA
NA	XLOC_066993	-4.83665	-5.74063	-9.41897	1.95921e-07	2.92327e-06	6.82607	novel_lncRNA	NA	NA	NA	NA	NA	NA	NA	NA	NA	NA
NA	XLOC_000120	-4.8348	-4.31614	-11.4562	1.70178e-08	5.13007e-07	9.39826	novel_lncRNA	NA	NA	NA	NA	NA	NA	NA	NA	NA	NA
NA	XLOC_009516	-4.83357	-6.43538	-8.71035	5.03897e-07	5.94995e-06	5.84183	novel_lncRNA	NA	NA	NA	NA	NA	NA	NA	NA	NA	NA
ENSMUSG00000046957	XLOC_020353	-4.83226	-5.12238	-9.33115	2.19618e-07	3.17851e-06	7.07181	PCG	spermatogenic leucine zipper 1 [Source:MGI Symbol;Acc:MGI:1930801]	13	92574631	92576232	-1	Spz1	protein_coding	ensembl	KNOWN	4
ENSMUSG00000032925	XLOC_022563	-4.83021	-5.4704	-6.45338	1.51802e-05	8.50298e-05	3.1711	PCG	integrin, beta-like 1 [Source:MGI Symbol;Acc:MGI:2443439]	14	123659971	123975618	1	Itgbl1	protein_coding	ensembl_havana	KNOWN	12
ENSMUSG00000044734	XLOC_019360	-4.82767	-2.72402	-13.2723	2.55624e-09	1.40732e-07	11.4365	PCG	serine (or cysteine) peptidase inhibitor, clade B, member 1a [Source:MGI Symbol;Acc:MGI:1913472]	13	32842092	32851185	-1	Serpinb1a	protein_coding	ensembl_havana	KNOWN	11
ENSMUSG00000002204	XLOC_061918	-4.82747	-1.6382	-12.2645	7.1094e-09	2.78053e-07	10.6935	PCG	napsin A aspartic peptidase [Source:MGI Symbol;Acc:MGI:109365]	7	44572432	44586862	1	Napsa	protein_coding	ensembl_havana	KNOWN	8
NA	XLOC_015535	-4.82392	0.16547	-21.6639	3.66627e-12	2.62399e-09	18.2517	novel_lncRNA	NA	NA	NA	NA	NA	NA	NA	NA	NA	NA
NA	XLOC_020537	-4.82007	-7.20826	-6.19473	2.34042e-05	0.000120929	2.30659	novel_lncRNA	NA	NA	NA	NA	NA	NA	NA	NA	NA	NA
ENSMUSG00000049160	XLOC_004610	-4.81904	-7.30285	-5.10286	0.000161114	0.000591337	0.930674	Ensembl_lncRNA	RIKEN cDNA 4930469G21 gene [Source:MGI Symbol;Acc:MGI:1922183]	1	161154558	161159314	-1	4930469G21Rik	antisense	ensembl_havana	NOVEL	11
NA	XLOC_066820	-4.81419	-6.82194	-7.99659	1.38119e-06	1.27685e-05	4.92865	novel_lncRNA	NA	NA	NA	NA	NA	NA	NA	NA	NA	NA
ENSMUSG00000074934	XLOC_041783	-4.81414	0.443236	-7.58138	2.55391e-06	2.06576e-05	4.96848	PCG	gremlin 1 [Source:MGI Symbol;Acc:MGI:1344337]	2	113746164	113758646	-1	Grem1	protein_coding	ensembl_havana	KNOWN	3
NA	XLOC_032152	-4.81212	-6.2928	-5.57923	6.80583e-05	0.000288143	1.704	novel_lncRNA	NA	NA	NA	NA	NA	NA	NA	NA	NA	NA
ENSMUSG00000070619	XLOC_049344	-4.80793	-4.01764	-10.4766	5.25819e-08	1.12391e-06	8.69393	PCG	predicted gene 13119 [Source:MGI Symbol;Acc:MGI:3651680]	4	144357942	144364419	1	Gm13119	protein_coding	ensembl_havana	KNOWN	5
NA	XLOC_027059	-4.80664	-5.76545	-10.8521	3.37949e-08	8.18566e-07	8.42023	novel_lncRNA	NA	NA	NA	NA	NA	NA	NA	NA	NA	NA
NA	XLOC_052382	-4.80581	-7.24499	-4.87502	0.000245866	0.000841437	0.518043	novel_lncRNA	NA	NA	NA	NA	NA	NA	NA	NA	NA	NA
NA	XLOC_000361	-4.79994	-8.16365	-7.85612	1.69641e-06	1.50312e-05	4.10094	novel_lncRNA	NA	NA	NA	NA	NA	NA	NA	NA	NA	NA
ENSMUSG00000063730	XLOC_046395	-4.79309	-7.70058	-4.28986	0.000748946	0.00216281	-0.401772	PCG	hydroxy-delta-5-steroid dehydrogenase, 3 beta- and steroid delta-isomerase 2 [Source:MGI Symbol;Acc:MGI:96234]	3	98709255	98724576	-1	Hsd3b2	protein_coding	ensembl_havana	KNOWN	9
NA	XLOC_027722	-4.79216	-8.03613	-6.85032	7.95213e-06	5.08162e-05	3.07796	novel_lncRNA	NA	NA	NA	NA	NA	NA	NA	NA	NA	NA
ENSMUSG00000063011	XLOC_031570	-4.79211	-3.11383	-9.39652	2.01709e-07	2.98753e-06	7.46852	PCG	mesothelin [Source:MGI Symbol;Acc:MGI:1888992]	17	25748614	25754327	-1	Msln	protein_coding	ensembl	KNOWN	6
ENSMUSG00000046435	XLOC_049326	-4.79174	-5.86339	-9.52774	1.70271e-07	2.61984e-06	7.09912	PCG	predicted gene 13078 [Source:MGI Symbol;Acc:MGI:3650231]	4	143719455	143729158	1	Gm13078	protein_coding	ensembl_havana	NOVEL	7
NA	XLOC_063234	-4.79119	-6.48177	-5.71346	5.3684e-05	0.000238027	1.85767	novel_lncRNA	NA	NA	NA	NA	NA	NA	NA	NA	NA	NA
ENSMUSG00000007655	XLOC_056764	-4.78965	0.170754	-9.00976	3.35843e-07	4.36007e-06	6.9827	PCG	caveolin 1, caveolae protein [Source:MGI Symbol;Acc:MGI:102709]	6	17306335	17341452	1	Cav1	protein_coding	ensembl_havana	KNOWN	12
ENSMUSG00000020169	XLOC_006743	-4.78808	-8.2717	-5.61074	6.43575e-05	0.000275391	1.5225	PCG	bestrophin 3 [Source:MGI Symbol;Acc:MGI:3580298]	10	116986314	117025040	1	Best3	protein_coding	ensembl	KNOWN	4
ENSMUSG00000020437	XLOC_011459	-4.78362	-0.868769	-11.8721	1.0794e-08	3.72452e-07	10.3946	PCG	myosin IG [Source:MGI Symbol;Acc:MGI:1927091]	11	6506548	6520965	-1	Myo1g	protein_coding	ensembl_havana	KNOWN	8
ENSMUSG00000085531	XLOC_009778	-4.78355	-5.53151	-7.00432	6.22355e-06	4.19679e-05	4.03784	Ensembl_lncRNA	solute carrier family 36 (proton/amino acid symporter), member 3, opposite strand [Source:MGI Symbol;Acc:MGI:3651340]	11	55137044	55140193	1	Slc36a3os	antisense	havana	KNOWN	1
NA	XLOC_034456	-4.78336	-6.87345	-9.54395	1.66765e-07	2.57661e-06	6.42423	novel_lncRNA	NA	NA	NA	NA	NA	NA	NA	NA	NA	NA
ENSMUSG00000040152	XLOC_038817	-4.77615	3.69315	-9.78396	1.22923e-07	2.08032e-06	7.76778	PCG	thrombospondin 1 [Source:MGI Symbol;Acc:MGI:98737]	2	118111876	118127133	1	Thbs1	protein_coding	ensembl_havana	KNOWN	8
ENSMUSG00000004730	XLOC_030677	-4.77583	-5.1602	-8.29292	9.02204e-07	9.23728e-06	5.68836	PCG	EGF-like module containing, mucin-like, hormone receptor-like sequence 1 [Source:MGI Symbol;Acc:MGI:106912]	17	57358686	57483529	1	Emr1	protein_coding	ensembl	KNOWN	10
NA	XLOC_006714	-4.77455	-8.23039	-6.96496	6.62393e-06	4.40147e-05	3.17426	novel_lncRNA	NA	NA	NA	NA	NA	NA	NA	NA	NA	NA
ENSMUSG00000067001	XLOC_001440	-4.77241	-7.96099	-4.26598	0.000784392	0.00224994	-0.439908	PCG	serine (or cysteine) peptidase inhibitor, clade B, member 7 [Source:MGI Symbol;Acc:MGI:2151053]	1	107399655	107452689	1	Serpinb7	protein_coding	ensembl_havana	KNOWN	7
ENSMUSG00000032517	XLOC_071802	-4.76208	-0.10973	-13.5008	2.04609e-09	1.21058e-07	12.0587	PCG	myelin-associated oligodendrocytic basic protein [Source:MGI Symbol;Acc:MGI:108511]	9	120149742	120181484	1	Mobp	protein_coding	ensembl_havana	KNOWN	11
NA	XLOC_072076	-4.75901	-4.40693	-8.99479	3.42646e-07	4.42251e-06	6.81189	novel_lncRNA	NA	NA	NA	NA	NA	NA	NA	NA	NA	NA
NA	XLOC_040723	-4.758	-7.79226	-7.8057	1.82739e-06	1.59247e-05	4.12004	novel_lncRNA	NA	NA	NA	NA	NA	NA	NA	NA	NA	NA
NA	XLOC_009523	-4.73744	-8.31538	-5.51339	7.6527e-05	0.000316773	1.38567	novel_lncRNA	NA	NA	NA	NA	NA	NA	NA	NA	NA	NA
ENSMUSG00000086249	XLOC_048453	-4.73722	-4.95879	-7.71401	2.09376e-06	1.7643e-05	4.99835	Ensembl_lncRNA	predicted gene 12724 [Source:MGI Symbol;Acc:MGI:3649755]	4	106241216	106290026	1	Gm12724	processed_transcript	havana	NOVEL	1
ENSMUSG00000067951	XLOC_029769	-4.73311	-5.89026	-5.78233	4.7577e-05	0.000215691	2.07776	Ensembl_lncRNA	vomeronasal 1 receptor 227 [Source:MGI Symbol;Acc:MGI:2159627]	17	20735100	20736126	1	Vmn1r227	processed_transcript	ensembl_havana	KNOWN	4
ENSMUSG00000072822	XLOC_055577	-4.73248	-8.17883	-6.75744	9.23329e-06	5.73353e-05	2.94926	PCG	cDNA sequence BC061212 [Source:MGI Symbol;Acc:MGI:2681870]	5	94066151	94070545	-1	BC061212	protein_coding	ensembl_havana	KNOWN	2
ENSMUSG00000068122	XLOC_074548	-4.73188	-7.6061	-3.91946	0.00154304	0.00400087	-0.979035	PCG	angiotensin II receptor, type 2 [Source:MGI Symbol;Acc:MGI:87966]	X	21484544	21489164	1	Agtr2	protein_coding	ensembl_havana	KNOWN	6
NA	XLOC_043369	-4.73134	-6.06088	-9.30677	2.26724e-07	3.26009e-06	6.69542	novel_lncRNA	NA	NA	NA	NA	NA	NA	NA	NA	NA	NA
NA	XLOC_005995	-4.72849	-5.12633	-13.9965	1.27627e-09	8.76678e-08	11.4039	novel_lncRNA	NA	NA	NA	NA	NA	NA	NA	NA	NA	NA
NA	XLOC_069933	-4.72845	-8.47107	-4.06387	0.00116249	0.00313355	-0.764479	novel_lncRNA	NA	NA	NA	NA	NA	NA	NA	NA	NA	NA
ENSMUSG00000005355	XLOC_008099	-4.72619	-5.02709	-6.26172	2.09031e-05	0.000110004	2.98633	PCG	caspase 14 [Source:MGI Symbol;Acc:MGI:1335092]	10	78711997	78718293	-1	Casp14	protein_coding	ensembl	KNOWN	8
NA	XLOC_065462	-4.72543	-7.66161	-5.62297	6.2978e-05	0.000270846	1.56892	novel_lncRNA	NA	NA	NA	NA	NA	NA	NA	NA	NA	NA
NA	XLOC_059718	-4.72145	-7.87607	-6.50801	1.38701e-05	7.91708e-05	2.6986	novel_lncRNA	NA	NA	NA	NA	NA	NA	NA	NA	NA	NA
ENSMUSG00000033576	XLOC_024948	-4.72088	-2.63994	-10.0424	8.90676e-08	1.63829e-06	8.32197	PCG	apolipoprotein L 6 [Source:MGI Symbol;Acc:MGI:1919189]	15	77044729	77057107	1	Apol6	protein_coding	ensembl_havana	KNOWN	7
NA	XLOC_058348	-4.71758	-2.17177	-22.2007	2.62668e-12	2.24147e-09	17.2762	novel_lncRNA	NA	NA	NA	NA	NA	NA	NA	NA	NA	NA
NA	XLOC_052900	-4.71722	-5.42432	-15.6493	2.92382e-10	3.15572e-08	12.1277	novel_lncRNA	NA	NA	NA	NA	NA	NA	NA	NA	NA	NA
NA	XLOC_001749	-4.71384	-6.64748	-7.15524	4.90959e-06	3.4902e-05	3.80809	novel_lncRNA	NA	NA	NA	NA	NA	NA	NA	NA	NA	NA
NA	XLOC_038196	-4.71086	-0.31318	-9.51026	1.7414e-07	2.6656e-06	7.69179	novel_lncRNA	NA	NA	NA	NA	NA	NA	NA	NA	NA	NA
ENSMUSG00000026365	XLOC_004388	-4.71074	-6.09838	-8.79713	4.47537e-07	5.42596e-06	6.14848	PCG	complement component factor h [Source:MGI Symbol;Acc:MGI:88385]	1	140084708	140183764	-1	Cfh	protein_coding	ensembl_havana	KNOWN	11
NA	XLOC_042475	-4.71051	-7.99028	-6.10223	2.7385e-05	0.000137247	2.17344	novel_lncRNA	NA	NA	NA	NA	NA	NA	NA	NA	NA	NA
NA	XLOC_002263	-4.71003	-0.465041	-19.2957	1.76321e-11	5.75299e-09	16.4764	novel_lncRNA	NA	NA	NA	NA	NA	NA	NA	NA	NA	NA
NA	XLOC_001908	-4.70963	-7.14866	-5.27971	0.000116589	0.000449716	1.20635	novel_lncRNA	NA	NA	NA	NA	NA	NA	NA	NA	NA	NA
NA	XLOC_011997	-4.7075	-4.55266	-8.91936	3.79218e-07	4.78868e-06	6.57074	novel_lncRNA	NA	NA	NA	NA	NA	NA	NA	NA	NA	NA
NA	XLOC_029256	-4.70742	-7.11968	-5.96326	3.47506e-05	0.000166669	2.22725	novel_lncRNA	NA	NA	NA	NA	NA	NA	NA	NA	NA	NA
NA	XLOC_053155	-4.70345	-7.44283	-5.93095	3.67436e-05	0.000174306	1.95725	novel_lncRNA	NA	NA	NA	NA	NA	NA	NA	NA	NA	NA
NA	XLOC_050394	-4.7007	-5.12345	-10.0841	8.4611e-08	1.57489e-06	7.86132	novel_lncRNA	NA	NA	NA	NA	NA	NA	NA	NA	NA	NA
NA	XLOC_052790	-4.69909	-7.71214	-4.90946	0.000230552	0.000798385	0.580288	novel_lncRNA	NA	NA	NA	NA	NA	NA	NA	NA	NA	NA
ENSMUSG00000029586	XLOC_054290	-4.69866	-6.72029	-4.96255	0.000208853	0.000734362	0.719665	PCG	RIKEN cDNA 4933411G11Rik gene [Source:MGI Symbol;Acc:MGI:3612701]	5	143181017	143205075	1	4933411G11Rik	protein_coding	ensembl_havana	NOVEL	5
ENSMUSG00000097312	XLOC_071901	-4.69347	-6.29643	-6.67127	1.06168e-05	6.39325e-05	3.19054	Ensembl_lncRNA	predicted gene, 26870 [Source:MGI Symbol;Acc:MGI:5477364]	9	3000282	3038313	-1	Gm26870	lincRNA	ensembl	KNOWN	1
NA	XLOC_062033	-4.69182	-6.33645	-5.39221	9.51119e-05	0.000378715	1.54113	novel_lncRNA	NA	NA	NA	NA	NA	NA	NA	NA	NA	NA
ENSMUSG00000032470	XLOC_073405	-4.69164	2.13829	-20.543	7.54812e-12	3.80614e-09	17.4897	PCG	muscle and microspikes RAS [Source:MGI Symbol;Acc:MGI:1100856]	9	99385420	99437381	-1	Mras	protein_coding	ensembl_havana	KNOWN	12
NA	XLOC_065139	-4.67677	-5.06977	-9.55861	1.6366e-07	2.53925e-06	7.45703	novel_lncRNA	NA	NA	NA	NA	NA	NA	NA	NA	NA	NA
NA	XLOC_005463	-4.67421	-7.21333	-4.74225	0.000315472	0.00103829	0.283448	novel_lncRNA	NA	NA	NA	NA	NA	NA	NA	NA	NA	NA
NA	XLOC_063398	-4.67033	-7.69008	-6.0878	2.80671e-05	0.000140064	2.22441	novel_lncRNA	NA	NA	NA	NA	NA	NA	NA	NA	NA	NA
ENSMUSG00000022705	XLOC_027673	-4.6703	-8.20645	-6.7983	8.64488e-06	5.43046e-05	2.98707	PCG	dopamine receptor D3 [Source:MGI Symbol;Acc:MGI:94925]	16	43762221	43822932	1	Drd3	protein_coding	ensembl	KNOWN	4
NA	XLOC_007816	-4.6695	-6.74314	-5.98638	3.33943e-05	0.000161702	2.34326	novel_lncRNA	NA	NA	NA	NA	NA	NA	NA	NA	NA	NA
NA	XLOC_015955	-4.66789	-7.41772	-7.97865	1.41774e-06	1.30196e-05	4.54665	novel_lncRNA	NA	NA	NA	NA	NA	NA	NA	NA	NA	NA
NA	XLOC_016783	-4.65897	-6.06522	-10.5257	4.95951e-08	1.07563e-06	7.9443	novel_lncRNA	NA	NA	NA	NA	NA	NA	NA	NA	NA	NA
ENSMUSG00000075610	XLOC_013169	-4.6572	-0.185789	-12.1553	7.97615e-09	3.02213e-07	10.7277	PCG	transmembrane protein 92 [Source:MGI Symbol;Acc:MGI:3034723]	11	94777217	94782703	-1	Tmem92	protein_coding	ensembl_havana	KNOWN	5
ENSMUSG00000026674	XLOC_004750	-4.6561	-1.27086	-12.5084	5.51492e-09	2.36876e-07	11.0136	PCG	discoidin domain receptor family, member 2 [Source:MGI Symbol;Acc:MGI:1345277]	1	169972307	170110762	-1	Ddr2	protein_coding	ensembl_havana	KNOWN	5
ENSMUSG00000084933	XLOC_041725	-4.65339	-8.00347	-6.2556	2.11196e-05	0.000110854	2.37538	Ensembl_lncRNA	predicted gene 13962 [Source:MGI Symbol;Acc:MGI:3650830]	2	111246131	111256163	-1	Gm13962	antisense	havana	NOVEL	1
ENSMUSG00000058005	XLOC_044307	-4.65228	-7.06525	-8.85439	4.14037e-07	5.08991e-06	5.66288	PCG	TD and POZ domain containing 3 [Source:MGI Symbol;Acc:MGI:3027903]	3	93826020	93827117	1	Tdpoz3	protein_coding	ensembl_havana	KNOWN	3
NA	XLOC_002389	-4.65138	-7.33041	-4.95974	0.000209947	0.000737622	0.646105	novel_lncRNA	NA	NA	NA	NA	NA	NA	NA	NA	NA	NA
ENSMUSG00000086089	XLOC_011052	-4.64633	-7.14684	-5.24933	0.000123214	0.000471427	1.08908	Ensembl_lncRNA	predicted gene 11640 [Source:MGI Symbol;Acc:MGI:3649238]	11	105434445	105435412	1	Gm11640	antisense	havana	NOVEL	1
ENSMUSG00000040614	XLOC_064123	-4.64568	-7.52345	-7.94036	1.49922e-06	1.36212e-05	4.43736	PCG	NLR family, pyrin domain containing 9C [Source:MGI Symbol;Acc:MGI:3028627]	7	26322473	26403700	-1	Nlrp9c	protein_coding	ensembl_havana	KNOWN	10
NA	XLOC_007911	-4.64234	-7.56975	-6.80616	8.5362e-06	5.37437e-05	3.17395	novel_lncRNA	NA	NA	NA	NA	NA	NA	NA	NA	NA	NA
ENSMUSG00000062128	XLOC_010205	-4.63862	-4.73416	-15.2795	4.01524e-10	3.91346e-08	12.6371	PCG	olfactory receptor 20 [Source:MGI Symbol;Acc:MGI:109315]	11	73350839	73354699	1	Olfr20	protein_coding	ensembl_havana	KNOWN	6
ENSMUSG00000069825	XLOC_010205	-4.63862	-4.73416	-15.2795	4.01524e-10	3.91346e-08	12.6371	PCG	spermatogenesis associated 22 [Source:MGI Symbol;Acc:MGI:2685728]	11	73329741	73355913	1	Spata22	protein_coding	ensembl_havana	KNOWN	7
NA	XLOC_075301	-4.63497	-4.5982	-12.904	3.6854e-09	1.81707e-07	10.9679	novel_lncRNA	NA	NA	NA	NA	NA	NA	NA	NA	NA	NA
ENSMUSG00000047884	XLOC_061885	-4.63382	-6.8423	-4.57199	0.000435642	0.00136462	0.10822	PCG	kallikrein related-peptidase 9 [Source:MGI Symbol;Acc:MGI:1921082]	7	43791891	43796756	1	Klk9	protein_coding	ensembl	KNOWN	5
ENSMUSG00000034486	XLOC_003794	-4.63317	2.2	-21.4162	4.28713e-12	2.91628e-09	18.0837	PCG	gastrulation brain homeobox 2 [Source:MGI Symbol;Acc:MGI:95668]	1	89927956	89931179	-1	Gbx2	protein_coding	ensembl_havana	KNOWN	8
NA	XLOC_031990	-4.63241	-6.7622	-6.11714	2.66981e-05	0.000134648	2.60201	novel_lncRNA	NA	NA	NA	NA	NA	NA	NA	NA	NA	NA
NA	XLOC_058912	-4.63039	-7.92279	-4.59207	0.000419298	0.00132201	0.0576729	novel_lncRNA	NA	NA	NA	NA	NA	NA	NA	NA	NA	NA
ENSMUSG00000024679	XLOC_036220	-4.62699	-5.26502	-10.4572	5.38176e-08	1.13936e-06	8.30914	PCG	membrane-spanning 4-domains, subfamily A, member 6D [Source:MGI Symbol;Acc:MGI:1916024]	19	11586604	11604849	-1	Ms4a6d	protein_coding	ensembl_havana	KNOWN	6
NA	XLOC_044757	-4.62478	-7.17567	-6.44352	1.54302e-05	8.61692e-05	2.90792	novel_lncRNA	NA	NA	NA	NA	NA	NA	NA	NA	NA	NA
ENSMUSG00000035783	XLOC_036554	-4.62451	3.33372	-8.03318	1.30969e-06	1.22557e-05	5.33032	PCG	actin, alpha 2, smooth muscle, aorta [Source:MGI Symbol;Acc:MGI:87909]	19	34241090	34255336	-1	Acta2	protein_coding	ensembl	KNOWN	8
NA	XLOC_050345	-4.61854	-7.43736	-5.89961	3.87912e-05	0.000182614	2.08366	novel_lncRNA	NA	NA	NA	NA	NA	NA	NA	NA	NA	NA
ENSMUSG00000085142	XLOC_048374	-4.61822	-6.55388	-9.8066	1.19471e-07	2.03743e-06	6.9376	Ensembl_lncRNA	predicted gene 12702 [Source:MGI Symbol;Acc:MGI:3650874]	4	100052520	100065984	1	Gm12702	lincRNA	havana	NOVEL	1
ENSMUSG00000042985	XLOC_054141	-4.61365	-2.89542	-11.6804	1.32922e-08	4.29204e-07	9.83758	PCG	uroplakin 3B [Source:MGI Symbol;Acc:MGI:2140882]	5	136038496	136045303	1	Upk3b	protein_coding	ensembl_havana	KNOWN	6
NA	XLOC_059190	-4.6063	-3.83224	-10.9545	3.00199e-08	7.526e-07	9.25944	novel_lncRNA	NA	NA	NA	NA	NA	NA	NA	NA	NA	NA
ENSMUSG00000025044	XLOC_068759	-4.60492	-6.84522	-4.19049	0.000908171	0.00254929	-0.469619	PCG	macrophage scavenger receptor 1 [Source:MGI Symbol;Acc:MGI:98257]	8	39581700	39642678	-1	Msr1	protein_coding	ensembl	KNOWN	11
ENSMUSG00000042115	XLOC_001706	-4.60051	-1.95441	-8.43473	7.38572e-07	7.8934e-06	6.27546	PCG	kelch domain containing 8A [Source:MGI Symbol;Acc:MGI:2442630]	1	132298626	132307357	1	Klhdc8a	protein_coding	ensembl_havana	KNOWN	4
ENSMUSG00000032268	XLOC_070678	-4.59859	-2.92355	-9.65715	1.44316e-07	2.31188e-06	7.79667	PCG	transmembrane protease, serine 5 (spinesin) [Source:MGI Symbol;Acc:MGI:1933407]	9	49081260	49117587	1	Tmprss5	protein_coding	ensembl_havana	KNOWN	9
NA	XLOC_057127	-4.59814	-4.68987	-10.0335	9.00593e-08	1.64687e-06	7.70795	novel_lncRNA	NA	NA	NA	NA	NA	NA	NA	NA	NA	NA
ENSMUSG00000050122	XLOC_000408	-4.59806	0.366818	-24.9105	5.44238e-13	1.2075e-09	19.6289	PCG	von Willebrand factor A domain containing 3B [Source:MGI Symbol;Acc:MGI:1918103]	1	37026596	37187613	1	Vwa3b	protein_coding	ensembl_havana	KNOWN	14
ENSMUSG00000079069	XLOC_054436	-4.59555	-7.87833	-5.69036	5.59113e-05	0.000246132	1.6346	PCG	RIKEN cDNA 8430423G03 gene [Source:MGI Symbol;Acc:MGI:1918723]	5	148950250	148951658	1	8430423G03Rik	protein_coding	havana	PUTATIVE	1
NA	XLOC_014491	-4.59481	-2.44953	-16.2165	1.8205e-10	2.39002e-08	14.1998	novel_lncRNA	NA	NA	NA	NA	NA	NA	NA	NA	NA	NA
ENSMUSG00000025400	XLOC_006928	-4.59444	-4.45566	-4.29272	0.000744819	0.00215229	-0.275942	PCG	tachykinin 2 [Source:MGI Symbol;Acc:MGI:98476]	10	127724478	127731767	1	Tac2	protein_coding	ensembl	KNOWN	6
NA	XLOC_008233	-4.58914	-7.51596	-4.99811	0.000195509	0.000695136	0.717706	novel_lncRNA	NA	NA	NA	NA	NA	NA	NA	NA	NA	NA
NA	XLOC_035276	-4.58716	-6.61131	-8.92152	3.78113e-07	4.78558e-06	6.05964	novel_lncRNA	NA	NA	NA	NA	NA	NA	NA	NA	NA	NA
ENSMUSG00000001622	XLOC_053256	-4.58532	-2.82945	-6.14461	2.54798e-05	0.000129542	2.84518	PCG	casein kappa [Source:MGI Symbol;Acc:MGI:107461]	5	87925579	87932665	1	Csn3	protein_coding	ensembl_havana	KNOWN	11
ENSMUSG00000060534	XLOC_034726	-4.58386	-4.84379	-8.2683	9.34322e-07	9.50036e-06	5.84249	PCG	deleted in colorectal carcinoma [Source:MGI Symbol;Acc:MGI:94869]	18	71258738	72351069	-1	Dcc	protein_coding	ensembl_havana	KNOWN	11
NA	XLOC_011481	-4.57978	-2.20166	-12.6861	4.59554e-09	2.12419e-07	10.8387	novel_lncRNA	NA	NA	NA	NA	NA	NA	NA	NA	NA	NA
NA	XLOC_072257	-4.57873	-6.58232	-5.80337	4.58596e-05	0.000209316	2.08266	novel_lncRNA	NA	NA	NA	NA	NA	NA	NA	NA	NA	NA
ENSMUSG00000097289	XLOC_013230	-4.57464	-4.42648	-7.4604	3.06729e-06	2.37785e-05	4.7961	Ensembl_lncRNA	RIKEN cDNA 2010300F17 gene [Source:MGI Symbol;Acc:MGI:1917134]	11	96712982	96747436	-1	2010300F17Rik	lincRNA	ensembl	KNOWN	1
NA	XLOC_049215	-4.57372	-6.36392	-8.77232	4.62937e-07	5.561e-06	6.06201	novel_lncRNA	NA	NA	NA	NA	NA	NA	NA	NA	NA	NA
NA	XLOC_028736	-4.573	-6.18773	-5.17765	0.000140446	0.000527165	0.940964	novel_lncRNA	NA	NA	NA	NA	NA	NA	NA	NA	NA	NA
ENSMUSG00000091614	XLOC_031664	-4.57261	-4.98142	-8.62757	5.64702e-07	6.46494e-06	6.36402	PCG	predicted gene, 17657 [Source:MGI Symbol;Acc:MGI:4937291]	17	29519281	29519790	-1	Gm17657	protein_coding	ensembl	KNOWN	1
ENSMUSG00000006056	XLOC_013213	-4.57222	1.8065	-17.2472	7.98829e-11	1.47713e-08	15.2861	PCG	calcium binding and coiled-coil domain 2 [Source:MGI Symbol;Acc:MGI:1343177]	11	96099326	96111964	-1	Calcoco2	protein_coding	ensembl_havana	KNOWN	9
ENSMUSG00000101026	XLOC_026238	-4.57171	-6.47219	-5.69361	5.5592e-05	0.000245213	1.87543	PCG	RIKEN cDNA D730001G18 gene [Source:MGI Symbol;Acc:MGI:1925975]	15	74770908	74778859	-1	D730001G18Rik	protein_coding	havana	KNOWN	1
NA	XLOC_024400	-4.5698	-4.79687	-12.1198	8.28187e-09	3.10388e-07	10.0315	novel_lncRNA	NA	NA	NA	NA	NA	NA	NA	NA	NA	NA
ENSMUSG00000022878	XLOC_027390	-4.56688	-3.43079	-8.86237	4.09584e-07	5.05983e-06	6.48187	PCG	adiponectin, C1Q and collagen domain containing [Source:MGI Symbol;Acc:MGI:106675]	16	23146536	23158028	1	Adipoq	protein_coding	ensembl_havana	KNOWN	5
NA	XLOC_027415	-4.56409	-6.68716	-5.10292	0.000161094	0.000591337	0.899175	novel_lncRNA	NA	NA	NA	NA	NA	NA	NA	NA	NA	NA
NA	XLOC_059332	-4.56245	-5.55686	-6.80478	8.55523e-06	5.38482e-05	3.66364	novel_lncRNA	NA	NA	NA	NA	NA	NA	NA	NA	NA	NA
NA	XLOC_068566	-4.56222	-7.65559	-6.73714	9.54117e-06	5.86723e-05	3.05384	novel_lncRNA	NA	NA	NA	NA	NA	NA	NA	NA	NA	NA
NA	XLOC_034150	-4.55989	-7.50956	-5.82492	4.41678e-05	0.000203029	1.95881	novel_lncRNA	NA	NA	NA	NA	NA	NA	NA	NA	NA	NA
ENSMUSG00000032487	XLOC_001981	-4.55698	-0.187635	-8.30816	8.82905e-07	9.09003e-06	6.05406	PCG	prostaglandin-endoperoxide synthase 2 [Source:MGI Symbol;Acc:MGI:97798]	1	150100031	150108227	1	Ptgs2	protein_coding	ensembl_havana	KNOWN	8
NA	XLOC_059315	-4.55589	-3.8024	-11.4223	1.76727e-08	5.26314e-07	9.33474	novel_lncRNA	NA	NA	NA	NA	NA	NA	NA	NA	NA	NA
NA	XLOC_052310	-4.55519	-7.43305	-5.78471	4.73793e-05	0.000215138	1.88422	novel_lncRNA	NA	NA	NA	NA	NA	NA	NA	NA	NA	NA
NA	XLOC_068573	-4.55406	-7.16437	-5.22465	0.000128883	0.000490358	1.01194	novel_lncRNA	NA	NA	NA	NA	NA	NA	NA	NA	NA	NA
ENSMUSG00000027913	XLOC_046217	-4.54616	-2.7883	-11.415	1.78162e-08	5.29167e-07	9.6933	PCG	cysteine-rich C-terminal 1 [Source:MGI Symbol;Acc:MGI:1921425]	3	93014205	93015687	-1	Crct1	protein_coding	ensembl_havana	KNOWN	5
NA	XLOC_024115	-4.54583	-7.72933	-6.5525	1.28911e-05	7.4425e-05	2.74841	novel_lncRNA	NA	NA	NA	NA	NA	NA	NA	NA	NA	NA
ENSMUSG00000079243	XLOC_073747	-4.54341	-7.57471	-4.97792	0.000202972	0.000716409	0.659728	PCG	xin actin-binding repeat containing 1 [Source:MGI Symbol;Acc:MGI:1333878]	9	120013755	120023598	-1	Xirp1	protein_coding	ensembl	KNOWN	2
ENSMUSG00000041828	XLOC_013693	-4.54152	-7.84032	-4.79211	0.000287208	0.000956943	0.371327	PCG	ATP-binding cassette, sub-family A (ABC1), member 8a [Source:MGI Symbol;Acc:MGI:2386846]	11	110025634	110095978	-1	Abca8a	protein_coding	ensembl_havana	KNOWN	11
ENSMUSG00000078626	XLOC_050992	-4.54016	-5.96722	-11.6201	1.42007e-08	4.49458e-07	8.96044	PCG	predicted gene 12790 [Source:MGI Symbol;Acc:MGI:3649398]	4	101967453	101981049	-1	Gm12790	protein_coding	havana	NOVEL	2
NA	XLOC_060969	-4.53997	-4.81876	-8.18092	1.05845e-06	1.04003e-05	5.84077	novel_lncRNA	NA	NA	NA	NA	NA	NA	NA	NA	NA	NA
NA	XLOC_059451	-4.53606	-7.54063	-4.82608	0.00026946	0.000907624	0.471375	novel_lncRNA	NA	NA	NA	NA	NA	NA	NA	NA	NA	NA
NA	XLOC_024520	-4.53438	-5.19925	-6.59671	1.19898e-05	7.02712e-05	3.33227	novel_lncRNA	NA	NA	NA	NA	NA	NA	NA	NA	NA	NA
NA	XLOC_040816	-4.53272	-5.97725	-9.24952	2.44384e-07	3.45203e-06	6.71187	novel_lncRNA	NA	NA	NA	NA	NA	NA	NA	NA	NA	NA
ENSMUSG00000046523	XLOC_022159	-4.53118	-5.80892	-7.08709	5.4625e-06	3.79451e-05	4.12369	PCG	potassium channel tetramerisation domain containing 4 [Source:MGI Symbol;Acc:MGI:1914766]	14	75955003	75965217	1	Kctd4	protein_coding	ensembl	KNOWN	4
ENSMUSG00000096803	XLOC_016595	-4.53083	-7.14233	-8.32664	8.60093e-07	8.91307e-06	5.10871	PCG	predicted gene 6803 [Source:MGI Symbol;Acc:MGI:3779631]	12	88018337	88018771	-1	Gm6803	protein_coding	ensembl	KNOWN	1
NA	XLOC_043986	-4.52881	-7.6653	-6.01812	3.16218e-05	0.000154672	2.15905	novel_lncRNA	NA	NA	NA	NA	NA	NA	NA	NA	NA	NA
NA	XLOC_045927	-4.52561	-7.70872	-6.44419	1.54131e-05	8.60953e-05	2.62384	novel_lncRNA	NA	NA	NA	NA	NA	NA	NA	NA	NA	NA
NA	XLOC_001549	-4.52266	-6.172	-6.76766	9.08225e-06	5.65557e-05	3.63151	novel_lncRNA	NA	NA	NA	NA	NA	NA	NA	NA	NA	NA
NA	XLOC_026140	-4.52188	-7.49297	-4.72515	0.000325816	0.00106558	0.292288	novel_lncRNA	NA	NA	NA	NA	NA	NA	NA	NA	NA	NA
ENSMUSG00000078258	XLOC_013390	-4.51456	-7.89782	-5.61687	6.36625e-05	0.000273101	1.55779	PCG	predicted gene 11564 [Source:MGI Symbol;Acc:MGI:3650329]	11	99814976	99815666	-1	Gm11564	protein_coding	ensembl_havana	NOVEL	1
NA	XLOC_000405	-4.51199	-7.56242	-5.33819	0.000104858	0.000410461	1.25797	novel_lncRNA	NA	NA	NA	NA	NA	NA	NA	NA	NA	NA
NA	XLOC_003507	-4.50877	-6.88558	-4.96795	0.000206765	0.000728057	0.773002	novel_lncRNA	NA	NA	NA	NA	NA	NA	NA	NA	NA	NA
NA	XLOC_043381	-4.50568	-6.89328	-3.97349	0.00138766	0.00365696	-0.870504	novel_lncRNA	NA	NA	NA	NA	NA	NA	NA	NA	NA	NA
ENSMUSG00000098470	XLOC_058322	-4.50433	-5.736	-6.0144	3.18245e-05	0.00015539	2.4217	PCG	complement component 1, r subcomponent B [Source:MGI Symbol;Acc:MGI:3779804]	6	124570294	124581171	1	C1rb	protein_coding	havana	KNOWN	1
ENSMUSG00000085776	XLOC_057293	-4.49921	-3.80999	-9.05263	3.17141e-07	4.16849e-06	6.79222	Ensembl_lncRNA	RIKEN cDNA 5430402O13 gene [Source:MGI Symbol;Acc:MGI:1918631]	6	50566643	50594865	1	5430402O13Rik	antisense	havana	KNOWN	4
NA	XLOC_039710	-4.49914	-3.40775	-7.9016	1.58676e-06	1.42475e-05	5.47861	novel_lncRNA	NA	NA	NA	NA	NA	NA	NA	NA	NA	NA
NA	XLOC_065059	-4.49814	-6.68767	-5.26544	0.000119653	0.00045988	1.18695	novel_lncRNA	NA	NA	NA	NA	NA	NA	NA	NA	NA	NA
ENSMUSG00000097712	XLOC_033692	-4.49707	-4.88997	-7.51052	2.84251e-06	2.24517e-05	4.6422	Ensembl_lncRNA	predicted gene 10532 [Source:MGI Symbol;Acc:MGI:3641671]	18	75514645	75522806	1	Gm10532	lincRNA	ensembl	KNOWN	1
NA	XLOC_001557	-4.49651	-4.43203	-6.17896	2.40374e-05	0.000123625	2.92997	novel_lncRNA	NA	NA	NA	NA	NA	NA	NA	NA	NA	NA
ENSMUSG00000037440	XLOC_005408	-4.49027	-4.70704	-5.34225	0.000104089	0.000407882	1.5283	PCG	vanin 1 [Source:MGI Symbol;Acc:MGI:108395]	10	23894688	23905343	1	Vnn1	protein_coding	ensembl_havana	KNOWN	7
NA	XLOC_017195	-4.4847	-5.33031	-8.25134	9.57163e-07	9.65299e-06	5.48582	novel_lncRNA	NA	NA	NA	NA	NA	NA	NA	NA	NA	NA
ENSMUSG00000028314	XLOC_047829	-4.48404	-3.75046	-10.9671	2.95878e-08	7.44792e-07	8.96677	PCG	topoisomerase I binding, arginine/serine-rich like [Source:MGI Symbol;Acc:MGI:1915524]	4	52596274	52612430	1	Toporsl	protein_coding	ensembl_havana	KNOWN	6
ENSMUSG00000022766	XLOC_027217	-4.48022	-7.49008	-4.20804	0.000877709	0.00247568	-0.539786	PCG	serine (or cysteine) peptidase inhibitor, clade D, member 1 [Source:MGI Symbol;Acc:MGI:96051]	16	17331371	17343575	1	Serpind1	protein_coding	ensembl_havana	KNOWN	8
NA	XLOC_050884	-4.47481	-6.60578	-7.75087	1.98205e-06	1.69137e-05	4.80329	novel_lncRNA	NA	NA	NA	NA	NA	NA	NA	NA	NA	NA
ENSMUSG00000026167	XLOC_000957	-4.47387	-5.78559	-5.38726	9.59635e-05	0.000381417	1.57738	PCG	wingless-type MMTV integration site family, member 10A [Source:MGI Symbol;Acc:MGI:108071]	1	74791516	74804179	1	Wnt10a	protein_coding	ensembl_havana	KNOWN	10
ENSMUSG00000022218	XLOC_023456	-4.47016	1.46964	-16.4827	1.46501e-10	2.09661e-08	14.6745	PCG	transglutaminase 1, K polypeptide [Source:MGI Symbol;Acc:MGI:98730]	14	55700009	55713492	-1	Tgm1	protein_coding	ensembl	KNOWN	11
NA	XLOC_045345	-4.46968	-7.75913	-5.17549	0.000141	0.00052862	0.933636	novel_lncRNA	NA	NA	NA	NA	NA	NA	NA	NA	NA	NA
NA	XLOC_038226	-4.46962	-7.73137	-6.59845	1.19557e-05	7.01192e-05	2.85628	novel_lncRNA	NA	NA	NA	NA	NA	NA	NA	NA	NA	NA
NA	XLOC_047528	-4.4674	-8.06946	-7.70548	2.12053e-06	1.7828e-05	3.9523	novel_lncRNA	NA	NA	NA	NA	NA	NA	NA	NA	NA	NA
ENSMUSG00000084766	XLOC_009891	-4.46538	-5.07754	-9.03261	3.25734e-07	4.26306e-06	6.28702	Ensembl_lncRNA	predicted gene 12714 [Source:MGI Symbol;Acc:MGI:3651102]	11	59898374	59907319	1	Gm12714	lincRNA	havana	NOVEL	1
ENSMUSG00000021214	XLOC_018915	-4.45971	-4.97849	-7.62165	2.40386e-06	1.97024e-05	4.99369	PCG	aldo-keto reductase family 1, member C18 [Source:MGI Symbol;Acc:MGI:2145420]	13	4132615	4150654	-1	Akr1c18	protein_coding	ensembl_havana	KNOWN	9
ENSMUSG00000025279	XLOC_022689	-4.45876	-6.79598	-4.85684	0.000254372	0.000864942	0.485167	PCG	deoxyribonuclease 1-like 3 [Source:MGI Symbol;Acc:MGI:1314633]	14	7964533	7994573	-1	Dnase1l3	protein_coding	ensembl_havana	KNOWN	7
NA	XLOC_074776	-4.45806	-6.36705	-5.61879	6.3446e-05	0.000272436	1.89137	novel_lncRNA	NA	NA	NA	NA	NA	NA	NA	NA	NA	NA
NA	XLOC_059474	-4.45801	-5.96858	-8.35442	8.26964e-07	8.62617e-06	5.79768	novel_lncRNA	NA	NA	NA	NA	NA	NA	NA	NA	NA	NA
ENSMUSG00000049719	XLOC_071670	-4.45683	-6.2885	-5.92064	3.74042e-05	0.000176863	2.31714	PCG	protease, serine 46 [Source:MGI Symbol;Acc:MGI:1921556]	9	110844506	110856522	1	Prss46	protein_coding	ensembl_havana	KNOWN	10
NA	XLOC_052830	-4.45626	-5.89238	-6.91752	7.14276e-06	4.66794e-05	3.90138	novel_lncRNA	NA	NA	NA	NA	NA	NA	NA	NA	NA	NA
NA	XLOC_024541	-4.45577	-7.30223	-5.84425	4.27053e-05	0.00019785	1.9971	novel_lncRNA	NA	NA	NA	NA	NA	NA	NA	NA	NA	NA
NA	XLOC_033363	-4.45382	-7.02562	-6.16824	2.44781e-05	0.000125397	2.60757	novel_lncRNA	NA	NA	NA	NA	NA	NA	NA	NA	NA	NA
NA	XLOC_012704	-4.45228	-5.82922	-11.4027	1.80621e-08	5.30785e-07	8.91427	novel_lncRNA	NA	NA	NA	NA	NA	NA	NA	NA	NA	NA
NA	XLOC_005670	-4.44961	-7.414	-4.92904	0.000222288	0.000773998	0.661226	novel_lncRNA	NA	NA	NA	NA	NA	NA	NA	NA	NA	NA
NA	XLOC_021250	-4.44947	-6.38468	-7.97101	1.43361e-06	1.31328e-05	5.16681	novel_lncRNA	NA	NA	NA	NA	NA	NA	NA	NA	NA	NA
ENSMUSG00000018411	XLOC_011018	-4.44942	1.07672	-17.5217	6.46388e-11	1.29898e-08	15.4439	PCG	microtubule-associated protein tau [Source:MGI Symbol;Acc:MGI:97180]	11	104231390	104332090	1	Mapt	protein_coding	ensembl_havana	KNOWN	13
NA	XLOC_049858	-4.448	-6.38524	-6.46727	1.48354e-05	8.36474e-05	3.21077	novel_lncRNA	NA	NA	NA	NA	NA	NA	NA	NA	NA	NA
NA	XLOC_023652	-4.44182	-8.00772	-4.89529	0.000236729	0.000815703	0.528683	novel_lncRNA	NA	NA	NA	NA	NA	NA	NA	NA	NA	NA
NA	XLOC_031721	-4.44148	-6.56986	-5.28578	0.00011531	0.000445401	1.28454	novel_lncRNA	NA	NA	NA	NA	NA	NA	NA	NA	NA	NA
ENSMUSG00000049723	XLOC_070016	-4.43898	-5.31116	-6.63749	1.12171e-05	6.67042e-05	3.4368	PCG	matrix metallopeptidase 12 [Source:MGI Symbol;Acc:MGI:97005]	9	7344381	7369499	1	Mmp12	protein_coding	ensembl_havana	KNOWN	10
NA	XLOC_055166	-4.42775	-5.39635	-10.25	6.90801e-08	1.35635e-06	7.91513	novel_lncRNA	NA	NA	NA	NA	NA	NA	NA	NA	NA	NA
NA	XLOC_026517	-4.4273	-7.74977	-6.07568	2.86539e-05	0.000142575	2.15937	novel_lncRNA	NA	NA	NA	NA	NA	NA	NA	NA	NA	NA
NA	XLOC_034505	-4.4257	-5.4978	-6.64754	1.10349e-05	6.58678e-05	3.55043	novel_lncRNA	NA	NA	NA	NA	NA	NA	NA	NA	NA	NA
ENSMUSG00000003032	XLOC_050470	-4.42081	4.61331	-18.4123	3.31862e-11	8.56164e-09	16.1458	PCG	Kruppel-like factor 4 (gut) [Source:MGI Symbol;Acc:MGI:1342287]	4	55527143	55532466	-1	Klf4	protein_coding	ensembl_havana	KNOWN	8
NA	XLOC_075472	-4.41967	-6.29761	-7.48773	2.94251e-06	2.30528e-05	4.48189	novel_lncRNA	NA	NA	NA	NA	NA	NA	NA	NA	NA	NA
ENSMUSG00000094172	XLOC_073981	-4.41903	-7.4676	-5.85452	4.19495e-05	0.000194877	2.02044	PCG		JH584299.1	562161	564894	1	AC163611.1	protein_coding	ensembl	NOVEL	1
NA	XLOC_047384	-4.41772	-7.72149	-5.25635	0.000121648	0.000465829	1.04561	novel_lncRNA	NA	NA	NA	NA	NA	NA	NA	NA	NA	NA
NA	XLOC_008414	-4.41679	-5.56183	-8.38453	7.9258e-07	8.34202e-06	5.78782	novel_lncRNA	NA	NA	NA	NA	NA	NA	NA	NA	NA	NA
NA	XLOC_056196	-4.41664	-7.90026	-7.11027	5.26744e-06	3.68495e-05	3.36909	novel_lncRNA	NA	NA	NA	NA	NA	NA	NA	NA	NA	NA
NA	XLOC_020970	-4.41505	-6.36544	-7.28747	3.99836e-06	2.96199e-05	4.14747	novel_lncRNA	NA	NA	NA	NA	NA	NA	NA	NA	NA	NA
NA	XLOC_004027	-4.41187	-5.89775	-7.538	2.72669e-06	2.17485e-05	4.49292	novel_lncRNA	NA	NA	NA	NA	NA	NA	NA	NA	NA	NA
NA	XLOC_018476	-4.41025	-4.33557	-11.9514	9.91114e-09	3.50186e-07	10.0918	novel_lncRNA	NA	NA	NA	NA	NA	NA	NA	NA	NA	NA
NA	XLOC_039062	-4.41017	-7.54303	-5.06927	0.000171402	0.000621999	0.841091	novel_lncRNA	NA	NA	NA	NA	NA	NA	NA	NA	NA	NA
NA	XLOC_024505	-4.40965	-5.68024	-4.95103	0.000213372	0.000747439	0.755843	novel_lncRNA	NA	NA	NA	NA	NA	NA	NA	NA	NA	NA
ENSMUSG00000072109	XLOC_001096	-4.40928	-4.90312	-7.04635	5.82403e-06	3.98206e-05	4.17288	Ensembl_lncRNA	RIKEN cDNA A530040E14 gene [Source:MGI Symbol;Acc:MGI:3612703]	1	85105946	85114035	1	A530040E14Rik	antisense	ensembl_havana	KNOWN	7
NA	XLOC_004091	-4.40618	-4.96561	-7.83558	1.74852e-06	1.53824e-05	5.40372	novel_lncRNA	NA	NA	NA	NA	NA	NA	NA	NA	NA	NA
NA	XLOC_052409	-4.40537	-7.38493	-5.42261	9.0047e-05	0.000361737	1.43859	novel_lncRNA	NA	NA	NA	NA	NA	NA	NA	NA	NA	NA
NA	XLOC_069434	-4.40502	-4.84677	-7.43056	3.21e-06	2.46693e-05	4.6968	novel_lncRNA	NA	NA	NA	NA	NA	NA	NA	NA	NA	NA
NA	XLOC_001810	-4.40388	-6.01998	-6.64112	1.11509e-05	6.64709e-05	3.09081	novel_lncRNA	NA	NA	NA	NA	NA	NA	NA	NA	NA	NA
ENSMUSG00000030672	XLOC_063069	-4.40334	3.31259	-27.9501	1.11973e-13	4.14056e-10	21.6852	PCG	myosin light chain, phosphorylatable, fast skeletal muscle [Source:MGI Symbol;Acc:MGI:97273]	7	127211608	127214298	1	Mylpf	protein_coding	ensembl_havana	KNOWN	8
NA	XLOC_032979	-4.40175	-7.46546	-5.02453	0.000186171	0.000667515	0.747948	novel_lncRNA	NA	NA	NA	NA	NA	NA	NA	NA	NA	NA
ENSMUSG00000019429	XLOC_064270	-4.39969	-7.15285	-4.38635	0.000621679	0.00184574	-0.250548	PCG	free fatty acid receptor 3 [Source:MGI Symbol;Acc:MGI:2685324]	7	30854330	30856178	-1	Ffar3	protein_coding	ensembl_havana	KNOWN	7
NA	XLOC_056840	-4.39774	-7.43784	-5.9128	3.79155e-05	0.000178985	2.03969	novel_lncRNA	NA	NA	NA	NA	NA	NA	NA	NA	NA	NA
NA	XLOC_019651	-4.39703	-7.56172	-5.7058	5.4412e-05	0.000240726	1.66481	novel_lncRNA	NA	NA	NA	NA	NA	NA	NA	NA	NA	NA
ENSMUSG00000027962	XLOC_046672	-4.39065	-2.96765	-8.09082	1.2049e-06	1.14388e-05	5.77907	PCG	vascular cell adhesion molecule 1 [Source:MGI Symbol;Acc:MGI:98926]	3	116110020	116129688	-1	Vcam1	protein_coding	ensembl	KNOWN	10
NA	XLOC_014437	-4.38688	-7.29758	-5.09323	0.000163994	0.000599923	0.790181	novel_lncRNA	NA	NA	NA	NA	NA	NA	NA	NA	NA	NA
NA	XLOC_026940	-4.38484	-4.46141	-9.84644	1.13646e-07	1.96223e-06	7.65023	novel_lncRNA	NA	NA	NA	NA	NA	NA	NA	NA	NA	NA
ENSMUSG00000027832	XLOC_043884	-4.38109	-3.38491	-5.99379	3.29713e-05	0.000160038	2.62823	PCG	pentraxin related gene [Source:MGI Symbol;Acc:MGI:104641]	3	66219910	66225805	1	Ptx3	protein_coding	ensembl_havana	KNOWN	5
ENSMUSG00000090129	XLOC_026759	-4.37892	-7.45543	-4.72998	0.000322861	0.00105747	0.309871	PCG	olfactory receptor 287 [Source:MGI Symbol;Acc:MGI:3030121]	15	98206971	98221056	-1	Olfr287	protein_coding	ensembl_havana	KNOWN	4
NA	XLOC_043164	-4.37306	-8.28083	-4.21532	0.000865393	0.00244654	-0.528399	novel_lncRNA	NA	NA	NA	NA	NA	NA	NA	NA	NA	NA
NA	XLOC_043803	-4.37212	-7.59227	-5.01599	0.000189139	0.000676188	0.736478	novel_lncRNA	NA	NA	NA	NA	NA	NA	NA	NA	NA	NA
NA	XLOC_073648	-4.36767	-8.39241	-2.38302	0.031897	0.0544091	-3.47165	novel_lncRNA	NA	NA	NA	NA	NA	NA	NA	NA	NA	NA
NA	XLOC_066615	-4.3646	-5.99963	-6.69226	1.02608e-05	6.21426e-05	3.29949	novel_lncRNA	NA	NA	NA	NA	NA	NA	NA	NA	NA	NA
NA	XLOC_032553	-4.3644	-7.03165	-3.9859	0.00135429	0.00357922	-0.83727	novel_lncRNA	NA	NA	NA	NA	NA	NA	NA	NA	NA	NA
ENSMUSG00000051860	XLOC_043425	-4.36333	-5.37136	-11.1794	2.32182e-08	6.22905e-07	8.74133	PCG	sterile alpha motif domain containing 7 [Source:MGI Symbol;Acc:MGI:1923203]	3	30746293	30767174	1	Samd7	protein_coding	ensembl_havana	KNOWN	9
NA	XLOC_045243	-4.35716	-7.13651	-7.98453	1.40564e-06	1.29353e-05	4.69335	novel_lncRNA	NA	NA	NA	NA	NA	NA	NA	NA	NA	NA
NA	XLOC_001717	-4.35601	-7.82541	-4.5763	0.000432079	0.00135518	0.051081	novel_lncRNA	NA	NA	NA	NA	NA	NA	NA	NA	NA	NA
ENSMUSG00000058818	XLOC_063445	-4.35408	-6.59793	-5.09712	0.000162826	0.000596239	1.04262	PCG	paired Ig-like receptor B [Source:MGI Symbol;Acc:MGI:894311]	7	3711409	3720391	-1	Pirb	protein_coding	ensembl_havana	KNOWN	9
ENSMUSG00000085973	XLOC_077546	-4.349	-5.89529	-8.63246	5.60899e-07	6.43468e-06	6.10375	Ensembl_lncRNA	predicted gene 14742 [Source:MGI Symbol;Acc:MGI:3705303]	X	77802351	77803280	-1	Gm14742	lincRNA	havana	NOVEL	1
ENSMUSG00000085887	XLOC_010997	-4.34865	-7.09633	-6.52644	1.34553e-05	7.71005e-05	3.07027	Ensembl_lncRNA	Rho GTPase activating protein 27, opposite strand 3 [Source:MGI Symbol;Acc:MGI:3650159]	11	103344753	103350124	1	Arhgap27os3	antisense	havana	NOVEL	2
ENSMUSG00000095653	XLOC_018888	-4.34722	-7.20151	-6.3894	1.68817e-05	9.26654e-05	2.84886	PCG	predicted gene, 21818 [Source:MGI Symbol;Acc:MGI:5433982]	13	120173184	120173696	1	Gm21818	protein_coding	ensembl	KNOWN	1
ENSMUSG00000090854	XLOC_006621	-4.34551	-5.70912	-12.1172	8.30456e-09	3.10714e-07	9.6064	PCG	predicted gene 4340 [Source:MGI Symbol;Acc:MGI:3782524]	10	104194042	104196522	1	Gm4340	protein_coding	ensembl_havana	NOVEL	5
ENSMUSG00000053062	XLOC_027990	-4.34399	3.15476	-22.4724	2.22533e-12	2.24147e-09	18.8421	PCG	junction adhesion molecule 2 [Source:MGI Symbol;Acc:MGI:1933820]	16	84774123	84825928	1	Jam2	protein_coding	ensembl_havana	KNOWN	11
NA	XLOC_001216	-4.34292	-7.91679	-4.94294	0.000216609	0.000757073	0.588657	novel_lncRNA	NA	NA	NA	NA	NA	NA	NA	NA	NA	NA
ENSMUSG00000024485	XLOC_033198	-4.34033	-5.22312	-6.38401	1.70338e-05	9.33616e-05	3.11259	PCG	solute carrier family 4, sodium bicarbonate cotransporter, member 9 [Source:MGI Symbol;Acc:MGI:2443384]	18	36528157	36541293	1	Slc4a9	protein_coding	ensembl	KNOWN	11
NA	XLOC_049990	-4.33917	-7.42947	-5.90664	3.83219e-05	0.000180664	1.93362	novel_lncRNA	NA	NA	NA	NA	NA	NA	NA	NA	NA	NA
NA	XLOC_018505	-4.33884	-4.68863	-7.35449	3.60635e-06	2.72064e-05	4.56839	novel_lncRNA	NA	NA	NA	NA	NA	NA	NA	NA	NA	NA
NA	XLOC_018319	-4.3379	-6.1072	-7.04839	5.80536e-06	3.97542e-05	4.02177	novel_lncRNA	NA	NA	NA	NA	NA	NA	NA	NA	NA	NA
ENSMUSG00000059654	XLOC_057699	-4.33313	-7.47423	-4.87171	0.000247393	0.000845486	0.520857	PCG	regenerating islet-derived 1 [Source:MGI Symbol;Acc:MGI:97895]	6	78425983	78428666	1	Reg1	protein_coding	ensembl	KNOWN	5
NA	XLOC_069581	-4.33189	-7.66842	-5.55835	7.06331e-05	0.000297057	1.54994	novel_lncRNA	NA	NA	NA	NA	NA	NA	NA	NA	NA	NA
ENSMUSG00000050122	XLOC_000411	-4.33175	-3.31002	-10.5187	5.0008e-08	1.08352e-06	8.68714	PCG	von Willebrand factor A domain containing 3B [Source:MGI Symbol;Acc:MGI:1918103]	1	37026596	37187613	1	Vwa3b	protein_coding	ensembl_havana	KNOWN	14
NA	XLOC_033712	-4.33101	-7.993	-4.79285	0.000286809	0.000956476	0.363065	novel_lncRNA	NA	NA	NA	NA	NA	NA	NA	NA	NA	NA
ENSMUSG00000070280	XLOC_073730	-4.32977	-5.70006	-4.71996	0.000329028	0.00107418	0.41514	PCG	solute carrier family 22 (organic cation transporter), member 14 [Source:MGI Symbol;Acc:MGI:2685974]	9	119169455	119365553	-1	Slc22a14	protein_coding	ensembl_havana	KNOWN	9
NA	XLOC_043807	-4.32494	-7.52736	-6.58155	1.22912e-05	7.16325e-05	2.88409	novel_lncRNA	NA	NA	NA	NA	NA	NA	NA	NA	NA	NA
ENSMUSG00000097252	XLOC_045911	-4.31926	-3.71735	-5.42065	9.03649e-05	0.000362883	1.67833	Ensembl_lncRNA	predicted gene 6634 [Source:MGI Symbol;Acc:MGI:3643829]	3	70772379	70807291	-1	Gm6634	lincRNA	ensembl	KNOWN	1
NA	XLOC_014134	-4.31574	-5.39985	-7.60374	2.46942e-06	2.01179e-05	4.95234	novel_lncRNA	NA	NA	NA	NA	NA	NA	NA	NA	NA	NA
NA	XLOC_065356	-4.3154	-7.2628	-6.34803	1.80872e-05	9.79023e-05	2.65952	novel_lncRNA	NA	NA	NA	NA	NA	NA	NA	NA	NA	NA
NA	XLOC_028883	-4.31276	-6.2823	-7.23007	4.36987e-06	3.17051e-05	4.09475	novel_lncRNA	NA	NA	NA	NA	NA	NA	NA	NA	NA	NA
NA	XLOC_075524	-4.31225	-5.51463	-8.16565	1.08189e-06	1.05558e-05	5.47564	novel_lncRNA	NA	NA	NA	NA	NA	NA	NA	NA	NA	NA
NA	XLOC_062053	-4.30699	-7.93992	-6.14632	2.54056e-05	0.000129253	2.2356	novel_lncRNA	NA	NA	NA	NA	NA	NA	NA	NA	NA	NA
NA	XLOC_057458	-4.30666	-7.40238	-4.96561	0.000207668	0.000730541	0.645827	novel_lncRNA	NA	NA	NA	NA	NA	NA	NA	NA	NA	NA
ENSMUSG00000044017	XLOC_054017	-4.3039	-1.95958	-6.65199	1.09552e-05	6.54978e-05	3.631	PCG	G protein-coupled receptor 133 [Source:MGI Symbol;Acc:MGI:3041203]	5	129096750	129204599	1	Gpr133	protein_coding	ensembl_havana	KNOWN	12
NA	XLOC_022171	-4.30349	-2.16863	-13.1784	2.80373e-09	1.51723e-07	11.5646	novel_lncRNA	NA	NA	NA	NA	NA	NA	NA	NA	NA	NA
ENSMUSG00000004709	XLOC_002304	-4.30303	-6.85715	-3.20653	0.00634145	0.0134652	-2.15004	PCG	CD244 natural killer cell receptor 2B4 [Source:MGI Symbol;Acc:MGI:109294]	1	171559193	171609746	1	Cd244	protein_coding	ensembl_havana	KNOWN	10
NA	XLOC_004236	-4.30222	-6.96685	-5.30884	0.000110584	0.000429464	1.30531	novel_lncRNA	NA	NA	NA	NA	NA	NA	NA	NA	NA	NA
ENSMUSG00000085057	XLOC_037450	-4.30131	-6.01922	-4.95331	0.000212472	0.000744962	0.81932	Ensembl_lncRNA	predicted gene 13415 [Source:MGI Symbol;Acc:MGI:3651241]	2	24440418	24486855	1	Gm13415	processed_transcript	havana	NOVEL	3
ENSMUSG00000001655	XLOC_025455	-4.30024	-2.64201	-12.8407	3.9281e-09	1.89051e-07	11.1623	PCG	homeobox C13 [Source:MGI Symbol;Acc:MGI:99560]	15	102921103	102928814	1	Hoxc13	protein_coding	ensembl_havana	KNOWN	6
NA	XLOC_025187	-4.29979	-8.16546	-4.1379	0.00100606	0.00277907	-0.639762	novel_lncRNA	NA	NA	NA	NA	NA	NA	NA	NA	NA	NA
NA	XLOC_061660	-4.29397	-7.01299	-5.71529	5.35114e-05	0.000237357	1.86644	novel_lncRNA	NA	NA	NA	NA	NA	NA	NA	NA	NA	NA
ENSMUSG00000043157	XLOC_021940	-4.29275	-7.26083	-4.10259	0.00107781	0.00294426	-0.685271	PCG	ADP-ribosylation factor-like 11 [Source:MGI Symbol;Acc:MGI:2444054]	14	61309753	61311936	1	Arl11	protein_coding	ensembl	KNOWN	7
ENSMUSG00000026656	XLOC_004764	-4.29098	-0.324193	-21.3978	4.33756e-12	2.91628e-09	17.3795	PCG	Fc receptor, IgG, low affinity IIb [Source:MGI Symbol;Acc:MGI:95499]	1	170958617	170976547	-1	Fcgr2b	protein_coding	ensembl_havana	KNOWN	11
ENSMUSG00000059498	XLOC_004764	-4.29098	-0.324193	-21.3978	4.33756e-12	2.91628e-09	17.3795	PCG	Fc receptor, IgG, low affinity III [Source:MGI Symbol;Acc:MGI:95500]	1	171051174	171064935	-1	Fcgr3	protein_coding	ensembl_havana	KNOWN	9
NA	XLOC_024958	-4.28867	-2.66143	-11.2505	2.1425e-08	5.91976e-07	9.61237	novel_lncRNA	NA	NA	NA	NA	NA	NA	NA	NA	NA	NA
NA	XLOC_058974	-4.287	-6.76287	-7.41065	3.30907e-06	2.52644e-05	4.33809	novel_lncRNA	NA	NA	NA	NA	NA	NA	NA	NA	NA	NA
ENSMUSG00000097172	XLOC_023793	-4.2865	-0.993098	-21.7617	3.44816e-12	2.56318e-09	17.5252	Ensembl_lncRNA	RIKEN cDNA 4930444M15 gene [Source:MGI Symbol;Acc:MGI:1923039]	14	76514558	76520855	-1	4930444M15Rik	lincRNA	ensembl	KNOWN	1
NA	XLOC_033764	-4.28035	-7.07003	-9.83699	1.14999e-07	1.9767e-06	6.59142	novel_lncRNA	NA	NA	NA	NA	NA	NA	NA	NA	NA	NA
NA	XLOC_074360	-4.27866	-7.65122	-4.72773	0.000324232	0.00106133	0.271883	novel_lncRNA	NA	NA	NA	NA	NA	NA	NA	NA	NA	NA
ENSMUSG00000020722	XLOC_013658	-4.27722	-7.2102	-4.99482	0.000196706	0.000698403	0.73983	PCG	calcium channel, voltage-dependent, gamma subunit 1 [Source:MGI Symbol;Acc:MGI:1206582]	11	107703218	107716522	-1	Cacng1	protein_coding	ensembl_havana	KNOWN	5
NA	XLOC_004162	-4.27669	-7.60284	-4.00589	0.00130224	0.00345648	-0.836827	novel_lncRNA	NA	NA	NA	NA	NA	NA	NA	NA	NA	NA
NA	XLOC_001025	-4.27523	-6.83059	-5.68349	5.65924e-05	0.000248538	1.96946	novel_lncRNA	NA	NA	NA	NA	NA	NA	NA	NA	NA	NA
ENSMUSG00000025888	XLOC_069994	-4.27514	-7.75005	-4.69781	0.000343092	0.00111306	0.226561	PCG	caspase 1 [Source:MGI Symbol;Acc:MGI:96544]	9	5298517	5307265	1	Casp1	protein_coding	ensembl	KNOWN	5
ENSMUSG00000054568	XLOC_062730	-4.27442	-3.26398	-8.15946	1.09154e-06	1.06172e-05	5.90116	PCG	ubiquitin specific peptidase 17-like A [Source:MGI Symbol;Acc:MGI:107699]	7	104857009	104862667	1	Usp17la	protein_coding	ensembl_havana	KNOWN	7
NA	XLOC_058440	-4.26931	-7.80566	-6.3639	1.76144e-05	9.59754e-05	2.5516	novel_lncRNA	NA	NA	NA	NA	NA	NA	NA	NA	NA	NA
NA	XLOC_029768	-4.26928	-7.8277	-5.76623	4.89362e-05	0.00022077	1.7367	novel_lncRNA	NA	NA	NA	NA	NA	NA	NA	NA	NA	NA
ENSMUSG00000074224	XLOC_061526	-4.26844	-7.81538	-6.31265	1.91904e-05	0.000102622	2.43894	PCG	RIKEN cDNA 4932431P20 gene [Source:MGI Symbol;Acc:MGI:2149781]	7	29519205	29538057	1	4932431P20Rik	protein_coding	ensembl_havana	KNOWN	2
NA	XLOC_011252	-4.26381	-4.54044	-9.22355	2.52872e-07	3.5375e-06	6.98253	novel_lncRNA	NA	NA	NA	NA	NA	NA	NA	NA	NA	NA
ENSMUSG00000090958	XLOC_062554	-4.26293	-0.700745	-9.33569	2.18322e-07	3.16182e-06	7.4769	PCG	leucine rich repeat containing 32 [Source:MGI Symbol;Acc:MGI:93882]	7	98494222	98501831	1	Lrrc32	protein_coding	ensembl	KNOWN	1
NA	XLOC_026360	-4.26214	-4.94158	-8.81561	4.36424e-07	5.31445e-06	6.50697	novel_lncRNA	NA	NA	NA	NA	NA	NA	NA	NA	NA	NA
NA	XLOC_077580	-4.26054	-5.98955	-7.1343	5.07297e-06	3.58452e-05	3.94153	novel_lncRNA	NA	NA	NA	NA	NA	NA	NA	NA	NA	NA
ENSMUSG00000037028	XLOC_048408	-4.25843	-2.10147	-12.424	6.01895e-09	2.5102e-07	11	PCG	predicted gene 12800 [Source:MGI Symbol;Acc:MGI:3652120]	4	101909121	101911908	1	Gm12800	protein_coding	ensembl_havana	NOVEL	7
ENSMUSG00000070890	XLOC_048408	-4.25843	-2.10147	-12.424	6.01895e-09	2.5102e-07	11	PCG	predicted gene 12794 [Source:MGI Symbol;Acc:MGI:3795847]	4	101940407	101943183	1	Gm12794	protein_coding	ensembl_havana	NOVEL	3
NA	XLOC_025951	-4.25317	-6.17131	-9.28384	2.3363e-07	3.34486e-06	6.63485	novel_lncRNA	NA	NA	NA	NA	NA	NA	NA	NA	NA	NA
ENSMUSG00000027068	XLOC_038062	-4.24668	-5.52283	-4.01332	0.00128341	0.00341223	-0.771268	PCG	dehydrogenase/reductase (SDR family) member 9 [Source:MGI Symbol;Acc:MGI:2442798]	2	69380445	69404533	1	Dhrs9	protein_coding	ensembl_havana	KNOWN	6
NA	XLOC_048837	-4.24553	-6.44863	-3.32729	0.00498736	0.0109202	-1.94797	novel_lncRNA	NA	NA	NA	NA	NA	NA	NA	NA	NA	NA
NA	XLOC_020943	-4.24239	-7.68355	-6.10751	2.71396e-05	0.00013614	2.28831	novel_lncRNA	NA	NA	NA	NA	NA	NA	NA	NA	NA	NA
NA	XLOC_059550	-4.24203	-7.44811	-5.63283	6.18881e-05	0.000267142	1.73044	novel_lncRNA	NA	NA	NA	NA	NA	NA	NA	NA	NA	NA
ENSMUSG00000021999	XLOC_022143	-4.24169	-5.55633	-6.29794	1.96694e-05	0.000104578	2.9686	PCG	carboxypeptidase B2 (plasma) [Source:MGI Symbol;Acc:MGI:1891837]	14	75242287	75283551	1	Cpb2	protein_coding	ensembl	KNOWN	8
NA	XLOC_017074	-4.24119	-6.83977	-5.20349	0.00013396	0.000506679	1.18235	novel_lncRNA	NA	NA	NA	NA	NA	NA	NA	NA	NA	NA
NA	XLOC_003886	-4.241	-7.2598	-4.54799	0.00045604	0.0014189	0.098231	novel_lncRNA	NA	NA	NA	NA	NA	NA	NA	NA	NA	NA
NA	XLOC_014307	-4.23326	-6.97131	-5.30248	0.000111866	0.000433531	1.30467	novel_lncRNA	NA	NA	NA	NA	NA	NA	NA	NA	NA	NA
NA	XLOC_007466	-4.2325	-7.67363	-5.21466	0.000131256	0.00049798	1.02415	novel_lncRNA	NA	NA	NA	NA	NA	NA	NA	NA	NA	NA
NA	XLOC_014657	-4.22966	-5.8745	-6.78618	8.81509e-06	5.52019e-05	3.72085	novel_lncRNA	NA	NA	NA	NA	NA	NA	NA	NA	NA	NA
ENSMUSG00000022518	XLOC_026982	-4.22373	-7.28586	-6.21164	2.27447e-05	0.000117906	2.53523	PCG	RIKEN cDNA 4930562C15 gene [Source:MGI Symbol;Acc:MGI:1926059]	16	4835416	4867691	1	4930562C15Rik	protein_coding	ensembl_havana	KNOWN	11
NA	XLOC_058062	-4.22253	-4.88761	-9.73271	1.31132e-07	2.17121e-06	7.68311	novel_lncRNA	NA	NA	NA	NA	NA	NA	NA	NA	NA	NA
ENSMUSG00000024912	XLOC_035012	-4.22006	-0.420183	-17.6442	5.88674e-11	1.23216e-08	15.3021	PCG	fos-like antigen 1 [Source:MGI Symbol;Acc:MGI:107179]	19	5447703	5455945	1	Fosl1	protein_coding	ensembl	KNOWN	5
ENSMUSG00000020916	XLOC_013408	-4.2197	-6.09121	-5.79432	4.65899e-05	0.000212113	2.01167	PCG	keratin 36 [Source:MGI Symbol;Acc:MGI:109364]	11	100102007	100105626	-1	Krt36	protein_coding	ensembl_havana	KNOWN	8
NA	XLOC_055980	-4.21762	-6.89131	-3.3071	0.00519172	0.0113074	-1.9857	novel_lncRNA	NA	NA	NA	NA	NA	NA	NA	NA	NA	NA
NA	XLOC_074455	-4.21653	-6.59008	-6.03028	3.0969e-05	0.000151885	2.43897	novel_lncRNA	NA	NA	NA	NA	NA	NA	NA	NA	NA	NA
NA	XLOC_036900	-4.21511	-3.31293	-10.4993	5.11769e-08	1.10132e-06	8.64839	novel_lncRNA	NA	NA	NA	NA	NA	NA	NA	NA	NA	NA
NA	XLOC_030399	-4.21429	-6.10874	-7.38215	3.45656e-06	2.62321e-05	4.42942	novel_lncRNA	NA	NA	NA	NA	NA	NA	NA	NA	NA	NA
ENSMUSG00000026971	XLOC_040881	-4.21319	-7.17117	-3.94633	0.00146367	0.00382188	-0.938424	PCG	integrin beta 6 [Source:MGI Symbol;Acc:MGI:96615]	2	60598292	60722643	-1	Itgb6	protein_coding	ensembl_havana	KNOWN	11
ENSMUSG00000039578	XLOC_057477	-4.21219	-3.2417	-10.7486	3.81292e-08	8.87695e-07	8.9236	PCG	coiled-coil serine rich 1 [Source:MGI Symbol;Acc:MGI:3045354]	6	61180324	62382865	1	Ccser1	protein_coding	ensembl_havana	KNOWN	12
ENSMUSG00000057321	XLOC_065629	-4.20929	-3.44694	-10.6058	4.5099e-08	1.00262e-06	8.68904	PCG	ubiquitin specific peptidase 17-like D [Source:MGI Symbol;Acc:MGI:3051372]	7	103249737	103252505	-1	Usp17ld	protein_coding	ensembl_havana	KNOWN	2
ENSMUSG00000034660	XLOC_060910	-4.20916	-8.07584	-4.7404	0.000316578	0.00104104	0.289192	PCG	galanin-like peptide [Source:MGI Symbol;Acc:MGI:2663979]	7	6197090	6216137	1	Galp	protein_coding	ensembl_havana	KNOWN	8
NA	XLOC_028007	-4.20889	-7.75634	-5.56179	7.02019e-05	0.000295722	1.53328	novel_lncRNA	NA	NA	NA	NA	NA	NA	NA	NA	NA	NA
ENSMUSG00000003283	XLOC_039412	-4.2047	2.92063	-19.8881	1.17114e-11	4.81099e-09	17.1847	PCG	hemopoietic cell kinase [Source:MGI Symbol;Acc:MGI:96052]	2	153108468	153151441	1	Hck	protein_coding	ensembl_havana	KNOWN	9
NA	XLOC_071858	-4.20445	-4.54402	-9.9895	9.50907e-08	1.71946e-06	7.8405	novel_lncRNA	NA	NA	NA	NA	NA	NA	NA	NA	NA	NA
ENSMUSG00000029304	XLOC_053513	-4.20359	4.5724	-20.642	7.07107e-12	3.6776e-09	17.6416	PCG	secreted phosphoprotein 1 [Source:MGI Symbol;Acc:MGI:98389]	5	104435118	104441050	1	Spp1	protein_coding	ensembl_havana	KNOWN	10
ENSMUSG00000086474	XLOC_012841	-4.19909	-5.7219	-5.13005	0.000153254	0.000566709	1.03714	Ensembl_lncRNA	RIKEN cDNA 9130204K15 gene [Source:MGI Symbol;Acc:MGI:2441733]	11	79781979	79872394	-1	9130204K15Rik	lincRNA	havana	KNOWN	2
ENSMUSG00000100291	XLOC_059774	-4.19763	-7.27776	-6.71886	9.8277e-06	6.0002e-05	3.12456	Ensembl_lncRNA	RIKEN cDNA 2310069B03 gene [Source:MGI Symbol;Acc:MGI:1916902]	6	82877864	82881853	-1	2310069B03Rik	lincRNA	havana	KNOWN	2
ENSMUSG00000099269	XLOC_017176	-4.19345	-7.49116	-3.75511	0.00213356	0.00526791	-1.24671	PCG	calmodulin 5 [Source:MGI Symbol;Acc:MGI:3511177]	13	3854143	3855016	1	Calm5	protein_coding	havana	KNOWN	2
NA	XLOC_029539	-4.19021	-5.7208	-5.00203	0.000194095	0.000690789	0.923579	novel_lncRNA	NA	NA	NA	NA	NA	NA	NA	NA	NA	NA
ENSMUSG00000099343	XLOC_002902	-4.18918	-3.66658	-11.7935	1.1752e-08	3.93276e-07	9.99258	Ensembl_lncRNA	predicted gene 28836 [Source:MGI Symbol;Acc:MGI:5579542]	1	21250359	21271593	-1	Gm28836	antisense	havana	NOVEL	1
ENSMUSG00000074870	XLOC_019841	-4.18822	-7.33809	-5.24745	0.000123636	0.000472868	1.16682	PCG	cathepsin 3 [Source:MGI Symbol;Acc:MGI:2151929]	13	61564631	61570127	-1	Cts3	protein_coding	ensembl	KNOWN	3
ENSMUSG00000074871	XLOC_019841	-4.18822	-7.33809	-5.24745	0.000123636	0.000472868	1.16682	PCG	cathepsin M [Source:MGI Symbol;Acc:MGI:1927229]	13	61536444	61541839	-1	Ctsm	protein_coding	ensembl	KNOWN	2
ENSMUSG00000042306	XLOC_044219	-4.18305	-4.29351	-9.25715	2.41949e-07	3.42573e-06	6.87679	PCG	S100 calcium binding protein A14 [Source:MGI Symbol;Acc:MGI:1913416]	3	90526849	90528837	1	S100a14	protein_coding	ensembl	KNOWN	7
ENSMUSG00000057215	XLOC_062775	-4.17953	-3.18421	-21.0589	5.38921e-12	3.14659e-09	17.2211	Ensembl_lncRNA	predicted gene 15514 [Source:MGI Symbol;Acc:MGI:3645719]	7	107243022	107300396	1	Gm15514	lincRNA	havana	NOVEL	6
ENSMUSG00000031877	XLOC_067952	-4.17928	-6.84083	-4.72384	0.000326624	0.00106743	0.423572	PCG	carboxylesterase 2G [Source:MGI Symbol;Acc:MGI:1919611]	8	104961718	104969537	1	Ces2g	protein_coding	ensembl	KNOWN	8
NA	XLOC_033581	-4.17758	-3.88334	-12.9594	3.48603e-09	1.76183e-07	10.6375	novel_lncRNA	NA	NA	NA	NA	NA	NA	NA	NA	NA	NA
NA	XLOC_056210	-4.17331	-4.30886	-9.41489	1.96959e-07	2.93371e-06	7.13178	novel_lncRNA	NA	NA	NA	NA	NA	NA	NA	NA	NA	NA
NA	XLOC_049848	-4.17144	-4.46658	-11.2382	2.1723e-08	5.95759e-07	9.24406	novel_lncRNA	NA	NA	NA	NA	NA	NA	NA	NA	NA	NA
NA	XLOC_037402	-4.16975	-7.24883	-8.77152	4.63439e-07	5.56402e-06	5.51188	novel_lncRNA	NA	NA	NA	NA	NA	NA	NA	NA	NA	NA
ENSMUSG00000045479	XLOC_059184	-4.1682	-5.71026	-9.27527	2.36267e-07	3.36677e-06	6.85807	PCG	olfactory receptor 459 [Source:MGI Symbol;Acc:MGI:3030293]	6	41771258	41772366	-1	Olfr459	protein_coding	ensembl_havana	KNOWN	4
ENSMUSG00000026380	XLOC_001538	-4.16658	4.58486	-23.8532	9.85514e-13	1.63589e-09	19.6735	PCG	transcription factor CP2-like 1 [Source:MGI Symbol;Acc:MGI:2444691]	1	118627945	118685168	1	Tfcp2l1	protein_coding	ensembl_havana	KNOWN	10
ENSMUSG00000059108	XLOC_066320	-4.15703	-6.77688	-5.92979	3.68176e-05	0.00017462	2.24471	PCG	interferon induced transmembrane protein 6 [Source:MGI Symbol;Acc:MGI:2686976]	7	141015812	141016892	-1	Ifitm6	protein_coding	ensembl	KNOWN	3
NA	XLOC_060055	-4.15481	-4.02959	-10.4682	5.3115e-08	1.13006e-06	8.70959	novel_lncRNA	NA	NA	NA	NA	NA	NA	NA	NA	NA	NA
NA	XLOC_025533	-4.15358	-6.41309	-4.79225	0.000287134	0.000956943	0.542808	novel_lncRNA	NA	NA	NA	NA	NA	NA	NA	NA	NA	NA
ENSMUSG00000033777	XLOC_075693	-4.15256	-6.2506	-4.04457	0.00120722	0.00323565	-0.709973	PCG	toll-like receptor 13 [Source:MGI Symbol;Acc:MGI:3045213]	X	106143204	106160493	1	Tlr13	protein_coding	ensembl_havana	KNOWN	3
ENSMUSG00000005474	XLOC_054156	-4.15064	-6.12004	-7.04681	5.81978e-06	3.98206e-05	4.03148	PCG	myosin, light chain 10, regulatory [Source:MGI Symbol;Acc:MGI:1891705]	5	136693146	136701094	1	Myl10	protein_coding	ensembl	KNOWN	5
NA	XLOC_067057	-4.14728	-7.11295	-5.00949	0.00019143	0.000682511	0.856218	novel_lncRNA	NA	NA	NA	NA	NA	NA	NA	NA	NA	NA
NA	XLOC_047840	-4.14544	-5.44946	-8.36639	8.13114e-07	8.50569e-06	5.82811	novel_lncRNA	NA	NA	NA	NA	NA	NA	NA	NA	NA	NA
ENSMUSG00000051832	XLOC_010425	-4.14377	-5.49853	-4.80104	0.000282429	0.00094414	0.601447	Ensembl_lncRNA	RIKEN cDNA E230016K23 gene [Source:MGI Symbol;Acc:MGI:3041204]	11	83582056	83623693	1	E230016K23Rik	processed_transcript	ensembl_havana	KNOWN	7
ENSMUSG00000087593	XLOC_061232	-4.14259	-4.48954	-6.0554	2.96649e-05	0.000146587	2.6844	Ensembl_lncRNA	predicted gene 16174 [Source:MGI Symbol;Acc:MGI:3801857]	7	19816553	19818625	1	Gm16174	antisense	havana	NOVEL	1
NA	XLOC_062136	-4.13989	-7.4273	-4.97997	0.000202203	0.000714402	0.71702	novel_lncRNA	NA	NA	NA	NA	NA	NA	NA	NA	NA	NA
ENSMUSG00000022818	XLOC_028535	-4.13809	-6.28232	-4.13519	0.00101141	0.00278956	-0.552482	PCG	cytochrome P450, family 2, subfamily ab, polypeptide 1 [Source:MGI Symbol;Acc:MGI:3644957]	16	20308387	20323065	-1	Cyp2ab1	protein_coding	ensembl_havana	KNOWN	8
NA	XLOC_069158	-4.13626	-7.72007	-4.29853	0.000736485	0.00213293	-0.381453	novel_lncRNA	NA	NA	NA	NA	NA	NA	NA	NA	NA	NA
ENSMUSG00000050395	XLOC_050602	-4.13424	-5.09286	-3.85691	0.00174523	0.00444103	-1.04819	PCG	tumor necrosis factor (ligand) superfamily, member 15 [Source:MGI Symbol;Acc:MGI:2180140]	4	63727084	63745113	-1	Tnfsf15	protein_coding	ensembl_havana	KNOWN	8
ENSMUSG00000074377	XLOC_063770	-4.13262	-7.7445	-5.12065	0.000155927	0.00057525	0.909944	PCG	sulfotransferase family 2A, dehydroepiandrosterone (DHEA)-preferring, member 4 [Source:MGI Symbol;Acc:MGI:3645854]	7	13909677	13989607	-1	Sult2a4	protein_coding	ensembl_havana	KNOWN	7
NA	XLOC_068185	-4.13193	-6.99337	-4.05809	0.00117572	0.00316266	-0.760396	novel_lncRNA	NA	NA	NA	NA	NA	NA	NA	NA	NA	NA
NA	XLOC_072817	-4.131	-7.61057	-4.68098	0.000354189	0.0011442	0.251726	novel_lncRNA	NA	NA	NA	NA	NA	NA	NA	NA	NA	NA
ENSMUSG00000000982	XLOC_012938	-4.12646	-6.38923	-8.73101	4.89826e-07	5.81476e-06	6.05674	PCG	chemokine (C-C motif) ligand 3 [Source:MGI Symbol;Acc:MGI:98260]	11	83647844	83649355	-1	Ccl3	protein_coding	ensembl_havana	KNOWN	5
NA	XLOC_048322	-4.12525	-7.79011	-4.05209	0.0011896	0.00319535	-0.766042	novel_lncRNA	NA	NA	NA	NA	NA	NA	NA	NA	NA	NA
NA	XLOC_018390	-4.12348	-6.10771	-9.87768	1.09289e-07	1.90329e-06	7.27079	novel_lncRNA	NA	NA	NA	NA	NA	NA	NA	NA	NA	NA
ENSMUSG00000032246	XLOC_070934	-4.12121	-0.894027	-16.7318	1.19907e-10	1.83409e-08	14.7877	PCG	calmodulin-like 4 [Source:MGI Symbol;Acc:MGI:1922850]	9	62858104	62875918	1	Calml4	protein_coding	ensembl	KNOWN	9
NA	XLOC_070180	-4.12079	-6.55481	-4.33102	0.000691671	0.00202141	-0.244712	novel_lncRNA	NA	NA	NA	NA	NA	NA	NA	NA	NA	NA
ENSMUSG00000070354	XLOC_012833	-4.10273	-5.88429	-3.47496	0.00371828	0.00848303	-1.7193	PCG	predicted gene 21975 [Source:MGI Symbol;Acc:MGI:5439444]	11	79513385	79530589	-1	Gm21975	protein_coding	ensembl_havana	NOVEL	9
ENSMUSG00000078771	XLOC_012833	-4.10273	-5.88429	-3.47496	0.00371828	0.00848303	-1.7193	PCG	ecotropic viral integration site 2a [Source:MGI Symbol;Acc:MGI:95458]	11	79526560	79530609	-1	Evi2a	protein_coding	ensembl_havana	KNOWN	6
ENSMUSG00000093938	XLOC_012833	-4.10273	-5.88429	-3.47496	0.00371828	0.00848303	-1.7193	PCG	ecotropic viral integration site 2b [Source:MGI Symbol;Acc:MGI:1890682]	11	79515056	79523762	-1	Evi2b	protein_coding	ensembl_havana	KNOWN	2
ENSMUSG00000035201	XLOC_050986	-4.09993	-5.74722	-9.74836	1.28565e-07	2.1399e-06	7.40705	PCG	RIKEN cDNA B020004J07 gene [Source:MGI Symbol;Acc:MGI:3588238]	4	101834969	101844023	-1	B020004J07Rik	protein_coding	ensembl_havana	KNOWN	11
ENSMUSG00000024365	XLOC_031840	-4.0994	-7.93736	-3.37715	0.0045165	0.0100198	-1.87241	PCG	cytochrome P450, family 21, subfamily a, polypeptide 1 [Source:MGI Symbol;Acc:MGI:88591]	17	34801348	34804561	-1	Cyp21a1	protein_coding	ensembl_havana	KNOWN	9
ENSMUSG00000058755	XLOC_008938	-4.099	-2.59712	-13.46	2.1285e-09	1.2395e-07	11.7744	PCG	oncostatin M [Source:MGI Symbol;Acc:MGI:104749]	11	4236420	4241026	1	Osm	protein_coding	ensembl_havana	KNOWN	3
ENSMUSG00000024803	XLOC_036584	-4.09762	-1.75034	-6.85965	7.83425e-06	5.02365e-05	4.00194	PCG	ankyrin repeat domain 1 (cardiac muscle) [Source:MGI Symbol;Acc:MGI:1097717]	19	36111965	36119844	-1	Ankrd1	protein_coding	ensembl	KNOWN	8
ENSMUSG00000021950	XLOC_021189	-4.0965	-1.27001	-12.6142	4.94606e-09	2.21641e-07	11.1585	PCG	annexin A8 [Source:MGI Symbol;Acc:MGI:1201374]	14	34085981	34100571	1	Anxa8	protein_coding	ensembl_havana	KNOWN	11
NA	XLOC_046651	-4.09395	-7.43042	-5.06266	0.000173505	0.000628395	0.873251	novel_lncRNA	NA	NA	NA	NA	NA	NA	NA	NA	NA	NA
NA	XLOC_060561	-4.09373	-7.02862	-5.33038	0.00010635	0.000415359	1.39829	novel_lncRNA	NA	NA	NA	NA	NA	NA	NA	NA	NA	NA
ENSMUSG00000023990	XLOC_030545	-4.09323	2.74605	-15.0216	5.03042e-10	4.593e-08	13.4626	PCG	transcription factor EB [Source:MGI Symbol;Acc:MGI:103270]	17	47737030	47792419	1	Tfeb	protein_coding	ensembl_havana	KNOWN	14
ENSMUSG00000091779	XLOC_006616	-4.08915	-6.60291	-7.53228	2.75042e-06	2.18566e-05	4.57548	PCG	predicted gene 6763 [Source:MGI Symbol;Acc:MGI:3643573]	10	104142987	104153674	1	Gm6763	protein_coding	ensembl_havana	NOVEL	4
ENSMUSG00000097427	XLOC_006616	-4.08915	-6.60291	-7.53228	2.75042e-06	2.18566e-05	4.57548	PCG	predicted gene 6763 [Source:MGI Symbol;Acc:MGI:3643573]	10	104151497	104153965	1	Gm6763	protein_coding	havana	NOVEL	3
NA	XLOC_015456	-4.08805	-7.84207	-4.68313	0.000352754	0.00114007	0.209898	novel_lncRNA	NA	NA	NA	NA	NA	NA	NA	NA	NA	NA
ENSMUSG00000001025	XLOC_044227	-4.08614	3.69683	-12.4322	5.96742e-09	2.5102e-07	10.8857	PCG	S100 calcium binding protein A6 (calcyclin) [Source:MGI Symbol;Acc:MGI:1339467]	3	90612894	90614414	1	S100a6	protein_coding	ensembl	KNOWN	4
ENSMUSG00000036899	XLOC_059179	-4.0848	-6.53582	-4.19054	0.000908078	0.00254929	-0.463707	PCG	transient receptor potential cation channel, subfamily V, member 5 [Source:MGI Symbol;Acc:MGI:2429764]	6	41652173	41680769	-1	Trpv5	protein_coding	ensembl_havana	KNOWN	6
NA	XLOC_000383	-4.08469	-6.10476	-5.50184	7.81235e-05	0.00032194	1.70539	novel_lncRNA	NA	NA	NA	NA	NA	NA	NA	NA	NA	NA
NA	XLOC_044564	-4.0837	-2.99512	-11.4074	1.79676e-08	5.30785e-07	9.88167	novel_lncRNA	NA	NA	NA	NA	NA	NA	NA	NA	NA	NA
NA	XLOC_025758	-4.08053	-4.12282	-10.9151	3.14185e-08	7.76261e-07	9.1299	novel_lncRNA	NA	NA	NA	NA	NA	NA	NA	NA	NA	NA
ENSMUSG00000097896	XLOC_027819	-4.07992	-6.04229	-7.85495	1.69932e-06	1.50511e-05	5.19555	Ensembl_lncRNA	predicted gene, 26800 [Source:MGI Symbol;Acc:MGI:5477294]	16	57280890	57281496	1	Gm26800	lincRNA	havana	NOVEL	1
NA	XLOC_007663	-4.07874	-6.81433	-6.89618	7.39e-06	4.80404e-05	3.68546	novel_lncRNA	NA	NA	NA	NA	NA	NA	NA	NA	NA	NA
ENSMUSG00000099407	XLOC_016009	-4.07622	-7.37714	-5.39086	9.53432e-05	0.00037944	1.37517	Ensembl_lncRNA	RIKEN cDNA 1700060O08 gene [Source:MGI Symbol;Acc:MGI:1914585]	12	54062048	54079392	-1	1700060O08Rik	antisense	havana	KNOWN	1
NA	XLOC_067197	-4.07578	-7.38039	-4.55972	0.000445952	0.00139161	0.0368551	novel_lncRNA	NA	NA	NA	NA	NA	NA	NA	NA	NA	NA
NA	XLOC_059860	-4.07481	-7.60641	-4.33283	0.00068925	0.00201534	-0.322129	novel_lncRNA	NA	NA	NA	NA	NA	NA	NA	NA	NA	NA
NA	XLOC_022413	-4.0738	-6.73232	-6.68294	1.04173e-05	6.28924e-05	3.3887	novel_lncRNA	NA	NA	NA	NA	NA	NA	NA	NA	NA	NA
NA	XLOC_071337	-4.07274	-7.5508	-4.31386	0.000714987	0.0020782	-0.359496	novel_lncRNA	NA	NA	NA	NA	NA	NA	NA	NA	NA	NA
ENSMUSG00000100335	XLOC_068613	-4.07059	-6.92306	-5.04382	0.000179648	0.000647788	0.904718	Ensembl_lncRNA	RIKEN cDNA 2310008N11 gene [Source:MGI Symbol;Acc:MGI:1919566]	8	26814593	26824423	-1	2310008N11Rik	lincRNA	havana	KNOWN	1
ENSMUSG00000085434	XLOC_011249	-4.06745	-6.84378	-4.52526	0.000476264	0.00147171	0.08864	Ensembl_lncRNA	predicted gene 11725 [Source:MGI Symbol;Acc:MGI:3649385]	11	117871250	117887416	1	Gm11725	antisense	havana	NOVEL	1
NA	XLOC_001904	-4.0672	-7.63271	-6.15301	2.51186e-05	0.000128058	2.3818	novel_lncRNA	NA	NA	NA	NA	NA	NA	NA	NA	NA	NA
ENSMUSG00000029204	XLOC_053027	-4.05976	-5.7328	-4.68711	0.000350105	0.00113266	0.361385	PCG	ras homolog gene family, member H [Source:MGI Symbol;Acc:MGI:1921984]	5	65863569	65896700	1	Rhoh	protein_coding	ensembl	KNOWN	4
ENSMUSG00000035592	XLOC_013402	-4.05965	-7.15138	-5.16873	0.000142757	0.00053416	0.965658	PCG	keratin 33A [Source:MGI Symbol;Acc:MGI:1919138]	11	100011195	100016212	-1	Krt33a	protein_coding	ensembl_havana	KNOWN	2
NA	XLOC_007898	-4.05839	-5.29502	-4.36649	0.000645927	0.00190549	-0.174307	novel_lncRNA	NA	NA	NA	NA	NA	NA	NA	NA	NA	NA
ENSMUSG00000100170	XLOC_001068	-4.05608	-7.59746	-4.74825	0.000311927	0.00102876	0.33136	Ensembl_lncRNA	predicted gene 28942 [Source:MGI Symbol;Acc:MGI:5579648]	1	82819835	82820377	1	Gm28942	lincRNA	havana	NOVEL	1
NA	XLOC_059077	-4.05357	-7.40085	-4.99958	0.000194977	0.000693594	0.754523	novel_lncRNA	NA	NA	NA	NA	NA	NA	NA	NA	NA	NA
NA	XLOC_008034	-4.05261	-5.00474	-7.20278	4.55907e-06	3.2799e-05	4.41594	novel_lncRNA	NA	NA	NA	NA	NA	NA	NA	NA	NA	NA
ENSMUSG00000050069	XLOC_004852	-4.04294	-1.48389	-7.31412	3.83732e-06	2.86277e-05	4.68914	PCG	gremlin 2 homolog, cysteine knot superfamily (Xenopus laevis) [Source:MGI Symbol;Acc:MGI:1344367]	1	174833785	174921819	-1	Grem2	protein_coding	ensembl_havana	KNOWN	3
ENSMUSG00000039155	XLOC_040007	-4.04077	-5.84812	-5.3979	9.41412e-05	0.000375263	1.41893	PCG	cadherin-like 26 [Source:MGI Symbol;Acc:MGI:2685856]	2	178430531	178487366	1	Cdh26	protein_coding	ensembl_havana	KNOWN	11
ENSMUSG00000040747	XLOC_046535	-4.03479	-4.66122	-5.44412	8.66331e-05	0.000350433	1.68635	PCG	CD53 antigen [Source:MGI Symbol;Acc:MGI:88341]	3	106759921	106790149	-1	Cd53	protein_coding	ensembl_havana	KNOWN	9
ENSMUSG00000098108	XLOC_046535	-4.03479	-4.66122	-5.44412	8.66331e-05	0.000350433	1.68635	PCG	predicted gene, 27008 [Source:MGI Symbol;Acc:MGI:5504123]	3	106934382	107093894	-1	Gm27008	antisense	havana	NOVEL	3
NA	XLOC_071041	-4.03357	-7.89033	-4.04123	0.00121514	0.00325439	-0.793338	novel_lncRNA	NA	NA	NA	NA	NA	NA	NA	NA	NA	NA
ENSMUSG00000101549	XLOC_004238	-4.03086	-4.56047	-10.0868	8.4325e-08	1.57088e-06	8.08439	Ensembl_lncRNA	predicted gene 29630 [Source:MGI Symbol;Acc:MGI:5580336]	1	132274716	132280411	-1	Gm29630	lincRNA	havana	NOVEL	1
ENSMUSG00000026070	XLOC_000455	-4.03079	-6.7453	-4.85706	0.000254268	0.000864854	0.545089	PCG	interleukin 18 receptor 1 [Source:MGI Symbol;Acc:MGI:105383]	1	40465552	40500854	1	Il18r1	protein_coding	ensembl_havana	KNOWN	11
ENSMUSG00000021362	XLOC_019478	-4.03006	-6.82949	-5.52629	7.47863e-05	0.000310881	1.71285	PCG	glial cells missing homolog 2 (Drosophila) [Source:MGI Symbol;Acc:MGI:1861438]	13	41101427	41109988	-1	Gcm2	protein_coding	ensembl	KNOWN	6
NA	XLOC_018129	-4.02917	-4.86057	-5.9115	3.80006e-05	0.000179349	2.3634	novel_lncRNA	NA	NA	NA	NA	NA	NA	NA	NA	NA	NA
NA	XLOC_034816	-4.02912	-5.43507	-6.14431	2.54924e-05	0.000129576	2.8086	novel_lncRNA	NA	NA	NA	NA	NA	NA	NA	NA	NA	NA
NA	XLOC_052797	-4.02788	-3.87116	-13.5908	1.87597e-09	1.14978e-07	11.6621	novel_lncRNA	NA	NA	NA	NA	NA	NA	NA	NA	NA	NA
ENSMUSG00000030228	XLOC_058555	-4.02757	-6.27958	-4.54689	0.000456998	0.00142128	0.104241	PCG	phosphatidylinositol 3-kinase, C2 domain containing, gamma polypeptide [Source:MGI Symbol;Acc:MGI:1203730]	6	139587221	139969284	1	Pik3c2g	protein_coding	ensembl_havana	KNOWN	11
ENSMUSG00000075023	XLOC_041535	-4.02386	-0.0298227	-21.7535	3.46579e-12	2.56318e-09	18.211	PCG	1-aminocyclopropane-1-carboxylate synthase (non-functional)-like [Source:MGI Symbol;Acc:MGI:3584519]	2	93855361	93869157	-1	Accsl	protein_coding	ensembl_havana	KNOWN	7
ENSMUSG00000053797	XLOC_013417	-4.0171	-3.44794	-8.52214	6.53614e-07	7.20762e-06	6.239	PCG	keratin 16 [Source:MGI Symbol;Acc:MGI:96690]	11	100246091	100248902	-1	Krt16	protein_coding	ensembl_havana	KNOWN	10
NA	XLOC_035350	-4.01588	-5.73985	-6.38988	1.68681e-05	9.26367e-05	3.18368	novel_lncRNA	NA	NA	NA	NA	NA	NA	NA	NA	NA	NA
ENSMUSG00000046805	XLOC_035228	-4.01179	-4.13226	-7.60075	2.48053e-06	2.01891e-05	5.07329	PCG	macrophage expressed gene 1 [Source:MGI Symbol;Acc:MGI:1333743]	19	12460779	12465284	1	Mpeg1	protein_coding	ensembl	KNOWN	9
ENSMUSG00000018604	XLOC_053834	-4.01008	4.65558	-8.25801	9.48103e-07	9.59214e-06	5.64496	PCG	T-box 3 [Source:MGI Symbol;Acc:MGI:98495]	5	119670669	119684724	1	Tbx3	protein_coding	ensembl_havana	KNOWN	14
NA	XLOC_061579	-4.00832	-3.51522	-11.9775	9.63824e-09	3.44354e-07	9.81202	novel_lncRNA	NA	NA	NA	NA	NA	NA	NA	NA	NA	NA
ENSMUSG00000073747	XLOC_051631	-4.00718	-7.33212	-3.9205	0.00153988	0.00399315	-0.98177	PCG	predicted gene 7534 [Source:MGI Symbol;Acc:MGI:3702974]	4	134190804	134203004	-1	Gm7534	protein_coding	ensembl_havana	NOVEL	2
ENSMUSG00000057068	XLOC_053352	-4.00474	-7.38844	-4.57208	0.00043557	0.00136459	0.0303695	PCG	family with sequence similarity 47, member E [Source:MGI Symbol;Acc:MGI:2686227]	5	92555069	92591279	1	Fam47e	protein_coding	ensembl_havana	KNOWN	11
NA	XLOC_066643	-4.00256	-2.09213	-12.7855	4.15373e-09	1.9738e-07	11.3178	novel_lncRNA	NA	NA	NA	NA	NA	NA	NA	NA	NA	NA
NA	XLOC_032005	-3.99998	-6.59286	-6.45978	1.50204e-05	8.43272e-05	3.11683	novel_lncRNA	NA	NA	NA	NA	NA	NA	NA	NA	NA	NA
ENSMUSG00000032093	XLOC_072537	-3.9996	-2.46398	-15.6221	2.99202e-10	3.19153e-08	13.3499	PCG	CD3 antigen, epsilon polypeptide [Source:MGI Symbol;Acc:MGI:88332]	9	44998743	45009590	-1	Cd3e	protein_coding	ensembl_havana	KNOWN	6
ENSMUSG00000064080	XLOC_057933	-3.99907	3.88024	-7.25552	4.20081e-06	3.07399e-05	4.17382	PCG	fibulin 2 [Source:MGI Symbol;Acc:MGI:95488]	6	91212455	91272540	1	Fbln2	protein_coding	ensembl_havana	KNOWN	8
ENSMUSG00000086189	XLOC_043423	-3.99696	-5.65009	-6.51373	1.37399e-05	7.85891e-05	3.27625	Ensembl_lncRNA	predicted gene 15462 [Source:MGI Symbol;Acc:MGI:3705271]	3	30686085	30692366	1	Gm15462	antisense	havana	NOVEL	1
NA	XLOC_037858	-3.99399	-7.83093	-5.11421	0.000157783	0.000581421	0.882678	novel_lncRNA	NA	NA	NA	NA	NA	NA	NA	NA	NA	NA
NA	XLOC_069928	-3.99295	-7.60054	-5.07789	0.000168696	0.00061446	0.889623	novel_lncRNA	NA	NA	NA	NA	NA	NA	NA	NA	NA	NA
NA	XLOC_003216	-3.98912	-6.17414	-8.91544	3.81225e-07	4.80855e-06	6.39042	novel_lncRNA	NA	NA	NA	NA	NA	NA	NA	NA	NA	NA
ENSMUSG00000041954	XLOC_049673	-3.98588	-6.8185	-4.07819	0.00113042	0.00306529	-0.691975	PCG	tumor necrosis factor receptor superfamily, member 18 [Source:MGI Symbol;Acc:MGI:894675]	4	156026164	156028895	1	Tnfrsf18	protein_coding	ensembl_havana	KNOWN	14
ENSMUSG00000063975	XLOC_060663	-3.9835	-6.486	-5.33956	0.000104597	0.000409584	1.32664	PCG	solute carrier organic anion transporter family, member 1a5 [Source:MGI Symbol;Acc:MGI:1351865]	6	142234227	142322981	-1	Slco1a5	protein_coding	ensembl_havana	KNOWN	9
NA	XLOC_019680	-3.98279	-7.06802	-3.96879	0.00140051	0.00368166	-0.902888	novel_lncRNA	NA	NA	NA	NA	NA	NA	NA	NA	NA	NA
NA	XLOC_043476	-3.98254	-6.05764	-6.17527	2.41883e-05	0.000124199	2.81187	novel_lncRNA	NA	NA	NA	NA	NA	NA	NA	NA	NA	NA
ENSMUSG00000097420	XLOC_046334	-3.98021	-6.42623	-4.35619	0.000658879	0.00193854	-0.169966	Ensembl_lncRNA	predicted gene, 17575 [Source:MGI Symbol;Acc:MGI:4937209]	3	96375646	96388864	-1	Gm17575	lincRNA	ensembl	KNOWN	3
NA	XLOC_049594	-3.97613	-7.45734	-3.94655	0.00146305	0.00382149	-0.947745	novel_lncRNA	NA	NA	NA	NA	NA	NA	NA	NA	NA	NA
ENSMUSG00000079261	XLOC_021400	-3.97489	-8.04165	-5.17489	0.000141156	0.000528935	0.919995	PCG	predicted gene 15217 [Source:MGI Symbol;Acc:MGI:3705233]	14	46379414	46383608	1	Gm15217	protein_coding	havana	PUTATIVE	2
NA	XLOC_068655	-3.97326	-5.93268	-8.81484	4.3688e-07	5.31709e-06	6.33371	novel_lncRNA	NA	NA	NA	NA	NA	NA	NA	NA	NA	NA
ENSMUSG00000045871	XLOC_024065	-3.97221	-4.68554	-4.99069	0.000198219	0.000702917	0.94439	PCG	SLIT and NTRK-like family, member 6 [Source:MGI Symbol;Acc:MGI:2443198]	14	110748578	110755149	-1	Slitrk6	protein_coding	ensembl	KNOWN	4
ENSMUSG00000030278	XLOC_060153	-3.97216	-4.01107	-3.70724	0.00234543	0.00570656	-1.32289	PCG	cell death-inducing DFFA-like effector c [Source:MGI Symbol;Acc:MGI:95585]	6	113424634	113435760	-1	Cidec	protein_coding	ensembl_havana	KNOWN	7
NA	XLOC_058945	-3.97165	-7.4038	-5.48765	8.01308e-05	0.000328747	1.54952	novel_lncRNA	NA	NA	NA	NA	NA	NA	NA	NA	NA	NA
ENSMUSG00000069456	XLOC_006932	-3.97114	-6.39188	-5.17594	0.000140886	0.000528281	1.14562	PCG	retinol dehydrogenase 16 [Source:MGI Symbol;Acc:MGI:1201375]	10	127801152	127846565	1	Rdh16	protein_coding	ensembl_havana	KNOWN	4
NA	XLOC_026356	-3.96926	-6.00403	-7.53635	2.73354e-06	2.17849e-05	4.57798	novel_lncRNA	NA	NA	NA	NA	NA	NA	NA	NA	NA	NA
ENSMUSG00000101640	XLOC_000160	-3.96473	-5.22005	-11.0245	2.76998e-08	7.09671e-07	8.96301	Ensembl_lncRNA	predicted gene 28376 [Source:MGI Symbol;Acc:MGI:5579082]	1	16898185	17091631	1	Gm28376	antisense	havana	NOVEL	1
ENSMUSG00000049691	XLOC_055031	-3.96228	-5.40741	-4.71773	0.000330414	0.00107746	0.451696	PCG	NK3 homeobox 2 [Source:MGI Symbol;Acc:MGI:108015]	5	41761483	41764501	-1	Nkx3-2	protein_coding	ensembl_havana	KNOWN	8
NA	XLOC_059028	-3.95909	-6.94627	-6.9351	6.94569e-06	4.57011e-05	3.69418	novel_lncRNA	NA	NA	NA	NA	NA	NA	NA	NA	NA	NA
NA	XLOC_065835	-3.95883	-7.18068	-5.87134	4.07405e-05	0.00019018	2.16715	novel_lncRNA	NA	NA	NA	NA	NA	NA	NA	NA	NA	NA
ENSMUSG00000055193	XLOC_061892	-3.95687	-6.60229	-3.98894	0.00134624	0.00355879	-0.8076	PCG	kallikrein related-peptidase 15 [Source:MGI Symbol;Acc:MGI:2447533]	7	43933771	43939590	1	Klk15	protein_coding	ensembl_havana	KNOWN	3
ENSMUSG00000041359	XLOC_016786	-3.9559	1.19238	-15.6658	2.88309e-10	3.15109e-08	14.0086	PCG	T cell lymphoma breakpoint 1 [Source:MGI Symbol;Acc:MGI:1097166]	12	105216750	105222793	-1	Tcl1	protein_coding	ensembl_havana	KNOWN	10
NA	XLOC_035932	-3.95576	-2.32089	-15.978	2.21761e-10	2.65108e-08	13.6422	novel_lncRNA	NA	NA	NA	NA	NA	NA	NA	NA	NA	NA
ENSMUSG00000030717	XLOC_066093	-3.953	0.610525	-16.2199	1.81543e-10	2.39002e-08	14.4445	PCG	nuclear protein transcription regulator 1 [Source:MGI Symbol;Acc:MGI:1891834]	7	126623249	126630861	-1	Nupr1	protein_coding	ensembl_havana	KNOWN	5
NA	XLOC_078017	-3.95115	-6.44203	-9.10665	2.95138e-07	3.94471e-06	6.35996	novel_lncRNA	NA	NA	NA	NA	NA	NA	NA	NA	NA	NA
ENSMUSG00000057967	XLOC_011870	-3.95014	0.335343	-11.0131	2.80656e-08	7.14915e-07	9.49031	PCG	fibroblast growth factor 18 [Source:MGI Symbol;Acc:MGI:1277980]	11	33117430	33147400	-1	Fgf18	protein_coding	ensembl_havana	KNOWN	8
NA	XLOC_067046	-3.94798	-7.46796	-4.82103	0.000272027	0.000914188	0.450602	novel_lncRNA	NA	NA	NA	NA	NA	NA	NA	NA	NA	NA
ENSMUSG00000024731	XLOC_036200	-3.94797	-4.10744	-12.5763	5.14237e-09	2.27278e-07	10.8229	PCG	membrane-spanning 4-domains, subfamily A, member 10 [Source:MGI Symbol;Acc:MGI:1917076]	19	10962293	10974670	-1	Ms4a10	protein_coding	ensembl_havana	KNOWN	11
ENSMUSG00000087512	XLOC_011482	-3.94777	-7.0178	-5.97256	3.41982e-05	0.000164625	2.26489	Ensembl_lncRNA	predicted gene 11985 [Source:MGI Symbol;Acc:MGI:3650614]	11	7183153	7186290	-1	Gm11985	antisense	havana	NOVEL	1
NA	XLOC_013067	-3.94711	-7.89529	-4.46383	0.00053569	0.00162858	-0.13479	novel_lncRNA	NA	NA	NA	NA	NA	NA	NA	NA	NA	NA
NA	XLOC_028285	-3.94563	-1.16353	-17.9689	4.60742e-11	1.03797e-08	15.478	novel_lncRNA	NA	NA	NA	NA	NA	NA	NA	NA	NA	NA
NA	XLOC_055118	-3.94521	-7.74822	-5.57537	6.8527e-05	0.000289657	1.56985	novel_lncRNA	NA	NA	NA	NA	NA	NA	NA	NA	NA	NA
NA	XLOC_032668	-3.94136	-6.11811	-9.17955	2.67974e-07	3.68602e-06	6.70667	novel_lncRNA	NA	NA	NA	NA	NA	NA	NA	NA	NA	NA
NA	XLOC_014639	-3.93905	-6.51534	-5.54229	7.26831e-05	0.000303866	1.77005	novel_lncRNA	NA	NA	NA	NA	NA	NA	NA	NA	NA	NA
ENSMUSG00000027513	XLOC_039920	-3.9376	-6.29751	-4.39931	0.000606365	0.00180728	-0.132121	PCG	phosphoenolpyruvate carboxykinase 1, cytosolic [Source:MGI Symbol;Acc:MGI:97501]	2	173153048	173159273	1	Pck1	protein_coding	ensembl_havana	KNOWN	7
NA	XLOC_029075	-3.93689	-6.13895	-7.14611	4.98014e-06	3.53243e-05	4.15044	novel_lncRNA	NA	NA	NA	NA	NA	NA	NA	NA	NA	NA
ENSMUSG00000098233	XLOC_054621	-3.93552	-3.39658	-11.1426	2.42074e-08	6.43228e-07	9.61277	Ensembl_lncRNA	predicted gene, 26954 [Source:MGI Symbol;Acc:MGI:5504069]	5	14696985	14723664	-1	Gm26954	antisense	havana	NOVEL	1
ENSMUSG00000086503	XLOC_077899	-3.93528	-2.29377	-9.60767	1.53705e-07	2.42206e-06	7.77166	Ensembl_lncRNA	inactive X specific transcripts [Source:MGI Symbol;Acc:MGI:98974]	X	103460375	103483217	-1	Xist	lincRNA	havana	KNOWN	3
ENSMUSG00000007457	XLOC_053258	-3.93263	-4.21039	-11.3796	1.85346e-08	5.40377e-07	9.65342	PCG	RIKEN cDNA 2310003L06 gene [Source:MGI Symbol;Acc:MGI:1921498]	5	87969459	87972870	1	2310003L06Rik	protein_coding	ensembl_havana	KNOWN	3
ENSMUSG00000007907	XLOC_053258	-3.93263	-4.21039	-11.3796	1.85346e-08	5.40377e-07	9.65342	PCG	calcium binding protein, spermatid specific 1 [Source:MGI Symbol;Acc:MGI:1918227]	5	87979439	87981544	1	Cabs1	protein_coding	ensembl_havana	KNOWN	4
ENSMUSG00000029280	XLOC_053258	-3.93263	-4.21039	-11.3796	1.85346e-08	5.40377e-07	9.65342	PCG	submaxillary gland androgen regulated protein 3A [Source:MGI Symbol;Acc:MGI:102763]	5	88002549	88008534	1	Smr3a	protein_coding	ensembl_havana	KNOWN	9
ENSMUSG00000100704	XLOC_053258	-3.93263	-4.21039	-11.3796	1.85346e-08	5.40377e-07	9.65342	PCG	predicted gene 28434 [Source:MGI Symbol;Acc:MGI:5579140]	5	87969517	88008277	1	Gm28434	protein_coding	havana	PUTATIVE	1
NA	XLOC_015260	-3.93013	-7.92786	-4.06355	0.00116322	0.00313454	-0.744926	novel_lncRNA	NA	NA	NA	NA	NA	NA	NA	NA	NA	NA
ENSMUSG00000073394	XLOC_030456	-3.9296	-6.98764	-4.43984	0.000560917	0.00169367	-0.142897	Ensembl_lncRNA	runt related transcription factor 2, opposite strand 1 [Source:MGI Symbol;Acc:MGI:3641707]	17	44735845	44737612	1	Runx2os1	antisense	ensembl_havana	NOVEL	4
NA	XLOC_003316	-3.92899	-6.06903	-4.36121	0.000652529	0.00192241	-0.162628	novel_lncRNA	NA	NA	NA	NA	NA	NA	NA	NA	NA	NA
NA	XLOC_077566	-3.92898	-3.91007	-10.6333	4.36596e-08	9.86432e-07	8.65139	novel_lncRNA	NA	NA	NA	NA	NA	NA	NA	NA	NA	NA
ENSMUSG00000062593	XLOC_005740	-3.92754	-5.54102	-6.61332	1.16685e-05	6.87256e-05	3.59208	PCG	leukocyte immunoglobulin-like receptor, subfamily B, member 4 [Source:MGI Symbol;Acc:MGI:102701]	10	51480640	51496613	1	Lilrb4	protein_coding	ensembl_havana	KNOWN	11
ENSMUSG00000089672	XLOC_005740	-3.92754	-5.54102	-6.61332	1.16685e-05	6.87256e-05	3.59208	PCG	glycoprotein 49 A [Source:MGI Symbol;Acc:MGI:102702]	10	51480632	51486316	1	Gp49a	protein_coding	ensembl_havana	KNOWN	4
ENSMUSG00000043488	XLOC_035024	-3.92712	-5.63903	-4.93012	0.000221842	0.000772686	0.78474	Ensembl_lncRNA	FERM domain containing 8, opposite strand [Source:MGI Symbol;Acc:MGI:3704490]	19	5845623	5851388	1	Frmd8os	antisense	havana	NOVEL	5
ENSMUSG00000091175	XLOC_046183	-3.92239	-7.83022	-5.23776	0.000125839	0.00048055	1.06504	PCG	RIKEN cDNA 9130204L05 gene [Source:MGI Symbol;Acc:MGI:2684973]	3	91088137	91090805	-1	9130204L05Rik	protein_coding	ensembl	KNOWN	1
ENSMUSG00000040536	XLOC_049844	-3.92136	-1.70436	-16.235	1.79301e-10	2.38691e-08	13.9702	PCG	N-terminal EF-hand calcium binding protein 1 [Source:MGI Symbol;Acc:MGI:1916602]	4	14952245	15149794	-1	Necab1	protein_coding	ensembl_havana	KNOWN	11
NA	XLOC_045263	-3.91849	-6.25734	-4.42391	0.000578344	0.00173754	-0.178445	novel_lncRNA	NA	NA	NA	NA	NA	NA	NA	NA	NA	NA
NA	XLOC_016137	-3.91738	-4.46856	-8.25405	9.53468e-07	9.62674e-06	5.74865	novel_lncRNA	NA	NA	NA	NA	NA	NA	NA	NA	NA	NA
NA	XLOC_033853	-3.91733	-6.36359	-6.46329	1.49332e-05	8.40493e-05	3.17175	novel_lncRNA	NA	NA	NA	NA	NA	NA	NA	NA	NA	NA
ENSMUSG00000003053	XLOC_035616	-3.91109	-6.01479	-6.84507	8.01935e-06	5.10986e-05	3.73742	PCG	cytochrome P450, family 2, subfamily c, polypeptide 29 [Source:MGI Symbol;Acc:MGI:103238]	19	39269405	39330713	1	Cyp2c29	protein_coding	ensembl_havana	KNOWN	13
NA	XLOC_067166	-3.90577	-3.23572	-14.1233	1.13384e-09	8.115e-08	12.4103	novel_lncRNA	NA	NA	NA	NA	NA	NA	NA	NA	NA	NA
NA	XLOC_017371	-3.90417	-6.91457	-5.43144	8.8628e-05	0.000357006	1.45969	novel_lncRNA	NA	NA	NA	NA	NA	NA	NA	NA	NA	NA
NA	XLOC_025654	-3.90411	-6.75012	-6.26192	2.08963e-05	0.000110004	2.77275	novel_lncRNA	NA	NA	NA	NA	NA	NA	NA	NA	NA	NA
NA	XLOC_012142	-3.89878	-7.51396	-3.94677	0.00146242	0.00382041	-0.936387	novel_lncRNA	NA	NA	NA	NA	NA	NA	NA	NA	NA	NA
ENSMUSG00000032372	XLOC_071353	-3.89847	-5.17239	-6.64383	1.11019e-05	6.62321e-05	3.49861	PCG	phospholipid scramblase 2 [Source:MGI Symbol;Acc:MGI:1270860]	9	92275602	92297752	1	Plscr2	protein_coding	ensembl_havana	KNOWN	10
ENSMUSG00000079466	XLOC_037642	-3.8975	-6.16132	-6.14594	2.54222e-05	0.000129282	2.72394	PCG	PR domain containing 12 [Source:MGI Symbol;Acc:MGI:2685844]	2	31640037	31655795	1	Prdm12	protein_coding	ensembl_havana	KNOWN	2
NA	XLOC_024472	-3.8975	-3.2657	-10.6278	4.39421e-08	9.90693e-07	9.02884	novel_lncRNA	NA	NA	NA	NA	NA	NA	NA	NA	NA	NA
NA	XLOC_046713	-3.89724	-7.06085	-4.85306	0.000256175	0.000869875	0.576178	novel_lncRNA	NA	NA	NA	NA	NA	NA	NA	NA	NA	NA
NA	XLOC_043489	-3.89593	-6.26945	-6.55846	1.27654e-05	7.38724e-05	3.33262	novel_lncRNA	NA	NA	NA	NA	NA	NA	NA	NA	NA	NA
NA	XLOC_043740	-3.88956	-6.27368	-5.63312	6.18571e-05	0.000267083	1.92826	novel_lncRNA	NA	NA	NA	NA	NA	NA	NA	NA	NA	NA
NA	XLOC_032723	-3.88952	-7.84919	-6.66561	1.07149e-05	6.43736e-05	2.92536	novel_lncRNA	NA	NA	NA	NA	NA	NA	NA	NA	NA	NA
NA	XLOC_057219	-3.88944	-3.0978	-11.6648	1.3521e-08	4.34769e-07	9.80332	novel_lncRNA	NA	NA	NA	NA	NA	NA	NA	NA	NA	NA
NA	XLOC_058443	-3.88857	-6.70256	-6.69096	1.02825e-05	6.22479e-05	3.39919	novel_lncRNA	NA	NA	NA	NA	NA	NA	NA	NA	NA	NA
ENSMUSG00000024225	XLOC_031648	-3.88851	-3.69995	-10.0255	9.0944e-08	1.65935e-06	8.14146	PCG	colipase, pancreatic [Source:MGI Symbol;Acc:MGI:88421]	17	28558210	28560766	-1	Clps	protein_coding	ensembl_havana	KNOWN	4
ENSMUSG00000058028	XLOC_060911	-3.88775	-2.58028	-13.8625	1.44783e-09	9.63606e-08	12.31	PCG	zinc finger and SCAN domain containing 5B [Source:MGI Symbol;Acc:MGI:2159640]	7	6222278	6239423	1	Zscan5b	protein_coding	ensembl_havana	KNOWN	10
ENSMUSG00000033963	XLOC_060157	-3.88535	-3.12622	-10.0592	8.72403e-08	1.61032e-06	8.14776	PCG	Fancd2 opposite strand [Source:MGI Symbol;Acc:MGI:1918229]	6	113596761	113600715	-1	Fancd2os	protein_coding	ensembl_havana	KNOWN	12
NA	XLOC_045734	-3.88232	-5.24215	-7.38261	3.45414e-06	2.62276e-05	4.62054	novel_lncRNA	NA	NA	NA	NA	NA	NA	NA	NA	NA	NA
ENSMUSG00000066512	XLOC_061907	-3.88077	-7.21482	-5.1871	0.000138036	0.00051979	1.14883	PCG	kallikrein 1-related peptidase b5 [Source:MGI Symbol;Acc:MGI:892020]	7	44216474	44220703	1	Klk1b5	protein_coding	ensembl_havana	KNOWN	2
NA	XLOC_015032	-3.87738	-2.98122	-13.1081	3.00584e-09	1.59547e-07	11.215	novel_lncRNA	NA	NA	NA	NA	NA	NA	NA	NA	NA	NA
NA	XLOC_053696	-3.87712	-2.40764	-10.9327	3.07855e-08	7.64025e-07	9.35657	novel_lncRNA	NA	NA	NA	NA	NA	NA	NA	NA	NA	NA
ENSMUSG00000030109	XLOC_058243	-3.87633	-4.63789	-5.83178	4.36431e-05	0.000201437	2.30545	PCG	solute carrier family 6 (neurotransmitter transporter, betaine/GABA), member 12 [Source:MGI Symbol;Acc:MGI:95628]	6	121343076	121365775	1	Slc6a12	protein_coding	ensembl_havana	KNOWN	11
NA	XLOC_067856	-3.87522	-7.08216	-5.09766	0.000162661	0.000595834	1.03267	novel_lncRNA	NA	NA	NA	NA	NA	NA	NA	NA	NA	NA
NA	XLOC_027033	-3.87365	-7.06527	-5.96117	3.48762e-05	0.000167199	2.25292	novel_lncRNA	NA	NA	NA	NA	NA	NA	NA	NA	NA	NA
NA	XLOC_003042	-3.87142	-5.6463	-8.27576	9.24468e-07	9.41743e-06	5.7762	novel_lncRNA	NA	NA	NA	NA	NA	NA	NA	NA	NA	NA
ENSMUSG00000102097	XLOC_071405	-3.87065	-7.15335	-4.85598	0.000254779	0.000865529	0.5931	Ensembl_lncRNA	RIKEN cDNA A930006L05 gene [Source:MGI Symbol;Acc:MGI:3045290]	9	96705828	96711449	1	A930006L05Rik	antisense	havana	NOVEL	1
ENSMUSG00000022113	XLOC_022412	-3.86584	-4.24565	-6.7282	9.68018e-06	5.93135e-05	3.78948	PCG	tripartite motif-containing 52 [Source:MGI Symbol;Acc:MGI:3045276]	14	106106198	106135859	1	Trim52	protein_coding	ensembl_havana	KNOWN	6
ENSMUSG00000024087	XLOC_032554	-3.86558	0.218254	-7.12899	5.11521e-06	3.60518e-05	4.26998	PCG	cytochrome P450, family 1, subfamily b, polypeptide 1 [Source:MGI Symbol;Acc:MGI:88590]	17	79706953	79715041	-1	Cyp1b1	protein_coding	ensembl	KNOWN	3
NA	XLOC_001544	-3.8644	-4.75041	-6.98534	6.41334e-06	4.29369e-05	4.1148	novel_lncRNA	NA	NA	NA	NA	NA	NA	NA	NA	NA	NA
NA	XLOC_077137	-3.86319	-5.90974	-5.95494	3.52526e-05	0.000168785	2.49879	novel_lncRNA	NA	NA	NA	NA	NA	NA	NA	NA	NA	NA
ENSMUSG00000022382	XLOC_026579	-3.8628	-0.902514	-15.1455	4.5123e-10	4.24214e-08	13.4572	PCG	wingless-type MMTV integration site family, member 7B [Source:MGI Symbol;Acc:MGI:98962]	15	85535439	85581821	-1	Wnt7b	protein_coding	ensembl	KNOWN	10
ENSMUSG00000030155	XLOC_060462	-3.8616	-8.09136	-3.79949	0.00195451	0.00489057	-1.18264	PCG	C-type lectin domain family 2, member e [Source:MGI Symbol;Acc:MGI:3028921]	6	129091816	129100903	-1	Clec2e	protein_coding	ensembl	KNOWN	6
ENSMUSG00000027868	XLOC_044440	-3.86081	-1.62508	-6.90927	7.23731e-06	4.72277e-05	4.05569	PCG	T-box 15 [Source:MGI Symbol;Acc:MGI:1277234]	3	99240381	99354259	1	Tbx15	protein_coding	ensembl_havana	KNOWN	7
NA	XLOC_041365	-3.85921	-7.09552	-8.12556	1.14603e-06	1.10122e-05	5.01565	novel_lncRNA	NA	NA	NA	NA	NA	NA	NA	NA	NA	NA
NA	XLOC_032784	-3.85831	-7.9946	-4.66912	0.000362232	0.00116561	0.188967	novel_lncRNA	NA	NA	NA	NA	NA	NA	NA	NA	NA	NA
NA	XLOC_066832	-3.85769	-5.36352	-6.00637	3.22663e-05	0.000157235	2.45356	novel_lncRNA	NA	NA	NA	NA	NA	NA	NA	NA	NA	NA
ENSMUSG00000032257	XLOC_072591	-3.85571	-5.24512	-6.36853	1.7479e-05	9.53847e-05	3.00894	PCG	ankyrin repeat and kinase domain containing 1 [Source:MGI Symbol;Acc:MGI:3045301]	9	49415222	49427021	-1	Ankk1	protein_coding	ensembl	KNOWN	5
ENSMUSG00000041616	XLOC_049474	-3.85357	-7.65628	-3.75001	0.00215519	0.00531065	-1.2618	PCG	natriuretic peptide type A [Source:MGI Symbol;Acc:MGI:97367]	4	148000722	148002079	1	Nppa	protein_coding	ensembl_havana	KNOWN	9
NA	XLOC_078177	-3.85291	-3.92221	-11.9397	1.0037e-08	3.52766e-07	10.2667	novel_lncRNA	NA	NA	NA	NA	NA	NA	NA	NA	NA	NA
NA	XLOC_038606	-3.85232	-7.1033	-6.06049	2.94076e-05	0.000145669	2.4663	novel_lncRNA	NA	NA	NA	NA	NA	NA	NA	NA	NA	NA
ENSMUSG00000055775	XLOC_010019	-3.85201	0.0745024	-15.8722	2.42268e-10	2.77072e-08	14.1547	PCG	myosin, heavy polypeptide 8, skeletal muscle, perinatal [Source:MGI Symbol;Acc:MGI:1339712]	11	67277124	67308634	1	Myh8	protein_coding	ensembl_havana	KNOWN	12
ENSMUSG00000057003	XLOC_010019	-3.85201	0.0745024	-15.8722	2.42268e-10	2.77072e-08	14.1547	PCG	myosin, heavy polypeptide 4, skeletal muscle [Source:MGI Symbol;Acc:MGI:1339713]	11	67238029	67260446	1	Myh4	protein_coding	ensembl_havana	KNOWN	8
ENSMUSG00000060180	XLOC_010019	-3.85201	0.0745024	-15.8722	2.42268e-10	2.77072e-08	14.1547	PCG	myosin, heavy polypeptide 13, skeletal muscle [Source:MGI Symbol;Acc:MGI:1339967]	11	67321658	67371586	1	Myh13	protein_coding	ensembl_havana	KNOWN	8
NA	XLOC_050613	-3.85011	-7.70045	-4.86401	0.00025098	0.000856034	0.521468	novel_lncRNA	NA	NA	NA	NA	NA	NA	NA	NA	NA	NA
ENSMUSG00000097768	XLOC_029398	-3.84458	0.056098	-10.4877	5.18913e-08	1.11131e-06	8.86493	Ensembl_lncRNA	RIKEN cDNA 2310043M15 gene [Source:MGI Symbol;Acc:MGI:1919180]	16	93792150	93794888	-1	2310043M15Rik	lincRNA	ensembl	KNOWN	1
ENSMUSG00000029919	XLOC_059498	-3.84259	-7.21216	-3.26211	0.00567774	0.0122291	-2.0551	PCG	hematopoietic prostaglandin D synthase [Source:MGI Symbol;Acc:MGI:1859384]	6	65117293	65144908	-1	Hpgds	protein_coding	ensembl_havana	KNOWN	4
NA	XLOC_032745	-3.84095	-7.6955	-5.28417	0.000115647	0.000446313	1.09667	novel_lncRNA	NA	NA	NA	NA	NA	NA	NA	NA	NA	NA
NA	XLOC_022411	-3.83932	-7.53488	-6.39713	1.66658e-05	9.18669e-05	2.7551	novel_lncRNA	NA	NA	NA	NA	NA	NA	NA	NA	NA	NA
NA	XLOC_075682	-3.83589	-7.8325	-5.84806	4.24232e-05	0.00019679	1.91382	novel_lncRNA	NA	NA	NA	NA	NA	NA	NA	NA	NA	NA
ENSMUSG00000039997	XLOC_004847	-3.8335	-6.30783	-5.41708	9.09459e-05	0.000364424	1.57132	PCG	interferon activated gene 203 [Source:MGI Symbol;Acc:MGI:96428]	1	173920407	173942672	-1	Ifi203	protein_coding	ensembl_havana	KNOWN	12
ENSMUSG00000090272	XLOC_004847	-3.8335	-6.30783	-5.41708	9.09459e-05	0.000364424	1.57132	PCG	myeloid nuclear differentiation antigen like [Source:MGI Symbol;Acc:MGI:3780953]	1	173857220	173942491	-1	Mndal	protein_coding	ensembl_havana	KNOWN	3
NA	XLOC_037723	-3.83164	-7.48559	-4.73802	0.000318	0.00104495	0.396965	novel_lncRNA	NA	NA	NA	NA	NA	NA	NA	NA	NA	NA
NA	XLOC_033075	-3.82899	-7.39024	-5.15525	0.000146329	0.000544604	1.03409	novel_lncRNA	NA	NA	NA	NA	NA	NA	NA	NA	NA	NA
NA	XLOC_050714	-3.82733	-6.72817	-6.29956	1.96159e-05	0.000104419	2.801	novel_lncRNA	NA	NA	NA	NA	NA	NA	NA	NA	NA	NA
NA	XLOC_056518	-3.82649	-5.93403	-7.24717	4.25549e-06	3.10376e-05	4.36202	novel_lncRNA	NA	NA	NA	NA	NA	NA	NA	NA	NA	NA
ENSMUSG00000097700	XLOC_058854	-3.82447	-7.58044	-4.95709	0.000210982	0.000740555	0.689525	Ensembl_lncRNA	predicted gene, 26738 [Source:MGI Symbol;Acc:MGI:5477232]	6	17834585	17835185	-1	Gm26738	antisense	havana	NOVEL	1
NA	XLOC_023849	-3.82439	-5.00784	-6.07278	2.87964e-05	0.000143092	2.69543	novel_lncRNA	NA	NA	NA	NA	NA	NA	NA	NA	NA	NA
ENSMUSG00000030693	XLOC_061884	-3.82264	-1.35355	-15.3257	3.85769e-10	3.87288e-08	13.4981	PCG	kallikrein related-peptidase 10 [Source:MGI Symbol;Acc:MGI:1916790]	7	43781054	43785410	1	Klk10	protein_coding	ensembl	KNOWN	9
NA	XLOC_043234	-3.81958	-6.5037	-4.62065	0.000397124	0.00126069	0.265736	novel_lncRNA	NA	NA	NA	NA	NA	NA	NA	NA	NA	NA
NA	XLOC_018419	-3.81794	-7.82057	-5.78444	4.74016e-05	0.000215153	1.83396	novel_lncRNA	NA	NA	NA	NA	NA	NA	NA	NA	NA	NA
ENSMUSG00000030785	XLOC_066169	-3.8162	-7.24712	-3.48938	0.00361322	0.00828647	-1.67019	PCG	cytochrome c oxidase subunit VIa polypeptide 2 [Source:MGI Symbol;Acc:MGI:104649]	7	128205436	128206366	-1	Cox6a2	protein_coding	ensembl	KNOWN	7
ENSMUSG00000029658	XLOC_054458	-3.81556	-3.70941	-8.92607	3.75799e-07	4.76721e-06	6.92971	PCG	WD40 repeat domain 95 [Source:MGI Symbol;Acc:MGI:1923042]	5	149528679	149611894	1	Wdr95	protein_coding	ensembl_havana	KNOWN	13
ENSMUSG00000020017	XLOC_006495	-3.81382	-1.1747	-12.072	8.7129e-09	3.21652e-07	10.5308	PCG	histidine ammonia lyase [Source:MGI Symbol;Acc:MGI:96010]	10	93488768	93519304	1	Hal	protein_coding	ensembl_havana	KNOWN	10
NA	XLOC_030073	-3.8122	-6.71377	-6.52907	1.33972e-05	7.68269e-05	3.24572	novel_lncRNA	NA	NA	NA	NA	NA	NA	NA	NA	NA	NA
NA	XLOC_065963	-3.81171	-7.32159	-3.40689	0.00425706	0.00951748	-1.82382	novel_lncRNA	NA	NA	NA	NA	NA	NA	NA	NA	NA	NA
ENSMUSG00000086978	XLOC_051390	-3.8111	-6.68137	-6.36159	1.76825e-05	9.62515e-05	3.01836	Ensembl_lncRNA	RIKEN cDNA 4933435F18 gene [Source:MGI Symbol;Acc:MGI:1918570]	4	124326308	124332508	-1	4933435F18Rik	lincRNA	havana	NOVEL	1
ENSMUSG00000022146	XLOC_025540	-3.81061	-1.78144	-7.83967	1.73802e-06	1.53204e-05	5.45912	PCG	oncostatin M receptor [Source:MGI Symbol;Acc:MGI:1330819]	15	6813577	6874969	-1	Osmr	protein_coding	ensembl_havana	KNOWN	8
ENSMUSG00000036526	XLOC_056389	-3.80953	-2.5775	-10.6169	4.45106e-08	9.96525e-07	8.90756	PCG	caspase recruitment domain family, member 11 [Source:MGI Symbol;Acc:MGI:1916978]	5	140872999	141000596	-1	Card11	protein_coding	ensembl	KNOWN	7
ENSMUSG00000022665	XLOC_027697	-3.80809	1.02012	-6.29992	1.96043e-05	0.000104382	2.87016	PCG	coiled-coil domain containing 80 [Source:MGI Symbol;Acc:MGI:1915146]	16	45093402	45127924	1	Ccdc80	protein_coding	ensembl_havana	KNOWN	10
ENSMUSG00000087047	XLOC_070553	-3.80721	-5.94172	-3.01199	0.00933187	0.0188019	-2.51495	Ensembl_lncRNA	RIKEN cDNA 1700110K17 gene [Source:MGI Symbol;Acc:MGI:1920808]	9	40323426	40343564	1	1700110K17Rik	processed_transcript	havana	PUTATIVE	4
NA	XLOC_049083	-3.80559	-8.04429	-4.39834	0.000607491	0.00181015	-0.232507	novel_lncRNA	NA	NA	NA	NA	NA	NA	NA	NA	NA	NA
NA	XLOC_024957	-3.80014	-6.20164	-7.71561	2.08877e-06	1.76168e-05	4.85829	novel_lncRNA	NA	NA	NA	NA	NA	NA	NA	NA	NA	NA
ENSMUSG00000056025	XLOC_047004	-3.79998	-3.70913	-8.64782	5.49143e-07	6.34245e-06	6.38225	PCG	chloride channel calcium activated 1 [Source:MGI Symbol;Acc:MGI:1316732]	3	144729677	144760977	-1	Clca1	protein_coding	ensembl_havana	KNOWN	8
NA	XLOC_056708	-3.79885	-6.24981	-9.03214	3.25937e-07	4.26306e-06	6.42259	novel_lncRNA	NA	NA	NA	NA	NA	NA	NA	NA	NA	NA
NA	XLOC_038927	-3.79707	-6.29946	-7.06197	5.68252e-06	3.91159e-05	3.96928	novel_lncRNA	NA	NA	NA	NA	NA	NA	NA	NA	NA	NA
ENSMUSG00000072487	XLOC_026216	-3.79681	-5.3046	-6.62993	1.13563e-05	6.73335e-05	3.51111	PCG	maestro heat-like repeat family member 5 [Source:MGI Symbol;Acc:MGI:2685474]	15	73761410	73839699	-1	Mroh5	protein_coding	ensembl_havana	KNOWN	6
ENSMUSG00000087106	XLOC_041780	-3.79624	-5.42218	-7.05374	5.7566e-06	3.95147e-05	4.10139	Ensembl_lncRNA	predicted gene 13964 [Source:MGI Symbol;Acc:MGI:3649451]	2	113500679	113504034	-1	Gm13964	antisense	havana	NOVEL	1
ENSMUSG00000044086	XLOC_060016	-3.79385	-5.18425	-4.79594	0.000285148	0.00095165	0.504311	PCG	leiomodin 3 (fetal) [Source:MGI Symbol;Acc:MGI:2444169]	6	97238528	97252780	-1	Lmod3	protein_coding	ensembl	KNOWN	7
ENSMUSG00000075370	XLOC_028434	-3.7913	-4.92741	-8.24881	9.60617e-07	9.67024e-06	5.8101	PCG	immunoglobulin lambda-like polypeptide 1 [Source:MGI Symbol;Acc:MGI:96529]	16	16860671	16863985	-1	Igll1	protein_coding	ensembl_havana	KNOWN	6
NA	XLOC_069436	-3.78625	-1.96456	-11.7484	1.23426e-08	4.10561e-07	10.176	novel_lncRNA	NA	NA	NA	NA	NA	NA	NA	NA	NA	NA
ENSMUSG00000078776	XLOC_061484	-3.78614	-1.29646	-13.8533	1.46059e-09	9.63606e-08	12.1945	PCG	RIKEN cDNA 9530053A07 gene [Source:MGI Symbol;Acc:MGI:2442118]	7	28129466	28164811	1	9530053A07Rik	protein_coding	ensembl_havana	KNOWN	5
ENSMUSG00000062638	XLOC_030192	-3.78563	-6.66355	-5.16374	0.000144069	0.000538215	1.16483	PCG	butyrophilin-like 1 [Source:MGI Symbol;Acc:MGI:1932027]	17	34377132	34385776	1	Btnl1	protein_coding	ensembl_havana	KNOWN	10
ENSMUSG00000072791	XLOC_017134	-3.78458	-4.08809	-12.672	4.66209e-09	2.14601e-07	10.8164	PCG	ATP-binding cassette, sub-family B (MDR/TAP), member 5 [Source:MGI Symbol;Acc:MGI:1924956]	12	118867824	118966421	-1	Abcb5	protein_coding	ensembl_havana	KNOWN	7
NA	XLOC_022318	-3.78394	-4.30481	-8.30559	8.86132e-07	9.1148e-06	6.05727	novel_lncRNA	NA	NA	NA	NA	NA	NA	NA	NA	NA	NA
NA	XLOC_033231	-3.7809	-3.38504	-10.2159	7.20068e-08	1.39656e-06	8.46846	novel_lncRNA	NA	NA	NA	NA	NA	NA	NA	NA	NA	NA
NA	XLOC_054362	-3.78074	-7.30712	-6.13559	2.58733e-05	0.000131032	2.50334	novel_lncRNA	NA	NA	NA	NA	NA	NA	NA	NA	NA	NA
ENSMUSG00000070880	XLOC_038085	-3.77854	1.6223	-11.0606	2.65778e-08	6.87428e-07	9.5296	PCG	glutamate decarboxylase 1 [Source:MGI Symbol;Acc:MGI:95632]	2	70553072	70602014	1	Gad1	protein_coding	ensembl_havana	KNOWN	6
NA	XLOC_067061	-3.77676	-4.46654	-7.03267	5.95104e-06	4.05142e-05	4.22885	novel_lncRNA	NA	NA	NA	NA	NA	NA	NA	NA	NA	NA
ENSMUSG00000091523	XLOC_012831	-3.77517	-5.22345	-5.26698	0.000119318	0.000458886	1.41615	Ensembl_lncRNA	expressed sequence AU040972 [Source:MGI Symbol;Acc:MGI:2144426]	11	79481719	79484031	-1	AU040972	antisense	havana	NOVEL	1
NA	XLOC_069490	-3.7749	-5.69678	-6.03026	3.09698e-05	0.000151885	2.40609	novel_lncRNA	NA	NA	NA	NA	NA	NA	NA	NA	NA	NA
ENSMUSG00000027788	XLOC_043935	-3.7738	-7.36876	-3.52821	0.00334495	0.00774681	-1.60868	PCG	otolin 1 homolog (zebrafish) [Source:MGI Symbol;Acc:MGI:2685260]	3	70007613	70028708	1	Otol1	protein_coding	ensembl_havana	KNOWN	6
NA	XLOC_043394	-3.77329	-6.95902	-4.58608	0.000424103	0.00133375	0.18464	novel_lncRNA	NA	NA	NA	NA	NA	NA	NA	NA	NA	NA
NA	XLOC_058008	-3.77078	-7.40873	-6.50454	1.39496e-05	7.95834e-05	2.95184	novel_lncRNA	NA	NA	NA	NA	NA	NA	NA	NA	NA	NA
ENSMUSG00000018620	XLOC_070028	-3.76865	-6.96196	-4.66979	0.000361777	0.00116448	0.300075	PCG	matrix metallopeptidase 20 (enamelysin) [Source:MGI Symbol;Acc:MGI:1353466]	9	7628231	7674968	1	Mmp20	protein_coding	ensembl	KNOWN	2
NA	XLOC_055967	-3.76363	-5.93352	-5.71681	5.33685e-05	0.000236865	1.9675	novel_lncRNA	NA	NA	NA	NA	NA	NA	NA	NA	NA	NA
NA	XLOC_052425	-3.76321	-5.43476	-8.18599	1.0508e-06	1.03557e-05	5.74203	novel_lncRNA	NA	NA	NA	NA	NA	NA	NA	NA	NA	NA
NA	XLOC_048198	-3.7622	-6.9255	-6.30624	1.93976e-05	0.000103481	2.82911	novel_lncRNA	NA	NA	NA	NA	NA	NA	NA	NA	NA	NA
NA	XLOC_044881	-3.76088	-8.11701	-3.65803	0.00258551	0.00620158	-1.41266	novel_lncRNA	NA	NA	NA	NA	NA	NA	NA	NA	NA	NA
NA	XLOC_014038	-3.75964	-6.10358	-5.11376	0.000157915	0.000581662	1.05971	novel_lncRNA	NA	NA	NA	NA	NA	NA	NA	NA	NA	NA
NA	XLOC_069853	-3.75584	-0.639216	-17.0275	9.48511e-11	1.59429e-08	14.8227	novel_lncRNA	NA	NA	NA	NA	NA	NA	NA	NA	NA	NA
ENSMUSG00000026774	XLOC_037425	-3.75076	-5.01329	-5.30088	0.000112191	0.000434563	1.41479	PCG	RIKEN cDNA 4931423N10 gene [Source:MGI Symbol;Acc:MGI:1918231]	2	23207476	23267129	1	4931423N10Rik	protein_coding	ensembl_havana	KNOWN	7
ENSMUSG00000092581	XLOC_071200	-3.74708	-5.1784	-7.35831	3.58522e-06	2.70839e-05	4.62177	Ensembl_lncRNA	predicted gene 3211 [Source:MGI Symbol;Acc:MGI:3781390]	9	79913200	79913631	1	Gm3211	processed_transcript	havana	PUTATIVE	1
ENSMUSG00000026459	XLOC_001766	-3.74358	-6.04341	-4.15582	0.000971558	0.00269922	-0.511477	PCG	myogenin [Source:MGI Symbol;Acc:MGI:97276]	1	134289989	134292548	1	Myog	protein_coding	ensembl_havana	KNOWN	5
ENSMUSG00000041323	XLOC_015265	-3.73601	1.12278	-13.0821	3.08447e-09	1.62554e-07	11.6739	PCG	adenylate kinase 7 [Source:MGI Symbol;Acc:MGI:1926051]	12	105705982	105782447	1	Ak7	protein_coding	ensembl	KNOWN	5
ENSMUSG00000061527	XLOC_026861	-3.73442	-5.54797	-6.58297	1.22625e-05	7.1503e-05	3.33665	PCG	keratin 5 [Source:MGI Symbol;Acc:MGI:96702]	15	101707070	101712891	-1	Krt5	protein_coding	ensembl_havana	KNOWN	6
NA	XLOC_034703	-3.73253	-7.8994	-4.66148	0.000367518	0.00118031	0.201399	novel_lncRNA	NA	NA	NA	NA	NA	NA	NA	NA	NA	NA
ENSMUSG00000061633	XLOC_025077	-3.72994	-0.68999	-16.9296	1.02467e-10	1.69659e-08	14.9794	PCG	RIKEN cDNA 1700029P11 gene [Source:MGI Symbol;Acc:MGI:1913596]	15	81980540	81981563	1	1700029P11Rik	protein_coding	ensembl_havana	KNOWN	3
NA	XLOC_033792	-3.72632	-6.37764	-5.45273	8.53047e-05	0.000346323	1.66593	novel_lncRNA	NA	NA	NA	NA	NA	NA	NA	NA	NA	NA
NA	XLOC_078013	-3.72365	-6.72983	-7.53345	2.74556e-06	2.18336e-05	4.5504	novel_lncRNA	NA	NA	NA	NA	NA	NA	NA	NA	NA	NA
NA	XLOC_026227	-3.72258	-4.73179	-8.32237	8.65312e-07	8.95878e-06	5.98059	novel_lncRNA	NA	NA	NA	NA	NA	NA	NA	NA	NA	NA
NA	XLOC_076123	-3.72187	-6.95905	-6.66466	1.07315e-05	6.44384e-05	3.35093	novel_lncRNA	NA	NA	NA	NA	NA	NA	NA	NA	NA	NA
NA	XLOC_017457	-3.72098	-7.46461	-3.26454	0.00565044	0.0121774	-2.05549	novel_lncRNA	NA	NA	NA	NA	NA	NA	NA	NA	NA	NA
NA	XLOC_052141	-3.72022	-5.46654	-5.40766	9.2501e-05	0.000370054	1.65271	novel_lncRNA	NA	NA	NA	NA	NA	NA	NA	NA	NA	NA
ENSMUSG00000081058	XLOC_046319	-3.7198	-5.35755	-4.97056	0.000205767	0.000725003	0.896172	PCG	histone cluster 2, H3c2 [Source:MGI Symbol;Acc:MGI:2448357]	3	96238108	96239127	-1	Hist2h3c2	protein_coding	ensembl_havana	KNOWN	5
NA	XLOC_006002	-3.71834	-5.53742	-9.42509	1.94373e-07	2.90604e-06	7.15229	novel_lncRNA	NA	NA	NA	NA	NA	NA	NA	NA	NA	NA
NA	XLOC_077383	-3.71705	-6.41952	-5.53447	7.37021e-05	0.000307111	1.74763	novel_lncRNA	NA	NA	NA	NA	NA	NA	NA	NA	NA	NA
NA	XLOC_002883	-3.71299	-7.81751	-5.52675	7.47247e-05	0.000310821	1.48824	novel_lncRNA	NA	NA	NA	NA	NA	NA	NA	NA	NA	NA
NA	XLOC_035936	-3.71195	-4.72795	-7.53493	2.73941e-06	2.1816e-05	4.93024	novel_lncRNA	NA	NA	NA	NA	NA	NA	NA	NA	NA	NA
ENSMUSG00000033987	XLOC_013852	-3.7097	-1.79972	-7.77285	1.91844e-06	1.64787e-05	5.35463	PCG	dynein, axonemal, heavy chain 17 [Source:MGI Symbol;Acc:MGI:1917176]	11	118021723	118129219	-1	Dnah17	protein_coding	ensembl_havana	KNOWN	11
NA	XLOC_075889	-3.70833	-6.96873	-6.5016	1.40176e-05	7.98688e-05	3.08007	novel_lncRNA	NA	NA	NA	NA	NA	NA	NA	NA	NA	NA
NA	XLOC_024473	-3.70742	-6.15655	-4.43227	0.00056913	0.0017138	-0.0263687	novel_lncRNA	NA	NA	NA	NA	NA	NA	NA	NA	NA	NA
ENSMUSG00000029112	XLOC_054921	-3.70618	-5.80735	-5.07276	0.000170302	0.000618815	1.05446	PCG	NK1 transcription factor related, locus 1 (Drosophila) [Source:MGI Symbol;Acc:MGI:109346]	5	33430734	33433976	-1	Nkx1-1	protein_coding	ensembl_havana	KNOWN	5
ENSMUSG00000066158	XLOC_068834	-3.70546	-5.47704	-6.94029	6.8886e-06	4.54198e-05	3.97544	Ensembl_lncRNA	cDNA sequence AY512931 [Source:MGI Symbol;Acc:MGI:3525069]	8	45060702	45065418	-1	AY512931	processed_transcript	ensembl_havana	NOVEL	7
NA	XLOC_062050	-3.70287	-7.17043	-5.13179	0.000152766	0.000565092	1.05011	novel_lncRNA	NA	NA	NA	NA	NA	NA	NA	NA	NA	NA
NA	XLOC_049854	-3.6955	-3.6936	-10.2159	7.20092e-08	1.39656e-06	8.50011	novel_lncRNA	NA	NA	NA	NA	NA	NA	NA	NA	NA	NA
NA	XLOC_023950	-3.69421	-5.68581	-5.43267	8.84323e-05	0.000356412	1.62969	novel_lncRNA	NA	NA	NA	NA	NA	NA	NA	NA	NA	NA
NA	XLOC_033037	-3.69121	-6.06927	-6.2452	2.14929e-05	0.000112468	2.87888	novel_lncRNA	NA	NA	NA	NA	NA	NA	NA	NA	NA	NA
ENSMUSG00000097911	XLOC_046905	-3.68933	-6.10755	-3.67678	0.00249122	0.00601118	-1.37383	Ensembl_lncRNA	predicted gene, 26691 [Source:MGI Symbol;Acc:MGI:5477185]	3	133955473	134240536	-1	Gm26691	lincRNA	ensembl	KNOWN	1
ENSMUSG00000031757	XLOC_067810	-3.68824	-5.46159	-7.96019	1.45642e-06	1.33087e-05	5.48699	PCG	metallothionein 4 [Source:MGI Symbol;Acc:MGI:99692]	8	94137204	94139031	1	Mt4	protein_coding	ensembl	KNOWN	6
ENSMUSG00000042184	XLOC_055867	-3.68486	-7.18729	-4.1021	0.00107884	0.00294671	-0.63981	PCG	RIKEN cDNA 1700069L16 gene [Source:MGI Symbol;Acc:MGI:1920726]	5	113692422	113724772	-1	1700069L16Rik	protein_coding	ensembl_havana	KNOWN	7
ENSMUSG00000054753	XLOC_063401	-3.68311	2.46172	-18.4887	3.13862e-11	8.22741e-09	16.1931	PCG	expressed sequence AU018091 [Source:MGI Symbol;Acc:MGI:2142124]	7	3154664	3169203	-1	AU018091	protein_coding	ensembl	KNOWN	8
NA	XLOC_002965	-3.67963	-7.81445	-6.39646	1.66844e-05	9.19465e-05	2.63376	novel_lncRNA	NA	NA	NA	NA	NA	NA	NA	NA	NA	NA
NA	XLOC_004081	-3.67959	-3.06155	-8.40571	7.69305e-07	8.1434e-06	6.25099	novel_lncRNA	NA	NA	NA	NA	NA	NA	NA	NA	NA	NA
NA	XLOC_030777	-3.67907	-6.59355	-4.86321	0.000251356	0.000856921	0.587469	novel_lncRNA	NA	NA	NA	NA	NA	NA	NA	NA	NA	NA
ENSMUSG00000050359	XLOC_046195	-3.67507	-1.28203	-5.38254	9.67834e-05	0.000384207	1.54162	PCG	small proline-rich protein 1A [Source:MGI Symbol;Acc:MGI:106660]	3	92483952	92485895	-1	Sprr1a	protein_coding	ensembl_havana	KNOWN	7
NA	XLOC_055825	-3.67031	-7.27141	-5.23555	0.000126346	0.000482235	1.18878	novel_lncRNA	NA	NA	NA	NA	NA	NA	NA	NA	NA	NA
NA	XLOC_064407	-3.66893	-4.416	-9.43962	1.90752e-07	2.8693e-06	7.06042	novel_lncRNA	NA	NA	NA	NA	NA	NA	NA	NA	NA	NA
ENSMUSG00000035557	XLOC_013418	-3.6686	0.969666	-18.6658	2.75994e-11	7.65434e-09	16.2466	PCG	keratin 17 [Source:MGI Symbol;Acc:MGI:96691]	11	100256217	100261029	-1	Krt17	protein_coding	ensembl_havana	KNOWN	9
NA	XLOC_065386	-3.66816	-4.17999	-13.8599	1.45138e-09	9.63606e-08	11.9364	novel_lncRNA	NA	NA	NA	NA	NA	NA	NA	NA	NA	NA
ENSMUSG00000050141	XLOC_050207	-3.6653	-7.03054	-4.50267	0.000497289	0.00152859	0.0502169	PCG	cDNA sequence BC049635 [Source:MGI Symbol;Acc:MGI:2679716]	4	42868004	42874234	-1	BC049635	protein_coding	ensembl_havana	KNOWN	9
ENSMUSG00000030148	XLOC_058292	-3.66155	-7.33395	-4.97285	0.000204891	0.000722378	0.798591	PCG	C-type lectin domain family 4, member a2 [Source:MGI Symbol;Acc:MGI:1349412]	6	123106428	123143999	1	Clec4a2	protein_coding	ensembl_havana	KNOWN	11
NA	XLOC_062224	-3.65993	-7.38351	-4.30029	0.00073399	0.00212598	-0.349095	novel_lncRNA	NA	NA	NA	NA	NA	NA	NA	NA	NA	NA
NA	XLOC_002854	-3.65885	-7.75425	-4.42136	0.000581187	0.00174372	-0.14418	novel_lncRNA	NA	NA	NA	NA	NA	NA	NA	NA	NA	NA
NA	XLOC_068065	-3.65344	-6.42084	-7.4834	2.96189e-06	2.31719e-05	4.5694	novel_lncRNA	NA	NA	NA	NA	NA	NA	NA	NA	NA	NA
ENSMUSG00000027168	XLOC_038688	-3.65334	-0.549538	-18.5314	3.04236e-11	8.22741e-09	16.0011	PCG	paired box 6 [Source:MGI Symbol;Acc:MGI:97490]	2	105668900	105697364	1	Pax6	protein_coding	ensembl_havana	KNOWN	17
NA	XLOC_024475	-3.65191	-6.20802	-4.62559	0.000393408	0.00125122	0.298388	novel_lncRNA	NA	NA	NA	NA	NA	NA	NA	NA	NA	NA
NA	XLOC_060395	-3.64913	-5.30123	-5.82532	4.41367e-05	0.000203021	2.25907	novel_lncRNA	NA	NA	NA	NA	NA	NA	NA	NA	NA	NA
NA	XLOC_067760	-3.64826	-3.83275	-7.49718	2.90061e-06	2.2805e-05	4.85087	novel_lncRNA	NA	NA	NA	NA	NA	NA	NA	NA	NA	NA
ENSMUSG00000034552	XLOC_041205	-3.6479	-5.14621	-6.22667	2.21748e-05	0.000115302	2.87676	PCG	zinc finger SWIM-type containing 2 [Source:MGI Symbol;Acc:MGI:1919111]	2	83915079	83941228	-1	Zswim2	protein_coding	ensembl_havana	KNOWN	4
ENSMUSG00000090374	XLOC_021985	-3.64722	-6.63071	-6.05776	2.95452e-05	0.000146126	2.55397	Ensembl_lncRNA	predicted gene 17232 [Source:MGI Symbol;Acc:MGI:4938059]	14	63493699	63499872	1	Gm17232	antisense	havana	NOVEL	1
NA	XLOC_002265	-3.64571	-4.76767	-6.97898	6.47826e-06	4.33061e-05	4.1057	novel_lncRNA	NA	NA	NA	NA	NA	NA	NA	NA	NA	NA
NA	XLOC_059421	-3.64499	-5.99747	-7.91568	1.55435e-06	1.40074e-05	5.31793	novel_lncRNA	NA	NA	NA	NA	NA	NA	NA	NA	NA	NA
NA	XLOC_063518	-3.64326	-6.4477	-5.7668	4.88878e-05	0.000220597	2.07164	novel_lncRNA	NA	NA	NA	NA	NA	NA	NA	NA	NA	NA
NA	XLOC_040929	-3.64309	-5.4672	-7.88153	1.63419e-06	1.45887e-05	5.23105	novel_lncRNA	NA	NA	NA	NA	NA	NA	NA	NA	NA	NA
ENSMUSG00000006200	XLOC_074699	-3.63997	-1.32506	-17.2471	7.98916e-11	1.47713e-08	15.0364	PCG	reproductive homeobox 6 [Source:MGI Symbol;Acc:MGI:1202888]	X	37826910	37829857	1	Rhox6	protein_coding	ensembl_havana	KNOWN	3
NA	XLOC_019786	-3.63783	-4.39798	-7.66168	2.26389e-06	1.88232e-05	5.10528	novel_lncRNA	NA	NA	NA	NA	NA	NA	NA	NA	NA	NA
ENSMUSG00000101702	XLOC_003246	-3.63612	-6.44219	-5.06734	0.000172013	0.000623807	0.925918	Ensembl_lncRNA	RIKEN cDNA 1700072G22 gene [Source:MGI Symbol;Acc:MGI:1920746]	1	51457932	51458931	-1	1700072G22Rik	lincRNA	havana	NOVEL	1
ENSMUSG00000025056	XLOC_075364	-3.63521	2.4544	-18.5118	3.0861e-11	8.22741e-09	16.2313	PCG	nuclear receptor subfamily 0, group B, member 1 [Source:MGI Symbol;Acc:MGI:1352460]	X	86191764	86195947	1	Nr0b1	protein_coding	ensembl_havana	KNOWN	4
NA	XLOC_051662	-3.63071	-3.48565	-6.96186	6.65654e-06	4.41917e-05	4.16093	novel_lncRNA	NA	NA	NA	NA	NA	NA	NA	NA	NA	NA
NA	XLOC_039891	-3.63062	-2.76084	-10.7454	3.827e-08	8.90039e-07	8.89742	novel_lncRNA	NA	NA	NA	NA	NA	NA	NA	NA	NA	NA
ENSMUSG00000061961	XLOC_008857	-3.62974	-6.97076	-5.93248	3.66469e-05	0.000174091	2.29482	PCG	olfactory receptor 815 [Source:MGI Symbol;Acc:MGI:3030649]	10	129901776	129902726	-1	Olfr815	protein_coding	ensembl	KNOWN	1
NA	XLOC_043516	-3.62737	-7.49109	-4.37774	0.000632071	0.00187226	-0.202815	novel_lncRNA	NA	NA	NA	NA	NA	NA	NA	NA	NA	NA
NA	XLOC_074450	-3.62658	-7.62943	-5.27547	0.000117491	0.0004528	1.15392	novel_lncRNA	NA	NA	NA	NA	NA	NA	NA	NA	NA	NA
ENSMUSG00000053113	XLOC_013850	-3.62481	4.00101	-12.949	3.52262e-09	1.76425e-07	11.395	PCG	suppressor of cytokine signaling 3 [Source:MGI Symbol;Acc:MGI:1201791]	11	117966079	117970047	-1	Socs3	protein_coding	ensembl_havana	KNOWN	3
NA	XLOC_051337	-3.62165	-7.36459	-4.87322	0.000246694	0.00084375	0.636401	novel_lncRNA	NA	NA	NA	NA	NA	NA	NA	NA	NA	NA
ENSMUSG00000048126	XLOC_003808	-3.61877	-0.510137	-9.06398	3.12378e-07	4.11563e-06	7.10769	PCG	collagen, type VI, alpha 3 [Source:MGI Symbol;Acc:MGI:88461]	1	90765923	90843971	-1	Col6a3	protein_coding	ensembl_havana	KNOWN	12
NA	XLOC_055127	-3.61665	-6.56189	-5.61422	6.3962e-05	0.000274068	1.83244	novel_lncRNA	NA	NA	NA	NA	NA	NA	NA	NA	NA	NA
ENSMUSG00000045545	XLOC_013415	-3.61542	-3.6867	-10.3548	6.08518e-08	1.25011e-06	8.41133	PCG	keratin 14 [Source:MGI Symbol;Acc:MGI:96688]	11	100203162	100207548	-1	Krt14	protein_coding	ensembl_havana	KNOWN	8
NA	XLOC_034348	-3.61221	-6.58219	-5.49088	7.96687e-05	0.000327396	1.69653	novel_lncRNA	NA	NA	NA	NA	NA	NA	NA	NA	NA	NA
ENSMUSG00000024041	XLOC_030093	-3.61158	-6.22714	-6.54065	1.31446e-05	7.5672e-05	3.31615	PCG	crystallin, alpha A [Source:MGI Symbol;Acc:MGI:88515]	17	31677933	31681722	1	Cryaa	protein_coding	ensembl	KNOWN	8
ENSMUSG00000047880	XLOC_072526	-3.61117	-7.07923	-4.88965	0.000239233	0.00082267	0.572394	PCG	chemokine (C-X-C motif) receptor 5 [Source:MGI Symbol;Acc:MGI:103567]	9	44511788	44556391	-1	Cxcr5	protein_coding	ensembl	KNOWN	10
ENSMUSG00000085189	XLOC_008986	-3.61042	-4.30193	-7.75762	1.96228e-06	1.67903e-05	5.26353	Ensembl_lncRNA	predicted gene 11963 [Source:MGI Symbol;Acc:MGI:3652248]	11	5498840	5505699	1	Gm11963	antisense	havana	NOVEL	1
ENSMUSG00000087455	XLOC_040855	-3.60944	-3.45604	-7.34661	3.65025e-06	2.74536e-05	4.62909	Ensembl_lncRNA	RIKEN cDNA 5330411J11 gene [Source:MGI Symbol;Acc:MGI:1923926]	2	59382502	59387471	-1	5330411J11Rik	processed_transcript	havana	NOVEL	3
ENSMUSG00000075015	XLOC_038608	-3.60113	-1.53389	-14.5013	8.0111e-10	6.32652e-08	12.7141	PCG	predicted gene 10801 [Source:MGI Symbol;Acc:MGI:3641656]	2	98662237	98664083	1	Gm10801	protein_coding	ensembl	KNOWN	3
ENSMUSG00000022496	XLOC_027104	-3.59878	-5.46304	-5.26249	0.000120298	0.000461533	1.37785	PCG	tumor necrosis factor receptor superfamily, member 17 [Source:MGI Symbol;Acc:MGI:1343050]	16	11313812	11320074	1	Tnfrsf17	protein_coding	ensembl_havana	KNOWN	5
NA	XLOC_028607	-3.59876	-6.94415	-3.60386	0.00287862	0.00681112	-1.49237	novel_lncRNA	NA	NA	NA	NA	NA	NA	NA	NA	NA	NA
ENSMUSG00000024209	XLOC_030664	-3.59784	0.0283209	-22.2689	2.51922e-12	2.24147e-09	18.4849	PCG	RIKEN cDNA 1700061G19 gene [Source:MGI Symbol;Acc:MGI:1925875]	17	56875477	56888904	1	1700061G19Rik	protein_coding	ensembl_havana	KNOWN	9
NA	XLOC_037401	-3.59758	-7.27556	-6.28553	2.00834e-05	0.00010655	2.73101	novel_lncRNA	NA	NA	NA	NA	NA	NA	NA	NA	NA	NA
ENSMUSG00000034391	XLOC_033812	-3.5952	4.54408	-24.9473	5.3334e-13	1.2075e-09	20.2844	PCG	F-box protein 15 [Source:MGI Symbol;Acc:MGI:1354755]	18	84935158	84981376	1	Fbxo15	protein_coding	ensembl	KNOWN	10
ENSMUSG00000073608	XLOC_001314	-3.59242	-5.26357	-8.09115	1.20431e-06	1.14384e-05	5.4263	PCG	predicted gene 6086 [Source:MGI Symbol;Acc:MGI:3646771]	1	93990509	94017147	1	Gm6086	protein_coding	ensembl_havana	KNOWN	4
ENSMUSG00000029556	XLOC_055915	-3.59222	-0.476033	-9.27205	2.37267e-07	3.37235e-06	7.36439	PCG	HNF1 homeobox A [Source:MGI Symbol;Acc:MGI:98504]	5	114948980	114971094	-1	Hnf1a	protein_coding	ensembl_havana	KNOWN	8
ENSMUSG00000021186	XLOC_016708	-3.5921	-0.929989	-9.03659	3.24005e-07	4.24864e-06	7.09411	PCG	fibulin 5 [Source:MGI Symbol;Acc:MGI:1346091]	12	101746565	101819055	-1	Fbln5	protein_coding	ensembl	KNOWN	8
ENSMUSG00000067399	XLOC_071303	-3.59184	-7.50994	-3.7499	0.00215565	0.0053112	-1.24261	PCG	tripartite motif-containing 43C [Source:MGI Symbol;Acc:MGI:3647365]	9	88839164	88848190	1	Trim43c	protein_coding	ensembl_havana	KNOWN	6
ENSMUSG00000049625	XLOC_019745	-3.58725	-6.94166	-8.20279	1.02584e-06	1.01742e-05	5.22336	PCG	TRAF-interacting protein with forkhead-associated domain, family member B [Source:MGI Symbol;Acc:MGI:2385852]	13	56173703	56178885	-1	Tifab	protein_coding	ensembl	KNOWN	5
ENSMUSG00000033595	XLOC_022098	-3.58618	-5.25427	-6.32756	1.87171e-05	0.000100673	2.91937	PCG	leucine-rich repeat LGI family, member 3 [Source:MGI Symbol;Acc:MGI:2182619]	14	70530821	70538323	1	Lgi3	protein_coding	ensembl	KNOWN	6
NA	XLOC_050607	-3.5842	-7.76915	-4.67918	0.0003554	0.00114745	0.260414	novel_lncRNA	NA	NA	NA	NA	NA	NA	NA	NA	NA	NA
NA	XLOC_027038	-3.58415	-1.38398	-13.9737	1.30392e-09	8.91057e-08	12.5196	novel_lncRNA	NA	NA	NA	NA	NA	NA	NA	NA	NA	NA
NA	XLOC_053817	-3.58252	-6.53746	-4.52963	0.000472307	0.00146152	0.134859	novel_lncRNA	NA	NA	NA	NA	NA	NA	NA	NA	NA	NA
ENSMUSG00000101867	XLOC_073330	-3.58149	-7.63135	-5.64576	6.04895e-05	0.000262125	1.72475	Ensembl_lncRNA	expressed sequence C78334 [Source:MGI Symbol;Acc:MGI:2143395]	9	96017934	96024740	-1	C78334	antisense	havana	NOVEL	1
NA	XLOC_027330	-3.58125	-7.2656	-4.30805	0.000723055	0.00209814	-0.319054	novel_lncRNA	NA	NA	NA	NA	NA	NA	NA	NA	NA	NA
NA	XLOC_055266	-3.58115	-0.383378	-11.5912	1.46589e-08	4.60024e-07	10.1342	novel_lncRNA	NA	NA	NA	NA	NA	NA	NA	NA	NA	NA
NA	XLOC_019679	-3.57884	-5.33343	-4.02186	0.00126211	0.00336487	-0.74926	novel_lncRNA	NA	NA	NA	NA	NA	NA	NA	NA	NA	NA
NA	XLOC_011630	-3.57813	-0.640694	-16.1156	1.97828e-10	2.50812e-08	14.3102	novel_lncRNA	NA	NA	NA	NA	NA	NA	NA	NA	NA	NA
ENSMUSG00000024842	XLOC_035968	-3.57717	-1.74971	-11.812	1.15179e-08	3.87194e-07	10.232	PCG	calcium binding protein 4 [Source:MGI Symbol;Acc:MGI:1920910]	19	4135425	4139609	-1	Cabp4	protein_coding	ensembl	KNOWN	7
NA	XLOC_004222	-3.57601	-6.36322	-8.63682	5.57537e-07	6.40604e-06	6.02739	novel_lncRNA	NA	NA	NA	NA	NA	NA	NA	NA	NA	NA
ENSMUSG00000074375	XLOC_063772	-3.5757	-7.46789	-5.96856	3.44348e-05	0.000165369	2.22994	PCG	sulfotransferase family 2A, dehydroepiandrosterone (DHEA)-preferring, member 3 [Source:MGI Symbol;Acc:MGI:3645873]	7	14067452	14123044	-1	Sult2a3	protein_coding	ensembl_havana	KNOWN	2
ENSMUSG00000052468	XLOC_045218	-3.56683	-8.14555	-2.35871	0.0334128	0.0565847	-3.50005	PCG	peripheral myelin protein 2 [Source:MGI Symbol;Acc:MGI:102667]	3	10179851	10183929	-1	Pmp2	protein_coding	ensembl_havana	KNOWN	7
NA	XLOC_043435	-3.56284	-3.91031	-6.12938	2.61477e-05	0.000132129	2.84768	novel_lncRNA	NA	NA	NA	NA	NA	NA	NA	NA	NA	NA
NA	XLOC_039621	-3.56272	-7.75242	-4.87608	0.000245378	0.000840155	0.566375	novel_lncRNA	NA	NA	NA	NA	NA	NA	NA	NA	NA	NA
NA	XLOC_029158	-3.56214	-6.88086	-5.84702	4.25004e-05	0.000197065	2.23119	novel_lncRNA	NA	NA	NA	NA	NA	NA	NA	NA	NA	NA
NA	XLOC_061235	-3.5619	-5.17122	-4.98124	0.000201726	0.000713145	0.928	novel_lncRNA	NA	NA	NA	NA	NA	NA	NA	NA	NA	NA
NA	XLOC_020995	-3.56081	-2.75592	-10.1105	8.19078e-08	1.53358e-06	8.43705	novel_lncRNA	NA	NA	NA	NA	NA	NA	NA	NA	NA	NA
ENSMUSG00000063672	XLOC_066811	-3.56073	-4.0696	-5.86041	4.1522e-05	0.000193215	2.40655	PCG	NK6 homeobox 3 [Source:MGI Symbol;Acc:MGI:1921811]	8	23153269	23158948	1	Nkx6-3	protein_coding	ensembl_havana	KNOWN	7
ENSMUSG00000056888	XLOC_008550	-3.55907	-2.59619	-6.57795	1.2364e-05	7.19498e-05	3.56611	PCG	GLI pathogenesis-related 1 (glioma) [Source:MGI Symbol;Acc:MGI:1920940]	10	111985448	112002631	-1	Glipr1	protein_coding	ensembl_havana	KNOWN	7
ENSMUSG00000079112	XLOC_066785	-3.55559	-5.87974	-6.48408	1.44288e-05	8.17705e-05	3.16849	PCG	expressed sequence C86695 [Source:MGI Symbol;Acc:MGI:2142877]	8	21958714	21964303	1	C86695	protein_coding	ensembl_havana	KNOWN	1
NA	XLOC_051811	-3.55153	-6.66727	-5.45576	8.48425e-05	0.000344888	1.55466	novel_lncRNA	NA	NA	NA	NA	NA	NA	NA	NA	NA	NA
ENSMUSG00000071342	XLOC_015915	-3.5512	-6.55036	-3.93735	0.00148972	0.00388041	-0.92362	PCG	leucine-rich single-pass membrane protein 1 [Source:MGI Symbol;Acc:MGI:2685735]	12	40176386	40199315	-1	Lsmem1	protein_coding	ensembl	KNOWN	4
NA	XLOC_068958	-3.54932	-6.46088	-6.56462	1.26372e-05	7.31874e-05	3.29663	novel_lncRNA	NA	NA	NA	NA	NA	NA	NA	NA	NA	NA
NA	XLOC_056456	-3.54785	-4.67318	-11.1952	2.28063e-08	6.15576e-07	9.34894	novel_lncRNA	NA	NA	NA	NA	NA	NA	NA	NA	NA	NA
NA	XLOC_015033	-3.54447	-6.62279	-4.09988	0.00108352	0.00295769	-0.674242	novel_lncRNA	NA	NA	NA	NA	NA	NA	NA	NA	NA	NA
ENSMUSG00000037405	XLOC_070228	-3.54436	4.00639	-23.6529	1.10598e-12	1.63589e-09	19.5428	PCG	intercellular adhesion molecule 1 [Source:MGI Symbol;Acc:MGI:96392]	9	21015960	21028797	1	Icam1	protein_coding	ensembl	KNOWN	7
NA	XLOC_006533	-3.54407	-5.09491	-7.63217	2.3662e-06	1.94512e-05	5.04072	novel_lncRNA	NA	NA	NA	NA	NA	NA	NA	NA	NA	NA
NA	XLOC_002074	-3.54341	-6.89105	-4.0662	0.00115722	0.00312454	-0.674925	novel_lncRNA	NA	NA	NA	NA	NA	NA	NA	NA	NA	NA
ENSMUSG00000045903	XLOC_036006	-3.54285	-0.375224	-11.3323	1.95408e-08	5.5655e-07	9.84642	PCG	neuronal PAS domain protein 4 [Source:MGI Symbol;Acc:MGI:2664186]	19	4984355	4989971	-1	Npas4	protein_coding	ensembl	KNOWN	8
NA	XLOC_022262	-3.53877	-5.58044	-6.26222	2.08859e-05	0.000110004	2.99569	novel_lncRNA	NA	NA	NA	NA	NA	NA	NA	NA	NA	NA
ENSMUSG00000032191	XLOC_071146	-3.53709	-5.13062	-6.32586	1.87705e-05	0.000100917	3.07534	PCG	Bcl2-like 10 [Source:MGI Symbol;Acc:MGI:1330841]	9	75347758	75351632	1	Bcl2l10	protein_coding	ensembl	KNOWN	5
ENSMUSG00000045109	XLOC_013373	-3.53706	-5.49092	-8.57587	6.06583e-07	6.79599e-06	6.29958	PCG	keratin associated protein 4-7 [Source:MGI Symbol;Acc:MGI:1923694]	11	99643106	99644089	-1	Krtap4-7	protein_coding	ensembl_havana	KNOWN	6
ENSMUSG00000048294	XLOC_013373	-3.53706	-5.49092	-8.57587	6.06583e-07	6.79599e-06	6.29958	PCG	keratin associated protein 4-13 [Source:MGI Symbol;Acc:MGI:1916714]	11	99809078	99809892	-1	Krtap4-13	protein_coding	ensembl_havana	KNOWN	4
ENSMUSG00000067219	XLOC_053110	-3.53614	-1.45698	-7.40733	3.32591e-06	2.53834e-05	4.8276	PCG	NIPA-like domain containing 1 [Source:MGI Symbol;Acc:MGI:1917951]	5	72647796	72671078	1	Nipal1	protein_coding	ensembl	KNOWN	5
ENSMUSG00000078141	XLOC_017266	-3.53598	-6.37261	-4.54858	0.000455527	0.0014175	0.0239379	PCG	predicted gene 2399 [Source:MGI Symbol;Acc:MGI:3780567]	13	12702362	12702589	1	Gm2399	protein_coding	ensembl	KNOWN	2
ENSMUSG00000090509	XLOC_030263	-3.53556	-6.84917	-5.33717	0.000105052	0.000411145	1.43596	PCG	surfactant associated 2 [Source:MGI Symbol;Acc:MGI:3643293]	17	35601549	35650571	1	Sfta2	protein_coding	ensembl_havana	KNOWN	2
ENSMUSG00000051176	XLOC_068810	-3.53457	5.51181	-28.6212	8.07709e-14	3.99631e-10	22.1644	PCG	zinc finger protein 42 [Source:MGI Symbol;Acc:MGI:99187]	8	43295068	43307009	-1	Zfp42	protein_coding	ensembl	KNOWN	5
ENSMUSG00000040552	XLOC_060328	-3.53325	-4.11341	-2.82493	0.0135067	0.0258987	-2.98863	PCG	complement component 3a receptor 1 [Source:MGI Symbol;Acc:MGI:1097680]	6	122847138	122856161	-1	C3ar1	protein_coding	ensembl_havana	KNOWN	8
NA	XLOC_055148	-3.53258	-7.43164	-4.04422	0.00120806	0.00323751	-0.743902	novel_lncRNA	NA	NA	NA	NA	NA	NA	NA	NA	NA	NA
ENSMUSG00000031372	XLOC_077443	-3.5319	-6.08826	-4.34794	0.000669448	0.00196495	-0.235412	PCG	three prime repair exonuclease 2 [Source:MGI Symbol;Acc:MGI:1346343]	X	73433705	73435344	-1	Trex2	protein_coding	ensembl_havana	KNOWN	7
NA	XLOC_073762	-3.52978	-6.8793	-3.38905	0.00441086	0.00981385	-1.8554	novel_lncRNA	NA	NA	NA	NA	NA	NA	NA	NA	NA	NA
NA	XLOC_038249	-3.52876	-6.90815	-4.32115	0.000704984	0.0020535	-0.254192	novel_lncRNA	NA	NA	NA	NA	NA	NA	NA	NA	NA	NA
NA	XLOC_005371	-3.52683	-6.62445	-3.60546	0.00286948	0.00679167	-1.46993	novel_lncRNA	NA	NA	NA	NA	NA	NA	NA	NA	NA	NA
ENSMUSG00000096997	XLOC_022495	-3.52589	-5.29592	-7.0788	5.5341e-06	3.83105e-05	4.268	Ensembl_lncRNA	predicted gene, 26791 [Source:MGI Symbol;Acc:MGI:5477285]	14	118363732	118384768	1	Gm26791	lincRNA	havana	NOVEL	1
NA	XLOC_008275	-3.52362	-5.94718	-6.40193	1.65334e-05	9.12048e-05	3.21802	novel_lncRNA	NA	NA	NA	NA	NA	NA	NA	NA	NA	NA
ENSMUSG00000023192	XLOC_073513	-3.52091	-1.35291	-10.9591	2.98639e-08	7.49536e-07	9.40886	PCG	glutamate receptor, metabotropic 2 [Source:MGI Symbol;Acc:MGI:1351339]	9	106644537	106656109	-1	Grm2	protein_coding	ensembl	KNOWN	9
ENSMUSG00000037797	XLOC_044947	-3.51952	-3.3873	-12.2766	7.0199e-09	2.75665e-07	10.712	PCG	alcohol dehydrogenase 4 (class II), pi polypeptide [Source:MGI Symbol;Acc:MGI:1349472]	3	138415466	138430892	1	Adh4	protein_coding	ensembl_havana	KNOWN	10
ENSMUSG00000090033	XLOC_018544	-3.5195	-7.50407	-4.13404	0.00101367	0.00279383	-0.628391	Ensembl_lncRNA	predicted gene 16243 [Source:MGI Symbol;Acc:MGI:3801905]	13	95208112	95208936	1	Gm16243	antisense	havana	NOVEL	1
NA	XLOC_067002	-3.51725	-4.8337	-9.37755	2.06742e-07	3.03774e-06	7.35392	novel_lncRNA	NA	NA	NA	NA	NA	NA	NA	NA	NA	NA
NA	XLOC_053701	-3.51715	-4.73624	-9.27989	2.34841e-07	3.35291e-06	7.19595	novel_lncRNA	NA	NA	NA	NA	NA	NA	NA	NA	NA	NA
NA	XLOC_025885	-3.51288	-6.91814	-4.38164	0.000627339	0.0018603	-0.122293	novel_lncRNA	NA	NA	NA	NA	NA	NA	NA	NA	NA	NA
NA	XLOC_029167	-3.50939	-6.84723	-4.90207	0.000233753	0.000807328	0.705213	novel_lncRNA	NA	NA	NA	NA	NA	NA	NA	NA	NA	NA
ENSMUSG00000040740	XLOC_051870	-3.50913	-3.13355	-9.77732	1.23954e-07	2.08987e-06	7.79221	PCG	solute carrier family 25, member 34 [Source:MGI Symbol;Acc:MGI:2686215]	4	141618824	141623821	-1	Slc25a34	protein_coding	ensembl_havana	KNOWN	7
ENSMUSG00000035946	XLOC_053150	-3.50663	-3.72146	-5.11084	0.000158765	0.000584067	1.15065	PCG	GS homeobox 2 [Source:MGI Symbol;Acc:MGI:95843]	5	75075464	75077893	1	Gsx2	protein_coding	ensembl_havana	KNOWN	6
NA	XLOC_018939	-3.506	-6.68043	-3.3521	0.00474717	0.0104635	-1.91052	novel_lncRNA	NA	NA	NA	NA	NA	NA	NA	NA	NA	NA
ENSMUSG00000042262	XLOC_071796	-3.50233	-4.68558	-6.7186	9.83177e-06	6.00103e-05	3.62223	PCG	chemokine (C-C motif) receptor 8 [Source:MGI Symbol;Acc:MGI:1201402]	9	120092133	120094906	1	Ccr8	protein_coding	ensembl	KNOWN	4
NA	XLOC_039252	-3.50126	-7.83919	-4.04497	0.00120628	0.00323389	-0.757786	novel_lncRNA	NA	NA	NA	NA	NA	NA	NA	NA	NA	NA
ENSMUSG00000022303	XLOC_024540	-3.49568	-4.81127	-6.8722	7.67855e-06	4.93665e-05	3.99068	PCG	dentrocyte expressed seven transmembrane protein [Source:MGI Symbol;Acc:MGI:1923016]	15	39745932	39760934	1	Dcstamp	protein_coding	ensembl	KNOWN	8
ENSMUSG00000087473	XLOC_038663	-3.49512	-5.21692	-7.04975	5.79296e-06	3.96938e-05	4.14217	Ensembl_lncRNA	predicted gene 13883 [Source:MGI Symbol;Acc:MGI:3650051]	2	104256672	104275757	1	Gm13883	antisense	havana	NOVEL	3
NA	XLOC_053129	-3.49486	-3.47929	-9.16613	2.72768e-07	3.73811e-06	7.11886	novel_lncRNA	NA	NA	NA	NA	NA	NA	NA	NA	NA	NA
ENSMUSG00000032818	XLOC_033721	-3.49448	-6.56464	-3.21534	0.0062313	0.0132529	-2.14327	PCG	lipoxygenase homology domains 1 [Source:MGI Symbol;Acc:MGI:1914609]	18	77281958	77442341	1	Loxhd1	protein_coding	ensembl_havana	KNOWN	11
NA	XLOC_050026	-3.49292	-1.26783	-8.09269	1.20164e-06	1.14228e-05	5.80287	novel_lncRNA	NA	NA	NA	NA	NA	NA	NA	NA	NA	NA
ENSMUSG00000031509	XLOC_068338	-3.49086	-6.90538	-5.24325	0.000124587	0.000476258	1.25497	PCG	RIKEN cDNA 1700016D06 gene [Source:MGI Symbol;Acc:MGI:1923663]	8	11654924	11701063	-1	1700016D06Rik	protein_coding	ensembl_havana	KNOWN	6
NA	XLOC_044040	-3.4898	-5.20295	-9.75442	1.27586e-07	2.13264e-06	7.72427	novel_lncRNA	NA	NA	NA	NA	NA	NA	NA	NA	NA	NA
NA	XLOC_051826	-3.48967	-8.08953	-3.40254	0.00429406	0.00958955	-1.82823	novel_lncRNA	NA	NA	NA	NA	NA	NA	NA	NA	NA	NA
ENSMUSG00000029844	XLOC_059345	-3.48827	0.250032	-8.5081	6.66532e-07	7.3065e-06	6.34162	PCG	homeobox A1 [Source:MGI Symbol;Acc:MGI:96170]	6	52155590	52158317	-1	Hoxa1	protein_coding	ensembl_havana	KNOWN	9
ENSMUSG00000041309	XLOC_066284	-3.4881	-0.132543	-16.1019	2.00096e-10	2.52246e-08	14.2992	PCG	NK6 homeobox 2 [Source:MGI Symbol;Acc:MGI:1352738]	7	139579376	139582797	-1	Nkx6-2	protein_coding	ensembl_havana	KNOWN	13
ENSMUSG00000036466	XLOC_070963	-3.48629	-0.510484	-8.52745	6.488e-07	7.16522e-06	6.39082	PCG	multiple EGF-like-domains 11 [Source:MGI Symbol;Acc:MGI:1920951]	9	64385626	64709205	1	Megf11	protein_coding	ensembl_havana	KNOWN	13
NA	XLOC_056995	-3.48182	-7.20062	-6.03218	3.08682e-05	0.000151554	2.4159	novel_lncRNA	NA	NA	NA	NA	NA	NA	NA	NA	NA	NA
ENSMUSG00000020061	XLOC_008322	-3.48172	-4.39909	-7.74457	2.00068e-06	1.7053e-05	5.26498	PCG	myosin binding protein C, slow-type [Source:MGI Symbol;Acc:MGI:1336213]	10	88518279	88605152	-1	Mybpc1	protein_coding	ensembl_havana	KNOWN	13
NA	XLOC_079459	-3.48109	-6.44859	-4.70859	0.000336171	0.00109316	0.42475	novel_lncRNA	NA	NA	NA	NA	NA	NA	NA	NA	NA	NA
NA	XLOC_043488	-3.48093	-6.46838	-6.17811	2.40722e-05	0.000123775	2.73778	novel_lncRNA	NA	NA	NA	NA	NA	NA	NA	NA	NA	NA
ENSMUSG00000038840	XLOC_040057	-3.47921	-4.41421	-7.97279	1.4299e-06	1.31096e-05	5.60922	PCG	baculoviral IAP repeat-containing 7 (livin) [Source:MGI Symbol;Acc:MGI:2676458]	2	180929023	180934010	1	Birc7	protein_coding	ensembl_havana	KNOWN	7
NA	XLOC_076556	-3.47891	-3.20454	-15.1176	4.62369e-10	4.32851e-08	12.7186	novel_lncRNA	NA	NA	NA	NA	NA	NA	NA	NA	NA	NA
NA	XLOC_022272	-3.47097	-6.77418	-5.05881	0.000174741	0.000632255	0.98527	novel_lncRNA	NA	NA	NA	NA	NA	NA	NA	NA	NA	NA
ENSMUSG00000029373	XLOC_053309	-3.46957	-5.8744	-3.81092	0.00191092	0.00479772	-1.12451	PCG	platelet factor 4 [Source:MGI Symbol;Acc:MGI:1888711]	5	90772435	90773381	1	Pf4	protein_coding	ensembl	KNOWN	6
ENSMUSG00000074895	XLOC_017954	-3.46851	-3.50026	-6.87173	7.68427e-06	4.9389e-05	3.96993	PCG	eukaryotic translation initiation factor 4E family member 1B [Source:MGI Symbol;Acc:MGI:2685119]	13	54783998	54788459	1	Eif4e1b	protein_coding	ensembl_havana	KNOWN	6
ENSMUSG00000091412	XLOC_024799	-3.46384	-6.74104	-3.32362	0.00502386	0.0109887	-1.96055	Ensembl_lncRNA	predicted gene 2895 [Source:MGI Symbol;Acc:MGI:3781073]	15	66969323	67013039	1	Gm2895	processed_transcript	havana	NOVEL	1
ENSMUSG00000020399	XLOC_009557	-3.46363	-5.31351	-5.09729	0.000162774	0.000596148	1.06719	PCG	hepatitis A virus cellular receptor 2 [Source:MGI Symbol;Acc:MGI:2159682]	11	46454935	46481255	1	Havcr2	protein_coding	ensembl_havana	KNOWN	10
ENSMUSG00000100512	XLOC_064242	-3.46335	-5.41804	-5.20648	0.000133232	0.00050418	1.21336	PCG	OVO homolog-like 3 (Drosophila) [Source:MGI Symbol;Acc:MGI:2388075]	7	30233439	30235725	-1	Ovol3	protein_coding	havana	KNOWN	1
ENSMUSG00000031844	XLOC_068137	-3.46129	-7.06892	-3.39131	0.00439108	0.00977671	-1.84006	PCG	hydroxysteroid (17-beta) dehydrogenase 2 [Source:MGI Symbol;Acc:MGI:1096386]	8	117701946	117759029	1	Hsd17b2	protein_coding	ensembl	KNOWN	7
NA	XLOC_031069	-3.46096	-5.6356	-5.15342	0.00014682	0.000545918	1.14468	novel_lncRNA	NA	NA	NA	NA	NA	NA	NA	NA	NA	NA
NA	XLOC_056454	-3.46004	-6.56228	-7.81141	1.81205e-06	1.58283e-05	4.92553	novel_lncRNA	NA	NA	NA	NA	NA	NA	NA	NA	NA	NA
ENSMUSG00000058354	XLOC_026860	-3.45999	-7.43447	-2.27534	0.0391448	0.0649787	-3.61307	PCG	keratin 6A [Source:MGI Symbol;Acc:MGI:1100845]	15	101689932	101694307	-1	Krt6a	protein_coding	ensembl	KNOWN	6
ENSMUSG00000024774	XLOC_036553	-3.45616	-4.27541	-7.19384	4.62294e-06	3.31939e-05	4.4496	PCG	ankyrin repeat domain 22 [Source:MGI Symbol;Acc:MGI:1277101]	19	34122549	34166053	-1	Ankrd22	protein_coding	ensembl_havana	KNOWN	11
ENSMUSG00000043073	XLOC_065704	-3.45552	-1.13845	-10.9006	3.19485e-08	7.86728e-07	9.36004	PCG	ubiquitin specific peptidase 17-like E [Source:MGI Symbol;Acc:MGI:107697]	7	104768160	104777470	-1	Usp17le	protein_coding	ensembl	KNOWN	9
NA	XLOC_005369	-3.45408	-7.2278	-3.53865	0.00327632	0.00761329	-1.5872	novel_lncRNA	NA	NA	NA	NA	NA	NA	NA	NA	NA	NA
NA	XLOC_009973	-3.45344	-5.49985	-5.8215	4.44318e-05	0.000203848	2.323	novel_lncRNA	NA	NA	NA	NA	NA	NA	NA	NA	NA	NA
ENSMUSG00000062400	XLOC_029311	-3.45234	-7.01743	-4.43444	0.000566763	0.0017076	-0.03772	PCG	keratin associated protein 6-5 [Source:MGI Symbol;Acc:MGI:1915734]	16	89047300	89047899	-1	Krtap6-5	protein_coding	ensembl	KNOWN	2
ENSMUSG00000068074	XLOC_029311	-3.45234	-7.01743	-4.43444	0.000566763	0.0017076	-0.03772	PCG	predicted gene 10228 [Source:MGI Symbol;Acc:MGI:3704467]	16	89040921	89041452	-1	Gm10228	protein_coding	ensembl	KNOWN	2
ENSMUSG00000097545	XLOC_022003	-3.44946	-1.80982	-10.9665	2.96092e-08	7.44792e-07	9.44197	Ensembl_lncRNA	RIKEN cDNA A930011O12 gene [Source:MGI Symbol;Acc:MGI:2442197]	14	64587331	64593961	1	A930011O12Rik	lincRNA	havana	NOVEL	3
ENSMUSG00000096965	XLOC_029491	-3.4486	-4.86429	-4.53324	0.000469066	0.00145311	0.146376	Ensembl_lncRNA	RIKEN cDNA 3300005D01 gene [Source:MGI Symbol;Acc:MGI:1925762]	17	5798657	5803240	1	3300005D01Rik	lincRNA	havana	KNOWN	3
NA	XLOC_074827	-3.4453	-4.30641	-7.37507	3.49422e-06	2.64957e-05	4.73525	novel_lncRNA	NA	NA	NA	NA	NA	NA	NA	NA	NA	NA
NA	XLOC_067232	-3.44515	-5.01398	-4.75901	0.000305665	0.0010113	0.542819	novel_lncRNA	NA	NA	NA	NA	NA	NA	NA	NA	NA	NA
ENSMUSG00000032204	XLOC_072980	-3.44447	-2.92411	-7.17728	4.74368e-06	3.38854e-05	4.48446	PCG	aquaporin 9 [Source:MGI Symbol;Acc:MGI:1891066]	9	71110659	71168682	-1	Aqp9	protein_coding	ensembl_havana	KNOWN	9
ENSMUSG00000095201	XLOC_061250	-3.44363	-7.69175	-4.57032	0.000437034	0.0013682	0.0841475	PCG	vomeronasal 1 receptor 91 [Source:MGI Symbol;Acc:MGI:3649070]	7	20101158	20102081	1	Vmn1r91	protein_coding	ensembl_havana	KNOWN	1
ENSMUSG00000064147	XLOC_030052	-3.44297	-5.48786	-6.45931	1.5032e-05	8.43487e-05	3.34789	PCG	RAB44, member RAS oncogene family [Source:MGI Symbol;Acc:MGI:3045302]	17	29135056	29148980	1	Rab44	protein_coding	ensembl_havana	KNOWN	6
ENSMUSG00000027208	XLOC_038971	-3.44035	-1.14347	-7.56634	2.6125e-06	2.10241e-05	5.04989	PCG	fibroblast growth factor 7 [Source:MGI Symbol;Acc:MGI:95521]	2	126034658	126091185	1	Fgf7	protein_coding	ensembl_havana	KNOWN	10
ENSMUSG00000001827	XLOC_065581	-3.43979	2.77147	-9.47115	1.83139e-07	2.77738e-06	7.36458	PCG	folate receptor 1 (adult) [Source:MGI Symbol;Acc:MGI:95568]	7	101858331	101870788	-1	Folr1	protein_coding	ensembl_havana	KNOWN	7
ENSMUSG00000032725	XLOC_065581	-3.43979	2.77147	-9.47115	1.83139e-07	2.77738e-06	7.36458	PCG	folate receptor 2 (fetal) [Source:MGI Symbol;Acc:MGI:95569]	7	101839990	101845331	-1	Folr2	protein_coding	ensembl	KNOWN	9
NA	XLOC_076236	-3.43823	-1.74978	-13.1621	2.84942e-09	1.53566e-07	11.6995	novel_lncRNA	NA	NA	NA	NA	NA	NA	NA	NA	NA	NA
NA	XLOC_028797	-3.43684	-6.77209	-7.48553	2.95234e-06	2.31053e-05	4.49744	novel_lncRNA	NA	NA	NA	NA	NA	NA	NA	NA	NA	NA
ENSMUSG00000039070	XLOC_056918	-3.43356	-4.82694	-3.4579	0.00384647	0.00873954	-1.72984	PCG	carboxypeptidase A4 [Source:MGI Symbol;Acc:MGI:1919041]	6	30568369	30592418	1	Cpa4	protein_coding	ensembl_havana	KNOWN	5
NA	XLOC_027285	-3.43344	-7.08068	-4.12956	0.00102255	0.00281307	-0.57374	novel_lncRNA	NA	NA	NA	NA	NA	NA	NA	NA	NA	NA
ENSMUSG00000085569	XLOC_050835	-3.43293	-6.58712	-4.38167	0.000627298	0.0018603	-0.124621	Ensembl_lncRNA	predicted gene 12602 [Source:MGI Symbol;Acc:MGI:3651757]	4	89100664	89128226	-1	Gm12602	processed_transcript	havana	NOVEL	1
ENSMUSG00000097028	XLOC_004460	-3.43067	-5.72962	-6.0154	3.17695e-05	0.000155218	2.50162	Ensembl_lncRNA	prostaglandin-endoperoxide synthase 2, opposite strand [Source:MGI Symbol;Acc:MGI:2443180]	1	150074873	150099963	-1	Ptgs2os	processed_transcript	havana	KNOWN	2
ENSMUSG00000086528	XLOC_054569	-3.42872	-6.9252	-3.76426	0.00209534	0.00518905	-1.20339	Ensembl_lncRNA	predicted gene 15731 [Source:MGI Symbol;Acc:MGI:3783174]	5	8037294	8052707	-1	Gm15731	antisense	havana	NOVEL	1
NA	XLOC_047537	-3.42798	-5.15528	-10.2785	6.67332e-08	1.32798e-06	8.36278	novel_lncRNA	NA	NA	NA	NA	NA	NA	NA	NA	NA	NA
ENSMUSG00000094374	XLOC_016470	-3.42713	-5.20507	-8.06311	1.25412e-06	1.18116e-05	5.322	PCG	predicted gene 5435 [Source:MGI Symbol;Acc:MGI:3643292]	12	82495419	82496537	-1	Gm5435	protein_coding	ensembl	KNOWN	1
NA	XLOC_039873	-3.42674	-2.70847	-9.97101	9.7297e-08	1.74481e-06	8.24486	novel_lncRNA	NA	NA	NA	NA	NA	NA	NA	NA	NA	NA
ENSMUSG00000063903	XLOC_061906	-3.42627	-4.33626	-7.3065	3.88268e-06	2.89122e-05	4.6736	PCG	kallikrein 1 [Source:MGI Symbol;Acc:MGI:102850]	7	44225437	44229617	1	Klk1	protein_coding	ensembl	KNOWN	4
ENSMUSG00000066513	XLOC_061906	-3.42627	-4.33626	-7.3065	3.88268e-06	2.89122e-05	4.6736	PCG	kallikrein 1-related pepidase b4 [Source:MGI Symbol;Acc:MGI:97320]	7	44207435	44211754	1	Klk1b4	protein_coding	ensembl_havana	KNOWN	4
ENSMUSG00000075602	XLOC_026250	-3.42479	0.14752	-9.6793	1.40312e-07	2.26737e-06	7.90477	PCG	lymphocyte antigen 6 complex, locus A [Source:MGI Symbol;Acc:MGI:107527]	15	74994877	74998031	-1	Ly6a	protein_coding	ensembl_havana	KNOWN	6
ENSMUSG00000062017	XLOC_062961	-3.42418	-5.79064	-5.66587	5.83789e-05	0.000254921	1.97567	PCG	ATP-binding cassette, sub-family A (ABC1), member 14 [Source:MGI Symbol;Acc:MGI:2388708]	7	120203961	120325352	1	Abca14	protein_coding	ensembl_havana	KNOWN	10
NA	XLOC_037731	-3.42204	-4.56022	-8.28007	9.1882e-07	9.37281e-06	5.83204	novel_lncRNA	NA	NA	NA	NA	NA	NA	NA	NA	NA	NA
NA	XLOC_053122	-3.42076	-6.62612	-4.33179	0.000690645	0.00201888	-0.235036	novel_lncRNA	NA	NA	NA	NA	NA	NA	NA	NA	NA	NA
NA	XLOC_027269	-3.42039	-3.7079	-11.6325	1.40076e-08	4.45255e-07	10.1039	novel_lncRNA	NA	NA	NA	NA	NA	NA	NA	NA	NA	NA
ENSMUSG00000050493	XLOC_051507	-3.41921	-7.26683	-3.66474	0.00255136	0.00613226	-1.38357	PCG	family with sequence similarity 167, member B [Source:MGI Symbol;Acc:MGI:2668032]	4	129576815	129578549	-1	Fam167b	protein_coding	ensembl_havana	KNOWN	8
NA	XLOC_050971	-3.415	-5.09762	-6.66687	1.0693e-05	6.42942e-05	3.60466	novel_lncRNA	NA	NA	NA	NA	NA	NA	NA	NA	NA	NA
NA	XLOC_061052	-3.41196	-4.77656	-9.20919	2.57697e-07	3.57956e-06	7.1929	novel_lncRNA	NA	NA	NA	NA	NA	NA	NA	NA	NA	NA
ENSMUSG00000018263	XLOC_053835	-3.4115	-4.11751	-3.8278	0.0018483	0.00466031	-1.08644	PCG	T-box 5 [Source:MGI Symbol;Acc:MGI:102541]	5	119834663	119885218	1	Tbx5	protein_coding	ensembl	KNOWN	8
ENSMUSG00000024621	XLOC_033527	-3.41112	-3.24888	-6.65163	1.09616e-05	6.55187e-05	3.66785	PCG	colony stimulating factor 1 receptor [Source:MGI Symbol;Acc:MGI:1339758]	18	61105572	61132149	1	Csf1r	protein_coding	ensembl_havana	KNOWN	11
ENSMUSG00000040943	XLOC_046897	-3.40827	2.71923	-13.3938	2.26996e-09	1.29469e-07	11.9338	PCG	tet methylcytosine dioxygenase 2 [Source:MGI Symbol;Acc:MGI:2443298]	3	133463679	133544390	-1	Tet2	protein_coding	ensembl	KNOWN	8
ENSMUSG00000035277	XLOC_075426	-3.40655	-6.65332	-5.75795	4.9651e-05	0.000223314	2.1241	PCG	aristaless related homeobox [Source:MGI Symbol;Acc:MGI:1097716]	X	93286445	93298357	1	Arx	protein_coding	ensembl_havana	KNOWN	11
ENSMUSG00000053044	XLOC_057638	-3.40472	-5.91597	-3.44626	0.00393652	0.00892404	-1.74766	PCG	CD8 antigen, beta chain 1 [Source:MGI Symbol;Acc:MGI:88347]	6	71322836	71337477	1	Cd8b1	protein_coding	ensembl	KNOWN	7
NA	XLOC_026679	-3.40255	3.57546	-29.2663	5.94122e-14	3.99631e-10	22.4108	novel_lncRNA	NA	NA	NA	NA	NA	NA	NA	NA	NA	NA
NA	XLOC_011863	-3.39988	-6.17054	-7.24586	4.26413e-06	3.107e-05	4.40543	novel_lncRNA	NA	NA	NA	NA	NA	NA	NA	NA	NA	NA
ENSMUSG00000033730	XLOC_022088	-3.39875	1.37047	-9.69694	1.37207e-07	2.23299e-06	7.89894	PCG	early growth response 3 [Source:MGI Symbol;Acc:MGI:1306780]	14	70077445	70080157	1	Egr3	protein_coding	ensembl	KNOWN	3
NA	XLOC_054496	-3.39854	-5.43146	-3.76138	0.00210731	0.0052141	-1.2009	novel_lncRNA	NA	NA	NA	NA	NA	NA	NA	NA	NA	NA
ENSMUSG00000047298	XLOC_035393	-3.39763	-5.76931	-4.3963	0.000609877	0.00181604	-0.171777	PCG	potassium channel, subfamily V, member 2 [Source:MGI Symbol;Acc:MGI:2670981]	19	27322588	27337179	1	Kcnv2	protein_coding	ensembl_havana	KNOWN	3
NA	XLOC_012642	-3.39685	-7.16323	-3.88809	0.00164128	0.00421971	-1.0015	novel_lncRNA	NA	NA	NA	NA	NA	NA	NA	NA	NA	NA
ENSMUSG00000034456	XLOC_057921	-3.39666	-7.21653	-5.48378	8.06878e-05	0.000330665	1.584	PCG	urocanase domain containing 1 [Source:MGI Symbol;Acc:MGI:2385332]	6	90333289	90364551	1	Uroc1	protein_coding	ensembl_havana	KNOWN	11
NA	XLOC_022397	-3.39583	-7.25479	-4.31374	0.000715152	0.0020782	-0.267286	novel_lncRNA	NA	NA	NA	NA	NA	NA	NA	NA	NA	NA
ENSMUSG00000024806	XLOC_035443	-3.39439	-1.00956	-9.07853	3.06382e-07	4.05832e-06	7.14906	PCG	melan-A [Source:MGI Symbol;Acc:MGI:108454]	19	29697921	29708448	1	Mlana	protein_coding	ensembl	KNOWN	3
NA	XLOC_063555	-3.39421	-2.40092	-7.9781	1.41887e-06	1.30246e-05	5.65552	novel_lncRNA	NA	NA	NA	NA	NA	NA	NA	NA	NA	NA
ENSMUSG00000046159	XLOC_018990	-3.38906	-3.08211	-6.40175	1.65384e-05	9.12097e-05	3.2707	PCG	cholinergic receptor, muscarinic 3, cardiac [Source:MGI Symbol;Acc:MGI:88398]	13	9875486	10360844	-1	Chrm3	protein_coding	ensembl_havana	KNOWN	11
ENSMUSG00000022330	XLOC_024456	-3.38799	-1.50755	-8.51166	6.63237e-07	7.28116e-06	6.39402	PCG	odd-skipped related 2 [Source:MGI Symbol;Acc:MGI:1930813]	15	35296098	35303304	1	Osr2	protein_coding	ensembl	KNOWN	4
NA	XLOC_054924	-3.38561	-1.44481	-12.912	3.65578e-09	1.81051e-07	11.4441	novel_lncRNA	NA	NA	NA	NA	NA	NA	NA	NA	NA	NA
ENSMUSG00000068048	XLOC_076996	-3.38387	-1.55282	-17.0545	9.2864e-11	1.58319e-08	14.8915	PCG	reproductive homeobox 9 [Source:MGI Symbol;Acc:MGI:1890128]	X	37899097	37901770	-1	Rhox9	protein_coding	ensembl_havana	KNOWN	8
ENSMUSG00000071818	XLOC_010935	-3.38297	-4.88236	-8.2558	9.51093e-07	9.61065e-06	5.88709	Ensembl_lncRNA	RIKEN cDNA 4930417O22 gene [Source:MGI Symbol;Acc:MGI:1921137]	11	101952421	101960573	1	4930417O22Rik	antisense	ensembl_havana	NOVEL	9
NA	XLOC_016859	-3.3818	-4.64566	-6.88768	7.4909e-06	4.85115e-05	3.97672	novel_lncRNA	NA	NA	NA	NA	NA	NA	NA	NA	NA	NA
NA	XLOC_071688	-3.38167	-4.46202	-6.86587	7.75668e-06	4.97823e-05	3.96423	novel_lncRNA	NA	NA	NA	NA	NA	NA	NA	NA	NA	NA
ENSMUSG00000019947	XLOC_007905	-3.38152	4.68209	-16.8332	1.10598e-10	1.79306e-08	14.8835	PCG	AT rich interactive domain 5B (MRF1-like) [Source:MGI Symbol;Acc:MGI:2175912]	10	68095593	68278726	-1	Arid5b	protein_coding	ensembl	KNOWN	9
ENSMUSG00000022986	XLOC_026856	-3.38068	-6.51324	-4.64809	0.000376967	0.0012055	0.289769	PCG	keratin 75 [Source:MGI Symbol;Acc:MGI:1923500]	15	101563345	101573904	-1	Krt75	protein_coding	ensembl_havana	KNOWN	5
NA	XLOC_006668	-3.37956	-4.29818	-8.8752	4.02528e-07	5.00847e-06	6.39208	novel_lncRNA	NA	NA	NA	NA	NA	NA	NA	NA	NA	NA
ENSMUSG00000051076	XLOC_044456	-3.37752	-6.75048	-3.43535	0.00402285	0.00908263	-1.77917	PCG	V-set domain containing T cell activation inhibitor 1 [Source:MGI Symbol;Acc:MGI:3039619]	3	100825459	100895679	1	Vtcn1	protein_coding	ensembl_havana	KNOWN	7
NA	XLOC_064073	-3.37602	-4.78238	-7.44849	3.12342e-06	2.41545e-05	4.81478	novel_lncRNA	NA	NA	NA	NA	NA	NA	NA	NA	NA	NA
NA	XLOC_042891	-3.37373	-6.22914	-4.5957	0.000416411	0.00131376	0.24368	novel_lncRNA	NA	NA	NA	NA	NA	NA	NA	NA	NA	NA
ENSMUSG00000074123	XLOC_071441	-3.37167	-7.14434	-3.83118	0.00183603	0.00463647	-1.09075	PCG	RIKEN cDNA 7420426K07 gene [Source:MGI Symbol;Acc:MGI:3588253]	9	98903119	98904622	1	7420426K07Rik	protein_coding	ensembl_havana	NOVEL	1
NA	XLOC_017539	-3.37067	-4.89374	-9.20885	2.57815e-07	3.57956e-06	7.03087	novel_lncRNA	NA	NA	NA	NA	NA	NA	NA	NA	NA	NA
ENSMUSG00000035699	XLOC_028764	-3.37006	-3.66852	-9.1435	2.8106e-07	3.81399e-06	7.07648	PCG	solute carrier family 51, alpha subunit [Source:MGI Symbol;Acc:MGI:2146634]	16	32475522	32487879	-1	Slc51a	protein_coding	ensembl_havana	KNOWN	7
ENSMUSG00000074847	XLOC_018158	-3.36802	-6.11529	-3.53772	0.00328239	0.00762501	-1.5868	PCG	predicted gene 10775 [Source:MGI Symbol;Acc:MGI:3642324]	13	65259539	65260826	1	Gm10775	protein_coding	ensembl	KNOWN	2
ENSMUSG00000097821	XLOC_071721	-3.36585	-7.71624	-4.40511	0.000599637	0.00178964	-0.156985	PCG	RIKEN cDNA C130032M10 gene [Source:MGI Symbol;Acc:MGI:3642482]	9	114515697	114516424	1	C130032M10Rik	protein_coding	ensembl	KNOWN	1
ENSMUSG00000074768	XLOC_020371	-3.36549	-3.36859	-4.95041	0.000213618	0.000748079	0.853713	PCG	betaine-homocysteine methyltransferase [Source:MGI Symbol;Acc:MGI:1339972]	13	93616891	93637961	-1	Bhmt	protein_coding	ensembl_havana	KNOWN	5
ENSMUSG00000032060	XLOC_070697	-3.3625	0.737124	-9.20066	2.60611e-07	3.6071e-06	7.21341	PCG	crystallin, alpha B [Source:MGI Symbol;Acc:MGI:88516]	9	50752758	50756633	1	Cryab	protein_coding	ensembl	KNOWN	9
ENSMUSG00000040963	XLOC_010111	-3.36085	-2.39089	-9.19885	2.61235e-07	3.61347e-06	7.26129	PCG	asialoglycoprotein receptor 2 [Source:MGI Symbol;Acc:MGI:88082]	11	70092644	70106187	1	Asgr2	protein_coding	ensembl_havana	KNOWN	11
ENSMUSG00000026246	XLOC_003744	-3.36079	-6.34484	-6.28782	2.00061e-05	0.000106211	3.00761	PCG	alkaline phosphatase, placental-like 2 [Source:MGI Symbol;Acc:MGI:108009]	1	87086694	87089928	-1	Alppl2	protein_coding	ensembl_havana	KNOWN	8
ENSMUSG00000044430	XLOC_061882	-3.36056	-7.70743	-3.54664	0.00322476	0.00751395	-1.58401	PCG	kallikrein related-peptidase 12 [Source:MGI Symbol;Acc:MGI:1916761]	7	43768897	43773576	1	Klk12	protein_coding	ensembl_havana	KNOWN	7
ENSMUSG00000031750	XLOC_069746	-3.36023	-1.88312	-15.0362	4.9659e-10	4.57172e-08	13.1716	PCG	interleukin 34 [Source:MGI Symbol;Acc:MGI:1923777]	8	110741829	110805924	-1	Il34	protein_coding	ensembl_havana	KNOWN	11
ENSMUSG00000087283	XLOC_037991	-3.3579	-3.31487	-9.1034	2.96413e-07	3.95594e-06	7.07953	Ensembl_lncRNA	predicted gene 13580 [Source:MGI Symbol;Acc:MGI:3650460]	2	60411525	60412579	1	Gm13580	antisense	havana	NOVEL	1
ENSMUSG00000035031	XLOC_051008	-3.35592	-4.7566	-9.31774	2.23497e-07	3.22624e-06	6.94476	PCG	complement component 8, alpha polypeptide [Source:MGI Symbol;Acc:MGI:2668347]	4	104815679	104876398	-1	C8a	protein_coding	ensembl_havana	KNOWN	11
ENSMUSG00000021367	XLOC_017767	-3.35523	-1.11582	-11.1071	2.52042e-08	6.61001e-07	9.56958	PCG	endothelin 1 [Source:MGI Symbol;Acc:MGI:95283]	13	42301270	42307989	1	Edn1	protein_coding	ensembl	KNOWN	7
ENSMUSG00000090023	XLOC_070108	-3.35437	-2.74242	-10.3848	5.8698e-08	1.21373e-06	8.46985	Ensembl_lncRNA	predicted gene 16302 [Source:MGI Symbol;Acc:MGI:3826572]	9	14845613	14847835	1	Gm16302	lincRNA	havana	PUTATIVE	1
NA	XLOC_037405	-3.34928	-7.63742	-4.16054	0.000962659	0.00267751	-0.545072	novel_lncRNA	NA	NA	NA	NA	NA	NA	NA	NA	NA	NA
ENSMUSG00000024207	XLOC_032303	-3.34585	-4.31032	-9.61851	1.51594e-07	2.39901e-06	7.75716	PCG	acyl-CoA synthetase bubblegum family member 2 [Source:MGI Symbol;Acc:MGI:3587728]	17	56843103	56874447	-1	Acsbg2	protein_coding	ensembl_havana	KNOWN	8
ENSMUSG00000086090	XLOC_045525	-3.34581	-5.92174	-6.38337	1.7052e-05	9.34387e-05	2.95092	Ensembl_lncRNA	predicted gene 12531 [Source:MGI Symbol;Acc:MGI:3650531]	3	37052215	37060035	-1	Gm12531	antisense	havana	NOVEL	1
ENSMUSG00000039342	XLOC_003535	-3.34545	-6.85442	-3.41541	0.00418554	0.0093896	-1.79666	PCG	ankyrin and armadillo repeat containing [Source:MGI Symbol;Acc:MGI:2442559]	1	72642980	72700564	-1	Ankar	protein_coding	ensembl	KNOWN	4
ENSMUSG00000011034	XLOC_052664	-3.3452	-2.2586	-14.0048	1.26644e-09	8.76678e-08	12.2641	PCG	solute carrier family 5 (sodium/glucose cotransporter), member 1 [Source:MGI Symbol;Acc:MGI:107678]	5	33104219	33162872	1	Slc5a1	protein_coding	ensembl_havana	KNOWN	4
ENSMUSG00000025089	XLOC_036969	-3.34407	1.08051	-13.5873	1.88228e-09	1.15047e-07	12.1631	PCG	glial cell line derived neurotrophic factor family receptor alpha 1 [Source:MGI Symbol;Acc:MGI:1100842]	19	58235604	58455909	-1	Gfra1	protein_coding	ensembl_havana	KNOWN	11
NA	XLOC_039954	-3.34405	-1.07074	-17.1853	8.38251e-11	1.52445e-08	15.0428	novel_lncRNA	NA	NA	NA	NA	NA	NA	NA	NA	NA	NA
ENSMUSG00000090693	XLOC_071294	-3.33453	-3.89841	-9.73426	1.30876e-07	2.1686e-06	7.71698	PCG	tripartite motif-containing 43A [Source:MGI Symbol;Acc:MGI:3645218]	9	88580891	88588819	1	Trim43a	protein_coding	ensembl_havana	KNOWN	3
ENSMUSG00000034872	XLOC_008187	-3.33359	-3.15762	-7.00189	6.2475e-06	4.20933e-05	4.21616	PCG	GIPC PDZ domain containing family, member 3 [Source:MGI Symbol;Acc:MGI:2387006]	10	81337762	81343266	-1	Gipc3	protein_coding	ensembl_havana	KNOWN	5
NA	XLOC_032513	-3.33357	-5.51755	-5.3286	0.000106694	0.000416444	1.50372	novel_lncRNA	NA	NA	NA	NA	NA	NA	NA	NA	NA	NA
NA	XLOC_074475	-3.33273	-4.98754	-7.02121	6.05959e-06	4.10711e-05	4.18325	novel_lncRNA	NA	NA	NA	NA	NA	NA	NA	NA	NA	NA
NA	XLOC_044888	-3.33259	-6.95468	-6.08027	2.84305e-05	0.000141591	2.50581	novel_lncRNA	NA	NA	NA	NA	NA	NA	NA	NA	NA	NA
ENSMUSG00000025934	XLOC_000213	-3.32941	0.0784377	-16.2326	1.79661e-10	2.38691e-08	14.4012	PCG	glutathione S-transferase, alpha 3 [Source:MGI Symbol;Acc:MGI:95856]	1	21240589	21265661	1	Gsta3	protein_coding	ensembl_havana	KNOWN	11
NA	XLOC_062503	-3.32932	-5.97466	-9.03467	3.24838e-07	4.25705e-06	6.68084	novel_lncRNA	NA	NA	NA	NA	NA	NA	NA	NA	NA	NA
NA	XLOC_026099	-3.32856	-2.02297	-12.0417	8.99855e-09	3.29457e-07	10.4985	novel_lncRNA	NA	NA	NA	NA	NA	NA	NA	NA	NA	NA
NA	XLOC_067134	-3.32784	-6.81772	-3.35404	0.00472894	0.0104254	-1.90003	novel_lncRNA	NA	NA	NA	NA	NA	NA	NA	NA	NA	NA
ENSMUSG00000037033	XLOC_047008	-3.32718	-1.54928	-15.2424	4.14668e-10	4.00011e-08	13.5452	PCG	chloride channel calcium activated 4 [Source:MGI Symbol;Acc:MGI:2181989]	3	144822623	144849357	-1	Clca4	protein_coding	ensembl_havana	KNOWN	9
NA	XLOC_049258	-3.32413	-0.499111	-13.6643	1.74821e-09	1.08954e-07	12.1824	novel_lncRNA	NA	NA	NA	NA	NA	NA	NA	NA	NA	NA
ENSMUSG00000024292	XLOC_031761	-3.32253	-5.66094	-4.91292	0.000229067	0.000794855	0.798283	PCG	cytochrome P450, family 4, subfamily f, polypeptide 14 [Source:MGI Symbol;Acc:MGI:1927669]	17	32905071	32917342	-1	Cyp4f14	protein_coding	ensembl	KNOWN	10
NA	XLOC_052397	-3.32115	-6.5155	-2.74015	0.0159565	0.0298984	-2.93355	novel_lncRNA	NA	NA	NA	NA	NA	NA	NA	NA	NA	NA
ENSMUSG00000056162	XLOC_034875	-3.31676	-6.58243	-4.22358	0.000851609	0.00241275	-0.413886	PCG	carnosine dipeptidase 1 (metallopeptidase M20 family) [Source:MGI Symbol;Acc:MGI:2451097]	18	84610509	84650084	-1	Cndp1	protein_coding	ensembl_havana	KNOWN	9
ENSMUSG00000034785	XLOC_051062	-3.31626	-6.98946	-4.39789	0.00060802	0.00181149	-0.155057	PCG	deiodinase, iodothyronine, type I [Source:MGI Symbol;Acc:MGI:94896]	4	107291465	107307169	-1	Dio1	protein_coding	ensembl_havana	KNOWN	10
ENSMUSG00000087192	XLOC_050414	-3.31324	-7.40196	-4.13443	0.00101289	0.00279272	-0.608884	Ensembl_lncRNA	RIKEN cDNA 4930412L05 gene [Source:MGI Symbol;Acc:MGI:1921191]	4	53205066	53217857	-1	4930412L05Rik	processed_transcript	havana	KNOWN	3
ENSMUSG00000093954	XLOC_023697	-3.31304	-7.08352	-3.80923	0.00191727	0.00481095	-1.15045	PCG	predicted gene, 28049 [Source:MGI Symbol;Acc:MGI:5547785]	14	69363504	69503362	-1	Gm28049	protein_coding	ensembl_havana	NOVEL	4
ENSMUSG00000038354	XLOC_044394	-3.31185	-0.849664	-11.3058	2.01314e-08	5.67867e-07	9.82298	PCG	ankyrin repeat domain 35 [Source:MGI Symbol;Acc:MGI:2442590]	3	96670131	96691009	1	Ankrd35	protein_coding	ensembl_havana	KNOWN	9
NA	XLOC_004707	-3.31154	-6.72643	-4.02506	0.00125424	0.0033463	-0.755274	novel_lncRNA	NA	NA	NA	NA	NA	NA	NA	NA	NA	NA
ENSMUSG00000000204	XLOC_010411	-3.30906	-6.04353	-4.38038	0.00062886	0.00186356	-0.124211	PCG	schlafen 4 [Source:MGI Symbol;Acc:MGI:1329010]	11	83175186	83190221	1	Slfn4	protein_coding	ensembl_havana	KNOWN	11
ENSMUSG00000029195	XLOC_053018	-3.30607	-3.9312	-5.1412	0.000150149	0.000556525	1.1819	PCG	klotho beta [Source:MGI Symbol;Acc:MGI:1932466]	5	65348386	65384003	1	Klb	protein_coding	ensembl_havana	KNOWN	7
ENSMUSG00000085072	XLOC_013768	-3.30493	-4.35548	-5.37301	9.84617e-05	0.000389545	1.5901	Ensembl_lncRNA	immature colon carcinoma transcript 1, opposite strand [Source:MGI Symbol;Acc:MGI:2441927]	11	115406586	115408314	-1	Ict1os	antisense	havana	KNOWN	1
NA	XLOC_043455	-3.30251	-7.44291	-3.3197	0.00506321	0.0110645	-1.95834	novel_lncRNA	NA	NA	NA	NA	NA	NA	NA	NA	NA	NA
ENSMUSG00000019301	XLOC_010888	-3.29782	-2.33044	-9.06253	3.12982e-07	4.12115e-06	7.09141	PCG	hydroxysteroid (17-beta) dehydrogenase 1 [Source:MGI Symbol;Acc:MGI:105077]	11	101078411	101080527	1	Hsd17b1	protein_coding	ensembl_havana	KNOWN	5
ENSMUSG00000002100	XLOC_038507	-3.29517	-2.11406	-6.67884	1.04869e-05	6.32436e-05	3.68399	PCG	myosin binding protein C, cardiac [Source:MGI Symbol;Acc:MGI:102844]	2	91118144	91136516	1	Mybpc3	protein_coding	ensembl_havana	KNOWN	11
NA	XLOC_011155	-3.29255	-7.68891	-3.78883	0.00199605	0.00497544	-1.18364	novel_lncRNA	NA	NA	NA	NA	NA	NA	NA	NA	NA	NA
ENSMUSG00000086154	XLOC_031657	-3.28826	-5.41055	-5.00668	0.000192428	0.000685738	0.971971	Ensembl_lncRNA	predicted gene 16196 [Source:MGI Symbol;Acc:MGI:3801772]	17	29014642	29015897	-1	Gm16196	lincRNA	havana	NOVEL	1
ENSMUSG00000039153	XLOC_032068	-3.28659	-2.37448	-5.38288	9.67246e-05	0.000384043	1.57831	PCG	runt related transcription factor 2 [Source:MGI Symbol;Acc:MGI:99829]	17	44495987	44814797	-1	Runx2	protein_coding	ensembl_havana	KNOWN	12
ENSMUSG00000000318	XLOC_010114	-3.28581	-6.20145	-7.06347	5.6691e-06	3.9038e-05	4.07891	PCG	C-type lectin domain family 10, member A [Source:MGI Symbol;Acc:MGI:96975]	11	70156197	70170834	1	Clec10a	protein_coding	ensembl_havana	KNOWN	12
ENSMUSG00000021255	XLOC_015020	-3.28143	5.33009	-17.092	9.01673e-11	1.56767e-08	14.9499	PCG	estrogen related receptor, beta [Source:MGI Symbol;Acc:MGI:1346832]	12	86361117	86521628	1	Esrrb	protein_coding	ensembl_havana	KNOWN	13
ENSMUSG00000059089	XLOC_002268	-3.28137	-5.18412	-3.34232	0.0048405	0.01064	-1.92403	PCG	Fc receptor, IgG, low affinity IV [Source:MGI Symbol;Acc:MGI:2179523]	1	171018920	171029761	1	Fcgr4	protein_coding	ensembl_havana	KNOWN	4
ENSMUSG00000090216	XLOC_022111	-3.27748	-7.32312	-3.04242	0.00878534	0.0178417	-2.42011	Ensembl_lncRNA	predicted gene 16549 [Source:MGI Symbol;Acc:MGI:4414969]	14	72589752	72603367	1	Gm16549	antisense	havana	NOVEL	1
ENSMUSG00000061259	XLOC_055449	-3.2772	-4.23333	-11.0689	2.63295e-08	6.82799e-07	9.32249	PCG	transmembrane protease, serine 11d [Source:MGI Symbol;Acc:MGI:2385221]	5	86302217	86373420	-1	Tmprss11d	protein_coding	ensembl_havana	KNOWN	7
ENSMUSG00000097516	XLOC_053415	-3.2765	-5.96131	-5.92573	3.7077e-05	0.000175662	2.47563	Ensembl_lncRNA	RIKEN cDNA 4930467D21 gene [Source:MGI Symbol;Acc:MGI:1923064]	5	97392440	97588125	1	4930467D21Rik	lincRNA	ensembl	KNOWN	3
ENSMUSG00000058669	XLOC_016081	-3.27514	-0.81664	-8.23415	9.80896e-07	9.82091e-06	5.97647	PCG	NK2 homeobox 9 [Source:MGI Symbol;Acc:MGI:1270158]	12	56611389	56613284	-1	Nkx2-9	protein_coding	ensembl_havana	KNOWN	7
ENSMUSG00000073843	XLOC_050537	-3.27151	-7.45457	-3.80701	0.00192571	0.00482777	-1.12969	Ensembl_lncRNA	predicted gene 12542 [Source:MGI Symbol;Acc:MGI:3651424]	4	59889986	59894924	-1	Gm12542	antisense	havana	NOVEL	3
ENSMUSG00000001021	XLOC_044223	-3.27088	-2.97425	-5.61635	6.37209e-05	0.000273193	1.98055	PCG	S100 calcium binding protein A3 [Source:MGI Symbol;Acc:MGI:1338849]	3	90600215	90602702	1	S100a3	protein_coding	ensembl	KNOWN	8
NA	XLOC_016853	-3.27054	-6.81725	-5.06696	0.000172131	0.000624134	1.03448	novel_lncRNA	NA	NA	NA	NA	NA	NA	NA	NA	NA	NA
ENSMUSG00000061577	XLOC_067841	-3.26825	-0.68405	-10.2255	7.11651e-08	1.38869e-06	8.58083	PCG	G protein-coupled receptor 114 [Source:MGI Symbol;Acc:MGI:2685955]	8	94923694	94943290	1	Gpr114	protein_coding	ensembl_havana	KNOWN	7
NA	XLOC_034775	-3.268	-5.57191	-4.41641	0.000586744	0.0017573	-0.0541744	novel_lncRNA	NA	NA	NA	NA	NA	NA	NA	NA	NA	NA
ENSMUSG00000086845	XLOC_051757	-3.26552	-6.15756	-6.27993	2.02731e-05	0.000107453	2.93613	Ensembl_lncRNA	predicted gene 13010 [Source:MGI Symbol;Acc:MGI:3651180]	4	137436579	137438395	-1	Gm13010	antisense	havana	NOVEL	1
ENSMUSG00000054141	XLOC_072097	-3.2615	-7.36189	-3.87833	0.00167312	0.00429001	-1.00785	PCG	olfactory receptor 24 [Source:MGI Symbol;Acc:MGI:109311]	9	18754656	18755709	-1	Olfr24	protein_coding	ensembl	KNOWN	2
ENSMUSG00000004668	XLOC_009058	-3.26129	-4.25153	-10.3105	6.41947e-08	1.29953e-06	8.20637	PCG	ATP-binding cassette, sub-family A (ABC1), member 13 [Source:MGI Symbol;Acc:MGI:2388707]	11	9191942	9684259	1	Abca13	protein_coding	ensembl_havana	KNOWN	10
ENSMUSG00000025610	XLOC_028022	-3.25926	-5.02611	-6.40786	1.6371e-05	9.04874e-05	3.11386	PCG	Map3k7 C-terminal like [Source:MGI Symbol;Acc:MGI:2446584]	16	87553330	87595336	1	Map3k7cl	protein_coding	ensembl_havana	NOVEL	7
NA	XLOC_042741	-3.25753	-2.49035	-10.8742	3.29398e-08	8.00476e-07	9.27769	novel_lncRNA	NA	NA	NA	NA	NA	NA	NA	NA	NA	NA
ENSMUSG00000038508	XLOC_069096	-3.25688	-1.81533	-9.17699	2.68881e-07	3.6939e-06	7.27773	PCG	growth differentiation factor 15 [Source:MGI Symbol;Acc:MGI:1346047]	8	70629393	70632456	-1	Gdf15	protein_coding	ensembl_havana	KNOWN	7
ENSMUSG00000050439	XLOC_026462	-3.25534	-8.08911	-2.85725	0.0126729	0.0245134	-2.72269	PCG	ENTH domain containing 1 [Source:MGI Symbol;Acc:MGI:2686088]	15	80452240	80560470	-1	Enthd1	protein_coding	ensembl	KNOWN	6
ENSMUSG00000051456	XLOC_020671	-3.25381	-7.7629	-4.07796	0.00113092	0.00306595	-0.690731	PCG	heat shock protein 3 [Source:MGI Symbol;Acc:MGI:1928479]	13	113662896	113663676	-1	Hspb3	protein_coding	ensembl	KNOWN	4
NA	XLOC_032480	-3.25212	-7.7175	-4.03452	0.0012312	0.00329157	-0.770894	novel_lncRNA	NA	NA	NA	NA	NA	NA	NA	NA	NA	NA
NA	XLOC_026931	-3.25209	-5.23215	-6.88325	7.54417e-06	4.87002e-05	3.93121	novel_lncRNA	NA	NA	NA	NA	NA	NA	NA	NA	NA	NA
NA	XLOC_067011	-3.25054	-3.62216	-5.70113	5.48613e-05	0.000242375	2.14128	novel_lncRNA	NA	NA	NA	NA	NA	NA	NA	NA	NA	NA
ENSMUSG00000053889	XLOC_072321	-3.2485	-6.29771	-3.23017	0.00605014	0.0129263	-2.11253	Ensembl_lncRNA	kin of IRRE like 3 (Drosophila), opposite strand [Source:MGI Symbol;Acc:MGI:3045250]	9	34918233	34929509	-1	Kirrel3os	antisense	ensembl_havana	KNOWN	5
ENSMUSG00000090104	XLOC_021083	-3.2453	-6.30697	-4.18265	0.000922113	0.00258301	-0.489816	Ensembl_lncRNA	predicted gene 16241 [Source:MGI Symbol;Acc:MGI:3801907]	14	26389199	26395521	1	Gm16241	lincRNA	havana	NOVEL	1
NA	XLOC_030543	-3.24275	-7.06062	-4.5519	0.000452654	0.00140935	0.0959739	novel_lncRNA	NA	NA	NA	NA	NA	NA	NA	NA	NA	NA
ENSMUSG00000034918	XLOC_017952	-3.24207	-4.81022	-5.98524	3.34597e-05	0.000161913	2.53177	PCG	cadherin-related family member 2 [Source:MGI Symbol;Acc:MGI:2687323]	13	54701461	54736662	1	Cdhr2	protein_coding	ensembl_havana	KNOWN	8
ENSMUSG00000074365	XLOC_061111	-3.24085	-0.908117	-9.34726	2.15053e-07	3.12468e-06	7.4764	PCG	cone-rod homeobox, opposite strand [Source:MGI Symbol;Acc:MGI:2451355]	7	15882617	15904020	1	Crxos	protein_coding	ensembl_havana	KNOWN	9
ENSMUSG00000049872	XLOC_007479	-3.24023	-1.54177	-11.8223	1.13902e-08	3.86075e-07	10.2921	PCG	family with sequence similarity 26, member E [Source:MGI Symbol;Acc:MGI:2143897]	10	34091352	34096519	-1	Fam26e	protein_coding	ensembl	KNOWN	7
NA	XLOC_046143	-3.238	-6.1756	-5.32978	0.000106465	0.000415725	1.45156	novel_lncRNA	NA	NA	NA	NA	NA	NA	NA	NA	NA	NA
NA	XLOC_067198	-3.23478	-7.36729	-5.60701	6.47848e-05	0.000276899	1.76617	novel_lncRNA	NA	NA	NA	NA	NA	NA	NA	NA	NA	NA
NA	XLOC_021698	-3.23475	-6.10324	-5.26117	0.000120587	0.000462401	1.35075	novel_lncRNA	NA	NA	NA	NA	NA	NA	NA	NA	NA	NA
NA	XLOC_020468	-3.2346	-5.26351	-3.85393	0.00175551	0.00446411	-1.04138	novel_lncRNA	NA	NA	NA	NA	NA	NA	NA	NA	NA	NA
NA	XLOC_031008	-3.23087	-5.76454	-2.93537	0.0108608	0.0214579	-2.59262	novel_lncRNA	NA	NA	NA	NA	NA	NA	NA	NA	NA	NA
NA	XLOC_024788	-3.2287	-4.72978	-6.80297	8.58014e-06	5.39896e-05	3.81169	novel_lncRNA	NA	NA	NA	NA	NA	NA	NA	NA	NA	NA
ENSMUSG00000085477	XLOC_040302	-3.22473	-5.34515	-5.08095	0.000167749	0.000611544	1.08538	Ensembl_lncRNA	predicted gene 13335 [Source:MGI Symbol;Acc:MGI:3651482]	2	20420570	20432934	-1	Gm13335	antisense	havana	NOVEL	3
NA	XLOC_076740	-3.22359	-4.28573	-6.69615	1.01963e-05	6.18286e-05	3.63284	novel_lncRNA	NA	NA	NA	NA	NA	NA	NA	NA	NA	NA
NA	XLOC_034132	-3.22076	-5.322	-5.75478	4.99277e-05	0.000224467	2.23021	novel_lncRNA	NA	NA	NA	NA	NA	NA	NA	NA	NA	NA
ENSMUSG00000096111	XLOC_025374	-3.22014	-3.1262	-11.0771	2.60824e-08	6.80011e-07	9.28765	Ensembl_lncRNA	predicted gene, 21917 [Source:MGI Symbol;Acc:MGI:5434081]	15	99931711	99953044	1	Gm21917	antisense	havana	NOVEL	3
NA	XLOC_038600	-3.21962	-4.08112	-5.90471	3.84501e-05	0.000181162	2.4833	novel_lncRNA	NA	NA	NA	NA	NA	NA	NA	NA	NA	NA
NA	XLOC_053175	-3.21875	-6.68538	-6.86814	7.72849e-06	4.96445e-05	3.74869	novel_lncRNA	NA	NA	NA	NA	NA	NA	NA	NA	NA	NA
ENSMUSG00000057719	XLOC_033291	-3.21577	-2.52901	-7.31804	3.81421e-06	2.84936e-05	4.69574	PCG	SH3 domain containing ring finger 2 [Source:MGI Symbol;Acc:MGI:2444628]	18	42053667	42158960	1	Sh3rf2	protein_coding	ensembl_havana	KNOWN	6
NA	XLOC_065472	-3.2147	-7.45344	-3.88726	0.00164397	0.00422491	-1.002	novel_lncRNA	NA	NA	NA	NA	NA	NA	NA	NA	NA	NA
ENSMUSG00000086228	XLOC_070989	-3.21392	0.278709	-5.94347	3.59573e-05	0.000171456	2.28188	PCG	ubiquitin-associated protein 1-like [Source:MGI Symbol;Acc:MGI:2685360]	9	65361060	65380377	1	Ubap1l	protein_coding	ensembl	KNOWN	1
ENSMUSG00000092399	XLOC_010559	-3.21369	-7.63966	-4.11328	0.00105556	0.00289203	-0.656131	Ensembl_lncRNA	RIKEN cDNA 4930556N13 gene [Source:MGI Symbol;Acc:MGI:1922535]	11	88851604	88881395	1	4930556N13Rik	antisense	havana	NOVEL	1
ENSMUSG00000027463	XLOC_039357	-3.21046	-0.0118069	-14.7359	6.48278e-10	5.53206e-08	13.1372	PCG	solute carrier protein family 52, member 3 [Source:MGI Symbol;Acc:MGI:1916948]	2	151996511	152009258	1	Slc52a3	protein_coding	ensembl_havana	KNOWN	10
ENSMUSG00000038793	XLOC_002463	-3.20961	6.38355	-13.1084	3.00505e-09	1.59547e-07	11.3204	PCG	left right determination factor 1 [Source:MGI Symbol;Acc:MGI:107405]	1	180935022	180938400	1	Lefty1	protein_coding	ensembl_havana	KNOWN	8
ENSMUSG00000006342	XLOC_007979	-3.20857	0.647848	-13.3659	2.33258e-09	1.3236e-07	11.9508	PCG	sushi domain containing 2 [Source:MGI Symbol;Acc:MGI:1918983]	10	75636619	75644008	-1	Susd2	protein_coding	ensembl	KNOWN	10
ENSMUSG00000087110	XLOC_050727	-3.20677	-7.30263	-3.91132	0.00156795	0.0040536	-0.95236	Ensembl_lncRNA	predicted gene 11264 [Source:MGI Symbol;Acc:MGI:3649480]	4	82033312	82065890	-1	Gm11264	lincRNA	havana	KNOWN	1
ENSMUSG00000097296	XLOC_067655	-3.20378	1.53308	-14.1444	1.11181e-09	8.03823e-08	12.6846	Ensembl_lncRNA	predicted gene, 26532 [Source:MGI Symbol;Acc:MGI:5477026]	8	84208920	84209609	1	Gm26532	lincRNA	havana	NOVEL	1
ENSMUSG00000078906	XLOC_039955	-3.20299	0.683561	-23.8841	9.68248e-13	1.63589e-09	19.4393	PCG	predicted gene 14444 [Source:MGI Symbol;Acc:MGI:3652325]	2	175010241	175019248	1	Gm14444	protein_coding	havana	NOVEL	5
ENSMUSG00000043681	XLOC_022996	-3.20165	0.606251	-17.1191	8.82784e-11	1.56691e-08	15.187	PCG	family with sequence similarity 25, member C [Source:MGI Symbol;Acc:MGI:1916384]	14	34351881	34355433	-1	Fam25c	protein_coding	ensembl_havana	KNOWN	5
ENSMUSG00000035638	XLOC_028774	-3.20162	-6.54456	-4.7247	0.000326096	0.00106618	0.441313	PCG	mucin 20 [Source:MGI Symbol;Acc:MGI:2385039]	16	32777419	32797435	-1	Muc20	protein_coding	ensembl_havana	KNOWN	10
ENSMUSG00000086796	XLOC_017528	-3.20104	-6.38589	-4.0138	0.00128221	0.00341026	-0.766544	Ensembl_lncRNA	RIKEN cDNA 4932702P03 gene [Source:MGI Symbol;Acc:MGI:1921673]	13	24905593	24914272	1	4932702P03Rik	antisense	havana	NOVEL	1
ENSMUSG00000101553	XLOC_058010	-3.20093	-5.47035	-5.81684	4.47939e-05	0.000205289	2.33753	Ensembl_lncRNA	RIKEN cDNA 1700049E22 gene [Source:MGI Symbol;Acc:MGI:1920645]	6	100527400	100533426	1	1700049E22Rik	lincRNA	havana	KNOWN	1
ENSMUSG00000028019	XLOC_044018	-3.19849	2.44882	-16.8227	1.11526e-10	1.79306e-08	14.9672	PCG	platelet-derived growth factor, C polypeptide [Source:MGI Symbol;Acc:MGI:1859631]	3	81036416	81214040	1	Pdgfc	protein_coding	ensembl_havana	KNOWN	5
NA	XLOC_035277	-3.19688	-7.02842	-5.03922	0.000181183	0.000652372	0.964967	novel_lncRNA	NA	NA	NA	NA	NA	NA	NA	NA	NA	NA
ENSMUSG00000029718	XLOC_056321	-3.19544	4.15901	-22.2407	2.56307e-12	2.24147e-09	18.7208	PCG	procollagen C-endopeptidase enhancer protein [Source:MGI Symbol;Acc:MGI:105099]	5	137605103	137613784	-1	Pcolce	protein_coding	ensembl_havana	KNOWN	10
ENSMUSG00000089984	XLOC_056321	-3.19544	4.15901	-22.2407	2.56307e-12	2.24147e-09	18.7208	PCG	F-box protein 24 [Source:MGI Symbol;Acc:MGI:1918426]	5	137612503	137629002	-1	Fbxo24	protein_coding	ensembl_havana	KNOWN	3
ENSMUSG00000052026	XLOC_034585	-3.19524	-2.13385	-12.3981	6.18285e-09	2.5498e-07	10.9121	PCG	solute carrier family 6 (neurotransmitter transporter, L-proline), member 7 [Source:MGI Symbol;Acc:MGI:2147363]	18	60995381	61014199	-1	Slc6a7	protein_coding	ensembl	KNOWN	7
ENSMUSG00000091311	XLOC_018044	-3.19438	-1.46863	-7.04663	5.82148e-06	3.98206e-05	4.24408	PCG	spermatogenesis associated 31 subfamily D, member 1B [Source:MGI Symbol;Acc:MGI:3646080]	13	59712284	59719289	1	Spata31d1b	protein_coding	ensembl	KNOWN	2
NA	XLOC_069278	-3.19425	-6.69188	-4.63802	0.000384235	0.00122556	0.2915	novel_lncRNA	NA	NA	NA	NA	NA	NA	NA	NA	NA	NA
ENSMUSG00000087626	XLOC_057326	-3.19335	-4.82187	-4.89626	0.000236301	0.000814607	0.779553	Ensembl_lncRNA	predicted gene 15050 [Source:MGI Symbol;Acc:MGI:3705180]	6	52172881	52174059	1	Gm15050	antisense	havana	NOVEL	1
ENSMUSG00000092120	XLOC_029720	-3.1921	-7.50284	-3.48677	0.00363197	0.00832121	-1.67401	PCG	vomeronasal 2, receptor 90 [Source:MGI Symbol;Acc:MGI:3645076]	17	17703941	17734167	1	Vmn2r90	protein_coding	ensembl_havana	KNOWN	1
ENSMUSG00000043099	XLOC_012738	-3.18832	-1.60806	-14.1318	1.12492e-09	8.07719e-08	12.4178	PCG	hypermethylated in cancer 1 [Source:MGI Symbol;Acc:MGI:1338010]	11	75164565	75169519	-1	Hic1	protein_coding	ensembl_havana	KNOWN	4
NA	XLOC_050962	-3.18288	-6.41054	-6.95604	6.71829e-06	4.45074e-05	3.95378	novel_lncRNA	NA	NA	NA	NA	NA	NA	NA	NA	NA	NA
NA	XLOC_067085	-3.18072	-2.53674	-14.1379	1.11859e-09	8.05785e-08	12.4981	novel_lncRNA	NA	NA	NA	NA	NA	NA	NA	NA	NA	NA
ENSMUSG00000021185	XLOC_015164	-3.17905	-0.28595	-15.3675	3.72106e-10	3.76983e-08	13.6704	PCG	RIKEN cDNA 9030617O03 gene [Source:MGI Symbol;Acc:MGI:2444813]	12	100779057	100896981	1	9030617O03Rik	protein_coding	ensembl_havana	KNOWN	11
ENSMUSG00000085560	XLOC_065473	-3.17774	-5.73556	-3.8382	0.00181077	0.00458454	-1.07329	Ensembl_lncRNA	RIKEN cDNA C230038L03 gene [Source:MGI Symbol;Acc:MGI:3697433]	7	96947578	96951886	-1	C230038L03Rik	processed_transcript	havana	NOVEL	1
NA	XLOC_067288	-3.17654	-4.67585	-5.5945	6.62388e-05	0.000282135	1.96997	novel_lncRNA	NA	NA	NA	NA	NA	NA	NA	NA	NA	NA
ENSMUSG00000069833	XLOC_035133	-3.17633	3.90899	-10.468	5.31234e-08	1.13006e-06	8.61759	PCG	AHNAK nucleoprotein (desmoyokin) [Source:MGI Symbol;Acc:MGI:1316648]	19	8989284	9076919	1	Ahnak	protein_coding	ensembl	KNOWN	8
ENSMUSG00000070866	XLOC_038285	-3.1736	-6.07218	-4.49697	0.000502738	0.00154213	1.58813e-05	PCG	zinc finger protein 804A [Source:MGI Symbol;Acc:MGI:2442949]	2	82053222	82259879	1	Zfp804a	protein_coding	ensembl_havana	KNOWN	4
NA	XLOC_030976	-3.17254	-3.0268	-6.98805	6.38583e-06	4.28173e-05	4.19749	novel_lncRNA	NA	NA	NA	NA	NA	NA	NA	NA	NA	NA
ENSMUSG00000057933	XLOC_073116	-3.17248	-7.16357	-5.65689	5.93111e-05	0.000258077	1.89493	PCG	glutathione S-transferase, alpha 2 (Yc2) [Source:MGI Symbol;Acc:MGI:95863]	9	78331018	78355788	-1	Gsta2	protein_coding	ensembl_havana	KNOWN	6
NA	XLOC_075873	-3.17226	-6.60817	-4.83273	0.000266124	0.000898477	0.58268	novel_lncRNA	NA	NA	NA	NA	NA	NA	NA	NA	NA	NA
NA	XLOC_057703	-3.17164	-7.16942	-4.16814	0.000948524	0.00264284	-0.503315	novel_lncRNA	NA	NA	NA	NA	NA	NA	NA	NA	NA	NA
NA	XLOC_032779	-3.17155	-2.43253	-10.5157	5.0191e-08	1.08643e-06	8.87172	novel_lncRNA	NA	NA	NA	NA	NA	NA	NA	NA	NA	NA
NA	XLOC_022687	-3.16825	-4.59799	-6.17273	2.42926e-05	0.000124619	2.83626	novel_lncRNA	NA	NA	NA	NA	NA	NA	NA	NA	NA	NA
NA	XLOC_015006	-3.16763	-6.51525	-7.11009	5.26891e-06	3.68495e-05	4.08816	novel_lncRNA	NA	NA	NA	NA	NA	NA	NA	NA	NA	NA
NA	XLOC_041690	-3.16685	-7.56352	-3.71801	0.002296	0.00560473	-1.28683	novel_lncRNA	NA	NA	NA	NA	NA	NA	NA	NA	NA	NA
NA	XLOC_045685	-3.16675	-4.37622	-7.07018	5.60963e-06	3.87125e-05	4.28227	novel_lncRNA	NA	NA	NA	NA	NA	NA	NA	NA	NA	NA
ENSMUSG00000025396	XLOC_008792	-3.16407	-6.81578	-2.08559	0.0558105	0.0883971	-3.92235	PCG	hydroxysteroid (17-beta) dehydrogenase 6 [Source:MGI Symbol;Acc:MGI:1351670]	10	127990941	128000678	-1	Hsd17b6	protein_coding	ensembl	KNOWN	6
ENSMUSG00000033501	XLOC_028602	-3.1627	-4.43522	-5.47339	8.22034e-05	0.000336069	1.71501	PCG	crystallin, gamma S [Source:MGI Symbol;Acc:MGI:1298216]	16	22805203	22811410	-1	Crygs	protein_coding	ensembl	KNOWN	4
ENSMUSG00000025955	XLOC_003463	-3.1612	-5.79051	-6.68931	1.03101e-05	6.23467e-05	3.67902	PCG	aldo-keto reductase family 1, member C-like [Source:MGI Symbol;Acc:MGI:1918111]	1	65012689	65032759	-1	Akr1cl	protein_coding	ensembl_havana	KNOWN	9
ENSMUSG00000067616	XLOC_061883	-3.15206	-1.91542	-12.5803	5.12132e-09	2.27278e-07	11.077	PCG	kallikrein related-peptidase 11 [Source:MGI Symbol;Acc:MGI:1929977]	7	43774617	43779258	1	Klk11	protein_coding	ensembl	KNOWN	7
ENSMUSG00000030825	XLOC_061949	-3.15122	4.61445	-31.7102	1.96472e-14	2.17956e-10	23.5527	PCG	hydroxysteroid (17-beta) dehydrogenase 14 [Source:MGI Symbol;Acc:MGI:1913315]	7	45554893	45567752	1	Hsd17b14	protein_coding	ensembl_havana	KNOWN	13
ENSMUSG00000020227	XLOC_008671	-3.15031	1.15565	-17.7295	5.51762e-11	1.18854e-08	15.6223	PCG	interleukin-1 receptor-associated kinase 3 [Source:MGI Symbol;Acc:MGI:1921164]	10	120141648	120202130	-1	Irak3	protein_coding	ensembl_havana	KNOWN	6
ENSMUSG00000029659	XLOC_054455	-3.1456	-3.13933	-7.64574	2.31857e-06	1.91871e-05	5.15622	PCG	mesenteric estrogen dependent adipogenesis [Source:MGI Symbol;Acc:MGI:1917967]	5	149411749	149431723	1	Medag	protein_coding	ensembl_havana	KNOWN	12
ENSMUSG00000075529	XLOC_054455	-3.1456	-3.13933	-7.64574	2.31857e-06	1.91871e-05	5.15622	PCG	cDNA sequence BC028471 [Source:MGI Symbol;Acc:MGI:3041249]	5	149367636	149393596	1	BC028471	processed_transcript	havana	NOVEL	6
ENSMUSG00000092327	XLOC_054455	-3.1456	-3.13933	-7.64574	2.31857e-06	1.91871e-05	5.15622	PCG	predicted gene 20488 [Source:MGI Symbol;Acc:MGI:5141953]	5	149368476	149430682	1	Gm20488	processed_transcript	havana	NOVEL	1
NA	XLOC_059284	-3.14441	-4.79412	-5.59694	6.59524e-05	0.000281185	1.97128	novel_lncRNA	NA	NA	NA	NA	NA	NA	NA	NA	NA	NA
ENSMUSG00000054545	XLOC_001172	-3.14438	-2.30883	-5.54155	7.27786e-05	0.000304094	1.83934	PCG	UDP glucuronosyltransferase 1 family, polypeptide A6A [Source:MGI Symbol;Acc:MGI:2137698]	1	88134809	88218997	1	Ugt1a6a	protein_coding	havana	KNOWN	13
ENSMUSG00000089675	XLOC_001172	-3.14438	-2.30883	-5.54155	7.27786e-05	0.000304094	1.83934	PCG	UDP glucuronosyltransferase 1 family, polypeptide A8 [Source:MGI Symbol;Acc:MGI:3576090]	1	88087813	88219004	1	Ugt1a8	protein_coding	havana	KNOWN	1
ENSMUSG00000089943	XLOC_001172	-3.14438	-2.30883	-5.54155	7.27786e-05	0.000304094	1.83934	PCG	UDP glucuronosyltransferase 1 family, polypeptide A5 [Source:MGI Symbol;Acc:MGI:3032634]	1	88166012	88218997	1	Ugt1a5	protein_coding	ensembl_havana	KNOWN	1
ENSMUSG00000089960	XLOC_001172	-3.14438	-2.30883	-5.54155	7.27786e-05	0.000304094	1.83934	PCG	UDP glucuronosyltransferase 1 family, polypeptide A1 [Source:MGI Symbol;Acc:MGI:98898]	1	88211959	88218997	1	Ugt1a1	protein_coding	ensembl_havana	KNOWN	1
ENSMUSG00000090124	XLOC_001172	-3.14438	-2.30883	-5.54155	7.27786e-05	0.000304094	1.83934	PCG	UDP glucuronosyltransferase 1 family, polypeptide A7C [Source:MGI Symbol;Acc:MGI:3032636]	1	88095062	88220002	1	Ugt1a7c	protein_coding	ensembl_havana	KNOWN	3
ENSMUSG00000090145	XLOC_001172	-3.14438	-2.30883	-5.54155	7.27786e-05	0.000304094	1.83934	PCG	UDP glucuronosyltransferase 1 family, polypeptide A6B [Source:MGI Symbol;Acc:MGI:3580629]	1	88103252	88219003	1	Ugt1a6b	protein_coding	ensembl_havana	KNOWN	3
ENSMUSG00000090165	XLOC_001172	-3.14438	-2.30883	-5.54155	7.27786e-05	0.000304094	1.83934	PCG	UDP glycosyltransferase 1 family, polypeptide A10 [Source:MGI Symbol;Acc:MGI:3580642]	1	88055388	88219004	1	Ugt1a10	protein_coding	ensembl_havana	KNOWN	4
ENSMUSG00000090171	XLOC_001172	-3.14438	-2.30883	-5.54155	7.27786e-05	0.000304094	1.83934	PCG	UDP glucuronosyltransferase 1 family, polypeptide A2 [Source:MGI Symbol;Acc:MGI:3576049]	1	88200601	88218997	1	Ugt1a2	protein_coding	ensembl_havana	KNOWN	1
ENSMUSG00000090175	XLOC_001172	-3.14438	-2.30883	-5.54155	7.27786e-05	0.000304094	1.83934	PCG	UDP glucuronosyltransferase 1 family, polypeptide A9 [Source:MGI Symbol;Acc:MGI:3576092]	1	88070800	88218997	1	Ugt1a9	protein_coding	ensembl_havana	KNOWN	1
ENSMUSG00000084848	XLOC_069801	-3.143	-6.51988	-6.8863	7.5074e-06	4.85533e-05	3.82936	Ensembl_lncRNA	RIKEN cDNA 4933408N05 gene [Source:MGI Symbol;Acc:MGI:1918372]	8	114341160	114351479	-1	4933408N05Rik	antisense	havana	NOVEL	1
ENSMUSG00000074415	XLOC_070562	-3.14008	-1.68382	-5.9232	3.72394e-05	0.000176281	2.36237	Ensembl_lncRNA	RIKEN cDNA 2610203C20 gene [Source:MGI Symbol;Acc:MGI:1917705]	9	41376397	41617772	1	2610203C20Rik	processed_transcript	ensembl_havana	KNOWN	6
NA	XLOC_033836	-3.13765	-4.93356	-7.32099	3.79692e-06	2.83835e-05	4.56414	novel_lncRNA	NA	NA	NA	NA	NA	NA	NA	NA	NA	NA
ENSMUSG00000074678	XLOC_042421	-3.13574	-7.22122	-4.49443	0.000505189	0.00154837	0.0375259	PCG	defensin beta 25 [Source:MGI Symbol;Acc:MGI:3651158]	2	152622356	152623053	-1	Defb25	protein_coding	ensembl_havana	KNOWN	1
ENSMUSG00000027859	XLOC_044486	-3.13499	-0.573772	-7.69972	2.13882e-06	1.79411e-05	5.21032	PCG	nerve growth factor [Source:MGI Symbol;Acc:MGI:97321]	3	102469928	102521013	1	Ngf	protein_coding	ensembl	KNOWN	6
NA	XLOC_062888	-3.13197	-5.16592	-7.199	4.58591e-06	3.296e-05	4.47136	novel_lncRNA	NA	NA	NA	NA	NA	NA	NA	NA	NA	NA
NA	XLOC_034149	-3.13148	-5.17817	-6.86326	7.78911e-06	4.9976e-05	3.94704	novel_lncRNA	NA	NA	NA	NA	NA	NA	NA	NA	NA	NA
ENSMUSG00000040969	XLOC_046891	-3.12829	-2.68721	-8.51909	6.56403e-07	7.22402e-06	6.40629	PCG	Rho guanine nucleotide exchange factor (GEF) 38 [Source:MGI Symbol;Acc:MGI:1924919]	3	133112278	133234949	-1	Arhgef38	protein_coding	ensembl_havana	KNOWN	10
NA	XLOC_003841	-3.12773	-6.27408	-5.44237	8.69048e-05	0.000351085	1.67584	novel_lncRNA	NA	NA	NA	NA	NA	NA	NA	NA	NA	NA
NA	XLOC_040724	-3.12764	-7.04396	-3.91269	0.00156372	0.00404361	-0.9435	novel_lncRNA	NA	NA	NA	NA	NA	NA	NA	NA	NA	NA
NA	XLOC_048899	-3.12664	-3.09599	-9.74219	1.29571e-07	2.15341e-06	7.88152	novel_lncRNA	NA	NA	NA	NA	NA	NA	NA	NA	NA	NA
ENSMUSG00000027322	XLOC_042101	-3.12398	-4.90471	-6.45512	1.51367e-05	8.48291e-05	3.24451	PCG	sialic acid binding Ig-like lectin 1, sialoadhesin [Source:MGI Symbol;Acc:MGI:99668]	2	131069220	131086765	-1	Siglec1	protein_coding	ensembl_havana	KNOWN	7
ENSMUSG00000040584	XLOC_052317	-3.1239	1.04875	-19.7642	1.27457e-11	4.81099e-09	17.0461	PCG	ATP-binding cassette, sub-family B (MDR/TAP), member 1A [Source:MGI Symbol;Acc:MGI:97570]	5	8660077	8748575	1	Abcb1a	protein_coding	ensembl_havana	KNOWN	8
NA	XLOC_059496	-3.12071	-7.08385	-3.53067	0.00332865	0.00771631	-1.59895	novel_lncRNA	NA	NA	NA	NA	NA	NA	NA	NA	NA	NA
ENSMUSG00000031131	XLOC_074941	-3.11917	-7.04126	-4.52296	0.000478363	0.00147737	0.113179	PCG	vestigial like 1 homolog (Drosophila) [Source:MGI Symbol;Acc:MGI:2655768]	X	57088106	57106540	1	Vgll1	protein_coding	ensembl_havana	KNOWN	7
NA	XLOC_061692	-3.11891	-5.75672	-4.12181	0.00103813	0.00285028	-0.571831	novel_lncRNA	NA	NA	NA	NA	NA	NA	NA	NA	NA	NA
NA	XLOC_009034	-3.11836	-6.11912	-6.62291	1.14872e-05	6.79465e-05	3.49802	novel_lncRNA	NA	NA	NA	NA	NA	NA	NA	NA	NA	NA
ENSMUSG00000036782	XLOC_076845	-3.1124	6.15686	-28.3958	9.00597e-14	3.99631e-10	22.0586	PCG	kelch-like 13 [Source:MGI Symbol;Acc:MGI:1914705]	X	23219271	23365082	-1	Klhl13	protein_coding	ensembl_havana	KNOWN	9
ENSMUSG00000090724	XLOC_073120	-3.11219	-6.24198	-3.69701	0.00239341	0.00581055	-1.33087	Ensembl_lncRNA	RIKEN cDNA 4930542C12 gene [Source:MGI Symbol;Acc:MGI:1914898]	9	78394956	78396158	-1	4930542C12Rik	antisense	ensembl_havana	NOVEL	1
ENSMUSG00000013707	XLOC_046294	-3.11069	-2.97118	-10.0383	8.95224e-08	1.64151e-06	8.16298	PCG	tumor necrosis factor, alpha-induced protein 8-like 2 [Source:MGI Symbol;Acc:MGI:1917019]	3	95139521	95142360	-1	Tnfaip8l2	protein_coding	ensembl_havana	KNOWN	3
ENSMUSG00000101337	XLOC_000546	-3.11029	-3.27918	-9.25924	2.41285e-07	3.41851e-06	7.29687	PCG	dynein, axonemal, heavy chain 7C [Source:MGI Symbol;Acc:MGI:3639762]	1	46425592	46807476	1	Dnah7c	protein_coding	ensembl_havana	KNOWN	2
NA	XLOC_030485	-3.10793	-7.17596	-2.7382	0.0160178	0.029993	-2.9889	novel_lncRNA	NA	NA	NA	NA	NA	NA	NA	NA	NA	NA
NA	XLOC_036632	-3.10619	-1.57568	-9.94803	1.00113e-07	1.78295e-06	8.24469	novel_lncRNA	NA	NA	NA	NA	NA	NA	NA	NA	NA	NA
NA	XLOC_061773	-3.10475	-6.71531	-3.28235	0.00545374	0.0118048	-2.04737	novel_lncRNA	NA	NA	NA	NA	NA	NA	NA	NA	NA	NA
NA	XLOC_003756	-3.10403	-7.82605	-3.52323	0.00337821	0.0078165	-1.61593	novel_lncRNA	NA	NA	NA	NA	NA	NA	NA	NA	NA	NA
ENSMUSG00000037390	XLOC_056302	-3.10388	-1.28557	-14.9954	5.14771e-10	4.62548e-08	13.2013	PCG	mucin 3, intestinal [Source:MGI Symbol;Acc:MGI:1203527]	5	137134924	137149320	-1	Muc3	protein_coding	ensembl_havana	KNOWN	11
ENSMUSG00000038770	XLOC_056469	-3.10242	-6.3662	-4.07272	0.00114255	0.00309332	-0.65665	PCG	karyopherin alpha 7 (importin alpha 8) [Source:MGI Symbol;Acc:MGI:2141165]	5	144983519	145084030	-1	Kpna7	protein_coding	ensembl_havana	KNOWN	13
NA	XLOC_027862	-3.1008	-5.83777	-5.81569	4.48841e-05	0.000205625	2.26672	novel_lncRNA	NA	NA	NA	NA	NA	NA	NA	NA	NA	NA
ENSMUSG00000032310	XLOC_072757	-3.09991	-4.94382	-6.60391	1.18494e-05	6.9581e-05	3.49113	PCG	cytochrome P450, family 1, subfamily a, polypeptide 2 [Source:MGI Symbol;Acc:MGI:88589]	9	57676937	57683655	-1	Cyp1a2	protein_coding	ensembl	KNOWN	3
NA	XLOC_062268	-3.09881	-6.63563	-3.95927	0.00142696	0.00374083	-0.856472	novel_lncRNA	NA	NA	NA	NA	NA	NA	NA	NA	NA	NA
ENSMUSG00000085824	XLOC_050085	-3.098	-6.10263	-4.89734	0.000235822	0.000813393	0.781833	Ensembl_lncRNA	RIKEN cDNA 2410114N07 gene [Source:MGI Symbol;Acc:MGI:1920946]	4	34906124	34911481	-1	2410114N07Rik	processed_transcript	havana	KNOWN	3
ENSMUSG00000020867	XLOC_013160	-3.09752	-5.46405	-3.26298	0.00566793	0.0122092	-2.10963	PCG	spermatogenesis associated 20 [Source:MGI Symbol;Acc:MGI:2183449]	11	94478904	94486179	-1	Spata20	protein_coding	ensembl_havana	KNOWN	9
ENSMUSG00000091556	XLOC_076957	-3.09519	-3.94118	-8.2182	1.00348e-06	1.00064e-05	5.99258	PCG	predicted gene 14569 [Source:MGI Symbol;Acc:MGI:3705243]	X	36423601	36491830	-1	Gm14569	protein_coding	havana	NOVEL	4
NA	XLOC_021888	-3.09465	-3.49346	-8.17025	1.07477e-06	1.05046e-05	5.7998	novel_lncRNA	NA	NA	NA	NA	NA	NA	NA	NA	NA	NA
NA	XLOC_038101	-3.09379	-6.03245	-5.57652	6.83877e-05	0.000289178	1.92224	novel_lncRNA	NA	NA	NA	NA	NA	NA	NA	NA	NA	NA
NA	XLOC_018438	-3.09266	-7.47642	-5.27271	0.000118081	0.000454599	1.19692	novel_lncRNA	NA	NA	NA	NA	NA	NA	NA	NA	NA	NA
NA	XLOC_000403	-3.0896	-6.74049	-4.55644	0.000448749	0.00139916	0.180627	novel_lncRNA	NA	NA	NA	NA	NA	NA	NA	NA	NA	NA
NA	XLOC_043988	-3.08957	-4.87309	-5.58685	6.71441e-05	0.000285086	1.93844	novel_lncRNA	NA	NA	NA	NA	NA	NA	NA	NA	NA	NA
NA	XLOC_025087	-3.08809	-5.86537	-6.18341	2.3857e-05	0.000122812	2.87414	novel_lncRNA	NA	NA	NA	NA	NA	NA	NA	NA	NA	NA
ENSMUSG00000032482	XLOC_071649	-3.08765	0.126788	-11.9813	9.59891e-09	3.43898e-07	10.5526	PCG	chondroitin sulfate proteoglycan 5 [Source:MGI Symbol;Acc:MGI:1352747]	9	110243783	110262575	1	Cspg5	protein_coding	ensembl	KNOWN	5
ENSMUSG00000028581	XLOC_048971	-3.08647	2.30371	-11.4484	1.71672e-08	5.14228e-07	9.84417	PCG	lysosomal-associated protein transmembrane 5 [Source:MGI Symbol;Acc:MGI:108046]	4	130913125	130936141	1	Laptm5	protein_coding	ensembl_havana	KNOWN	13
ENSMUSG00000049128	XLOC_046198	-3.08493	-4.02964	-3.35163	0.00475165	0.0104705	-2.05518	PCG	involucrin [Source:MGI Symbol;Acc:MGI:96626]	3	92570902	92573735	-1	Ivl	protein_coding	ensembl_havana	KNOWN	7
ENSMUSG00000024459	XLOC_031955	-3.0831	2.34695	-13.9259	1.36387e-09	9.25391e-08	12.435	PCG	histocompatibility 2, M region locus 5 [Source:MGI Symbol;Acc:MGI:95917]	17	36984061	36989537	-1	H2-M5	protein_coding	ensembl_havana	KNOWN	14
ENSMUSG00000074240	XLOC_069174	-3.0819	-6.63786	-6.15663	2.4965e-05	0.00012745	2.73243	PCG	calcium and integrin binding family member 3 [Source:MGI Symbol;Acc:MGI:2685953]	8	72204335	72212837	-1	Cib3	protein_coding	ensembl	KNOWN	3
NA	XLOC_049193	-3.08077	-6.99606	-3.69391	0.00240813	0.00583671	-1.31693	novel_lncRNA	NA	NA	NA	NA	NA	NA	NA	NA	NA	NA
ENSMUSG00000032401	XLOC_070951	-3.07924	-2.11993	-14.3147	9.50032e-10	7.19398e-08	12.5337	PCG	lactase-like [Source:MGI Symbol;Acc:MGI:2183549]	9	64117147	64138118	1	Lctl	protein_coding	ensembl_havana	KNOWN	11
NA	XLOC_051854	-3.07924	-5.32557	-3.93732	0.00148982	0.00388041	-0.913552	novel_lncRNA	NA	NA	NA	NA	NA	NA	NA	NA	NA	NA
NA	XLOC_031720	-3.07717	-7.25841	-4.00683	0.00129983	0.00345093	-0.781202	novel_lncRNA	NA	NA	NA	NA	NA	NA	NA	NA	NA	NA
ENSMUSG00000087683	XLOC_011082	-3.07529	-6.56684	-4.9624	0.000208909	0.000734441	0.860415	Ensembl_lncRNA	predicted gene 11712 [Source:MGI Symbol;Acc:MGI:3652138]	11	107386983	107388971	1	Gm11712	antisense	havana	NOVEL	1
NA	XLOC_034815	-3.07281	-6.90902	-4.091	0.00110247	0.0030021	-0.663441	novel_lncRNA	NA	NA	NA	NA	NA	NA	NA	NA	NA	NA
NA	XLOC_048580	-3.07182	-6.85335	-4.99293	0.000197396	0.000700517	0.859186	novel_lncRNA	NA	NA	NA	NA	NA	NA	NA	NA	NA	NA
NA	XLOC_033562	-3.0708	-5.66102	-9.13228	2.85267e-07	3.84988e-06	6.86469	novel_lncRNA	NA	NA	NA	NA	NA	NA	NA	NA	NA	NA
NA	XLOC_055855	-3.07068	-7.78164	-3.37521	0.00453389	0.0100533	-1.86436	novel_lncRNA	NA	NA	NA	NA	NA	NA	NA	NA	NA	NA
ENSMUSG00000048612	XLOC_036628	-3.06924	3.42097	-15.5549	3.16822e-10	3.28474e-08	13.9164	PCG	myoferlin [Source:MGI Symbol;Acc:MGI:1919192]	19	37899036	38043577	-1	Myof	protein_coding	ensembl	KNOWN	11
NA	XLOC_009136	-3.06862	-5.18812	-6.51192	1.37811e-05	7.87842e-05	3.40738	novel_lncRNA	NA	NA	NA	NA	NA	NA	NA	NA	NA	NA
NA	XLOC_027039	-3.06719	-4.77575	-11.1987	2.27153e-08	6.15367e-07	9.48125	novel_lncRNA	NA	NA	NA	NA	NA	NA	NA	NA	NA	NA
ENSMUSG00000045835	XLOC_019289	-3.06687	-7.12731	-3.977	0.00137813	0.00363444	-0.838511	PCG	hepatoma derived growth factor-like 1 [Source:MGI Symbol;Acc:MGI:1194493]	13	26768173	26770119	-1	Hdgfl1	protein_coding	ensembl_havana	KNOWN	4
ENSMUSG00000078865	XLOC_043022	-3.06608	-1.04027	-19.4904	1.53934e-11	5.37798e-09	16.6366	PCG	predicted gene 14406 [Source:MGI Symbol;Acc:MGI:3649838]	2	177569204	177578210	-1	Gm14406	protein_coding	havana	NOVEL	4
ENSMUSG00000099447	XLOC_004464	-3.06259	-4.93977	-5.93587	3.64326e-05	0.000173275	2.52317	Ensembl_lncRNA	RIKEN cDNA 2310030A07 gene [Source:MGI Symbol;Acc:MGI:1922834]	1	150320681	150346771	-1	2310030A07Rik	antisense	havana	KNOWN	1
ENSMUSG00000002057	XLOC_012793	-3.06241	-6.0068	-4.74617	0.00031315	0.00103222	0.501912	PCG	forkhead box N1 [Source:MGI Symbol;Acc:MGI:102949]	11	78357577	78386558	-1	Foxn1	protein_coding	ensembl_havana	KNOWN	4
NA	XLOC_016376	-3.06176	-6.17905	-4.03699	0.00122526	0.00327687	-0.723608	novel_lncRNA	NA	NA	NA	NA	NA	NA	NA	NA	NA	NA
ENSMUSG00000087405	XLOC_039107	-3.06137	-4.84885	-6.45461	1.51495e-05	8.48791e-05	3.25254	Ensembl_lncRNA	predicted gene 14232 [Source:MGI Symbol;Acc:MGI:3701956]	2	131159537	131171342	1	Gm14232	antisense	havana	NOVEL	1
NA	XLOC_050323	-3.05958	-4.87074	-6.18917	2.36254e-05	0.000121793	2.89935	novel_lncRNA	NA	NA	NA	NA	NA	NA	NA	NA	NA	NA
NA	XLOC_024309	-3.05758	-5.49102	-5.21213	0.000131864	0.000500113	1.2262	novel_lncRNA	NA	NA	NA	NA	NA	NA	NA	NA	NA	NA
NA	XLOC_007106	-3.05605	0.562977	-8.27644	9.23576e-07	9.41267e-06	5.95051	novel_lncRNA	NA	NA	NA	NA	NA	NA	NA	NA	NA	NA
NA	XLOC_036668	-3.05579	-7.26579	-4.87908	0.000244008	0.000836238	0.675443	novel_lncRNA	NA	NA	NA	NA	NA	NA	NA	NA	NA	NA
NA	XLOC_042930	-3.05463	-5.03968	-7.0705	5.60675e-06	3.87047e-05	4.30723	novel_lncRNA	NA	NA	NA	NA	NA	NA	NA	NA	NA	NA
NA	XLOC_068283	-3.05436	-4.44047	-5.77056	4.85665e-05	0.000219414	2.25249	novel_lncRNA	NA	NA	NA	NA	NA	NA	NA	NA	NA	NA
ENSMUSG00000097584	XLOC_043388	-3.05254	-5.96732	-5.25019	0.000123021	0.000470921	1.25183	Ensembl_lncRNA	RIKEN cDNA 1700125G22 gene [Source:MGI Symbol;Acc:MGI:1923907]	3	27154026	27157019	1	1700125G22Rik	lincRNA	ensembl	KNOWN	1
ENSMUSG00000097898	XLOC_020866	-3.05044	-5.03305	-6.83833	8.10649e-06	5.15495e-05	3.70997	Ensembl_lncRNA	RIKEN cDNA 4930455B14 gene [Source:MGI Symbol;Acc:MGI:1922109]	14	8666390	8673378	1	4930455B14Rik	lincRNA	ensembl	KNOWN	3
NA	XLOC_032644	-3.04928	-2.34775	-12.8746	3.79598e-09	1.8551e-07	11.1999	novel_lncRNA	NA	NA	NA	NA	NA	NA	NA	NA	NA	NA
ENSMUSG00000033063	XLOC_019963	-3.04309	-2.88646	-9.60297	1.5463e-07	2.43318e-06	7.75415	PCG	contactin associated protein-like 3 [Source:MGI Symbol;Acc:MGI:3588199]	13	64737591	64903888	-1	Cntnap3	protein_coding	ensembl	KNOWN	7
ENSMUSG00000047419	XLOC_020356	-3.03925	-4.50618	-7.03268	5.95097e-06	4.05142e-05	4.0048	PCG	cardiomyopathy associated 5 [Source:MGI Symbol;Acc:MGI:1923719]	13	93040713	93144724	-1	Cmya5	protein_coding	ensembl	KNOWN	5
ENSMUSG00000099576	XLOC_003155	-3.03911	-4.71384	-5.26185	0.000120438	0.000461992	1.40792	Ensembl_lncRNA	predicted gene 29040 [Source:MGI Symbol;Acc:MGI:5579746]	1	43250156	43302925	-1	Gm29040	lincRNA	havana	NOVEL	1
ENSMUSG00000032207	XLOC_072978	-3.03877	-1.59464	-12.7169	4.45365e-09	2.07591e-07	11.1852	PCG	lipase, hepatic [Source:MGI Symbol;Acc:MGI:96216]	9	70798129	70934808	-1	Lipc	protein_coding	ensembl	KNOWN	9
ENSMUSG00000024395	XLOC_033122	-3.03864	-2.98939	-9.2386	2.47917e-07	3.48576e-06	7.26514	PCG	LIM and senescent cell antigen like domains 2 [Source:MGI Symbol;Acc:MGI:2385067]	18	31931507	31958619	1	Lims2	protein_coding	ensembl	KNOWN	7
NA	XLOC_064486	-3.03477	-6.21887	-5.40601	9.27762e-05	0.000370954	1.57776	novel_lncRNA	NA	NA	NA	NA	NA	NA	NA	NA	NA	NA
NA	XLOC_054579	-3.03287	-5.43383	-5.29921	0.000112532	0.000435661	1.47087	novel_lncRNA	NA	NA	NA	NA	NA	NA	NA	NA	NA	NA
ENSMUSG00000046167	XLOC_070738	-3.03281	-3.0549	-4.11849	0.00104488	0.00286593	-0.680664	PCG	gliomedin [Source:MGI Symbol;Acc:MGI:2388361]	9	54286486	54341786	1	Gldn	protein_coding	ensembl_havana	KNOWN	5
ENSMUSG00000005148	XLOC_022313	-3.02976	4.95995	-21.3292	4.53145e-12	2.9328e-09	18.1351	PCG	Kruppel-like factor 5 [Source:MGI Symbol;Acc:MGI:1338056]	14	99298691	99313405	1	Klf5	protein_coding	ensembl	KNOWN	7
ENSMUSG00000054146	XLOC_013411	-3.02454	-3.68962	-5.34215	0.000104109	0.000407888	1.54346	PCG	keratin 15 [Source:MGI Symbol;Acc:MGI:96689]	11	100131758	100135928	-1	Krt15	protein_coding	ensembl_havana	KNOWN	8
NA	XLOC_076165	-3.02285	-6.53637	-4.55863	0.000446878	0.00139371	0.174643	novel_lncRNA	NA	NA	NA	NA	NA	NA	NA	NA	NA	NA
NA	XLOC_061734	-3.02057	-6.48455	-6.04202	3.03522e-05	0.000149318	2.59853	novel_lncRNA	NA	NA	NA	NA	NA	NA	NA	NA	NA	NA
ENSMUSG00000034837	XLOC_073542	-3.01988	-1.19657	-10.3867	5.85652e-08	1.21211e-06	8.7449	PCG	guanine nucleotide binding protein, alpha transducing 1 [Source:MGI Symbol;Acc:MGI:95778]	9	107674474	107679712	-1	Gnat1	protein_coding	ensembl_havana	KNOWN	8
NA	XLOC_045808	-3.01929	-8.01239	-3.19798	0.00645018	0.0136595	-2.16247	novel_lncRNA	NA	NA	NA	NA	NA	NA	NA	NA	NA	NA
ENSMUSG00000056755	XLOC_058091	-3.01929	-4.31437	-10.1249	8.04762e-08	1.51444e-06	8.18865	PCG	glutamate receptor, metabotropic 7 [Source:MGI Symbol;Acc:MGI:1351344]	6	110645581	111567230	1	Grm7	protein_coding	ensembl_havana	KNOWN	9
ENSMUSG00000038776	XLOC_004950	-3.01567	1.67363	-13.9726	1.30524e-09	8.91057e-08	12.5223	PCG	epoxide hydrolase 1, microsomal [Source:MGI Symbol;Acc:MGI:95405]	1	180976210	181020904	-1	Ephx1	protein_coding	ensembl_havana	KNOWN	9
ENSMUSG00000066500	XLOC_061921	-3.01564	-4.73985	-8.27685	9.2304e-07	9.41153e-06	6.03023	PCG	IZUMO family member 2 [Source:MGI Symbol;Acc:MGI:1922760]	7	44708743	44719842	1	Izumo2	protein_coding	ensembl	KNOWN	4
ENSMUSG00000026417	XLOC_001656	-3.0153	-6.9322	-2.91675	0.011268	0.0221112	-2.62339	PCG	polymeric immunoglobulin receptor [Source:MGI Symbol;Acc:MGI:103080]	1	130826684	130852249	1	Pigr	protein_coding	ensembl_havana	KNOWN	9
NA	XLOC_022174	-3.01498	-4.5797	-6.94228	6.86682e-06	4.52896e-05	4.1087	novel_lncRNA	NA	NA	NA	NA	NA	NA	NA	NA	NA	NA
NA	XLOC_029835	-3.01474	-6.91423	-3.44928	0.00391294	0.00887512	-1.7386	novel_lncRNA	NA	NA	NA	NA	NA	NA	NA	NA	NA	NA
NA	XLOC_058719	-3.01474	-2.83271	-11.0216	2.77931e-08	7.1042e-07	9.29932	novel_lncRNA	NA	NA	NA	NA	NA	NA	NA	NA	NA	NA
NA	XLOC_016070	-3.01347	-6.81814	-2.9605	0.010334	0.0205632	-2.5806	novel_lncRNA	NA	NA	NA	NA	NA	NA	NA	NA	NA	NA
ENSMUSG00000064263	XLOC_038117	-3.0117	-1.40232	-8.44514	7.27871e-07	7.80535e-06	6.28452	Ensembl_lncRNA	predicted gene 1631 [Source:MGI Symbol;Acc:MGI:2686477]	2	71719417	71730966	1	Gm1631	lincRNA	ensembl_havana	NOVEL	6
ENSMUSG00000032292	XLOC_072803	-3.01161	-6.81954	-3.79487	0.00197242	0.00492428	-1.14257	PCG	nuclear receptor subfamily 2, group E, member 3 [Source:MGI Symbol;Acc:MGI:1346317]	9	59942771	59960659	-1	Nr2e3	protein_coding	ensembl_havana	KNOWN	4
ENSMUSG00000084847	XLOC_072803	-3.01161	-6.81954	-3.79487	0.00197242	0.00492428	-1.14257	PCG	predicted gene 15507 [Source:MGI Symbol;Acc:MGI:3782955]	9	59957511	59961801	-1	Gm15507	processed_transcript	havana	PUTATIVE	3
NA	XLOC_043615	-3.0115	-5.9892	-5.06124	0.000173958	0.000629626	1.02494	novel_lncRNA	NA	NA	NA	NA	NA	NA	NA	NA	NA	NA
NA	XLOC_065518	-3.01071	-6.60514	-3.31466	0.00511422	0.0111638	-1.96974	novel_lncRNA	NA	NA	NA	NA	NA	NA	NA	NA	NA	NA
NA	XLOC_034007	-3.00947	-7.69923	-4.65183	0.000374297	0.00119835	0.244643	novel_lncRNA	NA	NA	NA	NA	NA	NA	NA	NA	NA	NA
ENSMUSG00000030359	XLOC_060437	-3.00938	-3.19989	-10.5583	4.77097e-08	1.04495e-06	8.95667	PCG	pregnancy zone protein [Source:MGI Symbol;Acc:MGI:87854]	6	128483567	128526720	-1	Pzp	protein_coding	ensembl_havana	KNOWN	10
ENSMUSG00000091345	XLOC_073485	-3.00879	0.459325	-11.698	1.30395e-08	4.25083e-07	10.2414	PCG	collagen, type VI, alpha 5 [Source:MGI Symbol;Acc:MGI:3648134]	9	105856078	105960643	-1	Col6a5	protein_coding	ensembl_havana	KNOWN	4
ENSMUSG00000053522	XLOC_061506	-3.00846	-3.65077	-7.76871	1.93026e-06	1.65482e-05	5.34114	PCG	lectin, galactose binding, soluble 7 [Source:MGI Symbol;Acc:MGI:1316742]	7	28863853	28866284	1	Lgals7	protein_coding	ensembl_havana	KNOWN	7
ENSMUSG00000021795	XLOC_023055	-3.00832	-3.79653	-4.14722	0.000987953	0.00273723	-0.568548	PCG	surfactant associated protein D [Source:MGI Symbol;Acc:MGI:109515]	14	41172212	41185198	-1	Sftpd	protein_coding	ensembl	KNOWN	9
ENSMUSG00000032495	XLOC_071674	-3.00305	3.12426	-12.6259	4.8873e-09	2.20396e-07	11.1183	PCG	leucine rich repeat containing 2 [Source:MGI Symbol;Acc:MGI:1921499]	9	110951545	110984066	1	Lrrc2	protein_coding	ensembl	KNOWN	4
ENSMUSG00000068099	XLOC_025088	-3.00258	-3.94967	-7.70305	2.12823e-06	1.78793e-05	5.25569	PCG	RIKEN cDNA 1500009C09 gene [Source:MGI Symbol;Acc:MGI:1923755]	15	82252397	82260753	1	1500009C09Rik	protein_coding	ensembl_havana	PUTATIVE	4
ENSMUSG00000019102	XLOC_009933	-2.99717	-1.62465	-9.15574	2.76543e-07	3.77346e-06	7.23844	PCG	aldehyde dehydrogenase family 3, subfamily A1 [Source:MGI Symbol;Acc:MGI:1353451]	11	61207537	61218421	1	Aldh3a1	protein_coding	ensembl_havana	KNOWN	6
ENSMUSG00000074813	XLOC_042031	-2.99697	-1.3815	-5.4182	9.0763e-05	0.00036402	1.50187	Ensembl_lncRNA	predicted gene 14005 [Source:MGI Symbol;Acc:MGI:3652191]	2	128195993	128429349	-1	Gm14005	processed_transcript	ensembl_havana	NOVEL	8
ENSMUSG00000035349	XLOC_014617	-2.99499	-7.28792	-1.83738	0.0874807	0.130518	-4.2477	PCG	melanoma inhibitory activity 2 [Source:MGI Symbol;Acc:MGI:2159614]	12	59095799	59109130	1	Mia2	protein_coding	ensembl_havana	KNOWN	5
ENSMUSG00000023120	XLOC_051525	-2.99395	-6.374	-3.28659	0.00540792	0.0117173	-2.03754	PCG	predicted gene 853 [Source:MGI Symbol;Acc:MGI:2685699]	4	130209109	130222401	-1	Gm853	protein_coding	ensembl_havana	KNOWN	9
NA	XLOC_058233	-2.99208	-3.5045	-6.69738	1.01759e-05	6.17371e-05	3.7535	novel_lncRNA	NA	NA	NA	NA	NA	NA	NA	NA	NA	NA
ENSMUSG00000010601	XLOC_026363	-2.98951	-5.27964	-3.39151	0.00438926	0.00977364	-1.91055	PCG	apolipoprotein L 7a [Source:MGI Symbol;Acc:MGI:1923011]	15	77388221	77399110	-1	Apol7a	protein_coding	ensembl_havana	KNOWN	9
NA	XLOC_007918	-2.98237	-6.39371	-5.7018	5.47963e-05	0.000242184	2.0927	novel_lncRNA	NA	NA	NA	NA	NA	NA	NA	NA	NA	NA
ENSMUSG00000042988	XLOC_013927	-2.98195	2.86059	-11.2729	2.08908e-08	5.82293e-07	9.59435	PCG	notum pectinacetylesterase homolog (Drosophila) [Source:MGI Symbol;Acc:MGI:1924833]	11	120653788	120661175	-1	Notum	protein_coding	ensembl_havana	KNOWN	6
ENSMUSG00000022227	XLOC_021864	-2.98027	-7.79211	-4.12274	0.00103626	0.00284583	-0.617439	PCG	mast cell protease 1 [Source:MGI Symbol;Acc:MGI:96937]	14	56017964	56020391	1	Mcpt1	protein_coding	ensembl	KNOWN	4
ENSMUSG00000086130	XLOC_051992	-2.97879	-5.39302	-9.11127	2.93331e-07	3.92737e-06	6.94729	Ensembl_lncRNA	predicted gene 16211 [Source:MGI Symbol;Acc:MGI:3802078]	4	147668518	147670854	-1	Gm16211	lincRNA	havana	NOVEL	1
NA	XLOC_002494	-2.97852	0.0554458	-13.1311	2.93799e-09	1.57073e-07	11.7134	novel_lncRNA	NA	NA	NA	NA	NA	NA	NA	NA	NA	NA
ENSMUSG00000000486	XLOC_066123	-2.97695	3.57944	-15.5644	3.14271e-10	3.28325e-08	13.8496	PCG	septin 1 [Source:MGI Symbol;Acc:MGI:1858916]	7	127214447	127218498	-1	Sept1	protein_coding	ensembl_havana	KNOWN	9
NA	XLOC_020412	-2.97694	-3.2061	-7.98411	1.4065e-06	1.29378e-05	5.65793	novel_lncRNA	NA	NA	NA	NA	NA	NA	NA	NA	NA	NA
NA	XLOC_020495	-2.97259	-5.50721	-5.04719	0.000178534	0.000644191	1.03801	novel_lncRNA	NA	NA	NA	NA	NA	NA	NA	NA	NA	NA
ENSMUSG00000044021	XLOC_025242	-2.97151	-6.94848	-5.93663	3.63851e-05	0.000173087	2.36987	PCG	mucin 19 [Source:MGI Symbol;Acc:MGI:2676278]	15	91838326	91934555	1	Muc19	processed_transcript	ensembl_havana	KNOWN	10
ENSMUSG00000047295	XLOC_025242	-2.97151	-6.94848	-5.93663	3.63851e-05	0.000173087	2.36987	PCG	submandibular gland protein C [Source:MGI Symbol;Acc:MGI:1859618]	15	91838265	91861438	1	Smgc	protein_coding	ensembl_havana	KNOWN	12
NA	XLOC_032630	-2.97078	-5.2244	-5.62518	6.27319e-05	0.000269944	1.93367	novel_lncRNA	NA	NA	NA	NA	NA	NA	NA	NA	NA	NA
NA	XLOC_052040	-2.96649	-5.16204	-5.48415	8.06343e-05	0.000330507	1.78042	novel_lncRNA	NA	NA	NA	NA	NA	NA	NA	NA	NA	NA
NA	XLOC_073041	-2.96374	-5.54911	-6.38648	1.69638e-05	9.3093e-05	3.20658	novel_lncRNA	NA	NA	NA	NA	NA	NA	NA	NA	NA	NA
NA	XLOC_055356	-2.96353	-6.35213	-3.8357	0.00181973	0.00460211	-1.07506	novel_lncRNA	NA	NA	NA	NA	NA	NA	NA	NA	NA	NA
NA	XLOC_018309	-2.96235	-4.57206	-8.10421	1.18183e-06	1.12828e-05	5.76587	novel_lncRNA	NA	NA	NA	NA	NA	NA	NA	NA	NA	NA
NA	XLOC_069160	-2.96185	-5.05513	-5.57938	6.8041e-05	0.000288143	1.89259	novel_lncRNA	NA	NA	NA	NA	NA	NA	NA	NA	NA	NA
ENSMUSG00000045629	XLOC_033540	-2.96071	-2.67668	-7.7244	2.06159e-06	1.74249e-05	5.27469	PCG	SH3 domain and tetratricopeptide repeats 2 [Source:MGI Symbol;Acc:MGI:2444417]	18	61953075	62015715	1	Sh3tc2	protein_coding	ensembl	KNOWN	7
ENSMUSG00000040610	XLOC_011872	-2.95814	-1.61832	-7.84664	1.72025e-06	1.52e-05	5.45359	PCG	T cell leukemia, homeobox 3 [Source:MGI Symbol;Acc:MGI:1351209]	11	33200752	33203589	-1	Tlx3	protein_coding	ensembl_havana	KNOWN	7
NA	XLOC_027815	-2.95777	-5.33818	-4.79963	0.000283179	0.000946077	0.609372	novel_lncRNA	NA	NA	NA	NA	NA	NA	NA	NA	NA	NA
ENSMUSG00000072934	XLOC_076146	-2.95688	-1.83126	-10.1515	7.78908e-08	1.48213e-06	8.47159	Ensembl_lncRNA	transient receptor potential cation channel, subfamily C, member 5, opposite strand [Source:MGI Symbol;Acc:MGI:3641805]	X	144456581	144477066	1	Trpc5os	antisense	ensembl_havana	NOVEL	6
NA	XLOC_047750	-2.95559	-6.64774	-4.27341	0.000773182	0.00222152	-0.344882	novel_lncRNA	NA	NA	NA	NA	NA	NA	NA	NA	NA	NA
ENSMUSG00000074388	XLOC_044415	-2.95509	-6.13282	-3.18058	0.00667712	0.0140769	-2.19135	Ensembl_lncRNA	predicted gene 5544 [Source:MGI Symbol;Acc:MGI:3648209]	3	97930173	97967018	1	Gm5544	lincRNA	ensembl_havana	KNOWN	3
NA	XLOC_014914	-2.95122	-5.0462	-7.0551	5.74432e-06	3.94458e-05	4.08803	novel_lncRNA	NA	NA	NA	NA	NA	NA	NA	NA	NA	NA
ENSMUSG00000084816	XLOC_042735	-2.95035	-6.05636	-8.7708	4.63893e-07	5.56646e-06	6.37608	Ensembl_lncRNA	predicted gene 11463 [Source:MGI Symbol;Acc:MGI:3650001]	2	165976757	165985924	-1	Gm11463	lincRNA	havana	NOVEL	1
ENSMUSG00000049044	XLOC_038127	-2.95016	-1.7549	-9.07523	3.07731e-07	4.07133e-06	7.14502	PCG	Rap guanine nucleotide exchange factor (GEF) 4 [Source:MGI Symbol;Acc:MGI:1917723]	2	71981240	72257474	1	Rapgef4	protein_coding	ensembl_havana	KNOWN	12
ENSMUSG00000044176	XLOC_033545	-2.9483	-2.52604	-7.73305	2.03523e-06	1.72527e-05	5.3028	PCG	serine peptidase inhibitor, Kazal type 10 [Source:MGI Symbol;Acc:MGI:3584533]	18	62548911	62661366	1	Spink10	protein_coding	ensembl_havana	KNOWN	7
ENSMUSG00000091744	XLOC_033545	-2.9483	-2.52604	-7.73305	2.03523e-06	1.72527e-05	5.3028	PCG	predicted gene, 17732 [Source:MGI Symbol;Acc:MGI:4937366]	18	62662108	62662928	1	Gm17732	protein_coding	ensembl	KNOWN	1
ENSMUSG00000079620	XLOC_027538	-2.94793	-5.88834	-4.01984	0.00126712	0.00337621	-0.751683	PCG	mucin 4 [Source:MGI Symbol;Acc:MGI:2153525]	16	32735886	32782391	1	Muc4	protein_coding	ensembl_havana	KNOWN	9
NA	XLOC_007027	-2.94677	-4.88958	-7.936	1.50881e-06	1.36916e-05	5.53216	novel_lncRNA	NA	NA	NA	NA	NA	NA	NA	NA	NA	NA
ENSMUSG00000071773	XLOC_076980	-2.94617	-4.34641	-11.7999	1.16708e-08	3.91146e-07	10.2149	PCG	reproductive homeobox 1 [Source:MGI Symbol;Acc:MGI:3580237]	X	37213804	37222258	-1	Rhox1	protein_coding	ensembl_havana	KNOWN	4
ENSMUSG00000027703	XLOC_043422	-2.94616	-0.38745	-12.7369	4.36405e-09	2.04704e-07	11.327	PCG	leucine-rich repeats and IQ motif containing 4 [Source:MGI Symbol;Acc:MGI:1915557]	3	30644507	30672431	1	Lrriq4	protein_coding	ensembl_havana	KNOWN	12
ENSMUSG00000049404	XLOC_045878	-2.94431	-2.23704	-6.63947	1.1181e-05	6.66145e-05	3.65611	PCG	retinoic acid receptor responder (tazarotene induced) 1 [Source:MGI Symbol;Acc:MGI:1924461]	3	67478972	67515523	-1	Rarres1	protein_coding	ensembl_havana	KNOWN	7
ENSMUSG00000038236	XLOC_059349	-2.94413	-2.16646	-7.57962	2.56072e-06	2.07051e-05	5.05051	PCG	homeobox A7 [Source:MGI Symbol;Acc:MGI:96179]	6	52214491	52221854	-1	Hoxa7	protein_coding	ensembl_havana	KNOWN	7
ENSMUSG00000028109	XLOC_044354	-2.94021	1.26554	-14.0121	1.25782e-09	8.74832e-08	12.522	PCG	HORMA domain containing 1 [Source:MGI Symbol;Acc:MGI:1915231]	3	95559677	95587671	1	Hormad1	protein_coding	ensembl_havana	KNOWN	10
ENSMUSG00000092008	XLOC_036666	-2.93935	-5.10521	-7.1658	4.82939e-06	3.44533e-05	4.42672	PCG	cytochrome P450, family 2, subfamily c, polypeptide 69 [Source:MGI Symbol;Acc:MGI:3721049]	19	39842660	39886769	-1	Cyp2c69	protein_coding	ensembl	KNOWN	1
NA	XLOC_045488	-2.93879	-3.09781	-11.0956	2.55391e-08	6.68202e-07	9.55193	novel_lncRNA	NA	NA	NA	NA	NA	NA	NA	NA	NA	NA
ENSMUSG00000085761	XLOC_049292	-2.93735	-6.91972	-3.51221	0.00345297	0.00796952	-1.6339	Ensembl_lncRNA	RIKEN cDNA 4930455G09 gene [Source:MGI Symbol;Acc:MGI:1926167]	4	142017898	142028996	1	4930455G09Rik	antisense	havana	NOVEL	1
NA	XLOC_056980	-2.93279	-5.61947	-6.98935	6.37272e-06	4.27552e-05	4.10511	novel_lncRNA	NA	NA	NA	NA	NA	NA	NA	NA	NA	NA
NA	XLOC_029125	-2.92946	-5.40878	-6.23251	2.19573e-05	0.000114359	2.9969	novel_lncRNA	NA	NA	NA	NA	NA	NA	NA	NA	NA	NA
ENSMUSG00000025355	XLOC_006965	-2.92718	-1.07855	-11.5607	1.51586e-08	4.69726e-07	10.0422	PCG	matrix metallopeptidase 19 [Source:MGI Symbol;Acc:MGI:1927899]	10	128790953	128800824	1	Mmp19	protein_coding	ensembl	KNOWN	6
ENSMUSG00000055789	XLOC_029068	-2.92632	-7.54602	-2.74134	0.0159195	0.0298416	-2.91395	PCG	RIKEN cDNA E330017A01 gene [Source:MGI Symbol;Acc:MGI:3045360]	16	58635167	58638739	-1	E330017A01Rik	protein_coding	ensembl_havana	KNOWN	7
NA	XLOC_037840	-2.92431	-6.7971	-2.55694	0.0228155	0.0408282	-3.20218	novel_lncRNA	NA	NA	NA	NA	NA	NA	NA	NA	NA	NA
ENSMUSG00000055632	XLOC_037637	-2.92296	-0.0849405	-10.7506	3.80384e-08	8.87245e-07	9.19409	PCG	hemicentin 2 [Source:MGI Symbol;Acc:MGI:2677838]	2	31314415	31460738	1	Hmcn2	protein_coding	ensembl_havana	KNOWN	13
NA	XLOC_052131	-2.92087	-2.38086	-9.59068	1.57077e-07	2.46496e-06	7.76778	novel_lncRNA	NA	NA	NA	NA	NA	NA	NA	NA	NA	NA
NA	XLOC_000089	-2.92078	-6.29125	-7.76655	1.93647e-06	1.6595e-05	5.0751	novel_lncRNA	NA	NA	NA	NA	NA	NA	NA	NA	NA	NA
ENSMUSG00000079471	XLOC_032085	-2.91828	1.11854	-13.0521	3.17792e-09	1.65513e-07	11.5764	PCG	predicted gene 7325 [Source:MGI Symbol;Acc:MGI:3649059]	17	45600967	45602102	-1	Gm7325	protein_coding	ensembl	KNOWN	3
ENSMUSG00000096972	XLOC_042847	-2.91821	-6.51766	-5.96685	3.45362e-05	0.000165748	2.50608	Ensembl_lncRNA	predicted gene, 26883 [Source:MGI Symbol;Acc:MGI:5477377]	2	169633646	169888503	-1	Gm26883	lincRNA	ensembl	KNOWN	3
NA	XLOC_000227	-2.91585	-6.44324	-5.1386	0.000150867	0.00055872	1.16847	novel_lncRNA	NA	NA	NA	NA	NA	NA	NA	NA	NA	NA
ENSMUSG00000075555	XLOC_025008	-2.91522	-2.21288	-9.80383	1.19887e-07	2.0414e-06	8.06827	Ensembl_lncRNA	predicted gene 10863 [Source:MGI Symbol;Acc:MGI:3641623]	15	79166041	79227524	1	Gm10863	antisense	havana	NOVEL	7
ENSMUSG00000075122	XLOC_027641	-2.91515	0.22993	-12.5421	5.32672e-09	2.31312e-07	11.1299	PCG	CD80 antigen [Source:MGI Symbol;Acc:MGI:101775]	16	38458933	38486933	1	Cd80	protein_coding	ensembl	KNOWN	4
ENSMUSG00000096960	XLOC_027414	-2.91487	-6.93561	-3.76228	0.00210356	0.00520542	-1.20518	Ensembl_lncRNA	RIKEN cDNA A230028O05 gene [Source:MGI Symbol;Acc:MGI:2442126]	16	25059639	25069058	1	A230028O05Rik	lincRNA	ensembl	KNOWN	1
NA	XLOC_054053	-2.91344	-6.47522	-5.49813	7.86435e-05	0.000323842	1.7219	novel_lncRNA	NA	NA	NA	NA	NA	NA	NA	NA	NA	NA
ENSMUSG00000031688	XLOC_069240	-2.91311	-1.25185	-10.4971	5.13105e-08	1.10313e-06	8.89876	PCG	POU domain, class 4, transcription factor 2 [Source:MGI Symbol;Acc:MGI:102524]	8	78433010	78436645	-1	Pou4f2	protein_coding	ensembl_havana	KNOWN	4
ENSMUSG00000028262	XLOC_047007	-2.91307	-6.36965	-3.18324	0.00664193	0.0140107	-2.24787	PCG	chloride channel calcium activated 2 [Source:MGI Symbol;Acc:MGI:1931471]	3	144796559	144819494	-1	Clca2	protein_coding	ensembl_havana	KNOWN	9
NA	XLOC_016272	-2.91251	-1.32171	-6.9725	6.54511e-06	4.35991e-05	4.04295	novel_lncRNA	NA	NA	NA	NA	NA	NA	NA	NA	NA	NA
NA	XLOC_068970	-2.91185	-4.16513	-9.13017	2.86067e-07	3.85833e-06	7.1573	novel_lncRNA	NA	NA	NA	NA	NA	NA	NA	NA	NA	NA
ENSMUSG00000041577	XLOC_004273	-2.90432	-2.50076	-6.38086	1.71235e-05	9.3784e-05	3.25217	PCG	proline arginine-rich end leucine-rich repeat [Source:MGI Symbol;Acc:MGI:2151110]	1	133910304	133921414	-1	Prelp	protein_coding	ensembl_havana	KNOWN	5
ENSMUSG00000035429	XLOC_063475	-2.90294	-6.6281	-3.61454	0.00281828	0.00668333	-1.46	PCG	protein tyrosine phosphatase, receptor type, H [Source:MGI Symbol;Acc:MGI:3026877]	7	4548612	4604041	-1	Ptprh	protein_coding	ensembl	KNOWN	9
ENSMUSG00000030523	XLOC_062141	-2.89977	1.23685	-4.66177	0.000367313	0.0011799	-0.212469	PCG	transient receptor potential cation channel, subfamily M, member 1 [Source:MGI Symbol;Acc:MGI:1330305]	7	64153835	64269775	1	Trpm1	protein_coding	ensembl_havana	KNOWN	14
NA	XLOC_058922	-2.8963	-7.26226	-3.46121	0.00382126	0.00868671	-1.71768	novel_lncRNA	NA	NA	NA	NA	NA	NA	NA	NA	NA	NA
NA	XLOC_071173	-2.89414	-5.88952	-4.70515	0.000338364	0.00109884	0.435842	novel_lncRNA	NA	NA	NA	NA	NA	NA	NA	NA	NA	NA
NA	XLOC_014820	-2.89356	-5.95017	-4.50883	0.000491464	0.00151278	0.105556	novel_lncRNA	NA	NA	NA	NA	NA	NA	NA	NA	NA	NA
ENSMUSG00000024749	XLOC_036361	-2.89309	-7.1569	-2.95616	0.0104231	0.0207146	-2.57032	PCG	transmembrane channel-like gene family 1 [Source:MGI Symbol;Acc:MGI:2151016]	19	20783458	20954202	-1	Tmc1	protein_coding	ensembl	KNOWN	8
ENSMUSG00000085395	XLOC_049254	-2.8924	-4.46743	-5.72962	5.2181e-05	0.000232669	2.19409	Ensembl_lncRNA	predicted gene 13056 [Source:MGI Symbol;Acc:MGI:3650725]	4	141278439	141279794	1	Gm13056	lincRNA	havana	NOVEL	1
ENSMUSG00000026177	XLOC_000940	-2.88875	-0.972946	-8.48633	6.871e-07	7.46489e-06	6.35095	PCG	solute carrier family 11 (proton-coupled divalent metal ion transporters), member 1 [Source:MGI Symbol;Acc:MGI:1345275]	1	74375195	74386062	1	Slc11a1	protein_coding	ensembl_havana	KNOWN	7
ENSMUSG00000037529	XLOC_003039	-2.8837	-6.81891	-2.95376	0.0104726	0.0207999	-2.57874	PCG	protease, serine 40 [Source:MGI Symbol;Acc:MGI:1270857]	1	34543968	34560943	-1	Prss40	protein_coding	ensembl_havana	KNOWN	9
ENSMUSG00000003665	XLOC_031353	-2.88342	-5.27625	-4.64003	0.000382773	0.0012216	0.328072	PCG	hyaluronan synthase1 [Source:MGI Symbol;Acc:MGI:106590]	17	17843328	17855188	-1	Has1	protein_coding	ensembl	KNOWN	6
ENSMUSG00000053613	XLOC_011312	-2.87993	-2.01611	-10.7893	3.6358e-08	8.55434e-07	9.19482	Ensembl_lncRNA	notum pectinacetylesterase homolog (Drosophila), opposite strand [Source:MGI Symbol;Acc:MGI:3698431]	11	120659157	120661815	1	Notumos	antisense	havana	KNOWN	6
ENSMUSG00000087193	XLOC_074289	-2.87522	1.79183	-19.9733	1.10524e-11	4.81099e-09	17.1924	Ensembl_lncRNA	predicted gene 14820 [Source:MGI Symbol;Acc:MGI:3713695]	X	8042943	8074619	1	Gm14820	antisense	havana	NOVEL	3
ENSMUSG00000047990	XLOC_072949	-2.87385	-5.17606	-5.25858	0.000121155	0.000464261	1.381	PCG	C2 calcium-dependent domain containing 4A [Source:MGI Symbol;Acc:MGI:3645763]	9	67830532	67832330	-1	C2cd4a	protein_coding	ensembl	KNOWN	5
NA	XLOC_061965	-2.87211	-4.4427	-5.57333	6.87763e-05	0.000290489	1.93197	novel_lncRNA	NA	NA	NA	NA	NA	NA	NA	NA	NA	NA
NA	XLOC_005700	-2.87081	-5.40279	-9.6722	1.41582e-07	2.2829e-06	7.65578	novel_lncRNA	NA	NA	NA	NA	NA	NA	NA	NA	NA	NA
ENSMUSG00000029661	XLOC_056654	-2.87057	3.74349	-7.01385	6.13045e-06	4.14811e-05	3.68239	PCG	collagen, type I, alpha 2 [Source:MGI Symbol;Acc:MGI:88468]	6	4504814	4541543	1	Col1a2	protein_coding	ensembl_havana	KNOWN	12
ENSMUSG00000003420	XLOC_064589	-2.8704	0.462021	-11.7245	1.26678e-08	4.17031e-07	10.2761	PCG	Fc receptor, IgG, alpha chain transporter [Source:MGI Symbol;Acc:MGI:103017]	7	45092993	45103822	-1	Fcgrt	protein_coding	ensembl	KNOWN	7
ENSMUSG00000052353	XLOC_065327	-2.87035	-0.558893	-6.1084	2.70984e-05	0.000136024	2.73366	PCG	cell migration inducing protein, hyaluronan binding [Source:MGI Symbol;Acc:MGI:2443629]	7	83932857	84086502	-1	Cemip	protein_coding	ensembl_havana	KNOWN	9
ENSMUSG00000055027	XLOC_059665	-2.86998	-0.848356	-13.7877	1.55424e-09	1.00244e-07	12.2526	PCG	SET and MYND domain containing 1 [Source:MGI Symbol;Acc:MGI:104790]	6	71213940	71322233	-1	Smyd1	protein_coding	ensembl_havana	KNOWN	13
ENSMUSG00000039395	XLOC_003529	-2.86988	4.67903	-20.8157	6.31072e-12	3.41503e-09	17.805	PCG	melanoregulin [Source:MGI Symbol;Acc:MGI:2151839]	1	72159442	72212307	-1	Mreg	protein_coding	ensembl_havana	KNOWN	8
NA	XLOC_040919	-2.8698	-2.20515	-8.22206	9.9797e-07	9.96488e-06	5.9918	novel_lncRNA	NA	NA	NA	NA	NA	NA	NA	NA	NA	NA
ENSMUSG00000040935	XLOC_051837	-2.86974	-4.29094	-6.97852	6.48302e-06	4.33249e-05	4.18405	PCG	peptidyl arginine deiminase, type VI [Source:MGI Symbol;Acc:MGI:2655198]	4	140727355	140742643	-1	Padi6	protein_coding	ensembl_havana	KNOWN	8
NA	XLOC_052147	-2.86915	-4.18741	-4.43948	0.000561303	0.00169444	-0.0564723	novel_lncRNA	NA	NA	NA	NA	NA	NA	NA	NA	NA	NA
NA	XLOC_065220	-2.86889	-4.70052	-5.61967	6.33477e-05	0.000272119	2.01107	novel_lncRNA	NA	NA	NA	NA	NA	NA	NA	NA	NA	NA
ENSMUSG00000101801	XLOC_008531	-2.86833	-5.31825	-8.02203	1.33105e-06	1.24084e-05	5.53468	Ensembl_lncRNA	RIKEN cDNA 1700020G17 gene [Source:MGI Symbol;Acc:MGI:1922880]	10	110784585	110896550	-1	1700020G17Rik	antisense	havana	KNOWN	2
ENSMUSG00000099413	XLOC_003248	-2.8683	-3.45902	-8.19431	1.03836e-06	1.02619e-05	5.87318	Ensembl_lncRNA	predicted gene, 17767 [Source:MGI Symbol;Acc:MGI:5009931]	1	51507086	51596718	-1	Gm17767	lincRNA	havana	NOVEL	1
NA	XLOC_076045	-2.86741	-6.50349	-5.59799	6.58288e-05	0.000280766	1.8347	novel_lncRNA	NA	NA	NA	NA	NA	NA	NA	NA	NA	NA
NA	XLOC_050739	-2.86465	-5.85108	-5.65079	5.99536e-05	0.000260209	1.90146	novel_lncRNA	NA	NA	NA	NA	NA	NA	NA	NA	NA	NA
ENSMUSG00000055148	XLOC_067488	-2.86403	5.87049	-13.4708	2.10635e-09	1.23308e-07	11.6298	PCG	Kruppel-like factor 2 (lung) [Source:MGI Symbol;Acc:MGI:1342772]	8	72319033	72321656	1	Klf2	protein_coding	ensembl_havana	KNOWN	7
NA	XLOC_069431	-2.86375	-4.74237	-6.68032	1.04617e-05	6.31258e-05	3.68779	novel_lncRNA	NA	NA	NA	NA	NA	NA	NA	NA	NA	NA
ENSMUSG00000032346	XLOC_073118	-2.86312	3.2356	-19.0802	2.05209e-11	6.23694e-09	16.6224	PCG	oocyte expressed protein [Source:MGI Symbol;Acc:MGI:1915218]	9	78376109	78378725	-1	Ooep	protein_coding	ensembl_havana	KNOWN	7
NA	XLOC_040187	-2.86068	-4.50162	-9.26765	2.3864e-07	3.38753e-06	7.26792	novel_lncRNA	NA	NA	NA	NA	NA	NA	NA	NA	NA	NA
NA	XLOC_023947	-2.85998	-5.80258	-5.674	5.75469e-05	0.000251932	2.07132	novel_lncRNA	NA	NA	NA	NA	NA	NA	NA	NA	NA	NA
ENSMUSG00000073821	XLOC_047990	-2.85978	-6.80369	-2.89635	0.0117315	0.0229045	-2.66725	Ensembl_lncRNA	RIKEN cDNA 8030451A03 gene [Source:MGI Symbol;Acc:MGI:1915353]	4	63979854	64149924	1	8030451A03Rik	processed_transcript	ensembl_havana	KNOWN	7
ENSMUSG00000066975	XLOC_055830	-2.85912	-5.71878	-4.80059	0.00028267	0.000944802	0.615291	PCG	crystallin, beta A4 [Source:MGI Symbol;Acc:MGI:102716]	5	112246493	112252518	-1	Cryba4	protein_coding	ensembl_havana	KNOWN	8
ENSMUSG00000028063	XLOC_046093	-2.85795	3.96144	-21.2966	4.62649e-12	2.9328e-09	18.1302	PCG	lamin A [Source:MGI Symbol;Acc:MGI:96794]	3	88481148	88509956	-1	Lmna	protein_coding	ensembl_havana	KNOWN	11
NA	XLOC_060398	-2.8575	-2.63885	-8.83905	4.22743e-07	5.18772e-06	6.75971	novel_lncRNA	NA	NA	NA	NA	NA	NA	NA	NA	NA	NA
NA	XLOC_051834	-2.85346	-4.50416	-7.7167	2.08537e-06	1.75991e-05	5.20089	novel_lncRNA	NA	NA	NA	NA	NA	NA	NA	NA	NA	NA
NA	XLOC_043183	-2.85315	-5.41664	-4.94916	0.000214115	0.000749537	0.872846	novel_lncRNA	NA	NA	NA	NA	NA	NA	NA	NA	NA	NA
ENSMUSG00000018927	XLOC_012936	-2.85207	-6.12173	-3.88276	0.00165859	0.00425719	-0.992778	PCG	chemokine (C-C motif) ligand 6 [Source:MGI Symbol;Acc:MGI:98263]	11	83587882	83593087	-1	Ccl6	protein_coding	ensembl_havana	KNOWN	3
NA	XLOC_022779	-2.85188	-4.70947	-6.18831	2.36601e-05	0.000121939	2.93153	novel_lncRNA	NA	NA	NA	NA	NA	NA	NA	NA	NA	NA
ENSMUSG00000030798	XLOC_064598	-2.85163	0.807089	-11.8623	1.09091e-08	3.74674e-07	10.4248	PCG	CD37 antigen [Source:MGI Symbol;Acc:MGI:88330]	7	45233632	45239115	-1	Cd37	protein_coding	ensembl_havana	KNOWN	9
NA	XLOC_025970	-2.84981	-5.16927	-5.41951	9.05498e-05	0.000363428	1.67517	novel_lncRNA	NA	NA	NA	NA	NA	NA	NA	NA	NA	NA
ENSMUSG00000085295	XLOC_049738	-2.84896	-6.89129	-4.31149	0.000718262	0.00208615	-0.269569	Ensembl_lncRNA	RIKEN cDNA 4930430E12 gene [Source:MGI Symbol;Acc:MGI:1918889]	4	6352105	6357530	-1	4930430E12Rik	antisense	havana	KNOWN	3
ENSMUSG00000086804	XLOC_056938	-2.84844	-4.02347	-6.22992	2.20537e-05	0.000114833	3.00802	Ensembl_lncRNA	predicted gene 13847 [Source:MGI Symbol;Acc:MGI:3651994]	6	31605211	31743316	1	Gm13847	lincRNA	havana	NOVEL	3
NA	XLOC_007382	-2.84688	1.68507	-15.6093	3.02485e-10	3.19582e-08	13.9697	novel_lncRNA	NA	NA	NA	NA	NA	NA	NA	NA	NA	NA
ENSMUSG00000097134	XLOC_007886	-2.84651	1.36722	-13.8525	1.46157e-09	9.63606e-08	12.4108	Ensembl_lncRNA	RIKEN cDNA 1110002J07 gene [Source:MGI Symbol;Acc:MGI:1915738]	10	66912489	66920258	-1	1110002J07Rik	lincRNA	ensembl	KNOWN	1
ENSMUSG00000017002	XLOC_042684	-2.84586	-4.54098	-3.82599	0.00185491	0.00467457	-1.09383	PCG	secretory leukocyte peptidase inhibitor [Source:MGI Symbol;Acc:MGI:109297]	2	164354070	164389095	-1	Slpi	protein_coding	ensembl_havana	KNOWN	10
NA	XLOC_077478	-2.84565	-6.17332	-3.87325	0.00168996	0.00432469	-1.00727	novel_lncRNA	NA	NA	NA	NA	NA	NA	NA	NA	NA	NA
ENSMUSG00000026450	XLOC_001762	-2.84475	-4.39984	-5.26568	0.000119601	0.000459814	1.41159	PCG	chitinase 1 (chitotriosidase) [Source:MGI Symbol;Acc:MGI:1919134]	1	134111242	134151540	1	Chit1	protein_coding	ensembl_havana	KNOWN	10
ENSMUSG00000101344	XLOC_003551	-2.83929	-5.44566	-4.68903	0.000348835	0.00112987	0.287201	Ensembl_lncRNA	predicted gene 29183 [Source:MGI Symbol;Acc:MGI:5579889]	1	73750321	73841917	-1	Gm29183	lincRNA	havana	NOVEL	1
ENSMUSG00000073418	XLOC_031835	-2.83819	-3.26781	-9.56407	1.62518e-07	2.52682e-06	7.53801	PCG	complement component 4B (Chido blood group) [Source:MGI Symbol;Acc:MGI:88228]	17	34728380	34743882	-1	C4b	protein_coding	ensembl_havana	KNOWN	4
NA	XLOC_019937	-2.8309	-4.39011	-9.14261	2.81391e-07	3.81615e-06	7.1088	novel_lncRNA	NA	NA	NA	NA	NA	NA	NA	NA	NA	NA
NA	XLOC_024836	-2.83066	-5.08521	-7.31768	3.81636e-06	2.85001e-05	4.67899	novel_lncRNA	NA	NA	NA	NA	NA	NA	NA	NA	NA	NA
ENSMUSG00000041062	XLOC_029945	-2.82997	-3.75234	-8.21166	1.01291e-06	1.00778e-05	5.92082	PCG	mesothelin-like [Source:MGI Symbol;Acc:MGI:3607710]	17	25736040	25748330	1	Mslnl	protein_coding	ensembl	KNOWN	6
NA	XLOC_015037	-2.82785	-5.36887	-5.20795	0.000132874	0.00050331	1.3107	novel_lncRNA	NA	NA	NA	NA	NA	NA	NA	NA	NA	NA
NA	XLOC_034117	-2.82585	-5.52216	-3.83359	0.00182731	0.0046176	-1.07424	novel_lncRNA	NA	NA	NA	NA	NA	NA	NA	NA	NA	NA
ENSMUSG00000087658	XLOC_057324	-2.8249	-0.592333	-8.29393	9.00911e-07	9.22831e-06	6.07459	Ensembl_lncRNA	Hoxa transcript antisense RNA, myeloid-specific 1 [Source:MGI Symbol;Acc:MGI:3705155]	6	52156902	52162119	1	Hotairm1	antisense	havana	NOVEL	2
ENSMUSG00000087556	XLOC_027255	-2.82434	-6.24817	-4.07141	0.00114549	0.00309751	-0.671154	Ensembl_lncRNA	predicted gene 15764 [Source:MGI Symbol;Acc:MGI:3783206]	16	18416682	18421997	1	Gm15764	processed_transcript	havana	KNOWN	1
NA	XLOC_032322	-2.82205	-4.57436	-5.04595	0.000178943	0.000645456	1.02996	novel_lncRNA	NA	NA	NA	NA	NA	NA	NA	NA	NA	NA
ENSMUSG00000033122	XLOC_019939	-2.82043	-5.94368	-4.83641	0.000264295	0.000893208	0.674675	PCG	hydroxysteroid (17-beta) dehydrogenase 3 [Source:MGI Symbol;Acc:MGI:107177]	13	64058274	64089201	-1	Hsd17b3	protein_coding	ensembl	KNOWN	9
ENSMUSG00000005124	XLOC_024797	-2.81983	0.210147	-6.83087	8.20401e-06	5.20213e-05	3.76786	PCG	WNT1 inducible signaling pathway protein 1 [Source:MGI Symbol;Acc:MGI:1197008]	15	66891320	66923201	1	Wisp1	protein_coding	ensembl_havana	KNOWN	5
ENSMUSG00000042357	XLOC_051476	-2.81836	2.10912	-12.2053	7.56572e-09	2.90416e-07	10.7607	PCG	gap junction protein, beta 5 [Source:MGI Symbol;Acc:MGI:95723]	4	127354809	127358181	-1	Gjb5	protein_coding	ensembl_havana	KNOWN	2
NA	XLOC_042840	-2.81738	-3.15487	-9.57081	1.61121e-07	2.51392e-06	7.7785	novel_lncRNA	NA	NA	NA	NA	NA	NA	NA	NA	NA	NA
ENSMUSG00000039830	XLOC_028078	-2.81728	-5.95272	-3.55242	0.003188	0.0074361	-1.59092	PCG	oligodendrocyte transcription factor 2 [Source:MGI Symbol;Acc:MGI:1355331]	16	91225550	91228677	1	Olig2	protein_coding	ensembl_havana	KNOWN	8
ENSMUSG00000027460	XLOC_039356	-2.8172	-4.83104	-5.9142	3.78239e-05	0.000178656	2.49511	PCG	angiopoietin 4 [Source:MGI Symbol;Acc:MGI:1336887]	2	151911210	151945337	1	Angpt4	protein_coding	ensembl_havana	KNOWN	7
ENSMUSG00000030310	XLOC_058136	-2.81678	1.01804	-9.8253	1.16698e-07	2.00246e-06	8.0721	PCG	solute carrier family 6 (neurotransmitter transporter, GABA), member 1 [Source:MGI Symbol;Acc:MGI:95627]	6	114282635	114317522	1	Slc6a1	protein_coding	ensembl	KNOWN	8
ENSMUSG00000050370	XLOC_036556	-2.8166	-3.31669	-4.99111	0.000198065	0.000702554	0.929197	PCG	cholesterol 25-hydroxylase [Source:MGI Symbol;Acc:MGI:1333869]	19	34473786	34475135	-1	Ch25h	protein_coding	ensembl	KNOWN	4
ENSMUSG00000050014	XLOC_026372	-2.81457	-5.37813	-4.31709	0.000710539	0.00206696	-0.233074	PCG	apolipoprotein L 10B [Source:MGI Symbol;Acc:MGI:3043522]	15	77584158	77596125	-1	Apol10b	protein_coding	ensembl_havana	KNOWN	7
ENSMUSG00000034239	XLOC_013575	-2.81401	-6.27167	-4.89024	0.000238969	0.000822145	0.73478	PCG	predicted gene 884 [Source:MGI Symbol;Acc:MGI:2685730]	11	103534577	103621140	-1	Gm884	protein_coding	ensembl_havana	NOVEL	10
ENSMUSG00000053909	XLOC_074701	-2.8135	-3.44349	-7.82667	1.77165e-06	1.55465e-05	5.43283	PCG	reproductive homeobox 10 [Source:MGI Symbol;Acc:MGI:3580249]	X	38066475	38071691	1	Rhox10	protein_coding	ensembl_havana	KNOWN	8
ENSMUSG00000027022	XLOC_038036	-2.81263	-3.54178	-6.47752	1.45859e-05	8.24925e-05	3.3907	PCG	xin actin-binding repeat containing 2 [Source:MGI Symbol;Acc:MGI:2685198]	2	67446002	67526614	1	Xirp2	protein_coding	ensembl_havana	KNOWN	9
ENSMUSG00000075314	XLOC_038036	-2.81263	-3.54178	-6.47752	1.45859e-05	8.24925e-05	3.3907	PCG	predicted gene 1322 [Source:MGI Symbol;Acc:MGI:2686168]	2	67173834	67184950	1	Gm1322	lincRNA	ensembl_havana	NOVEL	4
NA	XLOC_041715	-2.81054	-6.60827	-4.60929	0.000405784	0.00128488	0.248475	novel_lncRNA	NA	NA	NA	NA	NA	NA	NA	NA	NA	NA
ENSMUSG00000084890	XLOC_010831	-2.81023	-6.81137	-3.15696	0.00699815	0.0146604	-2.23503	Ensembl_lncRNA	RIKEN cDNA A830036E02 gene [Source:MGI Symbol;Acc:MGI:3686876]	11	99416956	99425497	1	A830036E02Rik	antisense	havana	NOVEL	1
NA	XLOC_064630	-2.80689	-4.37776	-6.97458	6.52363e-06	4.34784e-05	4.1803	novel_lncRNA	NA	NA	NA	NA	NA	NA	NA	NA	NA	NA
ENSMUSG00000087094	XLOC_052086	-2.80616	-6.59085	-3.07887	0.00817243	0.0167694	-2.37286	Ensembl_lncRNA	predicted gene 13093 [Source:MGI Symbol;Acc:MGI:3650866]	4	150113879	150119263	-1	Gm13093	lincRNA	havana	NOVEL	1
NA	XLOC_062932	-2.8059	-6.33616	-4.67813	0.000356103	0.00114922	0.399198	novel_lncRNA	NA	NA	NA	NA	NA	NA	NA	NA	NA	NA
ENSMUSG00000021208	XLOC_016734	-2.80556	-5.04135	-2.78263	0.0146793	0.027832	-2.89826	PCG	interferon, alpha-inducible protein 27 like 2B [Source:MGI Symbol;Acc:MGI:1916390]	12	103450898	103457223	-1	Ifi27l2b	protein_coding	ensembl_havana	KNOWN	9
ENSMUSG00000099065	XLOC_050262	-2.80406	-3.50017	-4.58084	0.000428361	0.00134523	0.152665	Ensembl_lncRNA	predicted gene, 19980 [Source:MGI Symbol;Acc:MGI:5012165]	4	44524757	44529159	-1	Gm19980	lincRNA	havana	NOVEL	1
ENSMUSG00000058427	XLOC_053315	-2.80404	-6.34377	-4.42561	0.000576459	0.00173305	-0.0482809	PCG	chemokine (C-X-C motif) ligand 2 [Source:MGI Symbol;Acc:MGI:1340094]	5	90903899	90905909	1	Cxcl2	protein_coding	ensembl	KNOWN	7
NA	XLOC_008478	-2.80402	-7.19053	-5.6364	6.14985e-05	0.000265978	1.83719	novel_lncRNA	NA	NA	NA	NA	NA	NA	NA	NA	NA	NA
NA	XLOC_072787	-2.80327	-2.55484	-11.2444	2.15723e-08	5.93312e-07	9.5726	novel_lncRNA	NA	NA	NA	NA	NA	NA	NA	NA	NA	NA
ENSMUSG00000094651	XLOC_001311	-2.8025	-6.2248	-4.36983	0.000641776	0.00189545	-0.16125	PCG	galactose-3-O-sulfotransferase 2 [Source:MGI Symbol;Acc:MGI:2685834]	1	93861306	93876494	1	Gal3st2	protein_coding	ensembl_havana	KNOWN	2
ENSMUSG00000047894	XLOC_023306	-2.80199	-6.61359	-3.23425	0.00600124	0.0128411	-2.10201	PCG	angiogenin, ribonuclease A family, member 2 [Source:MGI Symbol;Acc:MGI:104984]	14	51195486	51195923	-1	Ang2	protein_coding	ensembl	KNOWN	1
NA	XLOC_068646	-2.80132	-6.95226	-4.09647	0.00109076	0.00297453	-0.621614	novel_lncRNA	NA	NA	NA	NA	NA	NA	NA	NA	NA	NA
ENSMUSG00000057191	XLOC_070249	-2.79998	-6.26715	-4.35495	0.000660457	0.00194164	-0.189927	PCG	cDNA sequence AB124611 [Source:MGI Symbol;Acc:MGI:3043001]	9	21526176	21545333	1	AB124611	protein_coding	ensembl_havana	KNOWN	9
ENSMUSG00000070837	XLOC_060936	-2.79948	0.571448	-7.35662	3.59458e-06	2.71268e-05	4.54277	PCG	aurora kinase C [Source:MGI Symbol;Acc:MGI:1321119]	7	6995443	7002945	1	Aurkc	protein_coding	ensembl	KNOWN	4
NA	XLOC_045474	-2.79919	-5.73262	-3.00523	0.00945776	0.0190179	-2.54194	novel_lncRNA	NA	NA	NA	NA	NA	NA	NA	NA	NA	NA
ENSMUSG00000022875	XLOC_027384	-2.79834	-2.40041	-10.7292	3.90058e-08	9.03362e-07	9.0813	PCG	kininogen 1 [Source:MGI Symbol;Acc:MGI:1097705]	16	23057865	23082068	1	Kng1	protein_coding	ensembl_havana	KNOWN	13
NA	XLOC_018799	-2.79561	-6.01928	-4.32104	0.000705127	0.00205364	-0.221227	novel_lncRNA	NA	NA	NA	NA	NA	NA	NA	NA	NA	NA
ENSMUSG00000021456	XLOC_019916	-2.79498	-3.06165	-8.49343	6.8032e-07	7.41369e-06	6.36874	PCG	fructose bisphosphatase 2 [Source:MGI Symbol;Acc:MGI:95491]	13	62836884	62858400	-1	Fbp2	protein_coding	ensembl	KNOWN	7
ENSMUSG00000062713	XLOC_028139	-2.79482	-3.60031	-3.23375	0.00600731	0.0128516	-2.31317	PCG	single-minded homolog 2 (Drosophila) [Source:MGI Symbol;Acc:MGI:98307]	16	94085260	94127032	1	Sim2	protein_coding	ensembl	KNOWN	7
NA	XLOC_069280	-2.79354	-5.55505	-5.53726	7.33368e-05	0.00030592	1.87408	novel_lncRNA	NA	NA	NA	NA	NA	NA	NA	NA	NA	NA
NA	XLOC_002737	-2.79349	-7.22604	-2.74007	0.0159593	0.0298985	-2.92102	novel_lncRNA	NA	NA	NA	NA	NA	NA	NA	NA	NA	NA
ENSMUSG00000084902	XLOC_022716	-2.79325	-4.54466	-10.8297	3.46884e-08	8.32035e-07	9.14364	PCG	predicted gene 281 [Source:MGI Symbol;Acc:MGI:2685127]	14	13814949	13914478	-1	Gm281	protein_coding	havana	KNOWN	1
ENSMUSG00000101029	XLOC_061580	-2.791	-6.45897	-3.72011	0.00228646	0.00558403	-1.27253	Ensembl_lncRNA	predicted gene 29439 [Source:MGI Symbol;Acc:MGI:5580145]	7	30872733	30873333	1	Gm29439	antisense	havana	NOVEL	1
ENSMUSG00000004359	XLOC_008327	-2.79061	-2.42247	-10.6223	4.42315e-08	9.93285e-07	9.03544	PCG	Spi-C transcription factor (Spi-1/PU.1 related) [Source:MGI Symbol;Acc:MGI:1341168]	10	88674772	88685015	-1	Spic	protein_coding	ensembl_havana	KNOWN	12
ENSMUSG00000085823	XLOC_051769	-2.79007	-4.29575	-8.77549	4.60933e-07	5.53993e-06	6.70176	Ensembl_lncRNA	predicted gene 13012 [Source:MGI Symbol;Acc:MGI:3652270]	4	137882370	137883937	-1	Gm13012	antisense	havana	NOVEL	3
ENSMUSG00000059280	XLOC_027242	-2.7889	-7.69973	-2.23798	0.0420039	0.0690633	-3.72639	PCG	pre-B lymphocyte gene 2 [Source:MGI Symbol;Acc:MGI:98937]	16	17980565	17981080	1	Vpreb2	protein_coding	ensembl	KNOWN	3
NA	XLOC_031067	-2.78795	-3.71629	-6.11589	2.67552e-05	0.00013479	2.80357	novel_lncRNA	NA	NA	NA	NA	NA	NA	NA	NA	NA	NA
ENSMUSG00000067724	XLOC_054738	-2.78667	-1.75576	-7.97988	1.41521e-06	1.30017e-05	5.65877	PCG	gastrulation brain homeobox 1 [Source:MGI Symbol;Acc:MGI:95667]	5	24502757	24527202	-1	Gbx1	protein_coding	ensembl_havana	KNOWN	5
ENSMUSG00000030116	XLOC_058267	-2.78639	0.016191	-14.7221	6.56345e-10	5.57943e-08	13.1811	PCG	microfibrillar associated protein 5 [Source:MGI Symbol;Acc:MGI:1354387]	6	122505845	122529290	1	Mfap5	protein_coding	ensembl_havana	KNOWN	10
NA	XLOC_072227	-2.78506	-5.13393	-4.33672	0.000684095	0.00200254	-0.19382	novel_lncRNA	NA	NA	NA	NA	NA	NA	NA	NA	NA	NA
ENSMUSG00000021091	XLOC_015226	-2.78448	-5.94995	-3.48523	0.00364312	0.00834158	-1.7245	PCG	serine (or cysteine) peptidase inhibitor, clade A, member 3N [Source:MGI Symbol;Acc:MGI:105045]	12	104406729	104414329	1	Serpina3n	protein_coding	ensembl_havana	KNOWN	8
ENSMUSG00000051747	XLOC_041120	-2.78436	0.588457	-10.2875	6.60094e-08	1.3218e-06	8.5762	PCG	titin [Source:MGI Symbol;Acc:MGI:98864]	2	76703980	76982547	-1	Ttn	protein_coding	ensembl_havana	KNOWN	10
ENSMUSG00000086018	XLOC_040122	-2.78302	-5.31651	-5.01016	0.000191193	0.000681884	0.946843	Ensembl_lncRNA	predicted gene 13179 [Source:MGI Symbol;Acc:MGI:3701958]	2	4586024	4587287	-1	Gm13179	antisense	havana	NOVEL	3
ENSMUSG00000022181	XLOC_024190	-2.78295	-7.38405	-2.43998	0.0285977	0.0495866	-3.40736	PCG	complement component 6 [Source:MGI Symbol;Acc:MGI:88233]	15	4727175	4815456	1	C6	protein_coding	ensembl_havana	KNOWN	11
ENSMUSG00000028680	XLOC_051204	-2.78251	3.69878	-23.2431	1.40438e-12	1.83288e-09	19.3009	PCG	polo-like kinase 3 [Source:MGI Symbol;Acc:MGI:109604]	4	117128655	117133963	-1	Plk3	protein_coding	ensembl_havana	KNOWN	10
ENSMUSG00000004613	XLOC_061865	-2.7802	-1.7409	-8.78284	4.56341e-07	5.50338e-06	6.75201	PCG	lens intrinsic membrane protein 2 [Source:MGI Symbol;Acc:MGI:104698]	7	43430088	43435991	1	Lim2	protein_coding	ensembl_havana	KNOWN	6
ENSMUSG00000093639	XLOC_061865	-2.7802	-1.7409	-8.78284	4.56341e-07	5.50338e-06	6.75201	PCG	lens intrinsic membrane protein 2 [Source:MGI Symbol;Acc:MGI:104698]	7	43427670	43435991	1	Lim2	protein_coding	havana	NOVEL	2
ENSMUSG00000097437	XLOC_061865	-2.7802	-1.7409	-8.78284	4.56341e-07	5.50338e-06	6.75201	PCG	lens intrinsic membrane protein 2 [Source:MGI Symbol;Acc:MGI:104698]	7	43427622	43428873	1	Lim2	protein_coding	havana	NOVEL	2
ENSMUSG00000028520	XLOC_051001	-2.77954	-7.29051	-4.62666	0.00039261	0.00124917	0.267391	PCG	RIKEN cDNA 4921539E11 gene [Source:MGI Symbol;Acc:MGI:1918191]	4	103230445	103290863	-1	4921539E11Rik	protein_coding	ensembl_havana	KNOWN	8
ENSMUSG00000038045	XLOC_032537	-2.77936	0.927439	-17.5737	6.21195e-11	1.27615e-08	15.5031	PCG	sulfotransferase family, cytosolic, 6B, member 1 [Source:MGI Symbol;Acc:MGI:1920921]	17	78883938	78906992	-1	Sult6b1	protein_coding	ensembl_havana	KNOWN	10
ENSMUSG00000026012	XLOC_000742	-2.77857	-4.40717	-4.52495	0.000476549	0.00147238	0.134168	PCG	CD28 antigen [Source:MGI Symbol;Acc:MGI:88327]	1	60716800	60773359	1	Cd28	protein_coding	ensembl_havana	KNOWN	2
ENSMUSG00000043822	XLOC_008149	-2.77757	-0.26146	-9.00198	3.39362e-07	4.39405e-06	7.03034	PCG	ADAMTS-like 5 [Source:MGI Symbol;Acc:MGI:1913798]	10	80339110	80348412	-1	Adamtsl5	protein_coding	ensembl_havana	KNOWN	14
NA	XLOC_000915	-2.77624	-5.94508	-5.07368	0.000170014	0.000618477	1.08708	novel_lncRNA	NA	NA	NA	NA	NA	NA	NA	NA	NA	NA
ENSMUSG00000000120	XLOC_013191	-2.77617	2.68628	-8.7145	5.01038e-07	5.92566e-06	6.35707	PCG	nerve growth factor receptor (TNFR superfamily, member 16) [Source:MGI Symbol;Acc:MGI:97323]	11	95568818	95587735	-1	Ngfr	protein_coding	ensembl_havana	KNOWN	6
ENSMUSG00000038094	XLOC_028660	-2.77597	-3.8815	-5.83026	4.37587e-05	0.000201751	2.33385	PCG	ATPase type 13A4 [Source:MGI Symbol;Acc:MGI:1924456]	16	29395853	29544864	-1	Atp13a4	protein_coding	ensembl_havana	KNOWN	11
ENSMUSG00000085058	XLOC_057044	-2.77542	-3.73988	-8.85816	4.11924e-07	5.07978e-06	6.85337	Ensembl_lncRNA	RIKEN cDNA 8030453O22 gene [Source:MGI Symbol;Acc:MGI:1924459]	6	39527513	39544486	1	8030453O22Rik	antisense	havana	NOVEL	1
ENSMUSG00000064308	XLOC_031953	-2.77535	1.89997	-11.1293	2.45755e-08	6.4989e-07	9.47277	PCG	RIKEN cDNA 2410137M14 gene [Source:MGI Symbol;Acc:MGI:1924047]	17	36977701	36981237	-1	2410137M14Rik	protein_coding	ensembl_havana	KNOWN	6
ENSMUSG00000024486	XLOC_034257	-2.77528	3.25179	-17.7473	5.4438e-11	1.18413e-08	15.6795	PCG	heparin-binding EGF-like growth factor [Source:MGI Symbol;Acc:MGI:96070]	18	36504929	36515805	-1	Hbegf	protein_coding	ensembl	KNOWN	5
ENSMUSG00000038244	XLOC_062873	-2.77521	0.352671	-5.96487	3.46543e-05	0.000166279	2.26149	PCG	microtubule associated monooxygenase, calponin and LIM domain containing 2 [Source:MGI Symbol;Acc:MGI:2444947]	7	112225856	112355194	1	Mical2	protein_coding	ensembl_havana	KNOWN	9
ENSMUSG00000039391	XLOC_065416	-2.77486	-4.21583	-6.90128	7.33005e-06	4.77066e-05	3.89805	PCG	coiled-coil domain containing 81 [Source:MGI Symbol;Acc:MGI:1918134]	7	89866148	89903629	-1	Ccdc81	protein_coding	ensembl_havana	KNOWN	7
NA	XLOC_043198	-2.77414	-3.26077	-8.41262	7.61859e-07	8.08774e-06	6.25987	novel_lncRNA	NA	NA	NA	NA	NA	NA	NA	NA	NA	NA
ENSMUSG00000026395	XLOC_004362	-2.77372	-4.38204	-8.00566	1.36309e-06	1.26486e-05	5.56744	PCG	protein tyrosine phosphatase, receptor type, C [Source:MGI Symbol;Acc:MGI:97810]	1	138062861	138175708	-1	Ptprc	protein_coding	ensembl_havana	KNOWN	12
NA	XLOC_027639	-2.77099	-4.10698	-8.55589	6.23643e-07	6.93796e-06	6.39867	novel_lncRNA	NA	NA	NA	NA	NA	NA	NA	NA	NA	NA
ENSMUSG00000060477	XLOC_058131	-2.76925	1.80409	-17.6908	5.6817e-11	1.21211e-08	15.6098	PCG	interleukin-1 receptor-associated kinase 2 [Source:MGI Symbol;Acc:MGI:2429603]	6	113638467	113695009	1	Irak2	protein_coding	ensembl_havana	KNOWN	10
ENSMUSG00000097379	XLOC_031343	-2.76591	-4.80694	-5.11198	0.000158431	0.000583033	1.15276	Ensembl_lncRNA	predicted gene, 26873 [Source:MGI Symbol;Acc:MGI:5477367]	17	17389943	17395303	-1	Gm26873	lincRNA	ensembl	KNOWN	1
ENSMUSG00000023064	XLOC_022997	-2.76417	-1.77012	-15.2354	4.17219e-10	4.00729e-08	13.4329	PCG	synuclein, gamma [Source:MGI Symbol;Acc:MGI:1298397]	14	34370274	34374789	-1	Sncg	protein_coding	ensembl_havana	KNOWN	4
ENSMUSG00000028776	XLOC_051524	-2.7636	1.33284	-7.49744	2.89946e-06	2.28041e-05	4.7821	PCG	tubulointerstitial nephritis antigen-like 1 [Source:MGI Symbol;Acc:MGI:2137617]	4	130164454	130175122	-1	Tinagl1	protein_coding	ensembl_havana	KNOWN	10
NA	XLOC_030726	-2.76277	-6.49782	-4.72598	0.000325308	0.00106439	0.485426	novel_lncRNA	NA	NA	NA	NA	NA	NA	NA	NA	NA	NA
ENSMUSG00000073568	XLOC_033362	-2.76004	1.05268	-16.7974	1.13787e-10	1.79892e-08	14.9468	PCG	ADP-ribosylation factor-like 14 effector protein-like [Source:MGI Symbol;Acc:MGI:2685795]	18	46925982	46934222	1	Arl14epl	protein_coding	ensembl	KNOWN	1
ENSMUSG00000074782	XLOC_020338	-2.75961	-6.01393	-2.87352	0.0122725	0.0238391	-2.72656	Ensembl_lncRNA	RIKEN cDNA 4833422C13 gene [Source:MGI Symbol;Acc:MGI:3603826]	13	91701665	91741872	-1	4833422C13Rik	antisense	havana	PUTATIVE	3
ENSMUSG00000001281	XLOC_026882	-2.75858	2.39882	-12.6356	4.83921e-09	2.19778e-07	11.155	PCG	integrin beta 7 [Source:MGI Symbol;Acc:MGI:96616]	15	102215995	102231935	-1	Itgb7	protein_coding	ensembl_havana	KNOWN	5
ENSMUSG00000097569	XLOC_057674	-2.7575	-5.28337	-4.39034	0.000616918	0.00183455	-0.100714	Ensembl_lncRNA	predicted gene, 26640 [Source:MGI Symbol;Acc:MGI:5477134]	6	72953236	72957249	1	Gm26640	lincRNA	ensembl	KNOWN	1
ENSMUSG00000085214	XLOC_064611	-2.75723	-1.77541	-11.4096	1.79243e-08	5.30334e-07	9.90791	Ensembl_lncRNA	RIKEN cDNA 0610005C13 gene [Source:MGI Symbol;Acc:MGI:1918911]	7	45567795	45575327	-1	0610005C13Rik	processed_transcript	havana	KNOWN	3
NA	XLOC_003251	-2.75714	-3.50783	-5.09827	0.000162481	0.000595273	1.10407	novel_lncRNA	NA	NA	NA	NA	NA	NA	NA	NA	NA	NA
ENSMUSG00000044703	XLOC_023538	-2.75644	-4.47964	-5.06252	0.00017355	0.000628401	1.05785	PCG	PHD finger protein 11A [Source:MGI Symbol;Acc:MGI:1918441]	14	59276913	59297522	-1	Phf11a	protein_coding	ensembl_havana	KNOWN	5
ENSMUSG00000032572	XLOC_073486	-2.75498	-1.58766	-10.904	3.18229e-08	7.84506e-07	9.37076	PCG	collagen, type VI, alpha 4 [Source:MGI Symbol;Acc:MGI:1915803]	9	105989454	106096783	-1	Col6a4	protein_coding	ensembl_havana	KNOWN	7
NA	XLOC_009023	-2.75234	-2.44924	-13.205	2.73126e-09	1.48525e-07	11.6816	novel_lncRNA	NA	NA	NA	NA	NA	NA	NA	NA	NA	NA
ENSMUSG00000037224	XLOC_054951	-2.75132	1.08536	-12.4952	5.59101e-09	2.39177e-07	11.0709	PCG	zinc finger, FYVE domain containing 28 [Source:MGI Symbol;Acc:MGI:2684992]	5	34194874	34288449	-1	Zfyve28	protein_coding	ensembl_havana	KNOWN	11
ENSMUSG00000086291	XLOC_054951	-2.75132	1.08536	-12.4952	5.59101e-09	2.39177e-07	11.0709	PCG	predicted gene 15513 [Source:MGI Symbol;Acc:MGI:3782961]	5	34211810	34213802	-1	Gm15513	sense_intronic	havana	NOVEL	1
ENSMUSG00000028801	XLOC_049093	-2.74945	-2.54408	-6.62111	1.1521e-05	6.80558e-05	3.63239	PCG	sperm tail PG rich repeat containing 1 [Source:MGI Symbol;Acc:MGI:1926056]	4	135494790	135537803	1	Stpg1	protein_coding	ensembl_havana	KNOWN	10
NA	XLOC_021268	-2.74905	-4.63048	-6.72134	9.78833e-06	5.9844e-05	3.64498	novel_lncRNA	NA	NA	NA	NA	NA	NA	NA	NA	NA	NA
ENSMUSG00000085786	XLOC_060459	-2.74829	-7.00775	-3.42106	0.00413881	0.00930373	-1.7891	Ensembl_lncRNA	predicted gene 15987 [Source:MGI Symbol;Acc:MGI:3801849]	6	128951204	128975029	-1	Gm15987	antisense	havana	NOVEL	1
ENSMUSG00000078787	XLOC_061434	-2.74828	-4.70495	-5.74603	5.07e-05	0.000227157	2.22162	PCG	cytochrome P450, family 2, subfamily t, polypeptide 4 [Source:MGI Symbol;Acc:MGI:2686296]	7	27153714	27158668	1	Cyp2t4	protein_coding	ensembl_havana	KNOWN	4
ENSMUSG00000042254	XLOC_070984	-2.74819	-5.90303	-3.57813	0.00302936	0.0071207	-1.51866	PCG	cartilage intermediate layer protein, nucleotide pyrophosphohydrolase [Source:MGI Symbol;Acc:MGI:2444507]	9	65265180	65280605	1	Cilp	protein_coding	ensembl_havana	KNOWN	10
ENSMUSG00000015787	XLOC_040438	-2.74699	-3.30425	-6.56986	1.2529e-05	7.27128e-05	3.55407	PCG	ABO blood group (transferase A, alpha 1-3-N-acetylgalactosaminyltransferase, transferase B, alpha 1-3-galactosyltransferase) [Source:MGI Symbol;Acc:MGI:2135738]	2	26842503	26864979	-1	Abo	protein_coding	ensembl_havana	KNOWN	11
NA	XLOC_003085	-2.74694	-4.17076	-6.23797	2.17562e-05	0.000113685	3.02348	novel_lncRNA	NA	NA	NA	NA	NA	NA	NA	NA	NA	NA
NA	XLOC_007452	-2.74649	-6.86426	-3.28056	0.00547322	0.0118392	-2.03094	novel_lncRNA	NA	NA	NA	NA	NA	NA	NA	NA	NA	NA
ENSMUSG00000020173	XLOC_011539	-2.74537	4.27511	-20.6299	7.12744e-12	3.6776e-09	17.6874	PCG	cordon-bleu WH2 repeat [Source:MGI Symbol;Acc:MGI:105056]	11	12236608	12464960	-1	Cobl	protein_coding	ensembl_havana	KNOWN	13
ENSMUSG00000061878	XLOC_011221	-2.74106	-0.864867	-11.3168	1.98844e-08	5.63443e-07	9.79509	PCG	sphingosine kinase 1 [Source:MGI Symbol;Acc:MGI:1316649]	11	116530925	116536674	1	Sphk1	protein_coding	ensembl_havana	KNOWN	11
NA	XLOC_006482	-2.73843	-4.00906	-8.10558	1.17951e-06	1.12655e-05	5.7912	novel_lncRNA	NA	NA	NA	NA	NA	NA	NA	NA	NA	NA
NA	XLOC_030933	-2.73797	-5.83037	-5.42013	9.04486e-05	0.000363087	1.66163	novel_lncRNA	NA	NA	NA	NA	NA	NA	NA	NA	NA	NA
ENSMUSG00000020912	XLOC_013352	-2.73721	-1.52656	-9.14703	2.79749e-07	3.80318e-06	7.23666	PCG	keratin 12 [Source:MGI Symbol;Acc:MGI:96687]	11	99415666	99422259	-1	Krt12	protein_coding	ensembl_havana	KNOWN	4
ENSMUSG00000020481	XLOC_008991	-2.73705	-3.90091	-6.00312	3.24467e-05	0.000157997	2.64307	PCG	ankyrin repeat domain 36 [Source:MGI Symbol;Acc:MGI:1923639]	11	5569684	5689337	1	Ankrd36	protein_coding	ensembl_havana	KNOWN	11
ENSMUSG00000027606	XLOC_043310	-2.73663	-6.94623	-2.60523	0.0207718	0.0376154	-3.14935	PCG	DnaJ (Hsp40) homolog, subfamily C, member 5 beta [Source:MGI Symbol;Acc:MGI:1913576]	3	19508595	19610862	1	Dnajc5b	protein_coding	ensembl_havana	KNOWN	8
ENSMUSG00000026413	XLOC_004330	-2.73223	-1.80781	-4.48534	0.000514063	0.00157187	-0.127136	PCG	plakophilin 1 [Source:MGI Symbol;Acc:MGI:1328359]	1	135871395	135919207	-1	Pkp1	protein_coding	ensembl_havana	KNOWN	8
ENSMUSG00000028640	XLOC_039890	-2.73114	3.63312	-11.277	2.07933e-08	5.81943e-07	9.57851	PCG	transcription factor AP-2, gamma [Source:MGI Symbol;Acc:MGI:106032]	2	172549593	172558622	1	Tfap2c	protein_coding	ensembl_havana	KNOWN	7
ENSMUSG00000037940	XLOC_067600	-2.73019	-3.05682	-6.18038	2.39799e-05	0.000123358	2.93382	PCG	inositol polyphosphate-4-phosphatase, type II [Source:MGI Symbol;Acc:MGI:2158925]	8	81342556	82125036	1	Inpp4b	protein_coding	ensembl_havana	KNOWN	11
ENSMUSG00000087273	XLOC_049495	-2.72801	-5.83052	-3.98256	0.0013632	0.00359978	-0.826922	Ensembl_lncRNA	predicted gene 13203 [Source:MGI Symbol;Acc:MGI:3651445]	4	148713703	148716581	1	Gm13203	lincRNA	havana	NOVEL	1
ENSMUSG00000040264	XLOC_044971	-2.72531	-5.90956	-4.10377	0.00107533	0.00293894	-0.608642	PCG	guanylate binding protein 5 [Source:MGI Symbol;Acc:MGI:2429943]	3	142496934	142619179	1	Gbp5	protein_coding	ensembl_havana	KNOWN	9
NA	XLOC_056396	-2.72391	-5.73044	-3.30341	0.00522998	0.0113774	-2.01217	novel_lncRNA	NA	NA	NA	NA	NA	NA	NA	NA	NA	NA
NA	XLOC_038874	-2.72258	-4.08779	-5.19482	0.000136101	0.000513725	1.27931	novel_lncRNA	NA	NA	NA	NA	NA	NA	NA	NA	NA	NA
ENSMUSG00000095318	XLOC_023101	-2.72118	-5.91682	-4.07813	0.00113054	0.00306529	-0.646857	PCG	predicted gene 8024 [Source:MGI Symbol;Acc:MGI:3647989]	14	42518878	42524282	-1	Gm8024	protein_coding	havana	PUTATIVE	1
ENSMUSG00000073380	XLOC_032286	-2.71916	-6.80679	-2.73463	0.0161303	0.0301604	-2.93602	PCG	arrestin domain containing 5 [Source:MGI Symbol;Acc:MGI:1924170]	17	56294113	56300286	-1	Arrdc5	protein_coding	ensembl	KNOWN	1
NA	XLOC_027777	-2.71901	-7.25464	-4.42379	0.000578476	0.0017377	-0.0652176	novel_lncRNA	NA	NA	NA	NA	NA	NA	NA	NA	NA	NA
ENSMUSG00000040866	XLOC_061191	-2.71865	-2.53711	-9.65786	1.44185e-07	2.31144e-06	7.78682	PCG	radial spoke head 6 homolog A (Chlamydomonas) [Source:MGI Symbol;Acc:MGI:1927643]	7	19054690	19074447	1	Rsph6a	protein_coding	ensembl_havana	KNOWN	9
NA	XLOC_043161	-2.71849	-2.44621	-9.23966	2.47569e-07	3.48443e-06	7.31447	novel_lncRNA	NA	NA	NA	NA	NA	NA	NA	NA	NA	NA
NA	XLOC_044263	-2.71799	-6.43821	-3.54044	0.0032647	0.00759505	-1.58855	novel_lncRNA	NA	NA	NA	NA	NA	NA	NA	NA	NA	NA
ENSMUSG00000024386	XLOC_034187	-2.71784	-1.36353	-6.20114	2.31518e-05	0.000119764	2.86703	PCG	protein C [Source:MGI Symbol;Acc:MGI:97771]	18	32123129	32139570	-1	Proc	protein_coding	ensembl	KNOWN	8
ENSMUSG00000030399	XLOC_061215	-2.71635	-3.54552	-10.2202	7.16312e-08	1.3937e-06	8.29694	PCG	creatine kinase, muscle [Source:MGI Symbol;Acc:MGI:88413]	7	19411094	19421583	1	Ckm	protein_coding	ensembl	KNOWN	1
ENSMUSG00000039238	XLOC_013952	-2.71591	0.36506	-10.112	8.17608e-08	1.53305e-06	8.38533	PCG	zinc finger protein 750 [Source:MGI Symbol;Acc:MGI:2442210]	11	121510978	121519333	-1	Zfp750	protein_coding	ensembl_havana	KNOWN	6
NA	XLOC_069548	-2.71455	-6.1308	-3.66295	0.00256044	0.00615009	-1.38779	novel_lncRNA	NA	NA	NA	NA	NA	NA	NA	NA	NA	NA
NA	XLOC_025814	-2.71138	-6.58589	-6.27889	2.03087e-05	0.000107565	2.96674	novel_lncRNA	NA	NA	NA	NA	NA	NA	NA	NA	NA	NA
ENSMUSG00000087029	XLOC_042323	-2.71103	-3.69011	-8.56558	6.1531e-07	6.8706e-06	6.35737	Ensembl_lncRNA	predicted gene 14133 [Source:MGI Symbol;Acc:MGI:3651594]	2	149743927	149798743	-1	Gm14133	lincRNA	havana	KNOWN	1
NA	XLOC_067894	-2.70906	-5.16836	-6.09963	2.75063e-05	0.000137761	2.79907	novel_lncRNA	NA	NA	NA	NA	NA	NA	NA	NA	NA	NA
NA	XLOC_043866	-2.70834	-5.39032	-5.08632	0.000166096	0.000606823	1.10838	novel_lncRNA	NA	NA	NA	NA	NA	NA	NA	NA	NA	NA
ENSMUSG00000072941	XLOC_052877	-2.70831	-1.81856	-6.24868	2.13671e-05	0.000111941	2.98721	PCG	superoxide dismutase 3, extracellular [Source:MGI Symbol;Acc:MGI:103181]	5	52363946	52371405	1	Sod3	protein_coding	ensembl	KNOWN	4
NA	XLOC_056579	-2.70748	-4.83384	-4.53745	0.000465304	0.00144367	0.137195	novel_lncRNA	NA	NA	NA	NA	NA	NA	NA	NA	NA	NA
ENSMUSG00000085012	XLOC_060149	-2.70738	-3.69087	-7.27636	4.06756e-06	2.99824e-05	4.58231	Ensembl_lncRNA	predicted gene 15492 [Source:MGI Symbol;Acc:MGI:3782938]	6	113308666	113326747	-1	Gm15492	antisense	havana	NOVEL	1
ENSMUSG00000097993	XLOC_004303	-2.70592	0.67745	-12.114	8.33309e-09	3.10944e-07	10.6879	Ensembl_lncRNA	protein tyrosine phosphatase, receptor type, V [Source:MGI Symbol;Acc:MGI:108027]	1	135108497	135132594	-1	Ptprv	processed_transcript	ensembl_havana	KNOWN	3
NA	XLOC_032660	-2.70456	-7.26414	-2.58593	0.0215665	0.0388705	-3.13909	novel_lncRNA	NA	NA	NA	NA	NA	NA	NA	NA	NA	NA
ENSMUSG00000020256	XLOC_008244	-2.70369	-0.552682	-7.56054	2.63543e-06	2.11703e-05	4.97776	PCG	aldehyde dehydrogenase 1 family, member L2 [Source:MGI Symbol;Acc:MGI:2444680]	10	83487450	83534140	-1	Aldh1l2	protein_coding	ensembl_havana	KNOWN	10
ENSMUSG00000033470	XLOC_023748	-2.70339	-2.11373	-9.4161	1.9665e-07	2.93218e-06	7.58221	PCG	cysteinyl leukotriene receptor 2 [Source:MGI Symbol;Acc:MGI:1917336]	14	73029128	73049114	-1	Cysltr2	protein_coding	ensembl	KNOWN	7
ENSMUSG00000071341	XLOC_059832	-2.70248	1.1693	-7.30018	3.92068e-06	2.91222e-05	4.43321	PCG	early growth response 4 [Source:MGI Symbol;Acc:MGI:99252]	6	85511131	85513589	-1	Egr4	protein_coding	ensembl	KNOWN	3
ENSMUSG00000022603	XLOC_026226	-2.70174	-4.09184	-5.1189	0.000156428	0.000576908	1.10202	PCG	maestro heat-like repeat family member 4 [Source:MGI Symbol;Acc:MGI:1916689]	15	74606029	74636353	-1	Mroh4	protein_coding	ensembl_havana	KNOWN	5
ENSMUSG00000060794	XLOC_026305	-2.70085	-7.63186	-3.69743	0.00239141	0.00580696	-1.31443	PCG	testis-specific serine kinase 5 [Source:MGI Symbol;Acc:MGI:1920792]	15	76371958	76374938	-1	Tssk5	protein_coding	ensembl	KNOWN	6
NA	XLOC_018405	-2.70052	-6.83435	-4.02545	0.00125327	0.00334411	-0.745638	novel_lncRNA	NA	NA	NA	NA	NA	NA	NA	NA	NA	NA
ENSMUSG00000072553	XLOC_010566	-2.6999	-4.03093	-7.28	4.04473e-06	2.98637e-05	4.64166	PCG	predicted gene 525 [Source:MGI Symbol;Acc:MGI:2685371]	11	89073841	89093040	1	Gm525	protein_coding	ensembl_havana	KNOWN	6
ENSMUSG00000056413	XLOC_056358	-2.69981	2.72001	-12.1838	7.73992e-09	2.96079e-07	10.6153	PCG	ArfGAP with dual PH domains 1 [Source:MGI Symbol;Acc:MGI:2442201]	5	139271876	139325622	-1	Adap1	protein_coding	ensembl_havana	KNOWN	12
ENSMUSG00000040471	XLOC_010175	-2.69956	-3.68035	-6.58788	1.21643e-05	7.10798e-05	3.56728	PCG	gamma-glutamyltransferase 6 [Source:MGI Symbol;Acc:MGI:1918772]	11	72435526	72438400	1	Ggt6	protein_coding	ensembl_havana	KNOWN	13
ENSMUSG00000078799	XLOC_061042	-2.69794	-6.59301	-5.19236	0.000136715	0.000515691	1.20588	PCG	sulfotransferase family 2A, dehydroepiandrosterone (DHEA)-preferring, member 5 [Source:MGI Symbol;Acc:MGI:3648378]	7	13623967	13670807	1	Sult2a5	protein_coding	ensembl_havana	KNOWN	5
ENSMUSG00000035042	XLOC_012929	-2.69759	-7.60579	-1.98334	0.0673092	0.103808	-4.12306	PCG	chemokine (C-C motif) ligand 5 [Source:MGI Symbol;Acc:MGI:98262]	11	83525778	83530518	-1	Ccl5	protein_coding	ensembl_havana	KNOWN	2
ENSMUSG00000049928	XLOC_012489	-2.69745	-6.7619	-2.94617	0.0106312	0.021064	-2.59257	PCG	glucagon-like peptide 2 receptor [Source:MGI Symbol;Acc:MGI:2136733]	11	67661502	67771153	-1	Glp2r	protein_coding	ensembl_havana	KNOWN	11
NA	XLOC_025593	-2.69392	-6.31985	-3.59932	0.00290464	0.00686171	-1.48187	novel_lncRNA	NA	NA	NA	NA	NA	NA	NA	NA	NA	NA
ENSMUSG00000053475	XLOC_037896	-2.69289	-1.3819	-8.08646	1.2125e-06	1.14867e-05	5.7844	PCG	tumor necrosis factor alpha induced protein 6 [Source:MGI Symbol;Acc:MGI:1195266]	2	52038009	52056686	1	Tnfaip6	protein_coding	ensembl_havana	KNOWN	5
ENSMUSG00000093759	XLOC_070950	-2.69105	-5.2715	-3.71352	0.00231645	0.00564843	-1.28384	Ensembl_lncRNA	Scarletltr, erythroid developmental long intergenic non-protein coding transcript [Source:MGI Symbol;Acc:MGI:1924064]	9	64080761	64086961	1	Scarletltr	processed_transcript	havana	NOVEL	1
NA	XLOC_028378	-2.69057	-3.38294	-9.77203	1.24784e-07	2.1022e-06	8.02963	novel_lncRNA	NA	NA	NA	NA	NA	NA	NA	NA	NA	NA
NA	XLOC_032778	-2.68973	-4.12434	-5.44974	8.57636e-05	0.000347614	1.5982	novel_lncRNA	NA	NA	NA	NA	NA	NA	NA	NA	NA	NA
ENSMUSG00000006344	XLOC_006064	-2.68867	-3.69715	-9.61594	1.52093e-07	2.40519e-06	7.73893	PCG	gamma-glutamyltransferase 5 [Source:MGI Symbol;Acc:MGI:1346063]	10	75589340	75617200	1	Ggt5	protein_coding	ensembl_havana	KNOWN	12
NA	XLOC_050268	-2.6878	-6.91517	-4.21595	0.00086432	0.00244413	-0.432016	novel_lncRNA	NA	NA	NA	NA	NA	NA	NA	NA	NA	NA
ENSMUSG00000024313	XLOC_033022	-2.68719	-0.866207	-12.3811	6.29331e-09	2.57619e-07	10.9654	PCG	meprin 1 beta [Source:MGI Symbol;Acc:MGI:96964]	18	21072344	21100199	1	Mep1b	protein_coding	ensembl	KNOWN	7
ENSMUSG00000070870	XLOC_003464	-2.68631	-5.13882	-5.3924	9.50796e-05	0.000378663	1.62989	PCG	crystallin, gamma E [Source:MGI Symbol;Acc:MGI:88525]	1	65048554	65051149	-1	Cryge	protein_coding	ensembl_havana	KNOWN	6
ENSMUSG00000089679	XLOC_036925	-2.68629	-6.97105	-2.41232	0.0301569	0.0518755	-3.43291	Ensembl_lncRNA	predicted gene 16299 [Source:MGI Symbol;Acc:MGI:3826539]	19	53819354	53825128	-1	Gm16299	antisense	havana	PUTATIVE	1
NA	XLOC_013179	-2.68531	-6.06475	-4.5477	0.000456296	0.0014195	0.172956	novel_lncRNA	NA	NA	NA	NA	NA	NA	NA	NA	NA	NA
NA	XLOC_067757	-2.68499	-3.28532	-9.9233	1.03241e-07	1.82665e-06	8.21303	novel_lncRNA	NA	NA	NA	NA	NA	NA	NA	NA	NA	NA
ENSMUSG00000066113	XLOC_048171	-2.68259	-0.957983	-11.8868	1.06239e-08	3.67726e-07	10.4203	PCG	ADAMTS-like 1 [Source:MGI Symbol;Acc:MGI:1924989]	4	86053915	86428385	1	Adamtsl1	protein_coding	ensembl_havana	KNOWN	11
ENSMUSG00000002992	XLOC_063942	-2.68257	-2.92501	-3.18958	0.0065587	0.0138589	-2.44139	PCG	apolipoprotein C-II [Source:MGI Symbol;Acc:MGI:88054]	7	19671579	19681423	-1	Apoc2	protein_coding	ensembl_havana	KNOWN	12
ENSMUSG00000074336	XLOC_063942	-2.68257	-2.92501	-3.18958	0.0065587	0.0138589	-2.44139	PCG	apolipoprotein C-IV [Source:MGI Symbol;Acc:MGI:87878]	7	19678094	19681416	-1	Apoc4	protein_coding	ensembl_havana	KNOWN	4
NA	XLOC_033862	-2.68167	-2.26996	-8.1794	1.06077e-06	1.04092e-05	5.93631	novel_lncRNA	NA	NA	NA	NA	NA	NA	NA	NA	NA	NA
ENSMUSG00000050468	XLOC_039000	-2.68077	-5.01478	-5.99292	3.30209e-05	0.000160209	2.55455	PCG	astacin-like metalloendopeptidase (M12 family) [Source:MGI Symbol;Acc:MGI:3046414]	2	127338639	127357651	1	Astl	protein_coding	ensembl_havana	KNOWN	8
ENSMUSG00000094443	XLOC_068986	-2.68063	-2.05597	-10.7112	3.98332e-08	9.16541e-07	9.13329	PCG	predicted gene 4975 [Source:MGI Symbol;Acc:MGI:3644562]	8	63924694	63952170	-1	Gm4975	protein_coding	ensembl	KNOWN	1
ENSMUSG00000085803	XLOC_009261	-2.68034	-5.96742	-4.07748	0.00113199	0.00306831	-0.649616	Ensembl_lncRNA	predicted gene 12056 [Source:MGI Symbol;Acc:MGI:3652309]	11	22734038	22737937	1	Gm12056	lincRNA	havana	NOVEL	1
ENSMUSG00000007122	XLOC_004813	-2.68021	0.0813045	-8.62043	5.70296e-07	6.4995e-06	6.49403	PCG	calsequestrin 1 [Source:MGI Symbol;Acc:MGI:1309468]	1	172209894	172219868	-1	Casq1	protein_coding	ensembl_havana	KNOWN	7
ENSMUSG00000084794	XLOC_038120	-2.68005	-5.38872	-6.65083	1.09759e-05	6.55866e-05	3.66181	Ensembl_lncRNA	predicted gene 13662 [Source:MGI Symbol;Acc:MGI:3650471]	2	71749925	71759801	1	Gm13662	processed_transcript	havana	NOVEL	1
ENSMUSG00000086641	XLOC_038120	-2.68005	-5.38872	-6.65083	1.09759e-05	6.55866e-05	3.66181	Ensembl_lncRNA	predicted gene 13663 [Source:MGI Symbol;Acc:MGI:3650323]	2	71747507	71750200	1	Gm13663	processed_transcript	havana	NOVEL	1
NA	XLOC_001745	-2.67829	-0.488843	-12.2993	6.85465e-09	2.71579e-07	10.8808	novel_lncRNA	NA	NA	NA	NA	NA	NA	NA	NA	NA	NA
ENSMUSG00000097659	XLOC_018220	-2.67788	-6.84211	-5.64757	6.02963e-05	0.000261543	1.96422	Ensembl_lncRNA	predicted gene, 26715 [Source:MGI Symbol;Acc:MGI:5477209]	13	66349396	66365772	1	Gm26715	lincRNA	ensembl	KNOWN	1
ENSMUSG00000098534	XLOC_067717	-2.6732	-0.713689	-11.9529	9.89503e-09	3.50186e-07	10.4889	Ensembl_lncRNA	predicted gene 27167 [Source:MGI Symbol;Acc:MGI:5521010]	8	86902453	86919422	1	Gm27167	lincRNA	havana	NOVEL	1
ENSMUSG00000051335	XLOC_019502	-2.67273	0.785784	-8.92406	3.7682e-07	4.77471e-06	6.87673	PCG	glucose-fructose oxidoreductase domain containing 1 [Source:MGI Symbol;Acc:MGI:2145304]	13	43195519	43304172	-1	Gfod1	protein_coding	ensembl	KNOWN	5
ENSMUSG00000036446	XLOC_006558	-2.669	-5.2882	-3.60154	0.0028919	0.00683672	-1.54545	PCG	lumican [Source:MGI Symbol;Acc:MGI:109347]	10	97565501	97572703	1	Lum	protein_coding	ensembl	KNOWN	4
ENSMUSG00000086391	XLOC_009076	-2.66804	-1.99406	-10.4646	5.33414e-08	1.13144e-06	8.76536	Ensembl_lncRNA	RIKEN cDNA 1700042O10 gene [Source:MGI Symbol;Acc:MGI:1920571]	11	11868123	11885321	1	1700042O10Rik	antisense	havana	NOVEL	1
ENSMUSG00000032231	XLOC_071053	-2.66751	5.03924	-11.3568	1.90127e-08	5.45711e-07	9.53804	PCG	annexin A2 [Source:MGI Symbol;Acc:MGI:88246]	9	69453620	69491795	1	Anxa2	protein_coding	ensembl_havana	KNOWN	10
ENSMUSG00000051457	XLOC_066116	-2.66699	2.27126	-12.8572	3.86315e-09	1.87964e-07	11.416	PCG	sialophorin [Source:MGI Symbol;Acc:MGI:98384]	7	127132232	127137823	-1	Spn	protein_coding	ensembl_havana	KNOWN	6
ENSMUSG00000073043	XLOC_057485	-2.66689	-5.08762	-5.92824	3.69159e-05	0.000175049	2.52258	PCG	atonal homolog 1 (Drosophila) [Source:MGI Symbol;Acc:MGI:104654]	6	64729146	64731233	1	Atoh1	protein_coding	ensembl	KNOWN	4
NA	XLOC_050502	-2.66678	-6.57259	-4.85051	0.000257402	0.000872839	0.697498	novel_lncRNA	NA	NA	NA	NA	NA	NA	NA	NA	NA	NA
ENSMUSG00000006649	XLOC_061560	-2.6662	2.82667	-10.6081	4.49795e-08	1.00096e-06	8.72382	PCG	nephrosis 1, nephrin [Source:MGI Symbol;Acc:MGI:1859637]	7	30458315	30487223	1	Nphs1	protein_coding	ensembl_havana	KNOWN	12
ENSMUSG00000062905	XLOC_059511	-2.66504	-7.27785	-4.2497	0.000809528	0.00231139	-0.359816	PCG	vomeronasal 1 receptor 32 [Source:MGI Symbol;Acc:MGI:2159451]	6	66552183	66559708	-1	Vmn1r32	protein_coding	ensembl_havana	KNOWN	1
ENSMUSG00000001131	XLOC_074531	-2.66395	4.09553	-11.8217	1.13976e-08	3.86075e-07	10.1304	PCG	tissue inhibitor of metalloproteinase 1 [Source:MGI Symbol;Acc:MGI:98752]	X	20870166	20874735	1	Timp1	protein_coding	ensembl_havana	KNOWN	7
NA	XLOC_024802	-2.66341	-5.52127	-5.79424	4.65966e-05	0.000212113	2.27684	novel_lncRNA	NA	NA	NA	NA	NA	NA	NA	NA	NA	NA
NA	XLOC_046398	-2.66274	-6.34158	-3.41533	0.00418625	0.0093896	-1.7966	novel_lncRNA	NA	NA	NA	NA	NA	NA	NA	NA	NA	NA
ENSMUSG00000097736	XLOC_071857	-2.66176	-5.59115	-5.72742	5.23831e-05	0.000233472	2.08658	Ensembl_lncRNA	RIKEN cDNA 9530059O14 gene [Source:MGI Symbol;Acc:MGI:2442421]	9	122572497	122679596	1	9530059O14Rik	lincRNA	ensembl	KNOWN	3
ENSMUSG00000072511	XLOC_026145	-2.66156	-5.81106	-3.99307	0.00133538	0.00353304	-0.813455	PCG	HERV-H LTR-associating 1 [Source:MGI Symbol;Acc:MGI:3615329]	15	65922443	65976804	-1	Hhla1	protein_coding	ensembl_havana	KNOWN	2
NA	XLOC_050854	-2.66058	-6.7195	-5.35616	0.000101504	0.000399516	1.47572	novel_lncRNA	NA	NA	NA	NA	NA	NA	NA	NA	NA	NA
NA	XLOC_012412	-2.66041	-6.61325	-4.22774	0.000844762	0.00239554	-0.386629	novel_lncRNA	NA	NA	NA	NA	NA	NA	NA	NA	NA	NA
ENSMUSG00000023935	XLOC_032080	-2.6604	-0.227105	-11.6961	1.30665e-08	4.25083e-07	10.2495	PCG	spermatogenesis associated, serine-rich 1 [Source:MGI Symbol;Acc:MGI:1918270]	17	45448937	45474938	-1	Spats1	protein_coding	ensembl	KNOWN	9
ENSMUSG00000018727	XLOC_013718	-2.65925	2.75864	-14.6103	7.2577e-10	5.97704e-08	13.0704	PCG	cleavage and polyadenylation specific factor 4-like [Source:MGI Symbol;Acc:MGI:1277182]	11	113698172	113710017	-1	Cpsf4l	protein_coding	ensembl_havana	KNOWN	15
ENSMUSG00000073018	XLOC_057637	-2.65885	-2.02247	-11.8593	1.09446e-08	3.75313e-07	10.3898	PCG	predicted gene 1070 [Source:MGI Symbol;Acc:MGI:2685916]	6	71293765	71302718	1	Gm1070	protein_coding	ensembl_havana	PUTATIVE	4
NA	XLOC_017723	-2.65824	-5.61223	-4.80655	0.000279523	0.000935884	0.625898	novel_lncRNA	NA	NA	NA	NA	NA	NA	NA	NA	NA	NA
ENSMUSG00000069892	XLOC_012031	-2.65727	-3.89103	-5.4639	8.36123e-05	0.000340574	1.74674	PCG	RIKEN cDNA 9930111J21 gene 2 [Source:MGI Symbol;Acc:MGI:3711310]	11	49015874	49051242	-1	9930111J21Rik2	protein_coding	ensembl_havana	KNOWN	5
ENSMUSG00000046008	XLOC_035891	-2.65567	-2.89986	-6.28771	2.00099e-05	0.000106211	3.10204	PCG	pancreatic lipase [Source:MGI Symbol;Acc:MGI:97722]	19	58670365	58681786	1	Pnlip	protein_coding	ensembl	KNOWN	7
ENSMUSG00000100001	XLOC_035891	-2.65567	-2.89986	-6.28771	2.00099e-05	0.000106211	3.10204	PCG	RIKEN cDNA 1810007D17 gene [Source:MGI Symbol;Acc:MGI:1916305]	19	58606329	58629753	1	1810007D17Rik	lincRNA	havana	KNOWN	1
ENSMUSG00000021322	XLOC_017369	-2.65554	0.484787	-15.2	4.30264e-10	4.08321e-08	13.6243	PCG	acyloxyacyl hydrolase [Source:MGI Symbol;Acc:MGI:1350928]	13	20794119	21024252	1	Aoah	protein_coding	ensembl	KNOWN	7
NA	XLOC_071571	-2.65521	-3.27399	-9.40481	1.99551e-07	2.9615e-06	7.54932	novel_lncRNA	NA	NA	NA	NA	NA	NA	NA	NA	NA	NA
ENSMUSG00000037280	XLOC_026830	-2.65425	1.80169	-11.5388	1.553e-08	4.77235e-07	10.0533	PCG	UDP-N-acetyl-alpha-D-galactosamine:polypeptide N-acetylgalactosaminyltransferase 6 [Source:MGI Symbol;Acc:MGI:1891640]	15	100691813	100729376	-1	Galnt6	protein_coding	ensembl_havana	KNOWN	8
NA	XLOC_066996	-2.65172	-6.93521	-5.3705	9.89092e-05	0.000391037	1.46912	novel_lncRNA	NA	NA	NA	NA	NA	NA	NA	NA	NA	NA
ENSMUSG00000046223	XLOC_061325	-2.65001	3.38008	-10.399	5.77035e-08	1.19875e-06	8.56148	PCG	plasminogen activator, urokinase receptor [Source:MGI Symbol;Acc:MGI:97612]	7	24462500	24475873	1	Plaur	protein_coding	ensembl	KNOWN	9
NA	XLOC_017781	-2.6499	-6.48891	-3.995	0.00133034	0.00352096	-0.792382	novel_lncRNA	NA	NA	NA	NA	NA	NA	NA	NA	NA	NA
ENSMUSG00000005232	XLOC_038059	-2.64691	-5.4738	-3.91502	0.00155657	0.00402795	-0.95477	PCG	glucose-6-phosphatase, catalytic, 2 [Source:MGI Symbol;Acc:MGI:1277193]	2	69211073	69227841	1	G6pc2	protein_coding	ensembl_havana	KNOWN	7
ENSMUSG00000058216	XLOC_035965	-2.64661	-1.26872	-12.0379	9.0351e-09	3.29635e-07	10.6006	PCG	cDNA sequence BC021614 [Source:MGI Symbol;Acc:MGI:2385078]	19	4057477	4059446	-1	BC021614	protein_coding	ensembl_havana	KNOWN	8
ENSMUSG00000087611	XLOC_055646	-2.64435	-6.11079	-2.38459	0.0318014	0.0542628	-3.46799	Ensembl_lncRNA	RIKEN cDNA 4930458D05 gene [Source:MGI Symbol;Acc:MGI:1923052]	5	100840797	100847167	-1	4930458D05Rik	processed_transcript	havana	KNOWN	1
ENSMUSG00000066258	XLOC_065688	-2.64431	-4.73973	-5.3443	0.000103704	0.000406803	1.54432	PCG	tripartite motif-containing 12A [Source:MGI Symbol;Acc:MGI:1923931]	7	104299894	104315466	-1	Trim12a	protein_coding	ensembl_havana	KNOWN	9
ENSMUSG00000025329	XLOC_051840	-2.64411	-5.30446	-4.94218	0.000216916	0.000757787	0.84909	PCG	peptidyl arginine deiminase, type I [Source:MGI Symbol;Acc:MGI:1338893]	4	140812983	140845778	-1	Padi1	protein_coding	ensembl_havana	KNOWN	3
ENSMUSG00000091908	XLOC_070832	-2.64205	-4.71816	-4.72097	0.000328398	0.00107253	0.477385	PCG	predicted gene 17231 [Source:MGI Symbol;Acc:MGI:4938058]	9	57777865	57834295	1	Gm17231	protein_coding	havana	PUTATIVE	3
NA	XLOC_057468	-2.64066	-4.99888	-6.61937	1.15538e-05	6.81766e-05	3.62898	novel_lncRNA	NA	NA	NA	NA	NA	NA	NA	NA	NA	NA
NA	XLOC_067141	-2.63654	-4.36166	-8.1327	1.13433e-06	1.09186e-05	5.83644	novel_lncRNA	NA	NA	NA	NA	NA	NA	NA	NA	NA	NA
NA	XLOC_044484	-2.63549	-4.65561	-5.50907	7.71202e-05	0.000318777	1.80875	novel_lncRNA	NA	NA	NA	NA	NA	NA	NA	NA	NA	NA
ENSMUSG00000005705	XLOC_069642	-2.63499	-3.92311	-6.76409	9.13467e-06	5.68342e-05	3.83693	PCG	agouti related protein [Source:MGI Symbol;Acc:MGI:892013]	8	105566698	105637393	-1	Agrp	protein_coding	ensembl_havana	KNOWN	6
NA	XLOC_078510	-2.63265	-5.33815	-6.48659	1.43692e-05	8.14953e-05	3.30066	novel_lncRNA	NA	NA	NA	NA	NA	NA	NA	NA	NA	NA
ENSMUSG00000037868	XLOC_005951	-2.63065	2.37444	-6.87926	7.59234e-06	4.89257e-05	3.66671	PCG	early growth response 2 [Source:MGI Symbol;Acc:MGI:95296]	10	67535475	67542188	1	Egr2	protein_coding	ensembl_havana	KNOWN	11
NA	XLOC_068925	-2.62967	-4.94518	-2.90502	0.0115324	0.0225575	-2.74271	novel_lncRNA	NA	NA	NA	NA	NA	NA	NA	NA	NA	NA
ENSMUSG00000029811	XLOC_057260	-2.62963	-3.36988	-7.0659	5.64751e-06	3.89134e-05	4.31112	PCG	amine oxidase, copper-containing 1 [Source:MGI Symbol;Acc:MGI:1923757]	6	48895254	48909188	1	Aoc1	protein_coding	ensembl_havana	KNOWN	10
ENSMUSG00000022487	XLOC_026912	-2.62385	-2.06977	-12.4399	5.92045e-09	2.50083e-07	10.9763	PCG	gametocyte specific factor 1 [Source:MGI Symbol;Acc:MGI:1921424]	15	103402405	103430470	-1	Gtsf1	protein_coding	ensembl_havana	KNOWN	10
NA	XLOC_059491	-2.62299	-1.26426	-11.312	1.99915e-08	5.65756e-07	9.82933	novel_lncRNA	NA	NA	NA	NA	NA	NA	NA	NA	NA	NA
NA	XLOC_031149	-2.62111	-6.79198	-3.33271	0.00493392	0.0108214	-1.94435	novel_lncRNA	NA	NA	NA	NA	NA	NA	NA	NA	NA	NA
NA	XLOC_076947	-2.6204	-3.4665	-6.35081	1.80035e-05	9.75694e-05	3.18944	novel_lncRNA	NA	NA	NA	NA	NA	NA	NA	NA	NA	NA
NA	XLOC_024960	-2.61771	-4.94594	-6.23659	2.18071e-05	0.000113897	3.01582	novel_lncRNA	NA	NA	NA	NA	NA	NA	NA	NA	NA	NA
ENSMUSG00000060499	XLOC_016166	-2.61535	2.52644	-17.6163	6.01326e-11	1.24688e-08	15.5535	PCG	ribosomal protein L10-like [Source:MGI Symbol;Acc:MGI:3647985]	12	66283379	66284401	-1	Rpl10l	protein_coding	ensembl_havana	KNOWN	7
ENSMUSG00000034738	XLOC_038057	-2.61395	-4.26484	-5.35639	0.000101462	0.000399421	1.56911	PCG	nitric oxide synthase trafficker [Source:MGI Symbol;Acc:MGI:3606242]	2	69135800	69189330	1	Nostrin	protein_coding	ensembl_havana	KNOWN	8
NA	XLOC_023193	-2.61377	-6.82262	-4.95344	0.000212417	0.000744888	0.855853	novel_lncRNA	NA	NA	NA	NA	NA	NA	NA	NA	NA	NA
ENSMUSG00000071229	XLOC_022549	-2.61294	-2.13945	-9.87382	1.09817e-07	1.91029e-06	8.15377	PCG	translocase of inner mitochondrial membrane 8A2 [Source:MGI Symbol;Acc:MGI:3615492]	14	122034674	122038420	1	Timm8a2	protein_coding	ensembl_havana	KNOWN	3
NA	XLOC_060947	-2.61258	-6.69917	-3.62104	0.00278219	0.00661207	-1.45012	novel_lncRNA	NA	NA	NA	NA	NA	NA	NA	NA	NA	NA
NA	XLOC_055372	-2.61119	-7.40242	-1.65745	0.11967	0.170857	-4.4803	novel_lncRNA	NA	NA	NA	NA	NA	NA	NA	NA	NA	NA
ENSMUSG00000004948	XLOC_054139	-2.61055	-0.005095	-14.6546	6.97375e-10	5.78095e-08	13.1448	PCG	zona pellucida glycoprotein 3 [Source:MGI Symbol;Acc:MGI:99215]	5	135980099	135988624	1	Zp3	protein_coding	ensembl_havana	KNOWN	8
ENSMUSG00000009614	XLOC_040455	-2.61044	-1.23122	-5.34374	0.000103809	0.000407072	1.45228	PCG	sarcosine dehydrogenase [Source:MGI Symbol;Acc:MGI:2183102]	2	27188393	27248337	-1	Sardh	protein_coding	ensembl_havana	KNOWN	12
NA	XLOC_046374	-2.61027	-5.57601	-4.37167	0.000639499	0.0018903	-0.137456	novel_lncRNA	NA	NA	NA	NA	NA	NA	NA	NA	NA	NA
ENSMUSG00000097722	XLOC_042426	-2.60977	-2.63863	-11.2748	2.08448e-08	5.81943e-07	9.58205	Ensembl_lncRNA	predicted gene, 26841 [Source:MGI Symbol;Acc:MGI:5477335]	2	152694733	152696692	-1	Gm26841	lincRNA	ensembl	KNOWN	1
NA	XLOC_045900	-2.60937	-5.69694	-3.37438	0.00454138	0.0100679	-1.92165	novel_lncRNA	NA	NA	NA	NA	NA	NA	NA	NA	NA	NA
ENSMUSG00000021874	XLOC_021082	-2.60741	-4.26491	-4.83667	0.000264165	0.000892904	0.67639	Ensembl_lncRNA	RIKEN cDNA 4933413J09 gene [Source:MGI Symbol;Acc:MGI:1918356]	14	26356574	26400456	1	4933413J09Rik	lincRNA	ensembl_havana	KNOWN	8
NA	XLOC_068345	-2.60526	-5.04022	-3.53625	0.00329199	0.00764409	-1.68678	novel_lncRNA	NA	NA	NA	NA	NA	NA	NA	NA	NA	NA
ENSMUSG00000029608	XLOC_056017	-2.60477	-3.28677	-7.0343	5.93572e-06	4.04461e-05	4.25858	PCG	rabphilin 3A [Source:MGI Symbol;Acc:MGI:102788]	5	120940502	121009518	-1	Rph3a	protein_coding	ensembl	KNOWN	7
ENSMUSG00000071001	XLOC_047681	-2.60338	-6.11859	-3.56134	0.00313202	0.00732785	-1.54661	PCG	histidine rich carboxyl terminus 1 [Source:MGI Symbol;Acc:MGI:1917945]	4	43727188	43728639	1	Hrct1	protein_coding	ensembl_havana	KNOWN	4
ENSMUSG00000014599	XLOC_046558	-2.60275	2.26538	-6.77606	8.96006e-06	5.59833e-05	3.4819	PCG	colony stimulating factor 1 (macrophage) [Source:MGI Symbol;Acc:MGI:1339753]	3	107741048	107760469	-1	Csf1	protein_coding	ensembl_havana	KNOWN	6
ENSMUSG00000067714	XLOC_058335	-2.6025	-0.754273	-12.9527	3.50978e-09	1.76425e-07	11.4908	PCG	lysophosphatidic acid receptor 5 [Source:MGI Symbol;Acc:MGI:2685918]	6	125067920	125082472	1	Lpar5	protein_coding	ensembl_havana	KNOWN	9
NA	XLOC_055576	-2.60017	-6.7319	-3.80876	0.00191905	0.00481489	-1.12337	novel_lncRNA	NA	NA	NA	NA	NA	NA	NA	NA	NA	NA
ENSMUSG00000047904	XLOC_011137	-2.5995	-1.42247	-4.47549	0.000523849	0.00159717	-0.246655	PCG	somatostatin receptor 2 [Source:MGI Symbol;Acc:MGI:98328]	11	113619342	113626028	1	Sstr2	protein_coding	ensembl_havana	KNOWN	6
NA	XLOC_020536	-2.59921	-6.70361	-1.99096	0.0663824	0.102593	-4.0196	novel_lncRNA	NA	NA	NA	NA	NA	NA	NA	NA	NA	NA
ENSMUSG00000036353	XLOC_045785	-2.59919	-6.5662	-2.75273	0.0155676	0.0292796	-2.90241	PCG	purinergic receptor P2Y, G-protein coupled 12 [Source:MGI Symbol;Acc:MGI:1918089]	3	59216271	59262831	-1	P2ry12	protein_coding	ensembl	KNOWN	9
ENSMUSG00000044021	XLOC_025243	-2.59252	-4.45219	-7.12501	5.14718e-06	3.62542e-05	4.40367	Ensembl_lncRNA	mucin 19 [Source:MGI Symbol;Acc:MGI:2676278]	15	91838326	91934555	1	Muc19	processed_transcript	ensembl_havana	KNOWN	10
ENSMUSG00000032691	XLOC_009883	-2.59191	-4.73834	-4.99044	0.000198312	0.000703093	0.937395	PCG	NLR family, pyrin domain containing 3 [Source:MGI Symbol;Acc:MGI:2653833]	11	59541568	59566956	1	Nlrp3	protein_coding	ensembl_havana	KNOWN	10
ENSMUSG00000085035	XLOC_011631	-2.59138	-2.11971	-9.35025	2.14217e-07	3.11457e-06	7.48924	Ensembl_lncRNA	predicted gene 12031 [Source:MGI Symbol;Acc:MGI:3651406]	11	20145567	20146344	-1	Gm12031	lincRNA	havana	NOVEL	1
NA	XLOC_024781	-2.5899	-5.56342	-5.07783	0.000168716	0.00061446	1.08928	novel_lncRNA	NA	NA	NA	NA	NA	NA	NA	NA	NA	NA
NA	XLOC_031059	-2.58977	-7.40665	-3.24218	0.00590737	0.0126573	-2.09619	novel_lncRNA	NA	NA	NA	NA	NA	NA	NA	NA	NA	NA
NA	XLOC_002552	-2.58713	-2.81498	-4.28298	0.000758985	0.00218668	-0.462178	novel_lncRNA	NA	NA	NA	NA	NA	NA	NA	NA	NA	NA
ENSMUSG00000020614	XLOC_013689	-2.58658	-3.24792	-6.35452	1.78925e-05	9.72278e-05	3.20215	PCG	family with sequence similarity 20, member A [Source:MGI Symbol;Acc:MGI:2388266]	11	109669749	109722279	-1	Fam20a	protein_coding	ensembl_havana	KNOWN	9
NA	XLOC_002555	-2.58615	-6.6055	-1.94956	0.0715609	0.109536	-4.16729	novel_lncRNA	NA	NA	NA	NA	NA	NA	NA	NA	NA	NA
NA	XLOC_057030	-2.58441	-7.1065	-3.36302	0.00464522	0.0102633	-1.8857	novel_lncRNA	NA	NA	NA	NA	NA	NA	NA	NA	NA	NA
NA	XLOC_065866	-2.58431	-4.02715	-5.55827	7.06432e-05	0.000297057	1.9035	novel_lncRNA	NA	NA	NA	NA	NA	NA	NA	NA	NA	NA
ENSMUSG00000060131	XLOC_041988	-2.58392	-5.28797	-5.14631	0.000148749	0.000551887	1.2106	PCG	ATPase, class I, type 8B, member 4 [Source:MGI Symbol;Acc:MGI:1859664]	2	126320973	126500674	-1	Atp8b4	protein_coding	ensembl_havana	KNOWN	7
NA	XLOC_024557	-2.58267	-6.45548	-3.92948	0.00151294	0.00393247	-0.913171	novel_lncRNA	NA	NA	NA	NA	NA	NA	NA	NA	NA	NA
ENSMUSG00000034219	XLOC_056173	-2.58087	-6.35851	-4.08675	0.00111166	0.00302261	-0.636383	PCG	septin 14 [Source:MGI Symbol;Acc:MGI:1921472]	5	129683391	129708511	-1	Sept14	protein_coding	ensembl_havana	KNOWN	11
ENSMUSG00000005397	XLOC_017277	-2.57877	4.84245	-9.38111	2.05787e-07	3.0257e-06	7.06026	PCG	nidogen 1 [Source:MGI Symbol;Acc:MGI:97342]	13	13437602	13512275	1	Nid1	protein_coding	ensembl	KNOWN	7
NA	XLOC_002501	-2.57568	-6.86638	-4.76156	0.000304198	0.0010072	0.532308	novel_lncRNA	NA	NA	NA	NA	NA	NA	NA	NA	NA	NA
NA	XLOC_014526	-2.57539	-3.19811	-5.28523	0.000115424	0.000445764	1.43933	novel_lncRNA	NA	NA	NA	NA	NA	NA	NA	NA	NA	NA
NA	XLOC_003140	-2.57452	-6.87053	-4.36424	0.000648725	0.00191298	-0.156553	novel_lncRNA	NA	NA	NA	NA	NA	NA	NA	NA	NA	NA
NA	XLOC_022336	-2.57376	-6.1005	-4.4332	0.000568115	0.00171121	-0.0279897	novel_lncRNA	NA	NA	NA	NA	NA	NA	NA	NA	NA	NA
ENSMUSG00000027296	XLOC_038869	-2.57261	0.465208	-11.6296	1.40536e-08	4.46075e-07	10.161	PCG	inositol 1,4,5-trisphosphate 3-kinase A [Source:MGI Symbol;Acc:MGI:1333822]	2	119742337	119751263	1	Itpka	protein_coding	ensembl_havana	KNOWN	7
ENSMUSG00000030579	XLOC_061558	-2.57216	-3.09046	-5.35966	0.000100865	0.000397282	1.56474	PCG	TYRO protein tyrosine kinase binding protein [Source:MGI Symbol;Acc:MGI:1277211]	7	30413788	30417577	1	Tyrobp	protein_coding	ensembl	KNOWN	9
ENSMUSG00000079536	XLOC_077479	-2.57095	-4.89257	-7.2392	4.30842e-06	3.13208e-05	4.56746	PCG	predicted gene 6880 [Source:MGI Symbol;Acc:MGI:3644285]	X	74480287	74481399	-1	Gm6880	protein_coding	ensembl_havana	PUTATIVE	1
ENSMUSG00000081044	XLOC_075433	-2.57091	1.79883	-5.80405	4.58047e-05	0.000209109	1.88581	PCG	expressed sequence AU015836 [Source:MGI Symbol;Acc:MGI:2147954]	X	93968659	93975470	1	AU015836	protein_coding	ensembl_havana	KNOWN	4
ENSMUSG00000061531	XLOC_037307	-2.57091	-4.59514	-4.29708	0.000738561	0.00213727	-0.265636	PCG	transmembrane protein 236 [Source:MGI Symbol;Acc:MGI:1919309]	2	14174523	14221993	1	Tmem236	protein_coding	ensembl_havana	KNOWN	8
ENSMUSG00000063193	XLOC_013750	-2.57066	-6.37263	-2.98608	0.00982341	0.0196619	-2.55268	PCG	CD300 antigen like family member B [Source:MGI Symbol;Acc:MGI:2685099]	11	114922781	114934386	-1	Cd300lb	protein_coding	havana	KNOWN	6
NA	XLOC_029043	-2.56983	0.643637	-16.7643	1.16831e-10	1.80009e-08	14.8667	novel_lncRNA	NA	NA	NA	NA	NA	NA	NA	NA	NA	NA
NA	XLOC_012582	-2.56894	-5.88798	-4.24608	0.000815241	0.0023246	-0.352735	novel_lncRNA	NA	NA	NA	NA	NA	NA	NA	NA	NA	NA
ENSMUSG00000025952	XLOC_003466	-2.56877	-7.67088	-2.89089	0.0118587	0.0231264	-2.69031	PCG	crystallin, gamma C [Source:MGI Symbol;Acc:MGI:88523]	1	65071525	65073689	-1	Crygc	protein_coding	ensembl_havana	KNOWN	11
ENSMUSG00000015850	XLOC_046303	-2.5682	-0.495436	-12.2371	7.31683e-09	2.83585e-07	10.7924	PCG	ADAMTS-like 4 [Source:MGI Symbol;Acc:MGI:2389008]	3	95676201	95687917	-1	Adamtsl4	protein_coding	ensembl_havana	KNOWN	7
NA	XLOC_038244	-2.56442	-5.65743	-5.29477	0.000113442	0.000438797	1.46494	novel_lncRNA	NA	NA	NA	NA	NA	NA	NA	NA	NA	NA
ENSMUSG00000072778	XLOC_060352	-2.563	-5.3601	-4.45751	0.00054222	0.00164595	-0.0264715	PCG	vomeronasal 2, receptor27 [Source:MGI Symbol;Acc:MGI:3761517]	6	124191596	124231784	-1	Vmn2r27	protein_coding	ensembl_havana	KNOWN	2
NA	XLOC_006486	-2.5622	-3.49248	-6.49201	1.4241e-05	8.09543e-05	3.43059	novel_lncRNA	NA	NA	NA	NA	NA	NA	NA	NA	NA	NA
ENSMUSG00000010122	XLOC_012392	-2.56101	1.10994	-11.04	2.72129e-08	7.01246e-07	9.48527	PCG	solute carrier family 47, member 1 [Source:MGI Symbol;Acc:MGI:1914723]	11	61343401	61378345	-1	Slc47a1	protein_coding	ensembl_havana	KNOWN	10
ENSMUSG00000036912	XLOC_072042	-2.55915	-0.232081	-8.52786	6.48434e-07	7.16474e-06	6.34075	PCG	piwi-like RNA-mediated gene silencing 4 [Source:MGI Symbol;Acc:MGI:3041167]	9	14696230	14740733	-1	Piwil4	protein_coding	ensembl_havana	KNOWN	13
NA	XLOC_006017	-2.55663	-3.68057	-8.61932	5.71173e-07	6.50545e-06	6.46044	novel_lncRNA	NA	NA	NA	NA	NA	NA	NA	NA	NA	NA
ENSMUSG00000050201	XLOC_011185	-2.55508	-4.4401	-5.61669	6.36826e-05	0.000273135	1.97599	PCG	otopetrin 2 [Source:MGI Symbol;Acc:MGI:2388365]	11	115307163	115332303	1	Otop2	protein_coding	ensembl_havana	KNOWN	5
ENSMUSG00000059361	XLOC_042407	-2.55112	-1.50942	-9.11282	2.9273e-07	3.92618e-06	7.18469	PCG	neurensin 2 [Source:MGI Symbol;Acc:MGI:2684969]	2	152368755	152376638	-1	Nrsn2	protein_coding	ensembl_havana	KNOWN	6
ENSMUSG00000086798	XLOC_006081	-2.5511	-3.53804	-5.77003	4.86117e-05	0.000219574	2.25619	Ensembl_lncRNA	predicted gene 16222 [Source:MGI Symbol;Acc:MGI:3801901]	10	76078617	76080502	1	Gm16222	antisense	havana	NOVEL	1
ENSMUSG00000037613	XLOC_066402	-2.54968	0.20453	-6.26098	2.09294e-05	0.000110064	2.85289	PCG	tumor necrosis factor receptor superfamily, member 23 [Source:MGI Symbol;Acc:MGI:1930269]	7	143665809	143685872	-1	Tnfrsf23	protein_coding	ensembl_havana	KNOWN	11
ENSMUSG00000054013	XLOC_016907	-2.54928	0.0517256	-8.60364	5.83692e-07	6.60734e-06	6.46728	PCG	transmembrane protein 179 [Source:MGI Symbol;Acc:MGI:2144891]	12	112500184	112511160	-1	Tmem179	protein_coding	ensembl	KNOWN	5
ENSMUSG00000047821	XLOC_009974	-2.54918	0.601842	-13.8587	1.45316e-09	9.63606e-08	12.4014	PCG	tripartite motif-containing 16 [Source:MGI Symbol;Acc:MGI:2137356]	11	62820231	62850808	1	Trim16	protein_coding	ensembl_havana	KNOWN	12
ENSMUSG00000090173	XLOC_009974	-2.54918	0.601842	-13.8587	1.45316e-09	9.63606e-08	12.4014	PCG	F-box and WD-40 domain protein 10 [Source:MGI Symbol;Acc:MGI:3052463]	11	62847069	62877465	1	Fbxw10	protein_coding	ensembl_havana	KNOWN	4
ENSMUSG00000028072	XLOC_046070	-2.54908	-0.694547	-4.33633	0.000684609	0.00200338	-0.541711	PCG	neurotrophic tyrosine kinase, receptor, type 1 [Source:MGI Symbol;Acc:MGI:97383]	3	87778244	87795162	-1	Ntrk1	protein_coding	ensembl_havana	KNOWN	6
ENSMUSG00000038651	XLOC_017750	-2.54737	-1.50245	-8.98189	3.48623e-07	4.4814e-06	7.01393	PCG	synaptonemal complex protein 2-like [Source:MGI Symbol;Acc:MGI:2685114]	13	41114307	41171684	1	Sycp2l	protein_coding	havana	KNOWN	10
ENSMUSG00000021953	XLOC_023603	-2.54598	6.08472	-19.1786	1.91431e-11	5.98208e-09	16.503	PCG	L-threonine dehydrogenase [Source:MGI Symbol;Acc:MGI:1926231]	14	63492347	63509092	-1	Tdh	protein_coding	ensembl_havana	KNOWN	10
ENSMUSG00000001911	XLOC_069358	-2.54445	-1.4666	-7.32877	3.75177e-06	2.80933e-05	4.67214	PCG	nuclear factor I/X [Source:MGI Symbol;Acc:MGI:97311]	8	84699876	84800344	-1	Nfix	protein_coding	ensembl_havana	KNOWN	12
ENSMUSG00000086159	XLOC_049228	-2.54432	-6.02072	-4.24319	0.000819825	0.00233527	-0.359718	Ensembl_lncRNA	predicted gene 13025 [Source:MGI Symbol;Acc:MGI:3650883]	4	140679753	140684617	1	Gm13025	lincRNA	havana	KNOWN	1
[truncated: 21,443 more rows]

## Sheet: Eo+ vs ESC
Ensembl.Gene.ID	Custom name	logFC	AveExpr	t	P.Value	adj.P.Val	B	category	Description	Chromosome.Name	Gene.Start..bp.	Gene.End..bp.	Strand	Associated.Gene.Name	Gene.type	Source..gene.	Status..gene.	Version..gene.
ENSMUSG00000061808	XLOC_032993	9.89998	-1.89837	2.95588	0.0104288	0.0169624	-2.76332	PCG	transthyretin [Source:MGI Symbol;Acc:MGI:98865]	18	20665250	20674324	1	Ttr	protein_coding	ensembl	KNOWN	3
ENSMUSG00000032080	XLOC_070636	9.61256	-4.49569	4.79932	0.00028334	0.000661943	0.599595	PCG	apolipoprotein A-IV [Source:MGI Symbol;Acc:MGI:88051]	9	46240696	46243459	1	Apoa4	protein_coding	ensembl_havana	KNOWN	6
ENSMUSG00000015401	XLOC_076459	9.54227	-3.95285	5.41474	9.13303e-05	0.000242328	1.6091	PCG	transmembrane protein 27 [Source:MGI Symbol;Acc:MGI:1926234]	X	164088830	164118860	1	Tmem27	protein_coding	ensembl_havana	KNOWN	8
ENSMUSG00000066682	XLOC_056331	9.41094	-0.869141	8.4201	7.53893e-07	3.9599e-06	6.24087	PCG	paired immunoglobin-like type 2 receptor beta 2 [Source:MGI Symbol;Acc:MGI:2450535]	5	137865829	137871758	-1	Pilrb2	protein_coding	ensembl	KNOWN	7
ENSMUSG00000066684	XLOC_056331	9.41094	-0.869141	8.4201	7.53893e-07	3.9599e-06	6.24087	PCG	paired immunoglobin-like type 2 receptor beta 1 [Source:MGI Symbol;Acc:MGI:2450532]	5	137852147	137858049	-1	Pilrb1	protein_coding	ensembl	KNOWN	6
ENSMUSG00000038192	XLOC_050731	9.10731	3.63713	17.9274	4.75288e-11	3.03828e-09	15.8024	PCG	cerberus 1 homolog (Xenopus laevis) [Source:MGI Symbol;Acc:MGI:1201414]	4	82881751	82885148	-1	Cer1	protein_coding	ensembl_havana	KNOWN	5
NA	XLOC_053509	9.00473	-5.28324	9.02641	3.28446e-07	2.01083e-06	6.25945	novel_lncRNA	NA	NA	NA	NA	NA	NA	NA	NA	NA	NA
NA	XLOC_034485	8.93406	-6.19399	8.08103	1.22204e-06	5.90965e-06	5.2396	novel_lncRNA	NA	NA	NA	NA	NA	NA	NA	NA	NA	NA
ENSMUSG00000021539	XLOC_019752	8.92127	-5.11818	5.74856	5.0475e-05	0.000143615	2.12753	PCG	leukocyte cell-derived chemotaxin 2 [Source:MGI Symbol;Acc:MGI:1278342]	13	56542460	56548538	-1	Lect2	protein_coding	ensembl	KNOWN	8
ENSMUSG00000020469	XLOC_011440	8.7954	1.9223	17.4401	6.88138e-11	3.92355e-09	15.4106	PCG	myosin, light polypeptide 7, regulatory [Source:MGI Symbol;Acc:MGI:107495]	11	5896637	5898782	-1	Myl7	protein_coding	ensembl_havana	KNOWN	8
NA	XLOC_001639	8.33905	-4.56788	8.58112	6.02182e-07	3.28755e-06	5.91331	novel_lncRNA	NA	NA	NA	NA	NA	NA	NA	NA	NA	NA
ENSMUSG00000030544	XLOC_065230	8.31309	2.55809	8.1223	1.15142e-06	5.62455e-06	5.60313	PCG	mesoderm posterior 1 [Source:MGI Symbol;Acc:MGI:107785]	7	79792241	79793788	-1	Mesp1	protein_coding	ensembl_havana	KNOWN	5
NA	XLOC_019753	8.21889	0.00106316	13.6727	1.73428e-09	3.77943e-08	11.907	novel_lncRNA	NA	NA	NA	NA	NA	NA	NA	NA	NA	NA
ENSMUSG00000069378	XLOC_033425	8.20122	0.900692	9.10353	2.96364e-07	1.84289e-06	7.12043	PCG	PR domain containing 6 [Source:MGI Symbol;Acc:MGI:2684938]	18	53464546	53575907	1	Prdm6	protein_coding	ensembl_havana	KNOWN	9
NA	XLOC_043898	8.10559	-5.60874	9.47774	1.81589e-07	1.25904e-06	6.64283	novel_lncRNA	NA	NA	NA	NA	NA	NA	NA	NA	NA	NA
NA	XLOC_000013	8.07938	-5.38457	5.1566	0.000145966	0.000366641	1.18874	novel_lncRNA	NA	NA	NA	NA	NA	NA	NA	NA	NA	NA
ENSMUSG00000022025	XLOC_023829	7.93057	-3.67539	8.31718	8.71694e-07	4.45834e-06	5.76833	PCG	leukocyte cell derived chemotaxin 1 [Source:MGI Symbol;Acc:MGI:1341171]	14	79637690	79662170	-1	Lect1	protein_coding	ensembl_havana	KNOWN	9
ENSMUSG00000043122	XLOC_015420	7.90179	-5.62426	4.81849	0.000273326	0.000641248	0.629292	PCG	RIKEN cDNA A530016L24 gene [Source:MGI Symbol;Acc:MGI:2443020]	12	112489448	112499927	1	A530016L24Rik	protein_coding	ensembl	KNOWN	6
ENSMUSG00000050675	XLOC_010134	7.89065	-3.86912	4.72319	0.000327023	0.000752817	0.479632	PCG	glycoprotein 1b, alpha polypeptide [Source:MGI Symbol;Acc:MGI:1333744]	11	70639122	70642036	1	Gp1ba	protein_coding	ensembl_havana	KNOWN	7
ENSMUSG00000086141	XLOC_042299	7.78722	0.137971	10.6259	4.40413e-08	4.13343e-07	9.02305	Ensembl_lncRNA	RIKEN cDNA 9030622O22 gene [Source:MGI Symbol;Acc:MGI:1918820]	2	147944740	148040203	-1	9030622O22Rik	lincRNA	havana	KNOWN	3
ENSMUSG00000002930	XLOC_057375	7.73866	-6.02396	3.67476	0.00250121	0.00467123	-1.36582	PCG	protein phosphatase 1, regulatory subunit 17 [Source:MGI Symbol;Acc:MGI:1333876]	6	56017515	56032688	1	Ppp1r17	protein_coding	ensembl	KNOWN	5
NA	XLOC_059102	7.64848	-7.35954	9.09058	3.01509e-07	1.86651e-06	6.28323	novel_lncRNA	NA	NA	NA	NA	NA	NA	NA	NA	NA	NA
ENSMUSG00000031444	XLOC_066602	7.64819	-2.9356	4.00611	0.00130166	0.00258596	-0.823133	PCG	coagulation factor X [Source:MGI Symbol;Acc:MGI:103107]	8	13037308	13056676	1	F10	protein_coding	ensembl_havana	KNOWN	12
ENSMUSG00000033831	XLOC_046009	7.63534	-7.16187	4.93722	0.000218927	0.000526142	0.822049	PCG	fibrinogen beta chain [Source:MGI Symbol;Acc:MGI:99501]	3	83040141	83049863	-1	Fgb	protein_coding	ensembl_havana	KNOWN	5
ENSMUSG00000085123	XLOC_023203	7.63152	-2.77857	5.11005	0.000158996	0.000395654	1.10335	Ensembl_lncRNA	RNA upstream of Bmp4 expressed in inner ear [Source:MGI Symbol;Acc:MGI:5568573]	14	46570213	46575847	-1	Rubie	lincRNA	havana	PUTATIVE	1
ENSMUSG00000086970	XLOC_039852	7.61803	-5.76023	9.37586	2.07196e-07	1.39601e-06	6.51616	Ensembl_lncRNA	breast carcinoma amplified sequence 1, opposite strand 1 [Source:MGI Symbol;Acc:MGI:3649795]	2	170405181	170407175	1	Bcas1os1	antisense	havana	KNOWN	1
ENSMUSG00000029706	XLOC_058939	7.57162	-8.03854	9.65771	1.44213e-07	1.04729e-06	6.77668	PCG	paired box 4 [Source:MGI Symbol;Acc:MGI:97488]	6	28442334	28449353	-1	Pax4	protein_coding	ensembl_havana	KNOWN	11
NA	XLOC_018286	7.57075	-4.8357	5.67688	5.7256e-05	0.000160033	2.01103	novel_lncRNA	NA	NA	NA	NA	NA	NA	NA	NA	NA	NA
ENSMUSG00000028753	XLOC_051791	7.49955	-0.598299	19.7368	1.29865e-11	1.28772e-09	15.8022	PCG	von Willebrand factor A domain containing 5B1 [Source:MGI Symbol;Acc:MGI:1922968]	4	138565360	138635884	-1	Vwa5b1	protein_coding	ensembl_havana	KNOWN	8
ENSMUSG00000052217	XLOC_065660	7.42462	-2.26204	1.53981	0.145911	0.185936	-4.99565	PCG	hemoglobin Z, beta-like embryonic chain [Source:MGI Symbol;Acc:MGI:96024]	7	103841636	103843164	-1	Hbb-bh1	protein_coding	ensembl_havana	KNOWN	5
ENSMUSG00000028357	XLOC_050589	7.35018	-2.16457	5.47307	8.225e-05	0.000220689	1.75297	PCG	kinesin family member 12 [Source:MGI Symbol;Acc:MGI:1098232]	4	63165634	63172131	-1	Kif12	protein_coding	ensembl_havana	KNOWN	8
NA	XLOC_058566	7.35011	-5.76416	11.1964	2.27738e-08	2.48174e-07	8.09218	novel_lncRNA	NA	NA	NA	NA	NA	NA	NA	NA	NA	NA
ENSMUSG00000046245	XLOC_056330	7.32608	-0.439141	7.68023	2.20195e-06	9.62086e-06	5.18012	PCG	paired immunoglobin-like type 2 receptor alpha [Source:MGI Symbol;Acc:MGI:2450529]	5	137821952	137836268	-1	Pilra	protein_coding	ensembl_havana	KNOWN	9
NA	XLOC_046951	7.28829	-6.84383	8.53756	6.39739e-07	3.46446e-06	5.70586	novel_lncRNA	NA	NA	NA	NA	NA	NA	NA	NA	NA	NA
ENSMUSG00000051985	XLOC_004331	7.28468	-5.15496	8.54438	6.33701e-07	3.43848e-06	5.93252	PCG	immunoglobulin-like and fibronectin type III domain containing 1 [Source:MGI Symbol;Acc:MGI:3045352]	1	135953578	136006342	-1	Igfn1	protein_coding	ensembl_havana	KNOWN	8
ENSMUSG00000006270	XLOC_036989	7.26399	0.291564	8.38294	7.94353e-07	4.1321e-06	6.15326	PCG	ventral anterior homeobox 1 [Source:MGI Symbol;Acc:MGI:1277163]	19	59166187	59170056	-1	Vax1	protein_coding	ensembl_havana	KNOWN	7
ENSMUSG00000038193	XLOC_067212	7.23126	-0.471565	5.79038	4.69123e-05	0.00013458	2.09374	PCG	heart and neural crest derivatives expressed transcript 2 [Source:MGI Symbol;Acc:MGI:103580]	8	57320983	57324517	1	Hand2	protein_coding	ensembl_havana	KNOWN	3
ENSMUSG00000027004	XLOC_041154	7.22802	3.0652	13.8344	1.4869e-09	3.37588e-08	12.3614	PCG	frizzled-related protein [Source:MGI Symbol;Acc:MGI:892032]	2	80411970	80447625	-1	Frzb	protein_coding	ensembl_havana	KNOWN	3
NA	XLOC_072231	7.1564	-3.12323	6.46451	1.49032e-05	4.97752e-05	3.35483	novel_lncRNA	NA	NA	NA	NA	NA	NA	NA	NA	NA	NA
NA	XLOC_008683	7.07133	-7.3409	7.89331	1.60617e-06	7.38572e-06	4.96818	novel_lncRNA	NA	NA	NA	NA	NA	NA	NA	NA	NA	NA
ENSMUSG00000036040	XLOC_037543	7.03524	-0.80136	7.59585	2.4989e-06	1.06765e-05	5.09406	PCG	ADAMTS-like 2 [Source:MGI Symbol;Acc:MGI:1925044]	2	27079379	27108981	1	Adamtsl2	protein_coding	ensembl_havana	KNOWN	10
ENSMUSG00000094282	XLOC_056005	7.01902	-5.77944	10.0797	8.50737e-08	6.90644e-07	7.16136	PCG	coiled-coil domain containing 42B [Source:MGI Symbol;Acc:MGI:3779542]	5	120628335	120634235	-1	Ccdc42b	protein_coding	ensembl	KNOWN	1
ENSMUSG00000018698	XLOC_012955	7.01713	5.24307	16.1802	1.87564e-10	7.82583e-09	14.3129	PCG	LIM homeobox protein 1 [Source:MGI Symbol;Acc:MGI:99783]	11	84518284	84525535	-1	Lhx1	protein_coding	ensembl_havana	KNOWN	11
ENSMUSG00000098207	XLOC_043921	7.01129	-6.87796	7.91613	1.55333e-06	7.18444e-06	4.95375	PCG	ADP-ribosylation factor-like 14 [Source:MGI Symbol;Acc:MGI:1918869]	3	69222419	69223618	1	Arl14	protein_coding	ensembl_havana	KNOWN	1
ENSMUSG00000027978	XLOC_044755	6.95684	0.398556	9.56849	1.616e-07	1.14734e-06	7.7261	PCG	protease, serine 12 neurotrypsin (motopsin) [Source:MGI Symbol;Acc:MGI:1100881]	3	123446913	123506602	1	Prss12	protein_coding	ensembl	KNOWN	8
ENSMUSG00000061947	XLOC_016736	6.93616	-5.7746	5.18259	0.000139181	0.00035135	1.22325	PCG	serine (or cysteine) peptidase inhibitor, clade A (alpha-1 antiproteinase, antitrypsin), member 10 [Source:MGI Symbol;Acc:MGI:2667725]	12	103614786	103631444	-1	Serpina10	protein_coding	ensembl_havana	KNOWN	6
NA	XLOC_041249	6.85773	-4.65664	8.97948	3.49754e-07	2.11484e-06	6.48537	novel_lncRNA	NA	NA	NA	NA	NA	NA	NA	NA	NA	NA
ENSMUSG00000046886	XLOC_033412	6.76565	-5.01652	6.17164	2.43375e-05	7.6183e-05	2.73536	PCG	zinc finger protein 474 [Source:MGI Symbol;Acc:MGI:1914008]	18	52615915	52639830	1	Zfp474	protein_coding	ensembl	KNOWN	5
ENSMUSG00000024440	XLOC_034308	6.75576	-1.33166	5.33885	0.000104732	0.000272733	1.47971	PCG	protocadherin 12 [Source:MGI Symbol;Acc:MGI:1855700]	18	38267092	38284402	-1	Pcdh12	protein_coding	ensembl_havana	KNOWN	8
NA	XLOC_016387	6.73806	-7.57244	10.2459	6.9424e-08	5.89028e-07	7.20752	novel_lncRNA	NA	NA	NA	NA	NA	NA	NA	NA	NA	NA
NA	XLOC_018863	6.65412	-7.32817	6.87457	7.64952e-06	2.79829e-05	3.65772	novel_lncRNA	NA	NA	NA	NA	NA	NA	NA	NA	NA	NA
NA	XLOC_018855	6.63557	-6.49078	9.1097	2.93945e-07	1.83144e-06	6.24758	novel_lncRNA	NA	NA	NA	NA	NA	NA	NA	NA	NA	NA
NA	XLOC_035578	6.60866	-4.81305	8.49444	6.79363e-07	3.63819e-06	5.94718	novel_lncRNA	NA	NA	NA	NA	NA	NA	NA	NA	NA	NA
NA	XLOC_063330	6.59751	2.27439	8.25245	9.55641e-07	4.81991e-06	5.73984	novel_lncRNA	NA	NA	NA	NA	NA	NA	NA	NA	NA	NA
NA	XLOC_010448	6.56181	-5.13912	8.49153	6.82128e-07	3.6486e-06	5.70204	novel_lncRNA	NA	NA	NA	NA	NA	NA	NA	NA	NA	NA
NA	XLOC_069444	6.55925	-5.35593	9.3981	2.01295e-07	1.36412e-06	6.54651	novel_lncRNA	NA	NA	NA	NA	NA	NA	NA	NA	NA	NA
ENSMUSG00000028713	XLOC_051173	6.55683	-5.0229	4.24701	0.000813764	0.00170057	-0.35117	PCG	cytochrome P450, family 4, subfamily b, polypeptide 1 [Source:MGI Symbol;Acc:MGI:103225]	4	115624725	115647723	-1	Cyp4b1	protein_coding	ensembl_havana	KNOWN	13
NA	XLOC_015842	6.53004	-6.96842	3.21221	0.00627015	0.0106979	-2.17828	novel_lncRNA	NA	NA	NA	NA	NA	NA	NA	NA	NA	NA
ENSMUSG00000026124	XLOC_000346	6.51361	2.89957	18.5077	3.0954e-11	2.25867e-09	16.2401	PCG	cripto, FRL-1, cryptic family 1 [Source:MGI Symbol;Acc:MGI:109448]	1	34535648	34544313	1	Cfc1	protein_coding	ensembl_havana	KNOWN	4
ENSMUSG00000029831	XLOC_059310	6.49268	-5.01536	5.88447	3.98227e-05	0.000116825	2.38179	PCG	neuropeptide VF precursor [Source:MGI Symbol;Acc:MGI:1926488]	6	50650672	50654439	-1	Npvf	protein_coding	ensembl_havana	KNOWN	7
ENSMUSG00000046634	XLOC_011504	6.49026	2.8626	16.5153	1.42694e-10	6.5583e-09	14.7221	PCG	polycystic kidney disease 1 like 1 [Source:MGI Symbol;Acc:MGI:2156538]	11	8826708	8973266	-1	Pkd1l1	protein_coding	ensembl_havana	KNOWN	8
ENSMUSG00000054106	XLOC_057098	6.47835	-3.02378	4.87264	0.000246963	0.000586028	0.697451	PCG	trypsin 4 [Source:MGI Symbol;Acc:MGI:102757]	6	41302269	41305532	1	Try4	protein_coding	ensembl_havana	KNOWN	7
ENSMUSG00000058119	XLOC_057098	6.47835	-3.02378	4.87264	0.000246963	0.000586028	0.697451	PCG	predicted gene 5771 [Source:MGI Symbol;Acc:MGI:3646222]	6	41392356	41397230	1	Gm5771	protein_coding	ensembl_havana	KNOWN	6
NA	XLOC_003524	6.44832	-5.89818	5.3832	9.66687e-05	0.000254242	1.54863	novel_lncRNA	NA	NA	NA	NA	NA	NA	NA	NA	NA	NA
ENSMUSG00000051354	XLOC_005453	6.44272	1.48087	14.1602	1.09564e-09	2.70099e-08	12.6872	PCG	sterile alpha motif domain containing 3 [Source:MGI Symbol;Acc:MGI:2685469]	10	26229707	26272172	1	Samd3	protein_coding	ensembl	KNOWN	9
ENSMUSG00000038725	XLOC_024576	6.40739	-1.51238	8.13014	1.13851e-06	5.5737e-06	5.86239	PCG	polycystic kidney and hepatic disease 1-like 1 [Source:MGI Symbol;Acc:MGI:2183153]	15	44457553	44597143	1	Pkhd1l1	protein_coding	ensembl	KNOWN	7
ENSMUSG00000045174	XLOC_000354	6.4031	-0.489256	10.9524	3.00939e-08	3.0405e-07	9.40226	PCG	APC membrane recruitment 3 [Source:MGI Symbol;Acc:MGI:3026939]	1	34579657	34590944	1	Amer3	protein_coding	ensembl_havana	KNOWN	10
ENSMUSG00000024868	XLOC_036503	6.40059	2.92776	16.967	9.94806e-11	5.15695e-09	15.0797	PCG	dickkopf homolog 1 (Xenopus laevis) [Source:MGI Symbol;Acc:MGI:1329040]	19	30545863	30549665	-1	Dkk1	protein_coding	ensembl_havana	KNOWN	8
ENSMUSG00000075325	XLOC_040885	6.37739	-7.94057	6.02576	3.121e-05	9.43335e-05	2.47851	Ensembl_lncRNA	predicted gene 13582 [Source:MGI Symbol;Acc:MGI:3642495]	2	60964376	60975151	-1	Gm13582	lincRNA	havana	NOVEL	3
ENSMUSG00000025783	XLOC_037115	6.36359	-0.969411	6.79415	8.70272e-06	3.12849e-05	3.85789	PCG	RIKEN cDNA 4930412O13 gene [Source:MGI Symbol;Acc:MGI:1921185]	2	9881252	9883921	1	4930412O13Rik	protein_coding	ensembl_havana	NOVEL	2
NA	XLOC_034488	6.34924	-2.23571	8.63204	5.61231e-07	3.10757e-06	6.53257	novel_lncRNA	NA	NA	NA	NA	NA	NA	NA	NA	NA	NA
NA	XLOC_033427	6.34722	-8.31681	8.79097	4.51306e-07	2.60669e-06	5.83869	novel_lncRNA	NA	NA	NA	NA	NA	NA	NA	NA	NA	NA
ENSMUSG00000021613	XLOC_018469	6.34067	0.681623	3.53119	0.00332524	0.00603988	-2.24175	PCG	hyaluronan and proteoglycan link protein 1 [Source:MGI Symbol;Acc:MGI:1337006]	13	89540636	89611832	1	Hapln1	protein_coding	ensembl	KNOWN	8
ENSMUSG00000026830	XLOC_040839	6.33533	-3.54261	8.3891	7.87494e-07	4.09985e-06	5.96173	PCG	ermin, ERM-like protein [Source:MGI Symbol;Acc:MGI:1925017]	2	58045113	58052864	-1	Ermn	protein_coding	ensembl_havana	KNOWN	9
NA	XLOC_017731	6.31636	-3.51342	7.50596	2.86222e-06	1.19932e-05	4.95471	novel_lncRNA	NA	NA	NA	NA	NA	NA	NA	NA	NA	NA
ENSMUSG00000034467	XLOC_068116	6.31488	-2.32533	10.0044	9.33491e-08	7.45013e-07	8.02708	PCG	dynein light chain roadblock-type 2 [Source:MGI Symbol;Acc:MGI:1922715]	8	116505015	116515896	1	Dynlrb2	protein_coding	ensembl	KNOWN	6
ENSMUSG00000032179	XLOC_071154	6.2776	-0.768728	6.19626	2.33437e-05	7.33297e-05	2.83661	PCG	bone morphogenetic protein 5 [Source:MGI Symbol;Acc:MGI:88181]	9	75775364	75900310	1	Bmp5	protein_coding	ensembl_havana	KNOWN	7
ENSMUSG00000062960	XLOC_055370	6.26507	4.27138	7.8359	1.74771e-06	7.9249e-06	4.88611	PCG	kinase insert domain protein receptor [Source:MGI Symbol;Acc:MGI:96683]	5	75932827	75978458	-1	Kdr	protein_coding	ensembl_havana	KNOWN	7
NA	XLOC_074753	6.24839	-7.01806	5.83797	4.31744e-05	0.000125233	2.22884	novel_lncRNA	NA	NA	NA	NA	NA	NA	NA	NA	NA	NA
ENSMUSG00000071551	XLOC_017183	6.24698	-1.8759	5.3484	0.000102939	0.000268674	1.48962	PCG	aldo-keto reductase family 1, member C19 [Source:MGI Symbol;Acc:MGI:2653678]	13	4228700	4248681	1	Akr1c19	protein_coding	ensembl_havana	KNOWN	8
ENSMUSG00000100600	XLOC_064459	6.24257	-3.13211	4.87809	0.00024446	0.000580586	0.685704	Ensembl_lncRNA	RIKEN cDNA A230077H06 gene [Source:MGI Symbol;Acc:MGI:2443592]	7	40818476	40900937	-1	A230077H06Rik	antisense	havana	NOVEL	2
ENSMUSG00000072874	XLOC_053144	6.24183	-2.95314	11.6526	1.37033e-08	1.70232e-07	9.99111	Ensembl_lncRNA	predicted gene 6116 [Source:MGI Symbol;Acc:MGI:3644088]	5	74949194	74966368	1	Gm6116	lincRNA	ensembl_havana	KNOWN	3
ENSMUSG00000010797	XLOC_058855	6.24075	-0.436108	8.18705	1.0492e-06	5.2054e-06	5.85336	PCG	wingless-type MMTV integration site family, member 2 [Source:MGI Symbol;Acc:MGI:98954]	6	17988940	18030585	-1	Wnt2	protein_coding	ensembl_havana	KNOWN	4
NA	XLOC_002645	6.23576	-8.28661	9.08548	3.03562e-07	1.87584e-06	6.11824	novel_lncRNA	NA	NA	NA	NA	NA	NA	NA	NA	NA	NA
NA	XLOC_071767	6.23195	-6.07102	9.20384	2.59523e-07	1.66747e-06	6.35879	novel_lncRNA	NA	NA	NA	NA	NA	NA	NA	NA	NA	NA
ENSMUSG00000025902	XLOC_002676	6.23087	2.21201	14.5073	7.96738e-10	2.16103e-08	13.0018	PCG	SRY (sex determining region Y)-box 17 [Source:MGI Symbol;Acc:MGI:107543]	1	4490931	4497354	-1	Sox17	protein_coding	ensembl_havana	KNOWN	9
ENSMUSG00000069385	XLOC_034389	6.22123	-7.52385	4.89367	0.000237447	0.000565504	0.741191	PCG	predicted gene 10267 [Source:MGI Symbol;Acc:MGI:3642556]	18	44156395	44159873	-1	Gm10267	protein_coding	ensembl_havana	NOVEL	5
NA	XLOC_053158	6.21299	-5.76943	5.60609	6.48899e-05	0.000178802	1.93367	novel_lncRNA	NA	NA	NA	NA	NA	NA	NA	NA	NA	NA
NA	XLOC_071682	6.2102	-6.65851	8.36731	8.12059e-07	4.20274e-06	5.45975	novel_lncRNA	NA	NA	NA	NA	NA	NA	NA	NA	NA	NA
ENSMUSG00000044338	XLOC_038344	6.19749	5.12697	12.9112	3.65898e-09	6.41754e-08	11.2523	PCG	apelin receptor [Source:MGI Symbol;Acc:MGI:1346086]	2	85136225	85139923	1	Aplnr	protein_coding	ensembl_havana	KNOWN	9
ENSMUSG00000085135	XLOC_038344	6.19749	5.12697	12.9112	3.65898e-09	6.41754e-08	11.2523	PCG	predicted gene 13713 [Source:MGI Symbol;Acc:MGI:3650490]	2	85160778	85193325	1	Gm13713	antisense	havana	NOVEL	3
NA	XLOC_017808	6.18346	-5.58762	6.48504	1.4406e-05	4.83548e-05	3.18974	novel_lncRNA	NA	NA	NA	NA	NA	NA	NA	NA	NA	NA
NA	XLOC_020542	6.18255	-4.23964	6.35387	1.79119e-05	5.82543e-05	3.18282	novel_lncRNA	NA	NA	NA	NA	NA	NA	NA	NA	NA	NA
ENSMUSG00000042961	XLOC_025553	6.17821	1.44649	27.8098	1.19997e-13	8.0678e-11	21.0749	PCG	EGF-like, fibronectin type III and laminin G domains [Source:MGI Symbol;Acc:MGI:2146149]	15	7206120	7398395	-1	Egflam	protein_coding	ensembl_havana	KNOWN	9
NA	XLOC_041240	6.16029	-5.09934	7.64234	2.33041e-06	1.00848e-05	4.77637	novel_lncRNA	NA	NA	NA	NA	NA	NA	NA	NA	NA	NA
ENSMUSG00000017688	XLOC_043138	6.16	-5.75725	7.54323	2.70526e-06	1.14261e-05	4.53687	PCG	hepatocyte nuclear factor 4, gamma [Source:MGI Symbol;Acc:MGI:1353604]	3	3508030	3658052	1	Hnf4g	protein_coding	ensembl_havana	KNOWN	10
NA	XLOC_002912	6.15972	-6.93621	7.47355	3.00659e-06	1.25342e-05	4.55822	novel_lncRNA	NA	NA	NA	NA	NA	NA	NA	NA	NA	NA
ENSMUSG00000087211	XLOC_010444	6.14159	1.02997	18.966	2.22542e-11	1.79774e-09	16.448	Ensembl_lncRNA	LIM homeobox 1, opposite strand [Source:MGI Symbol;Acc:MGI:1925615]	11	84525660	84535831	1	Lhx1os	lincRNA	havana	KNOWN	3
ENSMUSG00000053161	XLOC_001085	6.14092	-2.08425	11.3659	1.88202e-08	2.13916e-07	9.49138	PCG	dynein assembly factor with WDR repeat domains 1 [Source:MGI Symbol;Acc:MGI:1923089]	1	83159752	83210574	1	Daw1	protein_coding	ensembl_havana	KNOWN	12
ENSMUSG00000079045	XLOC_002587	6.13186	-5.50668	7.55671	2.65073e-06	1.12429e-05	4.56862	Ensembl_lncRNA	prospero homeobox 1, opposite strand [Source:MGI Symbol;Acc:MGI:4937200]	1	190170296	190217276	1	Prox1os	antisense	havana	KNOWN	3
NA	XLOC_000801	6.12973	-3.91485	4.79702	0.00028457	0.000664467	0.59638	novel_lncRNA	NA	NA	NA	NA	NA	NA	NA	NA	NA	NA
NA	XLOC_045196	6.09826	-6.60038	9.86216	1.1143e-07	8.53991e-07	6.8075	novel_lncRNA	NA	NA	NA	NA	NA	NA	NA	NA	NA	NA
ENSMUSG00000044400	XLOC_074671	6.09176	-2.46274	8.06494	1.25081e-06	6.01467e-06	5.7709	PCG	sosondowah ankyrin repeat domain family member D [Source:MGI Symbol;Acc:MGI:3045274]	X	37048845	37050418	1	Sowahd	protein_coding	ensembl_havana	KNOWN	1
ENSMUSG00000039851	XLOC_029355	6.07914	-5.96725	6.68377	1.04032e-05	3.6481e-05	3.44099	PCG	RIKEN cDNA 4932438H23 gene [Source:MGI Symbol;Acc:MGI:1921637]	16	91053935	91095122	-1	4932438H23Rik	protein_coding	ensembl_havana	NOVEL	7
ENSMUSG00000039639	XLOC_029387	6.07458	-2.87346	10.9528	3.00796e-08	3.04044e-07	9.16935	PCG	potassium voltage-gated channel, Isk-related subfamily, member 1 [Source:MGI Symbol;Acc:MGI:96673]	16	92346001	92359468	-1	Kcne1	protein_coding	ensembl	KNOWN	6
ENSMUSG00000030507	XLOC_064720	6.06913	-3.6249	7.44873	3.12229e-06	1.29388e-05	4.78839	PCG	developing brain homeobox 1 [Source:MGI Symbol;Acc:MGI:94867]	7	49631499	49636849	-1	Dbx1	protein_coding	ensembl_havana	KNOWN	6
ENSMUSG00000004552	XLOC_001675	6.05981	-2.00527	3.32426	0.00501747	0.00874558	-2.17055	PCG	cathepsin E [Source:MGI Symbol;Acc:MGI:107361]	1	131638306	131675505	1	Ctse	protein_coding	ensembl_havana	KNOWN	12
ENSMUSG00000027073	XLOC_038336	6.05663	-6.23877	5.70886	5.41198e-05	0.000152264	2.09257	PCG	proteoglycan 2, bone marrow [Source:MGI Symbol;Acc:MGI:103294]	2	84980461	84983632	1	Prg2	protein_coding	ensembl_havana	KNOWN	5
ENSMUSG00000027200	XLOC_038953	6.03023	2.09449	17.8775	4.93439e-11	3.1014e-09	15.7719	PCG	sema domain, transmembrane domain (TM), and cytoplasmic domain, (semaphorin) 6D [Source:MGI Symbol;Acc:MGI:2387661]	2	124089969	124667770	1	Sema6d	protein_coding	ensembl_havana	KNOWN	13
ENSMUSG00000022876	XLOC_029191	6.02683	-2.65939	3.58935	0.00296266	0.00544279	-1.69339	PCG	SAM domain, SH3 domain and nuclear localization signals, 1 [Source:MGI Symbol;Acc:MGI:1914992]	16	75858793	76022270	-1	Samsn1	protein_coding	ensembl_havana	KNOWN	13
ENSMUSG00000020140	XLOC_008581	6.01947	2.15538	20.5436	7.54489e-12	8.99773e-10	17.572	PCG	leucine rich repeat containing G protein coupled receptor 5 [Source:MGI Symbol;Acc:MGI:1341817]	10	115450311	115587780	-1	Lgr5	protein_coding	ensembl_havana	KNOWN	11
ENSMUSG00000100666	XLOC_045760	6.0184	-7.34458	7.03249	5.9527e-06	2.25059e-05	3.84809	Ensembl_lncRNA	RIKEN cDNA 1700007F19 gene [Source:MGI Symbol;Acc:MGI:1915100]	3	58141707	58163807	-1	1700007F19Rik	lincRNA	havana	KNOWN	1
ENSMUSG00000072145	XLOC_021364	6.01256	-7.39898	6.7319	9.62232e-06	3.41098e-05	3.4584	PCG	cDNA sequence BC061237 [Source:MGI Symbol;Acc:MGI:2682320]	14	44500122	44506345	1	BC061237	protein_coding	ensembl_havana	KNOWN	2
ENSMUSG00000085980	XLOC_047724	5.98751	-3.55949	12.3233	6.68484e-09	1.01656e-07	9.81874	Ensembl_lncRNA	predicted gene 12408 [Source:MGI Symbol;Acc:MGI:3649921]	4	45639936	45642304	1	Gm12408	lincRNA	havana	NOVEL	1
ENSMUSG00000099664	XLOC_067789	5.94808	-6.90992	5.93346	3.65848e-05	0.000108358	2.37247	Ensembl_lncRNA	predicted gene 28511 [Source:MGI Symbol;Acc:MGI:5579217]	8	91865871	91872995	1	Gm28511	lincRNA	havana	NOVEL	1
ENSMUSG00000002633	XLOC_054817	5.92349	0.523205	6.26346	2.08422e-05	6.64405e-05	2.94496	PCG	sonic hedgehog [Source:MGI Symbol;Acc:MGI:98297]	5	28456815	28467101	-1	Shh	protein_coding	ensembl_havana	KNOWN	3
NA	XLOC_009150	5.91932	-5.92907	6.76205	9.16483e-06	3.26913e-05	3.52087	novel_lncRNA	NA	NA	NA	NA	NA	NA	NA	NA	NA	NA
ENSMUSG00000021944	XLOC_023599	5.90174	3.63551	14.8784	5.70957e-10	1.70725e-08	13.2346	PCG	GATA binding protein 4 [Source:MGI Symbol;Acc:MGI:95664]	14	63198922	63271692	-1	Gata4	protein_coding	ensembl_havana	KNOWN	11
NA	XLOC_071771	5.86273	-4.31313	8.15197	1.10334e-06	5.43392e-06	5.57903	novel_lncRNA	NA	NA	NA	NA	NA	NA	NA	NA	NA	NA
ENSMUSG00000031074	XLOC_063382	5.83221	3.13823	8.09165	1.20344e-06	5.83879e-06	5.35529	PCG	fibroblast growth factor 3 [Source:MGI Symbol;Acc:MGI:95517]	7	144838083	144844436	1	Fgf3	protein_coding	ensembl_havana	KNOWN	10
ENSMUSG00000024987	XLOC_035576	5.80747	5.42732	15.1337	4.5588e-10	1.45325e-08	13.3211	PCG	cytochrome P450, family 26, subfamily a, polypeptide 1 [Source:MGI Symbol;Acc:MGI:1096359]	19	37697808	37701528	1	Cyp26a1	protein_coding	ensembl	KNOWN	5
NA	XLOC_045517	5.80656	-5.823	5.19898	0.00013507	0.000342295	1.28473	novel_lncRNA	NA	NA	NA	NA	NA	NA	NA	NA	NA	NA
ENSMUSG00000043008	XLOC_028529	5.78398	1.92432	8.14469	1.11494e-06	5.48011e-06	5.61578	PCG	kelch-like 6 [Source:MGI Symbol;Acc:MGI:2686922]	16	19946499	19983037	-1	Klhl6	protein_coding	ensembl_havana	KNOWN	8
ENSMUSG00000005836	XLOC_032902	5.7684	2.93474	18.6409	2.81021e-11	2.12799e-09	16.3321	PCG	GATA binding protein 6 [Source:MGI Symbol;Acc:MGI:107516]	18	11052510	11085635	1	Gata6	protein_coding	ensembl	KNOWN	8
NA	XLOC_016774	5.76612	-7.11661	5.67252	5.76977e-05	0.000161105	1.96244	novel_lncRNA	NA	NA	NA	NA	NA	NA	NA	NA	NA	NA
NA	XLOC_018295	5.76044	-7.3209	4.04877	0.00119735	0.00240479	-0.699563	novel_lncRNA	NA	NA	NA	NA	NA	NA	NA	NA	NA	NA
ENSMUSG00000060807	XLOC_016738	5.73488	-7.22319	6.32803	1.87024e-05	6.04444e-05	2.87697	PCG	serine (or cysteine) peptidase inhibitor, clade A, member 6 [Source:MGI Symbol;Acc:MGI:88278]	12	103646630	103657212	-1	Serpina6	protein_coding	ensembl_havana	KNOWN	7
ENSMUSG00000032081	XLOC_072559	5.72581	-6.94813	4.06889	0.00115114	0.00232079	-0.664997	PCG	apolipoprotein C-III [Source:MGI Symbol;Acc:MGI:88055]	9	46232933	46235636	-1	Apoc3	protein_coding	ensembl_havana	KNOWN	5
NA	XLOC_055620	5.7235	-5.69081	7.22257	4.421e-06	1.73793e-05	4.29697	novel_lncRNA	NA	NA	NA	NA	NA	NA	NA	NA	NA	NA
ENSMUSG00000099696	XLOC_070648	5.71731	-3.76435	12.5695	5.17845e-09	8.33776e-08	10.5195	Ensembl_lncRNA	RIKEN cDNA 2900052N01 gene [Source:MGI Symbol;Acc:MGI:1920290]	9	46913493	46927366	1	2900052N01Rik	lincRNA	havana	KNOWN	2
NA	XLOC_015797	5.71446	-8.27177	7.8075	1.82252e-06	8.21208e-06	4.77893	novel_lncRNA	NA	NA	NA	NA	NA	NA	NA	NA	NA	NA
ENSMUSG00000028523	XLOC_048417	5.7023	-1.24531	17.2164	8.1822e-11	4.47139e-09	14.504	PCG	Tctex1 domain containing 1 [Source:MGI Symbol;Acc:MGI:1914594]	4	102986379	103005594	1	Tctex1d1	protein_coding	ensembl_havana	KNOWN	9
NA	XLOC_044070	5.69241	-8.14029	8.42692	7.46716e-07	3.92871e-06	5.47599	novel_lncRNA	NA	NA	NA	NA	NA	NA	NA	NA	NA	NA
NA	XLOC_016386	5.69224	-4.99743	7.23306	4.34958e-06	1.71289e-05	4.3841	novel_lncRNA	NA	NA	NA	NA	NA	NA	NA	NA	NA	NA
ENSMUSG00000041798	XLOC_011441	5.6782	-1.00605	13.1928	2.76411e-09	5.2327e-08	11.6361	PCG	glucokinase [Source:MGI Symbol;Acc:MGI:1270854]	11	5900820	5950081	-1	Gck	protein_coding	ensembl_havana	KNOWN	11
NA	XLOC_003521	5.64947	-7.91727	6.42143	1.60063e-05	5.28391e-05	3.00054	novel_lncRNA	NA	NA	NA	NA	NA	NA	NA	NA	NA	NA
NA	XLOC_037251	5.61641	-7.15333	7.41366	3.29389e-06	1.35401e-05	4.26438	novel_lncRNA	NA	NA	NA	NA	NA	NA	NA	NA	NA	NA
NA	XLOC_011503	5.61231	-2.54253	9.31412	2.24555e-07	1.49123e-06	7.33509	novel_lncRNA	NA	NA	NA	NA	NA	NA	NA	NA	NA	NA
ENSMUSG00000062061	XLOC_037504	5.6075	-8.43392	6.36066	1.771e-05	5.77333e-05	2.91439	PCG	odorant binding protein 2A [Source:MGI Symbol;Acc:MGI:2387617]	2	25700043	25703326	1	Obp2a	protein_coding	ensembl_havana	KNOWN	3
NA	XLOC_036622	5.59356	-3.99871	8.17018	1.07488e-06	5.31734e-06	5.80825	novel_lncRNA	NA	NA	NA	NA	NA	NA	NA	NA	NA	NA
NA	XLOC_068938	5.58699	-5.95867	4.499	0.000500787	0.00109966	0.0898062	novel_lncRNA	NA	NA	NA	NA	NA	NA	NA	NA	NA	NA
ENSMUSG00000062751	XLOC_057101	5.58474	-2.61288	6.12843	2.61902e-05	8.10097e-05	2.83283	PCG	protease, serine 1 (trypsin 1) [Source:MGI Symbol;Acc:MGI:98839]	6	41458932	41463786	1	Prss1	protein_coding	ensembl_havana	KNOWN	5
NA	XLOC_076676	5.56749	-6.40028	7.108	5.28623e-06	2.0289e-05	3.95269	novel_lncRNA	NA	NA	NA	NA	NA	NA	NA	NA	NA	NA
ENSMUSG00000020734	XLOC_013763	5.54612	1.62452	8.86405	4.08652e-07	2.40434e-06	6.67055	PCG	glutamate receptor, ionotropic, NMDA2C (epsilon 3) [Source:MGI Symbol;Acc:MGI:95822]	11	115249169	115267243	-1	Grin2c	protein_coding	ensembl_havana	KNOWN	9
ENSMUSG00000085081	XLOC_013887	5.5455	-5.7164	5.50695	7.74131e-05	0.000209051	1.7281	Ensembl_lncRNA	regulatory associated protein of MTOR, complex 1, opposite strand [Source:MGI Symbol;Acc:MGI:2442055]	11	119820812	119834365	-1	Rptoros	antisense	havana	KNOWN	1
ENSMUSG00000016087	XLOC_072313	5.5379	-0.110967	4.41428	0.000589156	0.00127143	-0.446802	PCG	Friend leukemia integration 1 [Source:MGI Symbol;Acc:MGI:95554]	9	32422204	32542861	-1	Fli1	protein_coding	ensembl_havana	KNOWN	9
ENSMUSG00000095224	XLOC_012449	5.53645	-2.59205	9.27007	2.37882e-07	1.56086e-06	7.31793	PCG	RIKEN cDNA F930015N05 gene [Source:MGI Symbol;Acc:MGI:3606161]	11	64435156	64436653	-1	F930015N05Rik	protein_coding	ensembl	KNOWN	1
ENSMUSG00000040605	XLOC_028193	5.53541	0.119294	13.8484	1.46729e-09	3.34239e-08	12.4088	PCG	beta-site APP-cleaving enzyme 2 [Source:MGI Symbol;Acc:MGI:1860440]	16	97356728	97439012	1	Bace2	protein_coding	ensembl	KNOWN	6
ENSMUSG00000023387	XLOC_022791	5.53286	-0.83322	7.62092	2.4065e-06	1.03615e-05	5.11981	PCG	potassium channel, subfamily K, member 16 [Source:MGI Symbol;Acc:MGI:1921821]	14	20262756	20269162	-1	Kcnk16	protein_coding	ensembl	KNOWN	7
ENSMUSG00000097222	XLOC_033972	5.52324	-2.26067	13.3947	2.26784e-09	4.51674e-08	11.7027	Ensembl_lncRNA	RIKEN cDNA 1010001N08 gene [Source:MGI Symbol;Acc:MGI:1915684]	18	11049087	11052567	-1	1010001N08Rik	lincRNA	ensembl	KNOWN	1
ENSMUSG00000031963	XLOC_070299	5.52119	2.22706	10.0118	9.24975e-08	7.40166e-07	8.12019	PCG	BMP-binding endothelial regulator [Source:MGI Symbol;Acc:MGI:1920480]	9	23223076	23485202	1	Bmper	protein_coding	ensembl	KNOWN	7
NA	XLOC_045635	5.51129	-6.65305	6.90538	7.28237e-06	2.68083e-05	3.70478	novel_lncRNA	NA	NA	NA	NA	NA	NA	NA	NA	NA	NA
ENSMUSG00000028441	XLOC_050176	5.48511	-1.11304	12.0317	9.09505e-09	1.2612e-07	10.4811	PCG	RIKEN cDNA 1110017D15 gene [Source:MGI Symbol;Acc:MGI:1920971]	4	41505009	41517333	-1	1110017D15Rik	protein_coding	ensembl_havana	KNOWN	8
NA	XLOC_004478	5.48457	-7.00434	7.20233	4.56228e-06	1.78556e-05	4.08225	novel_lncRNA	NA	NA	NA	NA	NA	NA	NA	NA	NA	NA
ENSMUSG00000022026	XLOC_022218	5.4825	-2.9754	9.17306	2.70279e-07	1.72368e-06	7.1587	PCG	olfactomedin 4 [Source:MGI Symbol;Acc:MGI:2685142]	14	80000302	80021930	1	Olfm4	protein_coding	ensembl	KNOWN	6
NA	XLOC_001638	5.45913	-7.44467	4.07772	0.00113145	0.00228502	-0.647591	novel_lncRNA	NA	NA	NA	NA	NA	NA	NA	NA	NA	NA
ENSMUSG00000085025	XLOC_038352	5.43674	-1.5583	17.6191	6.00007e-11	3.59136e-09	14.6998	Ensembl_lncRNA	predicted gene 13715 [Source:MGI Symbol;Acc:MGI:3650277]	2	85233675	85243678	1	Gm13715	lincRNA	havana	NOVEL	1
ENSMUSG00000086126	XLOC_059358	5.4221	2.90459	7.85286	1.70456e-06	7.75617e-06	5.04184	Ensembl_lncRNA	RIKEN cDNA 5730457N03 gene [Source:MGI Symbol;Acc:MGI:1917843]	6	52308389	52314832	-1	5730457N03Rik	antisense	havana	NOVEL	1
NA	XLOC_076155	5.41544	-7.418	5.84979	4.22954e-05	0.000123006	2.2121	novel_lncRNA	NA	NA	NA	NA	NA	NA	NA	NA	NA	NA
ENSMUSG00000032034	XLOC_072312	5.41386	-0.227259	6.16358	2.46722e-05	7.70879e-05	2.66156	PCG	potassium inwardly-rectifying channel, subfamily J, member 5 [Source:MGI Symbol;Acc:MGI:104755]	9	32314783	32344237	-1	Kcnj5	protein_coding	ensembl	KNOWN	5
NA	XLOC_054818	5.39584	-4.33669	7.9033	1.58281e-06	7.29495e-06	5.24372	novel_lncRNA	NA	NA	NA	NA	NA	NA	NA	NA	NA	NA
ENSMUSG00000029231	XLOC_053153	5.39096	3.31467	11.7152	1.27966e-08	1.61685e-07	10.0409	PCG	platelet derived growth factor receptor, alpha polypeptide [Source:MGI Symbol;Acc:MGI:97530]	5	75152291	75198204	1	Pdgfra	protein_coding	ensembl	KNOWN	11
ENSMUSG00000021850	XLOC_023248	5.38981	-4.2559	3.91863	0.00154556	0.00301913	-1.04834	PCG	RIKEN cDNA 1700011H14 gene [Source:MGI Symbol;Acc:MGI:1914332]	14	49226358	49245428	-1	1700011H14Rik	protein_coding	ensembl_havana	KNOWN	9
ENSMUSG00000061080	XLOC_027663	5.37722	-0.576159	19.0358	2.1177e-11	1.75975e-09	15.9374	PCG	limbic system-associated membrane protein [Source:MGI Symbol;Acc:MGI:1261760]	16	39984361	42181679	1	Lsamp	protein_coding	ensembl_havana	KNOWN	7
NA	XLOC_027376	5.37247	-7.28055	6.92967	7.00587e-06	2.59585e-05	3.67845	novel_lncRNA	NA	NA	NA	NA	NA	NA	NA	NA	NA	NA
ENSMUSG00000058620	XLOC_039001	5.36147	1.41982	8.92318	3.77268e-07	2.25254e-06	6.71594	PCG	adrenergic receptor, alpha 2b [Source:MGI Symbol;Acc:MGI:87935]	2	127363208	127367221	1	Adra2b	protein_coding	ensembl_havana	KNOWN	5
ENSMUSG00000032303	XLOC_072688	5.35857	-0.936393	10.6159	4.45659e-08	4.17208e-07	9.01293	PCG	cholinergic receptor, nicotinic, alpha polypeptide 3 [Source:MGI Symbol;Acc:MGI:87887]	9	55011343	55026559	-1	Chrna3	protein_coding	ensembl	KNOWN	6
NA	XLOC_031207	5.35757	-6.99254	6.15761	2.49236e-05	7.77968e-05	2.75369	novel_lncRNA	NA	NA	NA	NA	NA	NA	NA	NA	NA	NA
ENSMUSG00000085121	XLOC_046405	5.34573	-7.24862	7.03297	5.94822e-06	2.24941e-05	3.77663	Ensembl_lncRNA	RIKEN cDNA 5730437C11 gene [Source:MGI Symbol;Acc:MGI:1917808]	3	98935644	98941256	-1	5730437C11Rik	lincRNA	havana	PUTATIVE	1
ENSMUSG00000002588	XLOC_058750	5.34274	-3.56972	4.5732	0.000434641	0.000970158	0.192779	PCG	paraoxonase 1 [Source:MGI Symbol;Acc:MGI:103295]	6	5168090	5193946	-1	Pon1	protein_coding	ensembl_havana	KNOWN	8
ENSMUSG00000073424	XLOC_030122	5.33608	1.23379	21.5346	3.9774e-12	6.44135e-10	18.0462	PCG	cytochrome P450, family 4, subfamily f, polypeptide 15 [Source:MGI Symbol;Acc:MGI:2146921]	17	32685627	32703352	1	Cyp4f15	protein_coding	ensembl_havana	KNOWN	5
NA	XLOC_072610	5.32647	-7.09099	4.23819	0.000827815	0.00172506	-0.372548	novel_lncRNA	NA	NA	NA	NA	NA	NA	NA	NA	NA	NA
ENSMUSG00000031230	XLOC_075687	5.32574	-2.14544	6.47796	1.45754e-05	4.88497e-05	3.40338	PCG	fibroblast growth factor 16 [Source:MGI Symbol;Acc:MGI:1931627]	X	105764279	105774939	1	Fgf16	protein_coding	ensembl_havana	KNOWN	3
NA	XLOC_062572	5.31872	-5.92383	6.78663	8.80869e-06	3.16039e-05	3.55546	novel_lncRNA	NA	NA	NA	NA	NA	NA	NA	NA	NA	NA
NA	XLOC_034004	5.29421	-5.33751	6.11286	2.68933e-05	8.28956e-05	2.62681	novel_lncRNA	NA	NA	NA	NA	NA	NA	NA	NA	NA	NA
ENSMUSG00000085588	XLOC_011912	5.29336	-4.59282	5.6719	5.77609e-05	0.000161241	2.09853	Ensembl_lncRNA	RIKEN cDNA 3110004A20 gene [Source:MGI Symbol;Acc:MGI:1925593]	11	40474718	40475677	-1	3110004A20Rik	lincRNA	havana	NOVEL	1
ENSMUSG00000041688	XLOC_078431	5.29026	7.09103	13.7785	1.56786e-09	3.53877e-08	11.8144	PCG	angiomotin [Source:MGI Symbol;Acc:MGI:108440]	X	145446425	145505181	-1	Amot	protein_coding	ensembl_havana	KNOWN	12
ENSMUSG00000029788	XLOC_056919	5.28162	-7.67185	7.23505	4.33622e-06	1.70884e-05	4.06656	PCG	carboxypeptidase A5 [Source:MGI Symbol;Acc:MGI:1921899]	6	30611010	30631745	1	Cpa5	protein_coding	ensembl_havana	KNOWN	9
ENSMUSG00000042179	XLOC_035893	5.26838	-4.41965	5.82428	4.42168e-05	0.000127956	2.2812	PCG	pancreatic lipase related protein 1 [Source:MGI Symbol;Acc:MGI:97723]	19	58728887	58744169	1	Pnliprp1	protein_coding	ensembl	KNOWN	5
NA	XLOC_041527	5.26607	-7.55878	4.49687	0.000502837	0.00110365	0.074316	novel_lncRNA	NA	NA	NA	NA	NA	NA	NA	NA	NA	NA
NA	XLOC_062302	5.26429	-7.30291	7.53402	2.74315e-06	1.15664e-05	4.41055	novel_lncRNA	NA	NA	NA	NA	NA	NA	NA	NA	NA	NA
ENSMUSG00000037025	XLOC_042300	5.25573	4.09351	17.4548	6.80433e-11	3.89092e-09	15.4087	PCG	forkhead box A2 [Source:MGI Symbol;Acc:MGI:1347476]	2	148042877	148046969	-1	Foxa2	protein_coding	ensembl_havana	KNOWN	7
ENSMUSG00000028717	XLOC_048591	5.23611	2.76193	5.94278	3.60005e-05	0.000106755	1.90527	PCG	T cell acute lymphocytic leukemia 1 [Source:MGI Symbol;Acc:MGI:98480]	4	115056426	115071755	1	Tal1	protein_coding	ensembl_havana	KNOWN	8
ENSMUSG00000040061	XLOC_041843	5.22797	-0.493851	9.52872	1.70057e-07	1.19438e-06	7.72628	PCG	phospholipase C, beta 2 [Source:MGI Symbol;Acc:MGI:107465]	2	118707517	118728438	-1	Plcb2	protein_coding	ensembl_havana	KNOWN	13
NA	XLOC_021463	5.2175	-5.72015	4.46586	0.000533608	0.00116436	0.0224573	novel_lncRNA	NA	NA	NA	NA	NA	NA	NA	NA	NA	NA
ENSMUSG00000028356	XLOC_050586	5.20498	-3.42625	4.0006	0.00131582	0.00261151	-0.925299	PCG	alpha 1 microglobulin/bikunin [Source:MGI Symbol;Acc:MGI:88002]	4	63143275	63154799	-1	Ambp	protein_coding	ensembl_havana	KNOWN	4
ENSMUSG00000028008	XLOC_044026	5.19515	-7.81248	4.37306	0.00063779	0.00136668	-0.149734	PCG	acid-sensing (proton-gated) ion channel family member 5 [Source:MGI Symbol;Acc:MGI:1929259]	3	81982290	82021233	1	Asic5	protein_coding	ensembl_havana	KNOWN	6
NA	XLOC_022737	5.18716	-6.46334	4.96349	0.000208487	0.00050356	0.868176	novel_lncRNA	NA	NA	NA	NA	NA	NA	NA	NA	NA	NA
ENSMUSG00000047085	XLOC_061912	5.18567	-0.377919	9.65852	1.44064e-07	1.04729e-06	7.88728	PCG	leucine rich repeat containing 4B [Source:MGI Symbol;Acc:MGI:3027390]	7	44429018	44463351	1	Lrrc4b	protein_coding	ensembl_havana	KNOWN	10
NA	XLOC_066526	5.17906	-5.849	5.90903	3.81639e-05	0.000112479	2.34661	novel_lncRNA	NA	NA	NA	NA	NA	NA	NA	NA	NA	NA
NA	XLOC_032930	5.17733	-4.87615	8.5658	6.15124e-07	3.34504e-06	5.78386	novel_lncRNA	NA	NA	NA	NA	NA	NA	NA	NA	NA	NA
ENSMUSG00000040260	XLOC_032196	5.17505	0.753746	11.6201	1.42006e-08	1.7436e-07	10.1443	PCG	dishevelled associated activator of morphogenesis 2 [Source:MGI Symbol;Acc:MGI:1923691]	17	49456022	49564337	-1	Daam2	protein_coding	ensembl	KNOWN	7
NA	XLOC_050010	5.16059	-4.42305	6.75992	9.19636e-06	3.27933e-05	3.84336	novel_lncRNA	NA	NA	NA	NA	NA	NA	NA	NA	NA	NA
ENSMUSG00000085235	XLOC_012946	5.13727	-4.79094	5.25852	0.00012117	0.00031069	1.40314	Ensembl_lncRNA	predicted gene 12576 [Source:MGI Symbol;Acc:MGI:3650616]	11	83817682	83849493	-1	Gm12576	lincRNA	havana	NOVEL	1
ENSMUSG00000097618	XLOC_033489	5.12216	-3.94953	6.45561	1.51243e-05	5.0362e-05	3.3358	Ensembl_lncRNA	predicted gene, 26507 [Source:MGI Symbol;Acc:MGI:5477001]	18	58210252	58221885	1	Gm26507	lincRNA	ensembl	KNOWN	1
ENSMUSG00000068011	XLOC_060169	5.1197	-3.15603	6.33947	1.8348e-05	5.94635e-05	3.1885	PCG	makorin, ring finger protein 2, opposite strand [Source:MGI Symbol;Acc:MGI:1917541]	6	115583544	115592576	-1	Mkrn2os	protein_coding	ensembl_havana	KNOWN	4
ENSMUSG00000027219	XLOC_038940	5.117	-1.25807	14.4401	8.46944e-10	2.25314e-08	12.7388	PCG	solute carrier family 28 (sodium-coupled nucleoside transporter), member 2 [Source:MGI Symbol;Acc:MGI:1913105]	2	122426477	122461137	1	Slc28a2	protein_coding	ensembl_havana	KNOWN	9
ENSMUSG00000079071	XLOC_038940	5.117	-1.25807	14.4401	8.46944e-10	2.25314e-08	12.7388	PCG	predicted gene 14085 [Source:MGI Symbol;Acc:MGI:3702173]	2	122484941	122528040	1	Gm14085	protein_coding	ensembl_havana	KNOWN	2
ENSMUSG00000039257	XLOC_061784	5.11675	1.77861	9.05686	3.15356e-07	1.93979e-06	6.89211	PCG	V-set and transmembrane domain containing 2B [Source:MGI Symbol;Acc:MGI:1914525]	7	40899215	40930594	1	Vstm2b	protein_coding	ensembl_havana	KNOWN	10
ENSMUSG00000024175	XLOC_029937	5.11641	-2.40423	10.7561	3.77953e-08	3.65706e-07	8.99615	PCG	tektin 4 [Source:MGI Symbol;Acc:MGI:1919090]	17	25471590	25476594	1	Tekt4	protein_coding	ensembl_havana	KNOWN	1
NA	XLOC_009995	5.10992	-7.83602	3.56383	0.0031166	0.00569635	-1.54948	novel_lncRNA	NA	NA	NA	NA	NA	NA	NA	NA	NA	NA
NA	XLOC_045710	5.09591	-4.77396	6.08788	2.80634e-05	8.59056e-05	2.76456	novel_lncRNA	NA	NA	NA	NA	NA	NA	NA	NA	NA	NA
ENSMUSG00000045382	XLOC_004184	5.0905	3.30032	15.9499	2.27025e-10	9.02184e-09	14.1907	PCG	chemokine (C-X-C motif) receptor 4 [Source:MGI Symbol;Acc:MGI:109563]	1	128588199	128592293	-1	Cxcr4	protein_coding	ensembl_havana	KNOWN	6
ENSMUSG00000086266	XLOC_063346	5.08489	1.45096	8.6858	5.21169e-07	2.92443e-06	6.39489	Ensembl_lncRNA	insulin-like growth factor 2, opposite strand [Source:MGI Symbol;Acc:MGI:1195257]	7	142659693	142670356	1	Igf2os	antisense	havana	KNOWN	1
NA	XLOC_073268	5.07791	-6.90752	4.47543	0.000523906	0.00114533	0.025749	novel_lncRNA	NA	NA	NA	NA	NA	NA	NA	NA	NA	NA
ENSMUSG00000028360	XLOC_045082	5.07167	1.41314	18.0717	4.26712e-11	2.80881e-09	15.8706	PCG	solute carrier family 44, member 5 [Source:MGI Symbol;Acc:MGI:3035141]	3	153973436	154271722	1	Slc44a5	protein_coding	ensembl_havana	KNOWN	9
NA	XLOC_072229	5.0664	-5.20307	7.46055	3.06662e-06	1.27438e-05	4.72105	novel_lncRNA	NA	NA	NA	NA	NA	NA	NA	NA	NA	NA
ENSMUSG00000061802	XLOC_033924	5.0413	-1.19592	14.1128	1.14497e-09	2.79158e-08	12.3623	PCG	armadillo repeat containing 4 [Source:MGI Symbol;Acc:MGI:1922184]	18	7088233	7297901	-1	Armc4	protein_coding	ensembl	KNOWN	5
ENSMUSG00000051590	XLOC_004169	5.03211	-3.57065	8.72648	4.92874e-07	2.79249e-06	6.49563	PCG	mitogen-activated protein kinase kinase kinase 19 [Source:MGI Symbol;Acc:MGI:1203481]	1	127815253	127840321	-1	Map3k19	protein_coding	ensembl_havana	KNOWN	4
ENSMUSG00000056606	XLOC_015231	5.03013	-3.14777	12.2007	7.60318e-09	1.10826e-07	10.3133	PCG	predicted gene 10000 [Source:MGI Symbol;Acc:MGI:3641968]	12	104474488	104477489	1	Gm10000	protein_coding	ensembl	KNOWN	2
ENSMUSG00000021071	XLOC_016226	5.02661	-2.72158	6.6306	1.13439e-05	3.93477e-05	3.63769	PCG	tripartite motif-containing 9 [Source:MGI Symbol;Acc:MGI:2137354]	12	70244539	70347614	-1	Trim9	protein_coding	ensembl	KNOWN	11
ENSMUSG00000030909	XLOC_062960	5.02638	-5.46998	3.73557	0.0022176	0.00418812	-1.30352	PCG	ankyrin repeat and sterile alpha motif domain containing 4B [Source:MGI Symbol;Acc:MGI:1919324]	7	120173858	120183716	1	Anks4b	protein_coding	ensembl_havana	KNOWN	5
ENSMUSG00000050520	XLOC_029290	5.01999	-6.01605	6.34114	1.82967e-05	5.93145e-05	2.89845	PCG	claudin 8 [Source:MGI Symbol;Acc:MGI:1859286]	16	88560828	88563183	-1	Cldn8	protein_coding	ensembl_havana	KNOWN	4
ENSMUSG00000025597	XLOC_075800	5.00104	1.02749	11.0427	2.71283e-08	2.82182e-07	9.49862	PCG	kelch-like 4 [Source:MGI Symbol;Acc:MGI:2442829]	X	114474333	114560829	1	Klhl4	protein_coding	ensembl_havana	KNOWN	9
ENSMUSG00000024134	XLOC_032656	4.99567	2.00121	9.62402	1.50532e-07	1.08578e-06	7.56504	PCG	sine oculis-related homeobox 2 [Source:MGI Symbol;Acc:MGI:102778]	17	85684277	85688274	-1	Six2	protein_coding	ensembl_havana	KNOWN	11
ENSMUSG00000021732	XLOC_018864	4.99262	2.89805	12.2279	7.38782e-09	1.09203e-07	10.6125	PCG	fibroblast growth factor 10 [Source:MGI Symbol;Acc:MGI:1099809]	13	118669791	118792115	1	Fgf10	protein_coding	ensembl_havana	KNOWN	10
NA	XLOC_018019	4.98993	-3.1296	10.8159	3.52468e-08	3.45263e-07	8.97511	novel_lncRNA	NA	NA	NA	NA	NA	NA	NA	NA	NA	NA
ENSMUSG00000071550	XLOC_027687	4.98786	-0.258199	12.8273	3.98172e-09	6.82181e-08	11.3824	PCG	cilia and flagella associated protein 44 [Source:MGI Symbol;Acc:MGI:1277238]	16	44394796	44482428	1	Cfap44	protein_coding	ensembl_havana	KNOWN	9
ENSMUSG00000038624	XLOC_005752	4.98408	-3.77964	4.74455	0.000314109	0.000725951	0.448735	PCG	nephrocan [Source:MGI Symbol;Acc:MGI:1913900]	10	52388972	52404607	1	Nepn	protein_coding	ensembl_havana	KNOWN	11
ENSMUSG00000063796	XLOC_035114	4.97794	-3.49672	7.75365	1.97389e-06	8.79763e-06	5.24833	PCG	solute carrier family 22 (organic anion transporter), member 8 [Source:MGI Symbol;Acc:MGI:1336187]	19	8591254	8611834	1	Slc22a8	protein_coding	ensembl	KNOWN	4
NA	XLOC_015233	4.97727	-7.779	6.81361	8.43462e-06	3.04737e-05	3.54717	novel_lncRNA	NA	NA	NA	NA	NA	NA	NA	NA	NA	NA
NA	XLOC_072315	4.96414	-7.21928	3.72079	0.00228338	0.00430098	-1.27217	novel_lncRNA	NA	NA	NA	NA	NA	NA	NA	NA	NA	NA
NA	XLOC_055362	4.95723	-8.06356	6.40992	1.63151e-05	5.37066e-05	2.98931	novel_lncRNA	NA	NA	NA	NA	NA	NA	NA	NA	NA	NA
ENSMUSG00000034227	XLOC_013814	4.94767	3.71216	20.8499	6.17164e-12	8.15061e-10	17.8459	PCG	forkhead box J1 [Source:MGI Symbol;Acc:MGI:1347474]	11	116330704	116335399	-1	Foxj1	protein_coding	ensembl_havana	KNOWN	7
ENSMUSG00000039579	XLOC_050365	4.9359	-1.64847	8.29077	9.0497e-07	4.60201e-06	6.09352	PCG	glutamate receptor ionotropic, NMDA3A [Source:MGI Symbol;Acc:MGI:1933206]	4	49661611	49845744	-1	Grin3a	protein_coding	ensembl_havana	KNOWN	11
ENSMUSG00000086095	XLOC_032961	4.93372	-5.84738	5.16818	0.000142902	0.000359719	1.2078	Ensembl_lncRNA	predicted gene 15328 [Source:MGI Symbol;Acc:MGI:3705182]	18	16816407	16822783	1	Gm15328	lincRNA	havana	NOVEL	1
ENSMUSG00000050840	XLOC_001411	4.93069	-0.158826	6.77995	8.90409e-06	3.18979e-05	3.6752	PCG	cadherin 20 [Source:MGI Symbol;Acc:MGI:1346069]	1	104768529	104995481	1	Cdh20	protein_coding	ensembl_havana	KNOWN	8
[truncated: 23,214 more rows]

## Sheet: Eo+ vs Eo-
Ensembl.Gene.ID	Custom name	logFC	AveExpr	t	P.Value	adj.P.Val	B	category	Description	Chromosome.Name	Gene.Start..bp.	Gene.End..bp.	Strand	Associated.Gene.Name	Gene.type	Source..gene.	Status..gene.	Version..gene.
[truncated: 23,441 more rows]
