# Supplementary material for: A transcribed enhancer dictates mesendoderm specification in pluripotency
Source: Nat Commun. 2017 Nov 27;8:1806. doi: 10.1038/s41467-017-01804-w (PMC5703900; doi:10.1038/s41467-017-01804-w)
Supplement: Supplementary file 4 — Supplementary Data 2 [file 41467_2017_1804_MOESM4_ESM.xlsx]

## Sheet: PCGs enriched in ESC_GO
Supplementary Data 2	Gene Ontology terms related to PCGs in ESCs, Eo- cells and Eo+ cells
# GREAT version 3.0.0	Species assembly: mm10	Association rule: Basal+extension: 5000 bp upstream, 1000 bp downstream, 1000000 bp max extension, curated regulatory domains included
# Term Name	Binom Rank	Binom Raw P-Value	Binom Fold Enrichment	Binom Observed Region Hits	Binom Region Set Coverage	Hyper Rank	Hyper Fold Enrichment	Hyper Observed Gene Hits	Hyper Total Genes	Hyper Gene Set Coverage
RNA processing	18	2.6625e-15	2.2086	120	0.0755668	79	1.60441	107	559	0.0409491
ncRNA metabolic process	19	2.96085e-15	3.02118	69	0.0434509	103	1.83161	59	270	0.0225794
ncRNA processing	23	1.81796e-14	3.31808	57	0.0358942	99	1.98413	49	207	0.0187524
rRNA processing	28	2.86492e-13	3.99973	41	0.0258186	53	2.63876	34	108	0.0130119
rRNA metabolic process	30	2.10525e-12	3.75003	41	0.0258186	67	2.522	34	113	0.0130119
ribosome biogenesis	31	7.86375e-12	3.01896	52	0.0327456	60	2.23188	45	169	0.0172216
translational initiation	34	1.30992e-11	5.16254	27	0.0170025	112	2.64693	24	76	0.00918485
translation	40	2.71243e-10	2.06304	90	0.0566751	148	1.56632	74	396	0.0283199
RNA export from nucleus	41	3.02429e-10	8.23119	16	0.0100756	189	2.94501	13	37	0.00497512
ribonucleoprotein complex biogenesis	52	3.45586e-09	2.32242	61	0.0384131	94	1.9179	54	236	0.0206659
regulation of gene expression, epigenetic	53	6.30848e-09	3.29887	33	0.0207809	334	1.83814	25	114	0.00956755
intrinsic apoptotic signaling pathway	61	1.86562e-08	2.77635	40	0.0251889	161	2.02789	30	124	0.0114811
nuclear export	63	2.80659e-08	4.92053	19	0.0119647	354	2.16308	16	62	0.00612323
regulation of translation	69	6.74436e-08	2.31965	51	0.0321159	129	1.84556	48	218	0.0183697
regulation of gene silencing	73	9.44815e-08	7.73523	12	0.00755667	537	2.43346	9	31	0.00344432
mRNA export from nucleus	75	1.57757e-07	7.36855	12	0.00755667	459	2.60129	9	29	0.00344432
poly(A)+ mRNA export from nucleus	78	2.9261e-07	16.84	7	0.00440806	553	4.19097	4	8	0.00153081
regulation of translation in response to stress	81	6.2891e-07	20.7484	6	0.00377834	553	4.19097	4	8	0.00153081
proteasome-mediated ubiquitin-dependent protein catabolic process	82	6.8575e-07	2.63203	34	0.0214106	274	1.89505	26	115	0.00995025
protein acylation	85	9.51942e-07	2.68508	32	0.0201511	259	1.87755	28	125	0.0107157
very-low-density lipoprotein particle remodeling	86	9.91174e-07	19.1687	6	0.00377834	329	8.38194	3	3	0.00114811
protein acetylation	90	1.38114e-06	2.85893	28	0.0176322	287	1.93429	24	104	0.00918485
triglyceride-rich lipoprotein particle remodeling	91	1.53197e-06	17.7646	6	0.00377834	619	5.02916	3	5	0.00114811
negative regulation of megakaryocyte differentiation	96	1.75718e-06	26.2988	5	0.00314862	934	2.61936	5	16	0.00191351
immunoglobulin production in mucosal tissue	97	1.78326e-06	48.604	4	0.00251889	628	8.38194	2	2	0.000765404
protein folding	98	1.80121e-06	2.95533	26	0.0163728	968	1.45773	24	138	0.00918485
negative regulation of translation in response to stress	99	2.22058e-06	25.057	5	0.00314862	822	4.19097	3	6	0.00114811
regulation of TOR signaling cascade	100	2.25727e-06	3.82646	18	0.011335	177	2.86212	14	41	0.00535783
proteasomal protein catabolic process	104	2.85143e-06	2.42506	35	0.0220403	272	1.87035	27	121	0.010333
peptidyl-lysine modification	108	3.3019e-06	2.52644	32	0.0201511	303	1.80534	28	130	0.0107157
cellular response to cadmium ion	110	3.58979e-06	22.6835	5	0.00314862	278	6.70555	4	5	0.00153081
negative regulation of histone deacetylation	111	3.66336e-06	22.5881	5	0.00314862	488	6.28645	3	4	0.00114811
peptidyl-lysine acetylation	114	4.47959e-06	2.80574	26	0.0163728	284	2.00438	22	92	0.00841944
binding of sperm to zona pellucida	115	4.72037e-06	5.28914	12	0.00755667	840	2.16308	8	31	0.00306162
positive regulation of TOR signaling cascade	116	5.12058e-06	5.78099	11	0.00692695	190	4.19097	8	16	0.00306162
gene silencing by miRNA	121	7.37898e-06	6.21174	10	0.00629723	663	2.55102	7	23	0.00267891
RNA localization	126	8.38724e-06	2.76984	25	0.0157431	659	1.64505	21	107	0.00803674
regulation of protein targeting to membrane	127	8.71178e-06	8.16888	8	0.00503778	934	2.61936	5	16	0.00191351
positive regulation of circadian sleep/wake cycle, sleep	128	9.21713e-06	31.9615	4	0.00251889	329	8.38194	3	3	0.00114811
meiosis I	131	9.81684e-06	3.58464	17	0.0107053	771	1.77799	14	66	0.00535783
positive regulation of cytotoxic T cell differentiation	133	1.0798e-05	73.8959	3	0.00188917	628	8.38194	2	2	0.000765404
sperm-egg recognition	134	1.10583e-05	4.85158	12	0.00755667	889	2.09548	8	32	0.00306162
internal peptidyl-lysine acetylation	135	1.10997e-05	2.72319	25	0.0157431	336	1.95579	21	90	0.00803674
response to topologically incorrect protein	136	1.1268e-05	2.94739	22	0.0138539	321	2.15898	17	66	0.00650593
nucleobase-containing compound transport	137	1.22227e-05	2.58889	27	0.0170025	702	1.5802	23	122	0.00880214
RNA transport	141	1.50709e-05	2.73847	24	0.0151133	697	1.64352	20	102	0.00765404
internal protein amino acid acetylation	143	1.59281e-05	2.66362	25	0.0157431	393	1.87256	21	94	0.00803674
high-density lipoprotein particle remodeling	144	1.59385e-05	9.10757	7	0.00440806	786	3.35277	4	10	0.00153081
posttranscriptional gene silencing by RNA	145	1.60739e-05	5.66788	10	0.00629723	797	2.34694	7	25	0.00267891
regulation of circadian sleep/wake cycle, REM sleep	150	1.76438e-05	27.05	4	0.00251889	488	6.28645	3	4	0.00114811
response to starvation	157	2.31582e-05	2.66463	24	0.0151133	864	1.60505	18	94	0.00688863
response to unfolded protein	159	2.40509e-05	2.88419	21	0.0132242	296	2.27307	16	59	0.00612323
folic acid-containing compound metabolic process	163	2.72442e-05	5.32195	10	0.00629723	348	3.19312	8	21	0.00306162
protein homotrimerization	164	2.75329e-05	5.99344	9	0.00566751	732	2.99355	5	14	0.00191351
lymphocyte mediated immunity	167	3.29662e-05	2.82073	21	0.0132242	572	1.75008	19	91	0.00727134
response to organophosphorus	169	3.60942e-05	2.42843	27	0.0170025	267	2.07083	21	85	0.00803674
response to cAMP	172	4.21757e-05	2.62586	23	0.0144836	301	2.1922	17	65	0.00650593
intrinsic apoptotic signaling pathway in response to endoplasmic reticulum stress	173	4.22023e-05	4.58248	11	0.00692695	414	2.91546	8	23	0.00306162
DNA conformation change	180	5.00006e-05	2.05822	37	0.0232998	219	1.68404	44	219	0.0168389
mRNA transport	181	5.03781e-05	2.73653	21	0.0132242	808	1.65689	17	86	0.00650593
cellular response to metal ion	185	5.11072e-05	2.53104	24	0.0151133	504	1.94364	16	69	0.00612323
tRNA metabolic process	186	5.28811e-05	2.47004	25	0.0157431	1129	1.45199	22	127	0.00841944
meiotic cell cycle checkpoint	187	5.59199e-05	42.3922	3	0.00188917	628	8.38194	2	2	0.000765404
tRNA aminoacylation for protein translation	190	6.13984e-05	3.56392	14	0.00881612	603	2.09548	11	44	0.00420972
maintenance of protein localization in organelle	191	6.15311e-05	7.34036	7	0.00440806	1090	2.46528	5	17	0.00191351
leukocyte mediated immunity	192	6.24236e-05	2.44377	25	0.0157431	595	1.63377	23	118	0.00880214
regulation of spindle organization	193	6.31772e-05	12.403	5	0.00314862	352	4.65663	5	9	0.00191351
chronological cell aging	198	6.90665e-05	39.4595	3	0.00188917	628	8.38194	2	2	0.000765404
histone acetylation	199	7.23994e-05	2.53113	23	0.0144836	502	1.83054	19	87	0.00727134
oxidative demethylation	202	7.45306e-05	8.86344	6	0.00377834	822	4.19097	3	6	0.00114811
negative regulation of cholesterol biosynthetic process	208	8.64022e-05	17.9139	4	0.00251889	488	6.28645	3	4	0.00114811
regulation of cyclin-dependent protein serine/threonine kinase activity	209	8.69303e-05	2.70652	20	0.0125945	255	2.25186	18	67	0.00688863
synapsis	211	8.82124e-05	4.61191	10	0.00629723	758	2.23518	8	30	0.00306162
regulation of protein tyrosine kinase activity	212	8.97153e-05	2.88151	18	0.011335	257	2.55102	14	46	0.00535783
protein trimerization	214	9.02839e-05	4.2013	11	0.00692695	952	2.17309	7	27	0.00267891
progesterone biosynthetic process	215	9.25552e-05	17.5944	4	0.00251889	488	6.28645	3	4	0.00114811
maintenance of protein location in nucleus	216	9.52012e-05	8.47178	6	0.00377834	922	3.04798	4	11	0.00153081
cholesterol transport	217	9.54054e-05	3.24496	15	0.00944584	442	2.36414	11	39	0.00420972
positive regulation of leukocyte migration	218	9.5876e-05	2.77074	19	0.0119647	163	2.48839	19	64	0.00727134
cellular response to inorganic substance	222	0.0001024	2.36606	25	0.0157431	506	1.89991	17	75	0.00650593
tRNA aminoacylation	225	0.000107183	3.21007	15	0.00944584	509	2.18659	12	46	0.00459242
response to temperature stimulus	226	0.000110047	2.30932	26	0.0163728	141	2.30273	25	91	0.00956755
response to salt stress	228	0.000114157	4.46645	10	0.00629723	309	3.35277	8	20	0.00306162
nuclear-transcribed mRNA catabolic process, nonsense-mediated decay	235	0.000126251	3.75042	12	0.00755667	250	2.97424	11	31	0.00420972
autophagy	237	0.000133604	2.37284	24	0.0151133	308	1.96173	22	94	0.00841944
regulation of mitotic spindle organization	240	0.000140942	15.7555	4	0.00251889	462	4.78968	4	7	0.00153081
positive regulation of translation	241	0.000142368	3.12593	15	0.00944584	199	2.67509	15	47	0.00574053
cellular modified amino acid biosynthetic process	243	0.000147626	3.45952	13	0.0081864	525	2.14007	12	47	0.00459242
autophagic vacuole assembly	244	0.000151597	5.41378	8	0.00503778	1140	2.18659	6	23	0.00229621
DNA packaging	246	0.000152667	2.08816	31	0.0195214	243	1.72169	38	185	0.0145427
chromosome segregation	247	0.000157628	2.05657	32	0.0201511	369	1.73848	28	135	0.0107157
regulation of monocyte chemotaxis	248	0.000158216	7.70773	6	0.00377834	549	3.49247	5	12	0.00191351
maintenance of location	249	0.000162348	2.29453	25	0.0157431	697	1.64352	20	102	0.00765404
regulation of leukocyte chemotaxis	250	0.000169486	2.64767	19	0.0119647	147	2.69419	18	56	0.00688863
maintenance of location in cell	256	0.000195292	2.61748	19	0.0119647	920	1.65433	15	76	0.00574053
cytolysis	261	0.000213795	5.14232	8	0.00503778	721	2.44473	7	24	0.00267891
regulation of cell shape	265	0.000219247	2.16969	27	0.0170025	514	1.76021	21	100	0.00803674
centromere complex assembly	269	0.00022756	4.51793	9	0.00566751	364	3.45139	7	17	0.00267891
histone H3-K4 methylation	273	0.000253013	4.45224	9	0.00566751	414	2.91546	8	23	0.00306162
positive regulation of monocyte chemotaxis	274	0.000253129	13.4961	4	0.00251889	674	3.72531	4	9	0.00153081

## Sheet: PCGs enriched in Eo-_GO
# GREAT version 3.0.0	Species assembly: mm10	Association rule: Basal+extension: 5000 bp upstream, 1000 bp downstream, 1000000 bp max extension, curated regulatory domains included
# Term Name	Binom Rank	Binom Raw P-Value	Binom Fold Enrichment	Binom Observed Region Hits	Binom Region Set Coverage	Hyper Rank	Hyper Fold Enrichment	Hyper Observed Gene Hits	Hyper Total Genes	Hyper Gene Set Coverage
translation	7	8.37553e-14	2.75767	70	0.0757576	7	2.10663	59	396	0.0380891
tRNA metabolic process	14	3.38626e-09	4.24505	25	0.0270563	197	1.89268	17	127	0.0109748
ncRNA metabolic process	16	5.65563e-09	2.93475	39	0.0422078	156	1.62342	31	270	0.0200129
DNA repair	21	2.973e-08	2.47211	47	0.0508658	48	1.73568	41	334	0.0264687
regulation of translational fidelity	24	8.15685e-08	20.3672	7	0.00757576	161	5.14162	4	11	0.00258231
tRNA aminoacylation for protein translation	29	1.36158e-07	6.12501	14	0.0151515	445	2.24946	7	44	0.00451905
cellular response to DNA damage stimulus	31	1.51117e-07	2.01222	65	0.0703463	67	1.53994	55	505	0.0355068
valyl-tRNA aminoacylation	37	3.72443e-07	228.469	3	0.00324675	141	14.1394	2	2	0.00129116
protein folding	38	4.40366e-07	3.90698	20	0.021645	127	1.94674	19	138	0.012266
posttranscriptional regulation of gene expression	39	8.46952e-07	2.15243	49	0.0530303	179	1.51911	39	363	0.0251775
tRNA aminoacylation	42	1.04229e-06	5.14908	14	0.0151515	503	2.15165	7	46	0.00451905
cellular amino acid metabolic process	43	1.19786e-06	2.21014	45	0.0487013	112	1.62626	36	313	0.0232408
regulation of translational elongation	49	3.24793e-06	9.35574	8	0.00865801	206	3.72091	5	19	0.00322789
regulation of translation	50	3.70496e-06	2.50139	32	0.034632	228	1.6215	25	218	0.0161394
generation of precursor metabolites and energy	54	4.34461e-06	2.48156	32	0.034632	116	1.8035	25	196	0.0161394
ubiquitin homeostasis	57	4.8227e-06	37.698	4	0.004329	174	7.06972	3	6	0.00193673
tRNA dihydrouridine synthesis	62	8.71976e-06	79.3741	3	0.00324675	373	7.06972	2	4	0.00129116
phospholipid metabolic process	64	9.04251e-06	2.31849	34	0.0367965	189	1.66346	26	221	0.016785
NADPH oxidation	69	1.47448e-05	66.5034	3	0.00324675	258	9.4263	2	3	0.00129116
cell-cell junction maintenance	72	1.80692e-05	16.1666	5	0.00541126	58	8.07968	4	7	0.00258231
negative regulation of hydrolase activity	78	2.62577e-05	2.00477	42	0.0454546	41	1.75672	41	330	0.0264687
genetic imprinting	81	3.30293e-05	5.84411	9	0.00974026	110	4.03984	6	21	0.00387347
ribonucleoprotein complex biogenesis	83	4.79256e-05	2.15925	33	0.0357143	78	1.79739	30	236	0.0193673
histone H3 deacetylation	86	6.01204e-05	7.35951	7	0.00757576	155	4.15866	5	17	0.00322789
organelle assembly	88	6.65093e-05	2.04374	36	0.038961	73	1.76076	33	265	0.0213041
antigen processing and presentation of exogenous antigen	90	8.95171e-05	8.56044	6	0.00649351	274	2.9254	6	29	0.00387347
cellular component maintenance	92	0.000108706	8.25802	6	0.00649351	63	5.89144	5	12	0.00322789
ribosome biogenesis	94	0.000111828	2.39466	24	0.025974	199	1.75697	21	169	0.0135571
poly-N-acetyllactosamine biosynthetic process	100	0.000139073	119.189	2	0.0021645	141	14.1394	2	2	0.00129116
gamma-aminobutyric acid metabolic process	102	0.000194025	14.4725	4	0.004329	79	10.6046	3	4	0.00193673
xylulose metabolic process	105	0.000232519	92.0268	2	0.0021645	141	14.1394	2	2	0.00129116
alpha-amino acid metabolic process	107	0.000258457	2.17672	26	0.0281385	131	1.80671	23	180	0.0148483
ncRNA processing	108	0.000268649	2.30101	23	0.0248918	463	1.50274	22	207	0.0142027
apoptotic mitochondrial changes	111	0.000285485	3.41934	12	0.012987	509	2.01992	8	56	0.00516462
glutamine family amino acid metabolic process	113	0.00033563	3.35731	12	0.012987	180	2.4806	10	57	0.00645578
apoptotic process involved in morphogenesis	123	0.000404977	5.36775	7	0.00757576	405	3.32693	4	17	0.00258231
protein peptidyl-prolyl isomerization	125	0.000437576	5.29756	7	0.00757576	230	2.74934	7	36	0.00451905
negative regulation of cAMP-mediated signaling	131	0.000576553	19.0553	3	0.00324675	513	5.65578	2	5	0.00129116
D-xylose metabolic process	132	0.000583631	57.8393	2	0.0021645	258	9.4263	2	3	0.00129116
tRNA modification	139	0.000656054	5.87305	6	0.00649351	483	2.61842	5	27	0.00322789
pyridoxal phosphate biosynthetic process	142	0.000673663	53.7893	2	0.0021645	141	14.1394	2	2	0.00129116
response to endoplasmic reticulum stress	143	0.000680358	2.79537	14	0.0151515	225	2.19062	11	71	0.00710136
zonula adherens maintenance	145	0.000720527	17.6354	3	0.00324675	258	9.4263	2	3	0.00129116
SRP-dependent cotranslational protein targeting to membrane	147	0.000723619	10.1778	4	0.004329	161	5.14162	4	11	0.00258231
meiotic chromosome separation	148	0.000726553	7.25673	5	0.00541126	161	5.14162	4	11	0.00258231
viral budding	151	0.000793817	49.4986	2	0.0021645	141	14.1394	2	2	0.00129116
pigment biosynthetic process	157	0.000948186	3.39101	10	0.0108225	571	2.23254	6	38	0.00387347
positive regulation of type IIa hypersensitivity	161	0.00100152	15.7215	3	0.00324675	513	5.65578	2	5	0.00129116
caveolin-mediated endocytosis	162	0.00102218	15.6096	3	0.00324675	373	7.06972	2	4	0.00129116
DNA recombination	165	0.00107992	2.20593	20	0.021645	429	1.64637	17	146	0.0109748
T cell apoptotic process	166	0.00108963	5.31726	6	0.00649351	191	4.71315	4	12	0.00258231
melanin biosynthetic process	167	0.00110569	4.51275	7	0.00757576	470	3.85621	3	11	0.00193673
regulation of mitochondrial translation	170	0.00116414	14.9144	3	0.00324675	174	7.06972	3	6	0.00193673
sperm capacitation	173	0.00123112	6.43779	5	0.00541126	252	4.03984	4	14	0.00258231
DNA deamination	182	0.00163702	34.2643	2	0.0021645	373	7.06972	2	4	0.00129116
rRNA export from nucleus	185	0.00168463	33.767	2	0.0021645	373	7.06972	2	4	0.00129116
microtubule bundle formation	189	0.00185317	3.33983	9	0.00974026	134	2.97673	8	38	0.00516462
positive regulation of acute inflammatory response to antigenic stimulus	193	0.00197685	7.7253	4	0.004329	328	4.71315	3	9	0.00193673
positive regulation of cytokine production involved in immune response	201	0.00212364	3.58476	8	0.00865801	71	4.71315	6	18	0.00387347
positive regulation of myeloid leukocyte cytokine production involved in immune response	202	0.00213354	4.64796	6	0.00649351	83	7.06972	4	8	0.00258231
melanin metabolic process	206	0.00221256	3.98707	7	0.00757576	555	3.53486	3	12	0.00193673
negative regulation of phosphatase activity	207	0.00222338	2.45804	14	0.0151515	46	2.91766	13	63	0.00839251
peptidyl-proline modification	212	0.00226097	3.54798	8	0.00865801	241	2.51368	8	45	0.00516462
establishment of vesicle localization	215	0.00233506	2.21742	17	0.0183983	237	2.06919	12	82	0.00774693
ribosomal large subunit biogenesis	222	0.00243303	7.29035	4	0.004329	221	4.3506	4	13	0.00258231
regulation of gene expression by genetic imprinting	223	0.00247497	5.47604	5	0.00541126	302	3.77052	4	15	0.00258231
hypermethylation of CpG island	225	0.00266937	11.1207	3	0.00324675	258	9.4263	2	3	0.00129116
cellular carbohydrate metabolic process	228	0.00274439	2.07684	19	0.0205628	159	1.97025	17	122	0.0109748
lipoprotein metabolic process	229	0.00274749	2.61314	12	0.012987	136	2.1753	14	91	0.00903809
regulation of DNA methylation	230	0.00276748	7.03154	4	0.004329	421	4.24183	3	10	0.00193673
melanosome organization	231	0.00284094	5.30114	5	0.00541126	328	4.71315	3	9	0.00193673
protein targeting to ER	233	0.00285903	6.96744	4	0.004329	302	3.77052	4	15	0.00258231
protein lipidation	234	0.00287418	3.12452	9	0.00974026	300	2.23254	9	57	0.0058102
cotranslational protein targeting to membrane	236	0.00296234	6.89811	4	0.004329	221	4.3506	4	13	0.00258231
regulation of mitochondrion organization	242	0.00307095	2.71242	11	0.0119048	251	2.20929	10	64	0.00645578
threonine metabolic process	244	0.00325118	24.1169	2	0.0021645	258	9.4263	2	3	0.00129116
pons development	252	0.00349093	5.04842	5	0.00541126	252	4.03984	4	14	0.00258231
translational elongation	254	0.00349778	3.6659	7	0.00757576	281	2.60464	7	38	0.00451905
axial mesoderm formation	259	0.00373932	22.4418	2	0.0021645	258	9.4263	2	3	0.00129116
axonemal dynein complex assembly	264	0.00385425	9.74771	3	0.00324675	328	4.71315	3	9	0.00193673
ribosomal small subunit assembly	271	0.00423523	4.82037	5	0.00541126	103	6.2842	4	9	0.00258231
chromosome separation	274	0.00440436	4.7752	5	0.00541126	302	3.77052	4	15	0.00258231
axial mesoderm morphogenesis	276	0.00444307	9.25963	3	0.00324675	174	7.06972	3	6	0.00193673
glutamate metabolic process	284	0.00472142	3.94407	6	0.00649351	291	3.21351	5	22	0.00322789
viral life cycle	295	0.00525047	3.85648	6	0.00649351	320	3.07379	5	23	0.00322789
regulation of lymphocyte mediated immunity	296	0.00526316	2.30679	13	0.0140693	493	1.67756	14	118	0.00903809
intrinsic apoptotic signaling pathway	300	0.00558848	2.02788	17	0.0183983	419	1.71042	15	124	0.00968367
cell-substrate adhesion	305	0.0059308	2.01513	17	0.0183983	319	1.83289	14	108	0.00903809
pigment granule organization	312	0.00642568	4.35652	5	0.00541126	421	4.24183	3	10	0.00193673
positive regulation of lymphocyte mediated immunity	314	0.00650925	2.57905	10	0.0108225	511	1.78775	11	87	0.00710136
positive regulation of telomerase activity	323	0.00684411	7.90993	3	0.00324675	373	7.06972	2	4	0.00129116
oculomotor nerve formation	324	0.006849	16.4037	2	0.0021645	141	14.1394	2	2	0.00129116
endosome to lysosome transport	325	0.00697796	3.62889	6	0.00649351	354	2.94572	5	24	0.00322789
negative regulation of cell size	328	0.00704615	7.82579	3	0.00324675	421	4.24183	3	10	0.00193673
regulation of cytokine production involved in immune response	330	0.00706523	2.71063	9	0.00974026	230	2.74934	7	36	0.00451905
positive regulation of production of molecular mediator of immune response	331	0.00707571	2.92172	8	0.00865801	168	3.53486	6	24	0.00387347
positive regulation of mRNA processing	334	0.00722775	3.60144	6	0.00649351	132	3.68855	6	23	0.00387347
positive regulation of endocytosis	335	0.00725492	2.21502	13	0.0140693	216	2.22191	11	70	0.00710136
positive regulation of nuclear-transcribed mRNA poly(A) tail shortening	336	0.0074903	5.28518	4	0.004329	161	5.14162	4	11	0.00258231
thymocyte apoptotic process	350	0.00828568	5.13081	4	0.004329	513	5.65578	2	5	0.00129116

## Sheet: PCGs enriched in Eo+_GO
# GREAT version 3.0.0	Species assembly: mm10	Association rule: Basal+extension: 5000 bp upstream, 1000 bp downstream, 1000000 bp max extension, curated regulatory domains included
# Term Name	Binom Rank	Binom Raw P-Value	Binom FDR Q-Val	Binom Fold Enrichment	Binom Observed Region Hits	Binom Region Set Coverage	Hyper Rank	Hyper FDR Q-Val	Hyper Fold Enrichment	Hyper Observed Gene Hits	Hyper Total Genes	Hyper Gene Set Coverage
protein folding	23	1.23103e-11	5.38871e-09	4.03164	35	0.0223357	204	0.00186307	2.02786	34	138	0.0127771
signal transduction involved in regulation of gene expression	58	2.23219e-06	0.000387478	4.82846	14	0.00893427	278	0.00605378	3.89877	9	19	0.00338219
gastrulation	67	5.63612e-06	0.000846932	2.05179	47	0.0299936	39	7.94365e-07	2.65508	40	124	0.0150319
maintenance of location in cell	68	6.01919e-06	0.000891194	3.07138	22	0.0140396	408	0.0374967	2.05769	19	76	0.00714017
formation of primary germ layer	75	8.39728e-06	0.00112725	2.33671	34	0.0216975	68	1.08177e-05	2.91722	28	79	0.0105224
sister chromatid segregation	87	1.75092e-05	0.00202624	3.1557	19	0.0121251	307	0.00973	2.62683	15	47	0.00563698
protein N-linked glycosylation	88	1.77128e-05	0.00202651	3.58426	16	0.0102106	290	0.00756411	3.08653	12	32	0.00450958
mesoderm formation	95	2.03184e-05	0.00215332	2.62365	25	0.0159541	159	0.000535264	2.83819	20	58	0.00751597
mesoderm morphogenesis	107	3.65542e-05	0.00343951	2.47544	26	0.0165922	153	0.000459922	2.78783	21	62	0.00789177
tolerance induction to self antigen	113	4.50205e-05	0.00401121	21.2308	4	0.00255265	431	0.0418523	8.23074	3	3	0.0011274
regulation of DNA-dependent transcription, elongation	119	5.91683e-05	0.00500594	4.4099	11	0.00701978	360	0.0192542	2.92058	11	31	0.00413378
mitotic sister chromatid segregation	135	0.000107517	0.00801839	2.94523	17	0.0108488	425	0.0390726	2.43181	13	44	0.00488538
response to topologically incorrect protein	170	0.000233436	0.0138249	2.57959	19	0.0121251	357	0.018964	2.24475	18	66	0.00676437
positive regulation of mesenchymal cell apoptotic process	171	0.00023838	0.0140351	13.7127	4	0.00255265	431	0.0418523	8.23074	3	3	0.0011274
positive regulation of toll-like receptor 3 signaling pathway	194	0.000385483	0.0200054	12.0649	4	0.00255265	431	0.0418523	8.23074	3	3	0.0011274
Golgi vesicle transport	196	0.000397823	0.0204351	2.08605	27	0.0172304	448	0.0451386	1.84615	24	107	0.00901917
response to unfolded protein	208	0.000470469	0.0227725	2.50529	18	0.0114869	334	0.0141716	2.37157	17	59	0.00638858
negative regulation of MAP kinase activity	284	0.00123999	0.0439587	2.36301	17	0.0108488	308	0.00980496	2.45478	17	57	0.00638858
