# Supplementary material for: A transcribed enhancer dictates mesendoderm specification in pluripotency
Source: Nat Commun. 2017 Nov 27;8:1806. doi: 10.1038/s41467-017-01804-w (PMC5703900; doi:10.1038/s41467-017-01804-w)
Supplement: Supplementary file 5 — Supplementary Data 3 [file 41467_2017_1804_MOESM5_ESM.xlsx]

## Sheet: Prox to ESC Ensembl lncRNAs_GO
Supplementary Data 3	Gene Ontology terms related to PCGs adjacent to lncRNAs (Ensembl and Nnon-annotated) in ESCs, Eo- cells and Eo+ cells
# GREAT version 3.0.0	Species assembly: mm10	Association rule: Basal+extension: 5000 bp upstream, 1000 bp downstream, 1000000 bp max extension, curated regulatory domains included
# Term Name	Binom Rank	Binom Raw P-Value	Binom Fold Enrichment	Binom Observed Region Hits	Binom Region Set Coverage	Hyper Rank	Hyper FDR Q-Val	Hyper Fold Enrichment	Hyper Observed Gene Hits	Hyper Total Genes	Hyper Gene Set Coverage
thyroxine 5-deiodinase activity	4	0.000640031	54.9881	2	0.0181818	9	1	118.389	1	1	0.00540541
galactosyltransferase activity	6	0.00413036	9.44284	3	0.0272727	32	1	7.1751	2	33	0.0108108
protein phosphatase type 1 activator activity	7	0.0046516	214.484	1	0.00909091	9	1	118.389	1	1	0.00540541
thyroxine 5'-deiodinase activity	8	0.00528505	18.7011	2	0.0181818	27	1	39.4631	1	3	0.00540541
poly(U) RNA binding	9	0.00650541	16.7896	2	0.0181818	4	1	29.5973	2	8	0.0108108
double-stranded DNA binding	10	0.00716192	5.3063	4	0.0363636	45	1	3.90294	3	91	0.0162162
HLA-A specific activating MHC class I receptor activity	11	0.008401	118.537	1	0.00909091	9	1	118.389	1	1	0.00540541
transferase activity, transferring hexosyl groups	12	0.00898788	3.38931	6	0.0545455	26	1	3.27042	5	181	0.027027
sterol response element binding	13	0.010479	94.9325	1	0.00909091	18	1	59.1946	1	2	0.00540541
poly-pyrimidine tract binding	14	0.0115263	12.4447	2	0.0181818	5	1	26.3087	2	9	0.0108108
14-3-3 protein binding	15	0.0120913	12.1343	2	0.0181818	6	1	16.9127	2	14	0.0108108
MHC class I receptor activity	16	0.0125911	78.9246	1	0.00909091	18	1	59.1946	1	2	0.00540541
kininogen binding	18	0.0140838	70.5071	1	0.00909091	27	1	39.4631	1	3	0.00540541
GTP binding	19	0.0151106	2.72008	7	0.0636364	39	1	2.22178	7	373	0.0378378
vascular endothelial growth factor receptor 1 binding	20	0.0154343	64.2938	1	0.00909091	18	1	59.1946	1	2	0.00540541
S-methyl-5-thioadenosine phosphorylase activity	21	0.0168271	58.9311	1	0.00909091	9	1	118.389	1	1	0.00540541
protein phosphatase type 1 regulator activity	22	0.0173017	57.3008	1	0.00909091	40	1	23.6778	1	5	0.00540541
enzyme inhibitor activity	24	0.0193484	2.85534	6	0.0545455	54	1	2.27671	6	312	0.0324324
chemoattractant activity	27	0.0211751	9.00129	2	0.0181818	8	1	14.7987	2	16	0.0108108
guanyl ribonucleotide binding	28	0.021816	2.5221	7	0.0636364	48	1	2.1195	7	391	0.0378378
peptide-methionine (S)-S-oxide reductase activity	29	0.0222796	44.3868	1	0.00909091	9	1	118.389	1	1	0.00540541
Ran guanyl-nucleotide exchange factor activity	30	0.0225102	43.927	1	0.00909091	40	1	23.6778	1	5	0.00540541
peptidyl-dipeptidase inhibitor activity	31	0.0252696	39.0756	1	0.00909091	9	1	118.389	1	1	0.00540541
type 1 fibroblast growth factor receptor binding	32	0.0256385	38.5062	1	0.00909091	33	1	29.5973	1	4	0.00540541
damaged DNA binding	33	0.0265738	7.96043	2	0.0181818	38	1	6.7651	2	35	0.0108108
ATPase inhibitor activity	34	0.0290913	33.8766	1	0.00909091	18	1	59.1946	1	2	0.00540541
protein phosphatase 1 binding	35	0.0313487	31.4011	1	0.00909091	33	1	29.5973	1	4	0.00540541
phosphorylase activity	36	0.0328069	29.9831	1	0.00909091	50	1	19.7315	1	6	0.00540541
vascular endothelial growth factor receptor 2 binding	38	0.035366	27.7773	1	0.00909091	18	1	59.1946	1	2	0.00540541
group II metabotropic glutamate receptor activity	39	0.0415724	23.5554	1	0.00909091	18	1	59.1946	1	2	0.00540541
N6-threonylcarbomyladenosine methylthiotransferase activity	40	0.0417386	23.4596	1	0.00909091	9	1	118.389	1	1	0.00540541
angiostatin binding	43	0.0469379	20.8053	1	0.00909091	18	1	59.1946	1	2	0.00540541
SH2 domain binding	44	0.0484293	5.71334	2	0.0181818	31	1	7.63801	2	31	0.0108108
melatonin receptor activity	46	0.0498768	19.5497	1	0.00909091	27	1	39.4631	1	3	0.00540541

## Sheet: Prox to Eo- Ensembl lncRNAs_GO
# GREAT version 3.0.0	Species assembly: mm10	Association rule: Basal+extension: 5000 bp upstream, 1000 bp downstream, 1000000 bp max extension, curated regulatory domains included
# Term Name	Binom Rank	Binom Raw P-Value	Binom Fold Enrichment	Binom Observed Region Hits	Binom Region Set Coverage	Hyper Rank	Hyper FDR Q-Val	Hyper Fold Enrichment	Hyper Observed Gene Hits	Hyper Total Genes	Hyper Gene Set Coverage
base-excision repair	1	0.000122007	16.1947	4	0.0325203	1	1	15.1807	4	29	0.0201005
pyrimidine dimer repair	2	0.000296167	81.1838	2	0.0162602	18	0.936307	31.4458	2	7	0.0100503
positive regulation of Rac GTPase activity	3	0.000534775	10.9406	4	0.0325203	2	0.864214	14.2013	4	31	0.0201005
base-excision repair, gap-filling	5	0.00106866	42.4248	2	0.0162602	18	0.936307	31.4458	2	7	0.0100503
positive regulation of Rho GTPase activity	6	0.00116554	6.444	5	0.0406504	3	1	8.09267	5	68	0.0251256
regulation of immune effector process	9	0.00195212	4.01601	7	0.0569106	53	0.939057	3.37904	7	228	0.0351759
pyridoxine biosynthetic process	10	0.00215174	464.245	1	0.00813008	85	1	110.06	1	1	0.00502513
positive regulation of lipid transport	11	0.00225652	11.7337	3	0.0243902	261	1	7.33735	2	30	0.0100503
regulation of multi-organism process	12	0.00232601	4.50707	6	0.0487805	16	1	4.82016	6	137	0.0301508
positive regulation of inflammatory response	13	0.00234769	7.29939	4	0.0325203	22	0.820633	7.72353	4	57	0.0201005
trophectodermal cell differentiation	14	0.00252692	11.2707	3	0.0243902	10	1	14.3557	3	23	0.0150754
negative regulation of histone modification	15	0.00262342	11.1212	3	0.0243902	24	0.771948	12.2289	3	27	0.0150754
detection of hypoxic conditions in blood by carotid body chemoreceptor signaling	16	0.00268676	371.699	1	0.00813008	85	1	110.06	1	1	0.00502513
leucine import	18	0.0030539	326.954	1	0.00813008	85	1	110.06	1	1	0.00502513
positive regulation of toll-like receptor signaling pathway	19	0.00324999	24.0432	2	0.0162602	50	0.861914	20.011	2	11	0.0100503
actin rod assembly	20	0.0034565	288.814	1	0.00813008	151	1	55.0301	1	2	0.00502513
positive regulation of growth	24	0.00410914	3.50626	7	0.0569106	107	0.860581	3.93072	5	140	0.0251256
negative regulation of chromosome organization	25	0.00451163	9.15382	3	0.0243902	55	0.97174	8.46618	3	39	0.0150754
blastocyst formation	26	0.00475783	8.97937	3	0.0243902	39	0.851394	10.0055	3	33	0.0150754
regulation of histone H3-K9 methylation	27	0.00487099	19.5163	2	0.0162602	28	0.797753	27.5151	2	8	0.0100503
pyridoxal phosphate biosynthetic process	28	0.00493744	202.038	1	0.00813008	151	1	55.0301	1	2	0.00502513
lipopolysaccharide transport	29	0.00516885	192.97	1	0.00813008	85	1	110.06	1	1	0.00502513
leukocyte chemotaxis involved in inflammatory response	29	0.00516885	192.97	1	0.00813008	85	1	110.06	1	1	0.00502513
hormone biosynthetic process	32	0.00593797	8.28409	3	0.0243902	266	1	7.10067	2	31	0.0100503
positive regulation of respiratory burst involved in inflammatory response	34	0.00597455	166.88	1	0.00813008	151	1	55.0301	1	2	0.00502513
response to methylglyoxal	35	0.00600868	165.929	1	0.00813008	85	1	110.06	1	1	0.00502513
negative regulation of histone H3-K27 acetylation	35	0.00600868	165.929	1	0.00813008	85	1	110.06	1	1	0.00502513
thyroid hormone catabolic process	37	0.00629914	17.0805	2	0.0162602	151	1	55.0301	1	2	0.00502513
regulation of gene silencing	39	0.00662038	16.6444	2	0.0162602	266	1	7.10067	2	31	0.0100503
positive regulation of transport	40	0.0067268	2.27718	12	0.097561	44	0.818745	2.60919	11	464	0.0552764
detection of molecule of bacterial origin	41	0.00675609	16.4695	2	0.0162602	28	0.797753	27.5151	2	8	0.0100503
regulation of defense response to virus by host	45	0.00727716	15.8443	2	0.0162602	118	0.974438	12.2289	2	18	0.0100503
negative regulation of multi-organism process	46	0.00734782	7.662	3	0.0243902	150	1	5.4128	3	61	0.0150754
DNA replication	48	0.00817516	4.06437	5	0.0406504	135	1	3.5051	5	157	0.0251256
proline catabolic process to glutamate	50	0.00850292	117.11	1	0.00813008	224	1	36.6868	1	3	0.00502513
regulation of Rho GTPase activity	53	0.00981791	3.88329	5	0.0406504	13	1	6.04727	5	91	0.0251256
positive regulation of tumor necrosis factor biosynthetic process	54	0.0105403	13.0503	2	0.0162602	41	0.865161	22.0121	2	10	0.0100503
protein polyglycylation	55	0.0105419	94.3623	1	0.00813008	224	1	36.6868	1	3	0.00502513
innate immune response	56	0.010686	3.26852	6	0.0487805	265	1	2.53985	6	260	0.0301508
positive regulation of histone methylation	57	0.0108072	12.8796	2	0.0162602	130	1	11.006	2	20	0.0100503
response to ATP	58	0.011131	12.6809	2	0.0162602	113	0.909891	12.9483	2	17	0.0100503
regulation of phosphatase activity	59	0.0112386	3.75361	5	0.0406504	20	0.845995	5.85427	5	94	0.0251256
negative regulation of growth of symbiont in host	60	0.0112445	12.6133	2	0.0162602	130	1	11.006	2	20	0.0100503
cellular response to lipoteichoic acid	61	0.0119297	12.2258	2	0.0162602	28	0.797753	27.5151	2	8	0.0100503
positive regulation of defense response	62	0.0120756	3.68602	5	0.0406504	63	1	4.23309	5	130	0.0251256
positive regulation of Ras GTPase activity	64	0.0122358	3.17199	6	0.0487805	27	0.823665	4.52303	6	146	0.0301508
chloramphenicol transport	65	0.0125505	79.1812	1	0.00813008	85	1	110.06	1	1	0.00502513
induction by symbiont of defense-related host nitric oxide production	65	0.0125505	79.1812	1	0.00813008	85	1	110.06	1	1	0.00502513
protein arginylation	67	0.0127041	78.2176	1	0.00813008	85	1	110.06	1	1	0.00502513
proline catabolic process	68	0.012726	78.0822	1	0.00813008	281	1	27.5151	1	4	0.00502513
cellular response to laminar fluid shear stress	69	0.0127924	77.6745	1	0.00813008	151	1	55.0301	1	2	0.00502513
leukocyte mediated cytotoxicity	70	0.0129144	11.7238	2	0.0162602	203	1	8.80482	2	25	0.0100503
neuroblast division in subventricular zone	71	0.0130831	75.9372	1	0.00813008	151	1	55.0301	1	2	0.00502513
positive regulation of interleukin-8 production	72	0.0130918	11.6395	2	0.0162602	118	0.974438	12.2289	2	18	0.0100503
negative regulation of histone methylation	73	0.0131348	11.6193	2	0.0162602	54	0.951977	18.3434	2	12	0.0100503
positive regulation of multicellular organism growth	74	0.0131783	6.16447	3	0.0243902	313	1	6.67032	2	33	0.0100503
regulation of myeloid leukocyte mediated immunity	75	0.0133088	11.5386	2	0.0162602	217	1	8.15262	2	27	0.0100503
positive regulation of type III hypersensitivity	77	0.0136217	72.9151	1	0.00813008	224	1	36.6868	1	3	0.00502513
detection of diacyl bacterial lipopeptide	79	0.0138026	71.9529	1	0.00813008	151	1	55.0301	1	2	0.00502513
cellular response to diacyl bacterial lipopeptide	79	0.0138026	71.9529	1	0.00813008	151	1	55.0301	1	2	0.00502513
post-embryonic body morphogenesis	81	0.0138166	71.8796	1	0.00813008	85	1	110.06	1	1	0.00502513
Fc-gamma receptor signaling pathway	82	0.0140003	70.93	1	0.00813008	224	1	36.6868	1	3	0.00502513
tryptophan transport	83	0.014133	70.2593	1	0.00813008	151	1	55.0301	1	2	0.00502513
positive regulation of interleukin-18 production	84	0.0144964	68.4854	1	0.00813008	151	1	55.0301	1	2	0.00502513
circadian temperature homeostasis	86	0.0147955	67.0911	1	0.00813008	85	1	110.06	1	1	0.00502513
cell surface pattern recognition receptor signaling pathway	87	0.0148036	67.0539	1	0.00813008	151	1	55.0301	1	2	0.00502513
regulation of dephosphorylation	88	0.0149253	3.49186	5	0.0406504	47	0.832506	4.82721	5	114	0.0251256
regulation of tumor necrosis factor biosynthetic process	89	0.0149272	10.8569	2	0.0162602	78	1	14.6747	2	15	0.0100503
DNA methylation	90	0.0150046	10.8271	2	0.0162602	331	1	6.11446	2	36	0.0100503
regulation of histone H3-K27 acetylation	92	0.0153089	64.824	1	0.00813008	151	1	55.0301	1	2	0.00502513
modification of morphology or physiology of other organism involved in symbiotic interaction	93	0.0158817	5.7437	3	0.0243902	201	1	5.07971	3	65	0.0150754
modification of morphology or physiology of other organism	94	0.0159698	5.73163	3	0.0243902	204	1	5.00274	3	66	0.0150754
post-embryonic eye morphogenesis	95	0.0160236	61.9108	1	0.00813008	281	1	27.5151	1	4	0.00502513
positive regulation of chromatin silencing	97	0.0161727	61.3353	1	0.00813008	224	1	36.6868	1	3	0.00502513
regulation of defense response to virus	99	0.0171827	10.0724	2	0.0162602	341	1	5.94921	2	37	0.0100503
regulation of interleukin-18 production	100	0.0171986	57.6468	1	0.00813008	224	1	36.6868	1	3	0.00502513
genetic imprinting	103	0.0182394	9.75602	2	0.0162602	140	1	10.4819	2	21	0.0100503
post-embryonic morphogenesis	104	0.0183736	9.71778	2	0.0162602	59	1	16.9323	2	13	0.0100503
planar cell polarity pathway involved in neural tube closure	106	0.0187196	9.62114	2	0.0162602	59	1	16.9323	2	13	0.0100503
negative regulation of oocyte maturation	107	0.0188147	52.6525	1	0.00813008	151	1	55.0301	1	2	0.00502513
regulation of defense response	108	0.0188404	2.60447	7	0.0569106	143	1	2.6475	7	291	0.0351759
GTP catabolic process	109	0.0189593	3.28163	5	0.0406504	337	1	2.60806	5	211	0.0251256
regulation of establishment of planar polarity involved in neural tube closure	110	0.0194333	9.42998	2	0.0162602	66	1	15.7229	2	14	0.0100503
innate immune response activating cell surface receptor signaling pathway	111	0.0194659	50.8744	1	0.00813008	281	1	27.5151	1	4	0.00502513
guanosine-containing compound catabolic process	112	0.0195686	3.25452	5	0.0406504	369	1	2.55954	5	215	0.0251256
detection of triacyl bacterial lipopeptide	113	0.0196149	50.484	1	0.00813008	151	1	55.0301	1	2	0.00502513
cellular response to triacyl bacterial lipopeptide	113	0.0196149	50.484	1	0.00813008	151	1	55.0301	1	2	0.00502513
dopamine receptor signaling pathway	115	0.0197111	9.35841	2	0.0162602	185	0.99771	9.57046	2	23	0.0100503
detection of bacterial lipopeptide	116	0.0198892	49.7809	1	0.00813008	224	1	36.6868	1	3	0.00502513
positive regulation of dendrite morphogenesis	118	0.0200948	9.26198	2	0.0162602	36	0.79299	24.4578	2	9	0.0100503
regulation of oocyte maturation	119	0.0201333	49.1713	1	0.00813008	224	1	36.6868	1	3	0.00502513
superior olivary nucleus maturation	120	0.0202952	48.7751	1	0.00813008	151	1	55.0301	1	2	0.00502513
negative regulation of neutrophil degranulation	121	0.0205142	48.2491	1	0.00813008	151	1	55.0301	1	2	0.00502513
positive regulation of transporter activity	122	0.0206172	5.19679	3	0.0243902	273	1	6.87877	2	32	0.0100503
positive regulation of acute inflammatory response	123	0.0206851	9.11889	2	0.0162602	130	1	11.006	2	20	0.0100503
negative regulation of chorionic trophoblast cell proliferation	125	0.021304	46.4418	1	0.00813008	151	1	55.0301	1	2	0.00502513
CRD-mediated mRNA stabilization	126	0.0213783	46.2786	1	0.00813008	344	1	22.0121	1	5	0.00502513
detection of biotic stimulus	127	0.0219054	8.84165	2	0.0162602	142	1	10.0055	2	22	0.0100503
pons maturation	128	0.0219697	45.0195	1	0.00813008	224	1	36.6868	1	3	0.00502513
antibody-dependent cellular cytotoxicity	130	0.0222184	44.5099	1	0.00813008	224	1	36.6868	1	3	0.00502513

## Sheet: Prox to Eo+ Ensembl lncRNAs_GO
# GREAT version 3.0.0	Species assembly: mm10	Association rule: Basal+extension: 5000 bp upstream, 1000 bp downstream, 1000000 bp max extension, curated regulatory domains included
# Term Name	Binom Rank	Binom Raw P-Value	Binom Fold Enrichment	Binom Observed Region Hits	Binom Region Set Coverage	Hyper Rank	Hyper Fold Enrichment	Hyper Observed Gene Hits	Hyper Total Genes	Hyper Gene Set Coverage
stem cell differentiation	1	1.55905e-06	2.71558	29	0.0920635	1	4.51539	25	249	0.0513347
kidney morphogenesis	2	1.03889e-05	4.45674	13	0.0412698	67	8.0952	9	50	0.0184805
formation of primary germ layer	3	1.06897e-05	4.44455	13	0.0412698	117	5.69282	10	79	0.0205339
nephron epithelium morphogenesis	5	1.11282e-05	5.86413	10	0.031746	84	10.4938	7	30	0.0143737
mesenchymal cell differentiation	6	1.3124e-05	3.17353	19	0.0603175	2	6.60159	16	109	0.0328542
nephron morphogenesis	7	1.61936e-05	5.61036	10	0.031746	111	9.25921	7	34	0.0143737
negative regulation of hematopoietic progenitor cell differentiation	8	1.70567e-05	27.1875	4	0.0126984	286	8.99466	4	20	0.00821355
stem cell development	9	1.80732e-05	2.7282	23	0.0730159	9	4.61265	20	195	0.0410678
pancreas development	10	1.92747e-05	3.70095	15	0.0476191	29	7.00883	12	77	0.0246407
ectoderm development	12	2.26245e-05	10.9521	6	0.0190476	228	11.9929	4	15	0.00821355
tissue morphogenesis	13	2.4621e-05	2.00758	40	0.126984	4	3.10791	34	492	0.0698152
segmentation	14	3.05007e-05	3.76271	14	0.0444444	85	5.68628	11	87	0.0225873
anterior/posterior pattern specification	15	3.64878e-05	2.84271	20	0.0634921	49	4.00752	18	202	0.036961
somite rostral/caudal axis specification	17	4.13447e-05	13.5154	5	0.015873	312	13.492	3	10	0.00616016
positive regulation of cell cycle process	18	4.61907e-05	3.42456	15	0.0476191	108	4.463	13	131	0.0266941
embryonic pattern specification	19	5.5707e-05	4.39755	11	0.0349206	80	7.35927	9	55	0.0184805
morphogenesis of an epithelium	20	5.66115e-05	2.07298	34	0.107937	19	3.27079	28	385	0.0574949
pattern specification process	22	5.92606e-05	2.06808	34	0.107937	13	3.15972	30	427	0.0616016
metanephric nephron morphogenesis	25	6.67829e-05	7.19701	7	0.0222222	171	10.7079	5	21	0.0102669
metanephros morphogenesis	26	7.57986e-05	5.9532	8	0.0253968	138	9.99407	6	27	0.0123203
regulation of reproductive process	28	8.25974e-05	3.88754	12	0.0380952	41	7.27509	11	68	0.0225873
regulation of cell proliferation involved in heart morphogenesis	29	8.31021e-05	6.94618	7	0.0222222	133	14.0542	5	16	0.0102669
endocrine pancreas development	30	8.60531e-05	4.18451	11	0.0349206	56	8.43249	9	48	0.0184805
ureter morphogenesis	32	9.65382e-05	17.3398	4	0.0126984	150	33.73	3	4	0.00616016
regulation of branching involved in ureteric bud morphogenesis	33	9.69352e-05	6.77409	7	0.0222222	199	9.36944	5	24	0.0102669
nephron epithelium development	36	0.000101318	4.10653	11	0.0349206	112	7.65503	8	47	0.0164271
regulation of branch elongation involved in ureteric bud branching	37	0.000103782	34.2705	3	0.00952381	398	22.4867	2	4	0.00410678
mesenchyme development	44	0.000153623	2.63111	19	0.0603175	24	5.25236	16	137	0.0328542
regulation of morphogenesis of a branching structure	46	0.000158576	3.89804	11	0.0349206	80	7.35927	9	55	0.0184805
morphogenesis of embryonic epithelium	47	0.000169122	2.79604	17	0.0539683	125	4.20614	13	139	0.0266941
positive regulation of cell cycle	52	0.000198962	3.31811	13	0.0412698	109	4.81857	12	112	0.0246407
ventricular septum development	53	0.000210811	3.76955	11	0.0349206	21	9.77681	10	46	0.0205339
anterior/posterior axis specification	54	0.000212091	5.11261	8	0.0253968	389	5.22945	5	43	0.0102669
mesenchymal cell development	55	0.000212745	2.97418	15	0.0476191	37	6.09014	13	96	0.0266941
cytotoxic T cell degranulation	59	0.000262175	86.5381	2	0.00634921	255	44.9733	2	2	0.00410678
nephric duct morphogenesis	61	0.00027198	8.99716	5	0.015873	281	14.9911	3	9	0.00616016
gastrulation	62	0.000276091	3.04033	14	0.0444444	182	3.98957	11	124	0.0225873
tube formation	63	0.000284681	2.77432	16	0.0507937	98	4.5676	13	128	0.0266941
artery morphogenesis	64	0.000290857	3.9345	10	0.031746	185	6.29626	7	50	0.0143737
axis specification	67	0.000305691	3.60637	11	0.0349206	224	4.79715	8	75	0.0164271
positive regulation of transcription from RNA polymerase II promoter by glucose	68	0.000311234	23.5319	3	0.00952381	327	29.9822	2	3	0.00410678
regulation of cell cycle process	70	0.000315006	2.29603	22	0.0698413	192	2.62921	19	325	0.0390144
developmental growth involved in morphogenesis	73	0.000352792	2.96587	14	0.0444444	94	5.49674	11	90	0.0225873
mesoderm migration involved in gastrulation	74	0.000357587	22.4332	3	0.00952381	523	14.9911	2	6	0.00410678
somitogenesis	75	0.000359407	3.82874	10	0.031746	119	6.32437	9	64	0.0184805
regionalization	77	0.000363875	2.13569	25	0.0793651	73	3.16106	22	313	0.0451745
regulation of transcription by glucose	78	0.000365384	22.2671	3	0.00952381	523	14.9911	2	6	0.00410678
reproductive structure development	79	0.000386277	2.26128	22	0.0698413	55	3.59786	20	250	0.0410678
somite development	80	0.000413769	3.47708	11	0.0349206	96	6.07747	10	74	0.0205339
natural killer cell degranulation	81	0.000423106	67.9787	2	0.00634921	327	29.9822	2	3	0.00410678
reproductive system development	82	0.000430163	2.24302	22	0.0698413	61	3.54121	20	254	0.0410678
ventricular septum morphogenesis	85	0.000455954	4.06988	9	0.0285714	31	12.4064	8	29	0.0164271
nephric duct development	86	0.000459321	8.01291	5	0.015873	365	11.2433	3	12	0.00616016
regulation of organ morphogenesis	87	0.000477822	2.5514	17	0.0539683	86	4.40298	14	143	0.0287474
mesonephros development	90	0.000495835	6.17367	6	0.0190476	299	8.56634	4	21	0.00821355
cardiac right ventricle formation	95	0.00056361	19.1688	3	0.00952381	398	22.4867	2	4	0.00410678
regulation of heart morphogenesis	97	0.000581982	5.02084	7	0.0222222	180	10.2212	5	22	0.0102669
cardiac septum development	99	0.000614719	3.10791	12	0.0380952	34	7.61087	11	65	0.0225873
horizontal cell localization	100	0.000620147	56.0339	2	0.00634921	779	44.9733	1	1	0.00205339
uterine epithelium development	100	0.000620147	56.0339	2	0.00634921	779	44.9733	1	1	0.00205339
nephric duct elongation	100	0.000620147	56.0339	2	0.00634921	779	44.9733	1	1	0.00205339
oviduct epithelium development	100	0.000620147	56.0339	2	0.00634921	779	44.9733	1	1	0.00205339
ectoderm formation	104	0.000627704	18.4657	3	0.00952381	327	29.9822	2	3	0.00410678
natural killer cell activation involved in immune response	105	0.000635436	55.3475	2	0.00634921	523	14.9911	2	6	0.00410678
cellular response to growth factor stimulus	106	0.000649253	2.22267	21	0.0666667	89	3.51965	18	230	0.036961
embryonic epithelial tube formation	107	0.000656894	2.78181	14	0.0444444	156	4.30179	11	115	0.0225873
endoderm development	108	0.000677734	3.84724	9	0.0285714	217	5.62166	7	56	0.0143737
negative regulation of megakaryocyte differentiation	109	0.000691425	53.0317	2	0.00634921	1162	5.62166	2	16	0.00410678
carbon catabolite activation of transcription from RNA polymerase II promoter	110	0.000702876	17.754	3	0.00952381	398	22.4867	2	4	0.00410678
autophagic cell death	111	0.000705744	52.4841	2	0.00634921	398	22.4867	2	4	0.00410678
negative regulation of photoreceptor cell differentiation	112	0.000708524	17.7047	3	0.00952381	150	33.73	3	4	0.00616016
regulation of mitosis	113	0.000713784	4.24611	8	0.0253968	542	3.50441	6	77	0.0123203
kidney epithelium development	114	0.00074351	3.23565	11	0.0349206	184	5.45131	8	66	0.0164271
epithelial tube formation	118	0.000758929	2.73999	14	0.0444444	159	4.26471	11	116	0.0225873
substrate-dependent cell migration, cell attachment to substrate	119	0.000761322	50.5072	2	0.00634921	1055	22.4867	1	2	0.00205339
negative regulation of reproductive process	120	0.000767003	5.67331	6	0.0190476	236	8.03095	5	28	0.0102669
regulation of cyclin-dependent protein serine/threonine kinase activity	121	0.000778167	4.7755	7	0.0222222	272	4.6987	7	67	0.0143737
artery development	122	0.000789624	3.45291	10	0.031746	226	5.52304	7	57	0.0143737
carbon catabolite regulation of transcription	123	0.000792931	17.0244	3	0.00952381	584	12.8495	2	7	0.00410678
mesoderm formation	124	0.000793206	4.17653	8	0.0253968	352	4.65241	6	58	0.0123203
negative regulation of mRNA splicing, via spliceosome	126	0.000846469	16.6411	3	0.00952381	1162	5.62166	2	16	0.00410678
regulation of T cell proliferation	128	0.000865425	3.41086	10	0.031746	358	3.56224	8	101	0.0164271
regulation of embryonic development	130	0.000928998	2.80911	13	0.0412698	105	5.31942	11	93	0.0225873
branch elongation of an epithelium	131	0.000937819	5.45438	6	0.0190476	143	13.2274	5	17	0.0102669
mesodermal cell fate determination	133	0.000963706	44.8172	2	0.00634921	779	44.9733	1	1	0.00205339
epithelial cell proliferation involved in lung morphogenesis	133	0.000963706	44.8172	2	0.00634921	779	44.9733	1	1	0.00205339
negative regulation of cell proliferation involved in heart morphogenesis	133	0.000963706	44.8172	2	0.00634921	779	44.9733	1	1	0.00205339
negative regulation of metanephric comma-shaped body morphogenesis	133	0.000963706	44.8172	2	0.00634921	779	44.9733	1	1	0.00205339
negative regulation of metanephric S-shaped body morphogenesis	133	0.000963706	44.8172	2	0.00634921	779	44.9733	1	1	0.00205339
intermediate mesodermal cell differentiation	133	0.000963706	44.8172	2	0.00634921	779	44.9733	1	1	0.00205339
negative regulation of glomerulus development	133	0.000963706	44.8172	2	0.00634921	779	44.9733	1	1	0.00205339
positive regulation of cardiac muscle fiber development	133	0.000963706	44.8172	2	0.00634921	779	44.9733	1	1	0.00205339
bud dilation involved in lung branching	133	0.000963706	44.8172	2	0.00634921	779	44.9733	1	1	0.00205339
negative regulation of mesenchymal cell proliferation involved in ureter development	133	0.000963706	44.8172	2	0.00634921	779	44.9733	1	1	0.00205339
BMP signaling pathway involved in nephric duct formation	133	0.000963706	44.8172	2	0.00634921	779	44.9733	1	1	0.00205339
BMP signaling pathway involved in ureter morphogenesis	133	0.000963706	44.8172	2	0.00634921	779	44.9733	1	1	0.00205339
BMP signaling pathway involved in renal system segmentation	133	0.000963706	44.8172	2	0.00634921	779	44.9733	1	1	0.00205339
mesenchymal cell proliferation involved in ureter development	133	0.000963706	44.8172	2	0.00634921	779	44.9733	1	1	0.00205339
ureter epithelial cell differentiation	133	0.000963706	44.8172	2	0.00634921	779	44.9733	1	1	0.00205339
pulmonary artery endothelial tube morphogenesis	133	0.000963706	44.8172	2	0.00634921	779	44.9733	1	1	0.00205339

## Sheet: Prox to ESC Novel lncRNAs_GO
# GREAT version 3.0.0	Species assembly: mm10	Association rule: Basal+extension: 5000 bp upstream, 1000 bp downstream, 1000000 bp max extension, curated regulatory domains included
# Term Name	Binom Rank	Binom Raw P-Value	Binom Fold Enrichment	Binom Observed Region Hits	Binom Region Set Coverage	Hyper Rank	Hyper Fold Enrichment	Hyper Observed Gene Hits	Hyper Total Genes	Hyper Gene Set Coverage
negative regulation of hepatocyte growth factor biosynthetic process	1	1.76824e-07	42.0593	5	0.00707214	652	20.9789	1	1	0.000957854
positive regulation of follicle-stimulating hormone secretion	1	1.76824e-07	42.0593	5	0.00707214	652	20.9789	1	1	0.000957854
response to exogenous dsRNA	7	2.55054e-05	7.00209	8	0.0113154	146	4.66198	6	27	0.00574713
cellular response to leptin stimulus	9	4.57713e-05	9.67563	6	0.00848656	592	5.99398	2	7	0.00191571
positive regulation of cellular catabolic process	11	5.99668e-05	2.86128	19	0.0268741	62	2.96872	15	106	0.0143678
positive regulation of nuclear-transcribed mRNA catabolic process, deadenylation-dependent decay	15	0.00010683	8.27883	6	0.00848656	135	7.6287	4	11	0.00383142
regulation of nuclear-transcribed mRNA catabolic process, deadenylation-dependent decay	16	0.000122054	8.0765	6	0.00848656	152	6.99298	4	12	0.00383142
carbohydrate derivative transport	17	0.000131551	6.47185	7	0.00990099	362	3.3837	5	31	0.00478927
response to dsRNA	19	0.000175362	4.67128	9	0.0127298	199	3.49649	7	42	0.00670498
pyrimidine nucleoside transport	20	0.000180584	28.4126	3	0.00424328	652	20.9789	1	1	0.000957854
facial nucleus development	23	0.000212672	26.8645	3	0.00424328	244	13.986	2	3	0.00191571
negative regulation of immunoglobulin production	25	0.000232172	92.081	2	0.00282885	652	20.9789	1	1	0.000957854
negative regulation of type I hypersensitivity	25	0.000232172	92.081	2	0.00282885	652	20.9789	1	1	0.000957854
positive regulation of mRNA catabolic process	28	0.000267614	6.97023	6	0.00848656	212	5.59438	4	15	0.00383142
regulation of protein import into nucleus, translocation	32	0.000375738	8.40347	5	0.00707214	200	5.99398	4	14	0.00383142
regulation of alternative mRNA splicing, via spliceosome	35	0.000406148	4.65499	8	0.0113154	318	3.61706	5	29	0.00478927
positive regulation of catabolic process	36	0.000429922	2.21864	23	0.0325318	72	2.58644	18	146	0.0172414
notochord cell development	38	0.000491756	63.061	2	0.00282885	652	20.9789	1	1	0.000957854
positive regulation of establishment of protein localization to plasma membrane	41	0.000634525	7.47699	5	0.00707214	286	4.66198	4	18	0.00383142
regulation of mRNA processing	43	0.000679627	3.54199	10	0.0141443	315	2.62237	8	64	0.00766283
positive regulation of tissue remodeling	45	0.000787545	4.78487	7	0.00990099	157	5.24473	5	20	0.00478927
positive regulation of protein import into nucleus, translocation	46	0.000806806	9.87754	4	0.00565771	221	7.8671	3	8	0.00287356
positive regulation of catenin import into nucleus	48	0.000834614	5.59996	6	0.00848656	27	11.655	5	9	0.00478927
metanephric connecting tubule development	50	0.000859746	16.5776	3	0.00424328	652	20.9789	1	1	0.000957854
regulation of bone resorption	54	0.00105717	3.62588	9	0.0127298	100	4.73718	7	31	0.00670498
regulation of tissue remodeling	58	0.00116267	3.07658	11	0.0155587	85	4.01724	9	47	0.00862069
unsaturated fatty acid biosynthetic process	59	0.00121248	4.43672	7	0.00990099	294	3.22753	6	39	0.00574713
unsaturated fatty acid metabolic process	61	0.00128688	3.88524	8	0.0113154	355	2.71949	7	54	0.00670498
Cajal body organization	66	0.00140199	37.0736	2	0.00282885	652	20.9789	1	1	0.000957854
regulation of Notch signaling pathway	67	0.00140397	3.00321	11	0.0155587	124	3.81435	8	44	0.00766283
icosanoid metabolic process	74	0.0017189	3.70782	8	0.0113154	516	2.51747	6	50	0.00574713
positive regulation of mRNA processing	80	0.0019989	4.70684	6	0.00848656	206	4.56064	5	23	0.00478927
olfactory placode formation	83	0.00209991	7.59334	4	0.00565771	244	13.986	2	3	0.00191571
regulation of bone remodeling	87	0.00215863	3.02507	10	0.0141443	81	4.53598	8	37	0.00766283
positive regulation of bone resorption	91	0.00230719	4.57179	6	0.00848656	212	5.59438	4	15	0.00383142
somatic stem cell maintenance	93	0.0024798	2.64413	12	0.0169731	226	3.26339	7	45	0.00670498
cytoplasmic pattern recognition receptor signaling pathway	98	0.00276961	7.02717	4	0.00565771	221	7.8671	3	8	0.00287356
regulation of exocyst assembly	102	0.00316106	10.465	3	0.00424328	162	20.9789	2	2	0.00191571
heparan sulfate proteoglycan metabolic process	104	0.00322483	2.85732	10	0.0141443	55	6.11885	7	24	0.00670498
positive regulation of autophagy	107	0.00361465	4.16848	6	0.00848656	218	4.37061	5	24	0.00478927
negative regulation of stem cell differentiation	111	0.00370193	4.97579	5	0.00707214	195	8.99097	3	7	0.00287356
regulation of peptidyl-threonine phosphorylation	118	0.00432438	3.52124	7	0.00990099	94	5.72153	6	22	0.00574713
glycerol ether metabolic process	123	0.00541391	5.80616	4	0.00565771	433	4.84129	3	13	0.00287356
nucleotide-binding oligomerization domain containing 1 signaling pathway	124	0.00542901	8.60715	3	0.00424328	162	20.9789	2	2	0.00191571
positive regulation of osteoclast differentiation	128	0.0057298	3.78334	6	0.00848656	398	3.81435	4	22	0.00383142
lens development in camera-type eye	134	0.00620277	2.17929	14	0.019802	110	3.32999	10	63	0.00957854
amino acid transport	140	0.00680069	2.32064	12	0.0169731	459	2.12147	9	89	0.00862069
mitotic G2 DNA damage checkpoint	147	0.00733617	5.31547	4	0.00565771	298	6.29368	3	10	0.00287356
regulation of stem cell differentiation	149	0.00751604	2.01058	16	0.0226308	32	3.78786	13	72	0.0124521
positive regulation of Notch signaling pathway	156	0.00833925	3.10523	7	0.00990099	177	4.99498	5	21	0.00478927
response to corticosterone stimulus	158	0.00857784	4.05427	5	0.00707214	621	3.70216	3	17	0.00287356
peripheral nervous system axon regeneration	159	0.00859171	7.27137	3	0.00424328	341	10.4895	2	4	0.00191571
positive regulation of DNA replication	168	0.00927725	2.58995	9	0.0127298	753	2.49749	5	42	0.00478927
mesoderm morphogenesis	169	0.00930385	2.32124	11	0.0155587	171	3.04533	9	62	0.00862069
detection of mechanical stimulus involved in sensory perception of sound	171	0.00939479	2.77592	8	0.0113154	45	7.8671	6	16	0.00574713
regulation of RNA splicing	172	0.00940685	2.43587	10	0.0141443	612	2.15959	7	68	0.00670498
nucleotide-binding oligomerization domain containing 2 signaling pathway	176	0.00983849	6.91426	3	0.00424328	413	8.39157	2	5	0.00191571
response to mineralocorticoid stimulus	178	0.0100761	3.34755	6	0.00848656	457	3.49649	4	24	0.00383142
regulation of stem cell maintenance	181	0.0104575	4.78713	4	0.00565771	462	4.49548	3	14	0.00287356
histone phosphorylation	182	0.0107461	4.7484	4	0.00565771	621	3.70216	3	17	0.00287356
positive regulation of IP-10 production	196	0.0122247	81.3016	1	0.00141443	652	20.9789	1	1	0.000957854
mesoderm formation	199	0.0126223	2.32604	10	0.0141443	239	2.89364	8	58	0.00766283
cellular response to chromate	204	0.0130112	76.3564	1	0.00141443	652	20.9789	1	1	0.000957854
positive regulation of response to DNA damage stimulus	206	0.0130688	2.44476	9	0.0127298	101	3.70216	9	51	0.00862069
lens induction in camera-type eye	208	0.0131875	4.46524	4	0.00565771	592	5.99398	2	7	0.00191571
blastocyst formation	212	0.0137257	3.12437	6	0.00848656	401	3.17862	5	33	0.00478927
regulation of branching involved in prostate gland morphogenesis	215	0.0141526	4.37075	4	0.00565771	195	8.99097	3	7	0.00287356
prolactin secretion	219	0.0153063	64.8318	1	0.00141443	652	20.9789	1	1	0.000957854
detection of mechanical stimulus involved in sensory perception	221	0.0154539	2.37525	9	0.0127298	47	6.38489	7	23	0.00670498
negative regulation of B cell proliferation	222	0.0155251	4.24934	4	0.00565771	462	4.49548	3	14	0.00287356
negative regulation of protein catabolic process	223	0.0155537	2.3726	9	0.0127298	369	2.92729	6	43	0.00574713
catecholamine metabolic process	233	0.0169476	2.48999	8	0.0113154	509	2.83499	5	37	0.00478927
positive regulation of oxidative phosphorylation uncoupler activity	240	0.0177134	55.9536	1	0.00141443	652	20.9789	1	1	0.000957854
cell redox homeostasis	244	0.0181602	2.65478	7	0.00990099	765	2.24774	6	56	0.00574713
regulation of apoptotic cell clearance	248	0.0186226	9.67384	2	0.00282885	413	8.39157	2	5	0.00191571
histone H2A phosphorylation	249	0.0189258	9.59039	2	0.00282885	162	20.9789	2	2	0.00191571
trophectodermal cell differentiation	260	0.0198899	3.26804	5	0.00707214	441	3.64851	4	23	0.00383142
lens morphogenesis in camera-type eye	268	0.0205743	2.3996	8	0.0113154	488	3.35663	4	25	0.00383142
regulation of catenin import into nucleus	270	0.0206216	2.84569	6	0.00848656	177	4.99498	5	21	0.00478927
ribonucleoprotein complex subunit organization	271	0.0206981	2.05747	11	0.0155587	532	2.03022	9	93	0.00862069
positive regulation of nuclear-transcribed mRNA poly(A) tail shortening	276	0.0210455	5.18053	3	0.00424328	351	5.72153	3	11	0.00287356
negative regulation of protein serine/threonine kinase activity	278	0.0215085	2.13254	10	0.0141443	580	2.07199	8	81	0.00766283
vascular smooth muscle cell development	280	0.0216007	5.12847	3	0.00424328	221	7.8671	3	8	0.00287356
cerebellar granule cell precursor proliferation	282	0.0217495	45.4769	1	0.00141443	652	20.9789	1	1	0.000957854
mammary gland duct morphogenesis	283	0.0217915	2.12788	10	0.0141443	278	3.31246	6	38	0.00574713
positive regulation of mRNA splicing, via spliceosome	288	0.0221006	5.0831	3	0.00424328	592	5.99398	2	7	0.00191571
myeloid leukocyte activation	295	0.0226808	2.21966	9	0.0127298	395	2.39759	8	70	0.00766283
membrane depolarization	301	0.0235841	2.01548	11	0.0155587	527	2.29457	7	64	0.00670498
amine transport	304	0.0238264	4.93633	3	0.00424328	493	6.99298	2	6	0.00191571
cellular response to glucagon stimulus	313	0.0248399	8.28172	2	0.00282885	341	10.4895	2	4	0.00191571
positive regulation of proteasomal ubiquitin-dependent protein catabolic process	317	0.0256833	2.46731	7	0.00990099	294	3.22753	6	39	0.00574713
positive regulation of cell proliferation by VEGF-activated platelet derived growth factor receptor signaling pathway	319	0.0256991	8.13018	2	0.00282885	244	13.986	2	3	0.00191571
dendrite morphogenesis	320	0.0257177	2.29763	8	0.0113154	377	3.27796	5	32	0.00478927
heparan sulfate proteoglycan biosynthetic process	325	0.0262556	2.45564	7	0.00990099	65	6.62492	6	19	0.00574713
dUMP catabolic process	327	0.0263857	37.3978	1	0.00141443	652	20.9789	1	1	0.000957854
detection of mechanical stimulus	329	0.0267655	2.1539	9	0.0127298	139	4.07924	7	36	0.00670498
lysophospholipid transport	330	0.0270082	36.5242	1	0.00141443	652	20.9789	1	1	0.000957854
midbrain-hindbrain boundary morphogenesis	331	0.0271257	7.89462	2	0.00282885	341	10.4895	2	4	0.00191571
hindgut morphogenesis	344	0.0287424	2.96048	5	0.00707214	592	5.99398	2	7	0.00191571
negative regulation of vasodilation	347	0.0290308	7.60749	2	0.00282885	413	8.39157	2	5	0.00191571

## Sheet: Prox to Eo- Novel lncRNAs_GO
No	Species assembly: mm10	Association rule: Basal+extension: 5000 bp upstream, 1000 bp downstream, 1000000 bp max extension, curated regulatory domains included
# Term Name	Binom Rank	Binom Raw P-Value	Binom Fold Enrichment	Binom Observed Region Hits	Binom Region Set Coverage	Hyper Rank	Hyper Fold Enrichment	Hyper Observed Gene Hits	Hyper Total Genes	Hyper Gene Set Coverage
negative regulation of T cell homeostatic proliferation	1	4.79889e-06	643.246	2	0.0103093	138	69.7516	1	1	0.00318471
positive regulation of T cell homeostatic proliferation	1	4.79889e-06	643.246	2	0.0103093	138	69.7516	1	1	0.00318471
negative regulation of erythrocyte aggregation	1	4.79889e-06	643.246	2	0.0103093	138	69.7516	1	1	0.00318471
negative regulation of erythrocyte clearance	1	4.79889e-06	643.246	2	0.0103093	138	69.7516	1	1	0.00318471
negative regulation of transforming growth factor beta3 production	1	4.79889e-06	643.246	2	0.0103093	138	69.7516	1	1	0.00318471
chemokine receptor transport out of membrane raft	1	4.79889e-06	643.246	2	0.0103093	138	69.7516	1	1	0.00318471
B cell receptor transport into membrane raft	1	4.79889e-06	643.246	2	0.0103093	138	69.7516	1	1	0.00318471
negative regulation of neuroblast proliferation	8	6.45938e-06	34.7787	4	0.0206186	2	23.2505	3	9	0.00955414
positive regulation of T cell mediated immune response to tumor cell	9	1.77515e-05	334.132	2	0.0103093	252	34.8758	1	2	0.00318471
protein transport into membrane raft	10	3.77604e-05	228.888	2	0.0103093	252	34.8758	1	2	0.00318471
epicardium-derived cardiac vascular smooth muscle cell differentiation	11	0.000131173	31.5797	3	0.0154639	1	69.7516	2	2	0.00636943
positive regulation of activated T cell proliferation	12	0.000176338	14.7597	4	0.0206186	28	11.0134	3	19	0.00955414
negative regulation of neural precursor cell proliferation	13	0.000190887	14.454	4	0.0206186	18	12.3091	3	17	0.00955414
regulation of T cell homeostatic proliferation	14	0.000240164	90.3587	2	0.0103093	358	23.2505	1	3	0.00318471
regulation of activated T cell proliferation	15	0.000334155	12.4582	4	0.0206186	71	7.75018	3	27	0.00955414
glomerular parietal epithelial cell differentiation	16	0.000381712	71.5358	2	0.0103093	358	23.2505	1	3	0.00318471
clathrin-mediated endocytosis	17	0.0005366	60.2304	2	0.0103093	5	46.5011	2	3	0.00636943
regulation of transforming growth factor beta3 production	18	0.000543367	59.8501	2	0.0103093	252	34.8758	1	2	0.00318471
regulation of B cell apoptotic process	19	0.000591536	10.69	4	0.0206186	35	10.4627	3	20	0.00955414
negative regulation of stem cell proliferation	22	0.000797264	9.86112	4	0.0206186	13	13.9503	3	15	0.00955414
positive regulation of nephron tubule epithelial cell differentiation	24	0.000877435	46.9562	2	0.0103093	358	23.2505	1	3	0.00318471
epicardium-derived cardiac endothelial cell differentiation	26	0.00111044	41.6659	2	0.0103093	252	34.8758	1	2	0.00318471
cardiac muscle cell proliferation	28	0.00124502	8.73231	4	0.0206186	18	12.3091	3	17	0.00955414
negative regulation of apoptotic process involved in outflow tract morphogenesis	29	0.00134703	37.7688	2	0.0103093	252	34.8758	1	2	0.00318471
muscle cell proliferation	30	0.00136925	8.50718	4	0.0206186	28	11.0134	3	19	0.00955414
cardiac muscle tissue growth	31	0.00180342	7.88441	4	0.0206186	28	11.0134	3	19	0.00955414
regulation of lymphocyte apoptotic process	34	0.00229254	5.53974	5	0.0257732	69	5.36551	4	52	0.0127388
heart growth	35	0.00283301	6.95069	4	0.0206186	38	9.96451	3	21	0.00955414
negative regulation of dendritic spine morphogenesis	37	0.00297344	25.2016	2	0.0103093	14	34.8758	2	4	0.00636943
mitotic DNA damage checkpoint	38	0.00299745	6.8412	4	0.0206186	6	9.96451	4	28	0.0127388
negative regulation of neurogenesis	39	0.00340754	3.65265	7	0.0360825	17	4.81046	6	87	0.0191083
cardiac vascular smooth muscle cell differentiation	40	0.00342634	10.1341	3	0.0154639	177	10.731	2	13	0.00636943
positive regulation of pseudopodium assembly	41	0.00358697	22.885	2	0.0103093	63	17.4379	2	8	0.00636943
negative regulation of multi-organism process	42	0.00363719	6.47715	4	0.0206186	119	4.57388	4	61	0.0127388
mitotic DNA integrity checkpoint	44	0.00378089	6.4063	4	0.0206186	15	8.45474	4	33	0.0127388
DNA damage checkpoint	45	0.0039535	4.87069	5	0.0257732	44	4.77751	5	73	0.0159236
regulation of pseudopodium assembly	46	0.00396637	21.7299	2	0.0103093	75	15.5003	2	9	0.00636943
positive regulation of calcium-mediated signaling	47	0.00440969	9.25313	3	0.0154639	321	6.97516	2	20	0.00636943
DNA integrity checkpoint	48	0.00472246	4.66733	5	0.0257732	66	4.35947	5	80	0.0159236
negative regulation by host of viral transcription	51	0.00548629	18.3749	2	0.0103093	75	15.5003	2	9	0.00636943
synaptic vesicle endocytosis	53	0.00588365	8.33248	3	0.0154639	304	7.34227	2	19	0.00636943
regulation of retinal cell programmed cell death	54	0.006153	17.3131	2	0.0103093	22	27.9006	2	5	0.00636943
negative regulation of double-strand break repair	56	0.00623832	17.1896	2	0.0103093	46	19.929	2	7	0.00636943
negative regulation of viral transcription	57	0.00632089	17.0725	2	0.0103093	93	13.9503	2	10	0.00636943
Golgi reassembly	58	0.00642179	155.222	1	0.00515464	138	69.7516	1	1	0.00318471
regulation of DNA repair	60	0.00689384	5.38993	4	0.0206186	60	5.69401	4	49	0.0127388
mesoderm formation	62	0.00701757	4.23842	5	0.0257732	103	4.81046	4	58	0.0127388
regulation of nephron tubule epithelial cell differentiation	63	0.00713798	7.7629	3	0.0154639	111	12.6821	2	11	0.00636943
positive regulation of autophagy	65	0.00757305	7.59566	3	0.0154639	52	8.71895	3	24	0.00955414
regulation of epithelial cell differentiation involved in kidney development	68	0.00881637	7.18069	3	0.0154639	177	10.731	2	13	0.00636943
mesenchymal to epithelial transition	69	0.00917801	7.07438	3	0.0154639	8	16.0965	3	13	0.00955414
renal vesicle morphogenesis	70	0.00928725	7.04336	3	0.0154639	4	17.4379	3	12	0.00955414
negative regulation of brown fat cell proliferation	72	0.00961634	103.491	1	0.00515464	138	69.7516	1	1	0.00318471
mesodermal cell differentiation	73	0.0096498	6.94379	3	0.0154639	26	11.6253	3	18	0.00955414
positive regulation of reactive oxygen species metabolic process	74	0.00967361	6.93743	3	0.0154639	71	7.75018	3	27	0.00955414
chemokine (C-C motif) ligand 2 secretion	75	0.00975691	101.993	1	0.00515464	138	69.7516	1	1	0.00318471
interleukin-10 secretion	75	0.00975691	101.993	1	0.00515464	138	69.7516	1	1	0.00318471
positive regulation of renin secretion into blood stream	75	0.00975691	101.993	1	0.00515464	138	69.7516	1	1	0.00318471
regulation of dendritic spine morphogenesis	78	0.00976727	6.91259	3	0.0154639	18	12.3091	3	17	0.00955414
modification of morphology or physiology of other organism involved in symbiotic interaction	80	0.00983408	4.8555	4	0.0206186	136	4.29241	4	65	0.0127388
modification of morphology or physiology of other organism	81	0.0099041	4.84529	4	0.0206186	186	4.22737	4	66	0.0127388
formation of primary germ layer	82	0.0100281	3.33077	6	0.0309278	64	4.41466	5	79	0.0159236
regulation of T cell proliferation	83	0.0101358	3.32295	6	0.0309278	192	3.45305	5	101	0.0159236
protein modification by small protein conjugation	85	0.0102402	2.02468	14	0.072165	355	1.76586	12	474	0.0382166
mesodermal cell fate specification	86	0.010327	13.2081	2	0.0103093	36	23.2505	2	6	0.00636943
mesoderm morphogenesis	87	0.0103808	3.84517	5	0.0257732	124	4.5001	4	62	0.0127388
positive regulation of cellular catabolic process	89	0.0105625	3.29288	6	0.0309278	48	3.9482	6	106	0.0191083
fatty acid metabolic process	90	0.0106424	2.69319	8	0.0412371	229	2.33478	8	239	0.0254777
regulation of alpha-beta T cell proliferation	92	0.0110358	6.60459	3	0.0154639	321	6.97516	2	20	0.00636943
G1 DNA damage checkpoint	93	0.0111295	6.58371	3	0.0154639	28	11.0134	3	19	0.00955414
regulation of heart morphogenesis	95	0.0113015	4.65852	4	0.0206186	43	9.51158	3	22	0.00955414
regulation of autophagy	97	0.0117279	4.60717	4	0.0206186	103	4.81046	4	58	0.0127388
regulation of leukocyte apoptotic process	99	0.0122585	3.6868	5	0.0257732	218	3.87509	4	72	0.0127388
negative regulation of cell development	101	0.0126931	2.83756	7	0.0360825	55	3.83954	6	109	0.0191083
DNA damage response, detection of DNA damage	106	0.0143322	11.1077	2	0.0103093	22	27.9006	2	5	0.00636943
lymph vessel development	107	0.0145666	5.9488	3	0.0154639	321	6.97516	2	20	0.00636943
methyl-branched fatty acid metabolic process	108	0.0146512	67.7551	1	0.00515464	252	34.8758	1	2	0.00318471
regulation of protein deubiquitination	109	0.0146906	67.572	1	0.00515464	358	23.2505	1	3	0.00318471
endoplasmic reticulum membrane fusion	116	0.0154032	64.423	1	0.00515464	252	34.8758	1	2	0.00318471
mitotic cell cycle	118	0.0155106	2.04906	12	0.0618557	105	2.18543	12	383	0.0382166
modulation by host of viral transcription	119	0.0155114	10.6503	2	0.0103093	236	8.20607	2	17	0.00636943
regulation of superoxide metabolic process	120	0.0156183	10.6114	2	0.0103093	177	10.731	2	13	0.00636943
alveolar secondary septum development	121	0.015797	62.8045	1	0.00515464	252	34.8758	1	2	0.00318471
renal vesicle formation	122	0.0166978	10.2399	2	0.0103093	22	27.9006	2	5	0.00636943
vascular smooth muscle cell differentiation	124	0.0172327	5.57984	3	0.0154639	304	7.34227	2	19	0.00636943
2-oxobutyrate biosynthetic process	125	0.0172331	57.5291	1	0.00515464	138	69.7516	1	1	0.00318471
protein palmitoylation	126	0.0175882	9.95957	2	0.0103093	202	9.96451	2	14	0.00636943
inhibitory G-protein coupled receptor phosphorylation	127	0.0176292	56.225	1	0.00515464	138	69.7516	1	1	0.00318471
negative regulation of branching morphogenesis of a nerve	131	0.0185173	53.5046	1	0.00515464	138	69.7516	1	1	0.00318471
mitotic G2 DNA damage checkpoint	132	0.0185286	9.68567	2	0.0103093	93	13.9503	2	10	0.00636943
renal vesicle development	133	0.0186244	5.4161	3	0.0154639	9	14.9468	3	14	0.00955414
small molecule catabolic process	134	0.0190763	2.6111	7	0.0360825	244	2.42916	7	201	0.022293
negative regulation of fat cell proliferation	136	0.0191355	51.7598	1	0.00515464	252	34.8758	1	2	0.00318471
cell fate commitment involved in formation of primary germ layer	137	0.0193662	5.3353	3	0.0154639	52	8.71895	3	24	0.00955414
positive regulation of response to biotic stimulus	138	0.0193765	5.33422	3	0.0154639	236	8.20607	2	17	0.00636943
unsaturated fatty acid metabolic process	139	0.0196099	5.30966	3	0.0154639	356	3.87509	3	54	0.00955414
chloramphenicol transport	141	0.0197232	50.2025	1	0.00515464	138	69.7516	1	1	0.00318471
induction by symbiont of defense-related host nitric oxide production	141	0.0197232	50.2025	1	0.00515464	138	69.7516	1	1	0.00318471
regulation of multi-organism process	143	0.019782	2.85758	6	0.0309278	137	3.05481	6	137	0.0191083
cellular response to laminar fluid shear stress	145	0.020102	49.2473	1	0.00515464	252	34.8758	1	2	0.00318471

## Sheet: Prox to Eo+ Novel lncRNAs_GO
# GREAT version 3.0.0	Species assembly: mm10	Association rule: Basal+extension: 5000 bp upstream, 1000 bp downstream, 1000000 bp max extension, curated regulatory domains included
# Term Name	Binom Rank	Binom Raw P-Value	Binom Fold Enrichment	Binom Observed Region Hits	Binom Region Set Coverage	Hyper Rank	Hyper Fold Enrichment	Hyper Observed Gene Hits	Hyper Total Genes	Hyper Gene Set Coverage
anterior/posterior pattern specification	3	7.79461e-08	4.68552	18	0.104651	61	4.42554	12	202	0.0408163
pattern specification process	4	9.50293e-08	3.11909	28	0.162791	21	3.66377	21	427	0.0714286
lateral inhibition	5	1.53407e-07	89.7331	4	0.0232558	496	74.4966	1	1	0.00340136
negative regulation of stomach neuroendocrine cell differentiation	5	1.53407e-07	89.7331	4	0.0232558	496	74.4966	1	1	0.00340136
negative regulation of pancreatic A cell differentiation	5	1.53407e-07	89.7331	4	0.0232558	496	74.4966	1	1	0.00340136
positive regulation of mitotic cell cycle, embryonic	5	1.53407e-07	89.7331	4	0.0232558	496	74.4966	1	1	0.00340136
regulation of mitotic cell cycle, embryonic	9	1.69389e-07	87.518	4	0.0232558	698	37.2483	1	2	0.00340136
negative regulation of forebrain neuron differentiation	10	1.80487e-07	86.1281	4	0.0232558	698	37.2483	1	2	0.00340136
inhibition of neuroepithelial cell differentiation	13	2.17467e-07	82.171	4	0.0232558	698	37.2483	1	2	0.00340136
comma-shaped body morphogenesis	14	2.66989e-07	38.3341	5	0.0290698	289	21.2847	2	7	0.00680272
S-shaped body morphogenesis	15	3.00356e-07	37.4226	5	0.0290698	318	18.6242	2	8	0.00680272
negative regulation of pro-B cell differentiation	19	3.43043e-07	73.2363	4	0.0232558	827	24.8322	1	3	0.00340136
common bile duct development	20	3.69847e-07	35.8632	5	0.0290698	197	37.2483	2	4	0.00680272
positive regulation of DNA binding	21	4.10062e-07	12.2106	8	0.0465116	71	13.303	5	28	0.0170068
trochlear nerve development	22	4.11073e-07	69.9628	4	0.0232558	827	24.8322	1	3	0.00340136
cardiac neural crest cell development involved in outflow tract morphogenesis	23	4.6725e-07	21.5775	6	0.0348837	64	44.698	3	5	0.0102041
tissue development	24	5.17373e-07	2.00393	51	0.296512	9	2.48138	45	1351	0.153061
negative regulation of auditory receptor cell differentiation	26	7.6796e-07	59.7287	4	0.0232558	698	37.2483	1	2	0.00340136
negative regulation of inner ear receptor cell differentiation	29	8.55941e-07	58.1097	4	0.0232558	827	24.8322	1	3	0.00340136
regulation of binding	31	1.12186e-06	4.98961	14	0.0813954	49	5.18647	11	158	0.037415
regulation of cell proliferation	32	1.57261e-06	2.15804	41	0.238372	7	2.77495	39	1047	0.132653
forebrain radial glial cell differentiation	34	1.58413e-06	26.6008	5	0.0290698	259	24.8322	2	6	0.00680272
cardiac neural crest cell development involved in heart development	35	1.67957e-06	17.2686	6	0.0348837	80	37.2483	3	6	0.0102041
cardiac neural crest cell differentiation involved in heart development	37	2.14497e-06	16.5442	6	0.0348837	95	31.9271	3	7	0.0102041
negative regulation of gene expression	39	2.60922e-06	2.26874	36	0.209302	16	2.7045	33	909	0.112245
rostrocaudal neural tube patterning	40	3.05449e-06	23.2248	5	0.0290698	483	11.461	2	13	0.00680272
negative regulation of glial cell proliferation	41	3.41692e-06	22.6912	5	0.0290698	318	18.6242	2	8	0.00680272
tube morphogenesis	42	3.82086e-06	2.94882	23	0.133721	12	4.47923	19	316	0.0646258
positive regulation of cell differentiation	44	4.22005e-06	2.51604	29	0.168605	14	3.50572	24	510	0.0816327
regulation of oligodendrocyte differentiation	45	4.40613e-06	10.9781	7	0.0406977	303	9.31208	3	24	0.0102041
regulation of stem cell differentiation	46	4.9253e-06	5.68178	11	0.0639535	81	7.24273	7	72	0.0238095
regulation of glial cell differentiation	48	5.50628e-06	7.23609	9	0.0523256	131	8.46552	5	44	0.0170068
heart process	49	5.83129e-06	10.5118	7	0.0406977	123	8.86864	5	42	0.0170068
isoprenoid catabolic process	51	6.665e-06	34.4678	4	0.0232558	259	24.8322	2	6	0.00680272
regionalization	54	7.35516e-06	3.12904	20	0.116279	98	3.33212	14	313	0.0476191
radial glial cell differentiation	55	7.7095e-06	19.1574	5	0.0290698	318	18.6242	2	8	0.00680272
positive regulation of glial cell differentiation	57	8.00993e-06	10.0054	7	0.0406977	281	9.71695	3	23	0.0102041
plasma membrane organization	59	8.98115e-06	6.80218	9	0.0523256	248	4.51494	6	99	0.0204082
negative regulation of transcription, DNA-dependent	60	9.47296e-06	2.24257	33	0.19186	26	2.75573	30	811	0.102041
regulation of glial cell proliferation	61	9.73315e-06	18.2465	5	0.0290698	483	11.461	2	13	0.00680272
negative regulation of gliogenesis	63	1.00073e-05	9.66372	7	0.0406977	158	10.2754	4	29	0.0136054
auditory receptor cell fate determination	64	1.08412e-05	30.4294	4	0.0232558	827	24.8322	1	3	0.00340136
morphogenesis of an epithelium	65	1.13875e-05	2.67984	24	0.139535	19	3.86995	20	385	0.0680272
tissue morphogenesis	66	1.21102e-05	2.48176	27	0.156977	18	3.48257	23	492	0.0782313
neural crest cell development	68	1.3478e-05	5.67704	10	0.0581395	167	7.02798	5	53	0.0170068
negative regulation of cellular macromolecule biosynthetic process	69	1.39212e-05	2.16672	34	0.197674	28	2.62832	32	907	0.108843
regulation of DNA binding	70	1.40014e-05	6.4279	9	0.0523256	112	7.44966	6	60	0.0204082
positive regulation of gliogenesis	71	1.42275e-05	9.14511	7	0.0406977	397	7.20935	3	31	0.0102041
hindbrain development	72	1.43494e-05	4.61848	12	0.0697674	125	4.84531	8	123	0.0272109
negative regulation of RNA metabolic process	74	1.51363e-05	2.19184	33	0.19186	32	2.64172	30	846	0.102041
in utero embryonic development	75	1.58618e-05	2.96604	20	0.116279	92	3.07996	16	387	0.0544218
neural tube patterning	76	1.61779e-05	8.96211	7	0.0406977	566	5.73051	3	39	0.0102041
epithelial tube morphogenesis	77	1.7167e-05	2.8515	21	0.122093	29	4.19352	17	302	0.0578231
tube development	78	1.72401e-05	2.4326	27	0.156977	13	3.70871	23	462	0.0782313
monocarboxylic acid catabolic process	79	1.73644e-05	8.8627	7	0.0406977	230	5.82005	5	64	0.0170068
programmed cell death	80	1.82844e-05	2.37425	28	0.162791	70	2.43331	26	796	0.0884354
respiratory system development	81	1.83269e-05	3.47473	16	0.0930233	57	4.58441	12	195	0.0408163
negative regulation of cellular biosynthetic process	82	1.91692e-05	2.10254	35	0.203488	30	2.53704	33	969	0.112245
regulation of gliogenesis	84	2.04539e-05	6.12241	9	0.0523256	191	6.53479	5	57	0.0170068
regulation of organ morphogenesis	85	2.08331e-05	3.84805	14	0.0813954	42	5.73051	11	143	0.037415
negative regulation of macromolecule biosynthetic process	87	2.24376e-05	2.11723	34	0.197674	35	2.53605	32	940	0.108843
negative regulation of biosynthetic process	88	2.38341e-05	2.0808	35	0.203488	33	2.49582	33	985	0.112245
negative regulation of glial cell differentiation	89	2.39376e-05	10.7766	6	0.0348837	281	9.71695	3	23	0.0102041
negative regulation of nitrogen compound metabolic process	90	2.4331e-05	2.10887	34	0.197674	40	2.50205	31	923	0.105442
mesenchymal cell development	91	2.52366e-05	4.35752	12	0.0697674	133	5.43204	7	96	0.0238095
muscle cell development	92	2.7168e-05	5.22436	10	0.0581395	141	5.16313	7	101	0.0238095
positive regulation of binding	95	2.96578e-05	6.76377	8	0.0465116	251	5.3983	5	69	0.0170068
neural crest cell differentiation	96	3.14537e-05	5.13357	10	0.0581395	206	6.31327	5	59	0.0170068
apoptotic process	97	3.20633e-05	2.34728	27	0.156977	85	2.39385	25	778	0.085034
heart contraction	98	3.43386e-05	10.0956	6	0.0348837	243	7.44966	4	40	0.0136054
formation of primary germ layer	101	3.87379e-05	5.63519	9	0.0523256	53	7.54396	8	79	0.0272109
embryonic heart tube morphogenesis	102	3.97991e-05	6.48485	8	0.0465116	182	6.77242	5	55	0.0170068
ascending aorta morphogenesis	103	3.99578e-05	21.7382	4	0.0232558	827	24.8322	1	3	0.00340136
negative regulation of transcription from RNA polymerase II promoter	105	4.25732e-05	2.41034	25	0.145349	56	2.90786	21	538	0.0714286
positive regulation of BMP signaling pathway	107	4.43048e-05	9.63862	6	0.0348837	331	8.59576	3	26	0.0102041
regulation of secondary heart field cardioblast proliferation	111	4.92142e-05	12.96	5	0.0290698	356	16.5548	2	9	0.00680272
mesenchyme development	112	4.94535e-05	3.55055	14	0.0813954	101	4.89394	9	137	0.0306122
negative regulation of nucleobase-containing compound metabolic process	114	5.06357e-05	2.06286	33	0.19186	44	2.45324	30	911	0.102041
regulation of astrocyte differentiation	116	5.1326e-05	9.38343	6	0.0348837	269	10.1586	3	22	0.0102041
cellular lipid catabolic process	117	5.2362e-05	6.23358	8	0.0465116	254	4.42554	6	101	0.0204082
regulation of protein modification process	118	5.28771e-05	2.15739	30	0.174419	140	2.09496	25	889	0.085034
negative regulation of receptor binding	119	5.33412e-05	42.8605	3	0.0174419	48	55.8725	3	4	0.0102041
positive regulation of developmental process	120	5.94598e-05	2.07634	32	0.186047	36	2.8171	27	714	0.0918367
cell death	121	6.00793e-05	2.21923	28	0.162791	97	2.2814	26	849	0.0884354
hepatocyte apoptotic process	122	6.67107e-05	39.7276	3	0.0174419	39	37.2483	4	8	0.0136054
death	124	6.90666e-05	2.20132	28	0.162791	99	2.26539	26	855	0.0884354
organ morphogenesis	126	7.8998e-05	2.0159	33	0.19186	31	2.76279	28	755	0.0952381
negative regulation of cell development	127	8.17089e-05	4.57214	10	0.0581395	286	4.10073	6	109	0.0204082
stem cell differentiation	129	8.75039e-05	2.91539	17	0.0988372	110	3.5902	12	249	0.0408163
cardiac muscle contraction	130	0.000105076	11.0147	5	0.0290698	410	6.98406	3	32	0.0102041
ectoderm formation	131	0.000107108	33.818	3	0.0174419	150	49.6644	2	3	0.00680272
regulation of gastrulation	134	0.000115121	8.08748	6	0.0348837	77	12.8442	5	29	0.0170068
mesenchymal cell differentiation	136	0.000127122	3.67073	12	0.0697674	165	4.78418	7	109	0.0238095
regulation of heart morphogenesis	138	0.000132272	7.88156	6	0.0348837	269	10.1586	3	22	0.0102041
somatic stem cell maintenance	140	0.000139453	6.34002	7	0.0406977	272	6.62192	4	45	0.0136054
outflow tract morphogenesis	141	0.000146836	4.72032	9	0.0523256	91	8.43358	6	53	0.0204082
retinoic acid catabolic process	143	0.000152167	29.9996	3	0.0174419	827	24.8322	1	3	0.00340136
immune system development	145	0.00016207	2.5027	20	0.116279	130	2.64393	17	479	0.0578231
cell fate commitment	147	0.000168708	2.87119	16	0.0930233	79	4.06345	12	220	0.0408163
transcription from RNA polymerase II promoter	152	0.000205542	3.48248	12	0.0697674	190	3.5854	9	187	0.0306122
