# Supplementary material for: A transcribed enhancer dictates mesendoderm specification in pluripotency
Source: Nat Commun. 2017 Nov 27;8:1806. doi: 10.1038/s41467-017-01804-w (PMC5703900; doi:10.1038/s41467-017-01804-w)
Supplement: Supplementary file 6 — Supplementary Data 4 [file 41467_2017_1804_MOESM6_ESM.xlsx]

## Sheet: TEs active in ESC_Eo-_Eo+
Supplementary Data 4	Gene Ontology terms related to PCGs adjacent to TEs and SEs in ESCs, Eo- cells and Eo+ cells
# GREAT version 3.0.0	Species assembly: mm10	Association rule: Basal+extension: 5000 bp upstream, 1000 bp downstream, 1000000 bp max extension, curated regulatory domains included
# Term Name	Binom Rank	Binom Raw P-Value	Binom Fold Enrichment	Binom Observed Region Hits	Binom Region Set Coverage	Hyper Rank	Hyper Fold Enrichment	Hyper Observed Gene Hits	Hyper Total Genes	Hyper Gene Set Coverage
ribonucleoprotein complex binding	5	8.811e-20	3.87049	67	0.00867089	55	2.29487	53	63	0.00660107
unfolded protein binding	6	7.29426e-16	3.43974	61	0.0078944	76	2.05708	46	61	0.00572923
single-stranded DNA binding	7	7.35036e-15	3.11966	65	0.00841206	51	2.50963	46	50	0.00572923
rRNA binding	8	4.9058e-14	5.11168	34	0.00440016	98	2.23189	27	33	0.00336281
translation factor activity, nucleic acid binding	9	7.42869e-13	2.34691	90	0.0116475	109	1.64201	62	103	0.00772201
ribosome binding	16	6.55161e-09	3.31193	33	0.00427074	90	2.35161	25	29	0.00311371
tRNA binding	20	1.55622e-08	3.33718	31	0.00401191	90	2.35161	25	29	0.00311371
acetyltransferase activity	23	3.56637e-08	2.00837	75	0.00970623	97	1.71546	61	97	0.00759746
translation initiation factor activity	24	4.91332e-08	2.2568	56	0.00724731	192	1.53682	40	71	0.00498194
intramolecular transferase activity	26	1.78615e-07	3.58054	24	0.00310599	183	1.96406	18	25	0.00224187
translation release factor activity	29	4.03833e-07	8.66683	10	0.00129416	342	2.27322	5	6	0.000622743
histone methyltransferase activity	31	5.87265e-07	2.16915	51	0.00660023	99	2.03139	35	47	0.0043592
pseudouridine synthase activity	35	7.00622e-07	4.97844	15	0.00194125	231	2.09836	10	13	0.00124548
ubiquitin binding	36	7.44508e-07	2.02373	59	0.00763556	66	2.24929	47	57	0.00585378
histone-lysine N-methyltransferase activity	38	1.05045e-06	2.35012	41	0.00530607	122	2.01	28	38	0.00348736
aminoacyl-tRNA ligase activity	43	2.06871e-06	2.23426	43	0.0055649	69	2.30353	38	45	0.00473284
snRNA binding	45	2.2087e-06	5.234	13	0.00168241	236	2.00043	11	15	0.00137003
endonuclease activity, active with either ribo- or deoxyribonucleic acids and producing 5'-phosphomonoesters	46	2.28915e-06	2.73596	29	0.00375307	117	2.08601	26	34	0.00323826
histone acetyltransferase activity	52	3.12172e-06	2.0759	49	0.0063414	84	2.10273	37	48	0.0046083
mannosyltransferase activity	53	3.13016e-06	4.69828	14	0.00181183	219	2.0459	12	16	0.00149458
SUMO ligase activity	54	4.77991e-06	4.24141	15	0.00194125	163	2.50054	11	12	0.00137003
polyubiquitin binding	55	4.84065e-06	2.48985	32	0.00414132	79	2.45507	27	30	0.00336281
proton-transporting ATPase activity, rotational mechanism	56	5.00886e-06	4.22453	15	0.00194125	262	2.0459	9	12	0.00112094
ATPase activity, coupled to transmembrane movement of ions, rotational mechanism	59	5.37996e-06	3.76888	17	0.00220008	213	2.14332	11	14	0.00137003
histone methyltransferase activity (H3-K4 specific)	61	5.86081e-06	4.16822	15	0.00194125	262	2.0459	9	12	0.00112094
deoxyribonuclease activity	63	6.65221e-06	2.53598	30	0.00388249	121	2.0459	27	36	0.00336281
hydrogen-exporting ATPase activity	64	6.97676e-06	3.15136	21	0.00271774	205	1.94847	15	21	0.00186823
protein-lysine N-methyltransferase activity	66	8.99084e-06	2.06194	45	0.00582374	112	1.9839	32	44	0.00398555
RNA methyltransferase activity	67	1.20805e-05	2.45594	30	0.00388249	110	2.24074	23	28	0.00286462
translation elongation factor activity	68	1.31563e-05	3.23327	19	0.00245891	270	1.70491	15	24	0.00186823
vitamin D receptor binding	69	1.32133e-05	5.81152	10	0.00129416	199	2.72786	7	7	0.00087184
peptidyl-prolyl cis-trans isomerase activity	73	3.46839e-05	2.44345	27	0.00349424	172	1.81857	24	36	0.00298916
damaged DNA binding	74	3.78609e-05	2.09648	37	0.0047884	86	2.26023	29	35	0.00361191
DNA-directed RNA polymerase activity	75	3.83846e-05	2.34216	29	0.00375307	137	1.97012	26	36	0.00323826
FK506 binding	76	4.5015e-05	4.55783	11	0.00142358	304	1.81857	10	15	0.00124548
mRNA 3'-UTR binding	77	4.57825e-05	2.40267	27	0.00349424	160	2.02064	20	27	0.00249097
pre-mRNA binding	78	5.25378e-05	4.92387	10	0.00129416	152	2.72786	10	10	0.00124548
RNA helicase activity	79	5.31128e-05	4.47305	11	0.00142358	139	2.72786	11	11	0.00137003
cis-trans isomerase activity	83	6.82236e-05	2.30311	28	0.00362366	173	1.79465	25	38	0.00311371
mismatched DNA binding	84	6.85033e-05	4.34495	11	0.00142358	382	1.9095	7	10	0.00087184
endodeoxyribonuclease activity, producing 3'-phosphomonoesters	85	7.25436e-05	8.91732	6	0.000776498	342	2.27322	5	6	0.000622743
endodeoxyribonuclease activity, producing 5'-phosphomonoesters	88	8.13117e-05	4.26022	11	0.00142358	266	1.94847	10	14	0.00124548
TBP-class protein binding	90	0.000111268	4.10834	11	0.00142358	163	2.50054	11	12	0.00137003
snoRNP binding	91	0.000114444	10.9239	5	0.000647082	306	2.72786	4	4	0.000498194
proton-transporting ATP synthase activity, rotational mechanism	92	0.000137193	4.37225	10	0.00129416	284	2.12167	7	9	0.00087184
chaperone binding	96	0.000169573	2.05593	32	0.00414132	88	2.30163	27	32	0.00336281
H4 histone acetyltransferase activity	98	0.000173488	3.40871	13	0.00168241	207	2.27322	10	12	0.00124548
tRNA (guanine) methyltransferase activity	99	0.000190028	6.10916	7	0.000905914	250	2.72786	5	5	0.000622743
endodeoxyribonuclease activity	101	0.000193801	2.4242	22	0.00284716	166	1.99344	19	26	0.00236642
MutSalpha complex binding	103	0.000240966	5.87193	7	0.000905914	277	2.33817	6	7	0.000747291
phosphoserine phosphatase activity	104	0.00028962	13.0303	4	0.000517665	401	2.72786	3	3	0.000373645
nucleocytoplasmic transporter activity	105	0.000300309	3.65316	11	0.00142358	161	2.72786	9	9	0.00112094
mismatch repair complex binding	106	0.000308177	4.33843	9	0.00116475	284	2.12167	7	9	0.00087184
tRNA dihydrouridine synthase activity	108	0.000323151	12.6555	4	0.000517665	306	2.72786	4	4	0.000498194
snoRNA binding	110	0.000366488	3.14818	13	0.00168241	236	2.00043	11	15	0.00137003
tRNA methyltransferase activity	114	0.000420352	3.78866	10	0.00129416	256	2.18229	8	10	0.000996388
DNA N-glycosylase activity	116	0.000443381	3.48453	11	0.00142358	296	1.9839	8	11	0.000996388
5S rRNA binding	118	0.000508436	11.2091	4	0.000517665	401	2.72786	3	3	0.000373645
ATP-dependent RNA helicase activity	122	0.0005284	4.02143	9	0.00116475	161	2.72786	9	9	0.00112094
endoribonuclease activity, producing 5'-phosphomonoesters	124	0.000585566	2.33377	20	0.00258833	141	2.23189	18	22	0.00224187
RS domain binding	125	0.000653745	4.95621	7	0.000905914	250	2.72786	5	5	0.000622743
thyroid hormone receptor binding	128	0.00068026	2.30486	20	0.00258833	205	1.94847	15	21	0.00186823
cyclin-dependent protein serine/threonine kinase regulator activity	132	0.000745709	2.18741	22	0.00284716	246	1.77904	15	23	0.00186823
Ran GTPase binding	135	0.000752855	2.18577	22	0.00284716	151	2.20827	17	21	0.00211733
succinate dehydrogenase activity	137	0.000848376	9.75986	4	0.000517665	401	2.72786	3	3	0.000373645
RNA polymerase II carboxy-terminal domain kinase activity	141	0.00087702	2.62253	15	0.00194125	181	2.21639	13	16	0.00161913
ribosomal small subunit binding	142	0.000922035	3.41372	10	0.00129416	284	2.12167	7	9	0.00087184
telomeric DNA binding	144	0.00102241	2.28172	19	0.00245891	140	2.40694	15	17	0.00186823
histone acetyltransferase activity (H4-K16 specific)	146	0.00105086	3.12944	11	0.00142358	216	2.42477	8	9	0.000996388
histone acetyltransferase activity (H4-K8 specific)	146	0.00105086	3.12944	11	0.00142358	216	2.42477	8	9	0.000996388
histone acetyltransferase activity (H4-K5 specific)	146	0.00105086	3.12944	11	0.00142358	216	2.42477	8	9	0.000996388
RNA-dependent ATPase activity	149	0.00106523	3.6348	9	0.00116475	197	2.45507	9	10	0.00112094
ubiquitin-ubiquitin ligase activity	151	0.00117561	3.95457	8	0.00103533	199	2.72786	7	7	0.00087184
NADH dehydrogenase (ubiquinone) activity	153	0.0012584	2.29877	18	0.00232949	390	1.5276	14	25	0.00174368
AU-rich element binding	157	0.00136972	2.60293	14	0.00181183	368	1.70491	10	16	0.00124548
protein phosphatase type 2A regulator activity	158	0.00137716	2.1705	20	0.00258833	196	2.18229	12	15	0.00149458
NEDD8-specific protease activity	159	0.00138596	8.53328	4	0.000517665	401	2.72786	3	3	0.000373645
ribonuclease H activity	166	0.00177475	5.92662	5	0.000647082	250	2.72786	5	5	0.000622743
ubiquinone binding	170	0.00201344	7.69507	4	0.000517665	306	2.72786	4	4	0.000498194
histone demethylase activity (H3-K36 specific)	172	0.00207087	2.59106	13	0.00168241	284	2.12167	7	9	0.00087184
aminoacyl-tRNA editing activity	174	0.0021568	3.27254	9	0.00116475	284	2.12167	7	9	0.00087184
Hsp70 protein binding	175	0.00227101	2.4608	14	0.00181183	213	2.14332	11	14	0.00137003
protein transmembrane transporter activity	177	0.00230179	3.00886	10	0.00129416	284	2.12167	7	9	0.00087184
macromolecule transmembrane transporter activity	179	0.00252118	2.79299	11	0.00142358	296	1.9839	8	11	0.000996388
translation repressor activity, nucleic acid binding	184	0.00266431	5.38986	5	0.000647082	401	2.72786	3	3	0.000373645
serine-tRNA ligase activity	192	0.00302424	6.86591	4	0.000517665	401	2.72786	3	3	0.000373645
NF-kappaB binding	193	0.00304502	2.16769	17	0.00220008	156	2.27322	15	18	0.00186823
alpha-1,3-mannosyltransferase activity	200	0.00351432	6.58024	4	0.000517665	401	2.72786	3	3	0.000373645
MDM2/MDM4 family protein binding	201	0.00366579	4.99709	5	0.000647082	306	2.72786	4	4	0.000498194
crossover junction endodeoxyribonuclease activity	205	0.00374438	9.85781	3	0.000388249	401	2.72786	3	3	0.000373645
mRNA methyltransferase activity	210	0.00405776	4.07843	6	0.000776498	342	2.27322	5	6	0.000622743
K63-linked polyubiquitin binding	215	0.00454812	2.45697	12	0.001553	152	2.72786	10	10	0.00124548
structural constituent of nuclear pore	216	0.00459823	2.91074	9	0.00116475	284	2.12167	7	9	0.00087184
P-P-bond-hydrolysis-driven protein transmembrane transporter activity	224	0.00511152	2.86221	9	0.00116475	277	2.33817	6	7	0.000747291
pre-mRNA intronic binding	227	0.00550777	5.78601	4	0.000517665	306	2.72786	4	4	0.000498194
racemase and epimerase activity	228	0.00551258	2.65071	10	0.00129416	228	2.23189	9	11	0.00112094
double-stranded telomeric DNA binding	230	0.0056801	3.35265	7	0.000905914	342	2.27322	5	6	0.000622743
histone methyltransferase activity (H3-K27 specific)	236	0.00595526	5.65665	4	0.000517665	401	2.72786	3	3	0.000373645
translation regulator activity, nucleic acid binding	243	0.00653319	2.75151	9	0.00116475	284	2.12167	7	9	0.00087184
5'-3' exonuclease activity	249	0.00730142	2.54074	10	0.00129416	296	1.9839	8	11	0.000996388

## Sheet: TEs active in ESC
# GREAT version 3.0.0	Species assembly: mm10	Association rule: Basal+extension: 5000 bp upstream, 1000 bp downstream, 1000000 bp max extension, curated regulatory domains included
# Term Name	Binom Rank	Binom Raw P-Value	Binom Fold Enrichment	Binom Observed Region Hits	Binom Region Set Coverage	Hyper Rank	Hyper Fold Enrichment	Hyper Observed Gene Hits	Hyper Total Genes	Hyper Gene Set Coverage
establishment of protein localization to plasma membrane	81	1.30292e-17	2.2483	141	0.00530035	903	1.35335	28	37	0.00228627
histone H4-K5 acetylation	139	5.84622e-14	2.87147	69	0.00259379	1513	1.43068	12	15	0.000979832
histone H4-K8 acetylation	139	5.84622e-14	2.87147	69	0.00259379	1513	1.43068	12	15	0.000979832
DNA-dependent transcription, termination	164	1.13057e-12	3.71315	43	0.00161642	1194	1.60952	9	10	0.000734874
maintenance of DNA methylation	174	3.5602e-12	4.1489	36	0.00135328	1244	1.78836	6	6	0.000489916
mitochondrial DNA metabolic process	187	7.43377e-12	3.56097	42	0.00157883	1029	1.62578	10	11	0.000816526
Golgi to plasma membrane protein transport	191	9.28856e-12	2.38482	79	0.0029697	1322	1.41186	15	19	0.00122479
negative regulation of transcription by competitive promoter binding	204	1.68649e-11	2.9845	52	0.00195474	1045	1.78836	7	7	0.000571569
chromatin silencing	228	7.91435e-11	2.24953	81	0.00304488	863	1.50598	16	19	0.00130644
Golgi to plasma membrane transport	267	3.96302e-10	2.11519	86	0.00323284	1160	1.39958	18	23	0.00146975
negative regulation of gene expression, epigenetic	272	4.53824e-10	2.06941	90	0.0033832	802	1.47734	19	23	0.0015514
natural killer cell mediated cytotoxicity	380	4.56238e-08	2.5602	44	0.00165401	881	1.63933	11	12	0.000898179
protein localization to chromosome	428	1.76254e-07	2.12148	59	0.00221788	1309	1.38191	17	22	0.00138809
endothelial tube morphogenesis	499	6.94182e-07	2.39285	41	0.00154124	1244	1.78836	6	6	0.000489916
phosphatidylinositol dephosphorylation	505	7.7437e-07	2.03773	58	0.00218029	835	1.56481	14	16	0.00114314
cilium axoneme assembly	532	1.38606e-06	2.56273	34	0.0012781	1478	1.4903	10	12	0.000816526
regulation of glomerulus development	533	1.40342e-06	2.02584	56	0.0021051	1194	1.60952	9	10	0.000734874
histone H2A monoubiquitination	535	1.47413e-06	2.34799	40	0.00150365	1045	1.78836	7	7	0.000571569
protein export from nucleus	539	1.61914e-06	2.03046	55	0.00206751	1322	1.41186	15	19	0.00122479
neurofilament cytoskeleton organization	552	1.98968e-06	2.1139	49	0.00184197	1406	1.58965	8	9	0.000653221
resolution of meiotic recombination intermediates	626	8.55519e-06	2.20022	39	0.00146605	1406	1.58965	8	9	0.000653221
positive regulation of NK T cell activation	855	0.000112265	2.00721	36	0.00135328	1244	1.78836	6	6	0.000489916

## Sheet: TEs active in ESC_Eo-
# GREAT version 3.0.0	Species assembly: mm10	Association rule: Basal+extension: 5000 bp upstream, 1000 bp downstream, 1000000 bp max extension, curated regulatory domains included
# Term Name	Binom Rank	Binom Raw P-Value	Binom Fold Enrichment	Binom Observed Region Hits	Binom Region Set Coverage	Hyper Rank	Hyper Fold Enrichment	Hyper Observed Gene Hits	Hyper Total Genes	Hyper Gene Set Coverage
small RNA loading onto RISC	2	3.44227e-06	108.558	3	0.0009113	547	5.46457	2	2	0.000499002
glutamate biosynthetic process	4	4.51395e-06	7.56205	9	0.0027339	425	4.09843	3	4	0.000748503
nucleotide-excision repair	5	7.25638e-06	3.13931	21	0.0063791	113	2.2658	17	41	0.00424152
antigen processing and presentation of exogenous peptide antigen via MHC class I	9	4.92541e-05	9.57019	6	0.0018226	664	2.73229	4	8	0.000998004
tubulin deacetylation	10	5.19854e-05	43.4682	3	0.0009113	547	5.46457	2	2	0.000499002
protein peptidyl-prolyl isomerization	16	0.000118002	3.18626	15	0.0045565	281	1.97332	13	36	0.00324351
endomitotic cell cycle	18	0.000133432	31.5423	3	0.0009113	547	5.46457	2	2	0.000499002
phosphatidylcholine biosynthetic process	20	0.000139543	4.83545	9	0.0027339	142	3.12261	8	14	0.00199601
mitochondrial DNA metabolic process	21	0.000140372	5.48105	8	0.00243013	617	2.4839	5	11	0.00124751
regulation of cyclic-nucleotide phosphodiesterase activity	22	0.000149151	7.79862	6	0.0018226	425	4.09843	3	4	0.000748503
mitochondrial DNA repair	23	0.000153364	10.2488	5	0.00151883	233	5.46457	3	3	0.000748503
negative regulation of sister chromatid cohesion	24	0.000196202	14.4451	4	0.00121507	547	5.46457	2	2	0.000499002
protein localization to chromatin	27	0.000251344	9.2002	5	0.00151883	425	4.09843	3	4	0.000748503
DNA strand elongation	28	0.00025141	5.02264	8	0.00243013	201	3.27874	6	10	0.00149701
protein maturation by protein folding	29	0.000253105	25.3337	3	0.0009113	547	5.46457	2	2	0.000499002
CDP-choline pathway	32	0.000360944	6.5998	6	0.0018226	132	4.55381	5	6	0.00124751
dicarboxylic acid transport	33	0.000379423	2.35644	21	0.0063791	392	1.82152	13	39	0.00324351
methylation-dependent chromatin silencing	35	0.000483854	6.23909	6	0.0018226	208	4.37166	4	5	0.000998004
intracellular copper ion transport	37	0.000511687	19.8743	3	0.0009113	547	5.46457	2	2	0.000499002
stress response to metal ion	39	0.000550063	10.9717	4	0.00121507	712	3.27874	3	5	0.000748503
DNA replication, removal of RNA primer	46	0.000617419	7.53697	5	0.00151883	425	4.09843	3	4	0.000748503
positive regulation of transcription from RNA polymerase II promoter in response to stress	47	0.000627255	5.93369	6	0.0018226	314	3.64305	4	6	0.000998004
lagging strand elongation	54	0.000857431	4.72653	7	0.00212637	254	3.41536	5	8	0.00124751
regulation of transcription from RNA polymerase II promoter in response to stress	58	0.00092	2.84275	13	0.00394897	68	3.64305	10	15	0.00249501
protoporphyrinogen IX metabolic process	60	0.000956611	5.46387	6	0.0018226	617	2.4839	5	11	0.00124751
histone H2A ubiquitination	61	0.000987417	3.67352	9	0.0027339	617	2.4839	5	11	0.00124751
negative regulation of gene expression, epigenetic	68	0.00136935	2.60127	14	0.00425273	139	2.61349	11	23	0.00274451
UDP-N-acetylglucosamine metabolic process	72	0.00159156	4.93829	6	0.0018226	254	3.41536	5	8	0.00124751
peroxisome fission	73	0.00159375	6.07434	5	0.00151883	664	2.73229	4	8	0.000998004
peptidyl-proline modification	75	0.00164238	2.24066	18	0.0054678	311	1.82152	15	45	0.00374252
positive regulation of mRNA 3'-end processing	77	0.00170205	3.13729	10	0.00303767	377	2.39075	7	16	0.00174651
targeting of mRNA for destruction involved in RNA interference	79	0.00178255	7.95824	4	0.00121507	233	5.46457	3	3	0.000748503
histone ubiquitination	84	0.00220781	2.37924	15	0.0045565	456	1.95163	10	28	0.00249501
regulation of DNA-dependent transcription in response to stress	85	0.00222109	2.56818	13	0.00394897	111	3.03587	10	18	0.00249501
regulation of mRNA 3'-end processing	90	0.00237591	2.99392	10	0.00303767	476	2.25012	7	17	0.00174651
regulation of TOR signaling cascade	93	0.00258521	2.05091	20	0.00607533	152	2.13252	16	41	0.00399202
regulation of mitochondrial membrane permeability	94	0.00258874	2.52191	13	0.00394897	372	2.13831	9	23	0.00224551
regulation of cohesin localization to chromatin	100	0.00291487	5.27535	5	0.00151883	425	4.09843	3	4	0.000748503
response to cadmium ion	101	0.00308538	2.71703	11	0.00334143	307	2.23551	9	22	0.00224551
synaptic vesicle maturation	102	0.003113	5.19387	5	0.00151883	486	3.12261	4	7	0.000998004
prenylcysteine catabolic process	103	0.00318455	24.3836	2	0.000607533	547	5.46457	2	2	0.000499002
coronary vein morphogenesis	108	0.00361663	6.52549	4	0.00121507	547	5.46457	2	2	0.000499002
positive regulation of transcription from RNA polymerase II promoter in response to hypoxia	108	0.00361663	6.52549	4	0.00121507	547	5.46457	2	2	0.000499002
snRNA 3'-end processing	111	0.00368939	22.6058	2	0.000607533	547	5.46457	2	2	0.000499002
regulation of cilium beat frequency	114	0.0039088	21.9427	2	0.000607533	547	5.46457	2	2	0.000499002
post-embryonic hemopoiesis	120	0.00450401	3.98887	6	0.0018226	134	5.46457	4	4	0.000998004
endosome organization	123	0.00468639	2.71411	10	0.00303767	372	2.13831	9	23	0.00224551
histone monoubiquitination	131	0.0051265	2.41743	12	0.0036452	544	2.12511	7	18	0.00174651
mitochondrial fission	132	0.00518678	2.23486	14	0.00425273	166	2.73229	9	18	0.00224551
negative regulation of TOR signaling cascade	137	0.00552185	2.64884	10	0.00303767	343	2.30087	8	19	0.00199601
chromatin silencing	145	0.0061846	2.46861	11	0.00334143	193	2.58848	9	19	0.00224551
membrane raft organization	148	0.00644563	3.27125	7	0.00212637	664	2.73229	4	8	0.000998004
positive regulation of nuclear-transcribed mRNA poly(A) tail shortening	150	0.00654697	2.9669	8	0.00243013	268	2.98068	6	11	0.00149701
snRNA processing	151	0.00657905	3.68001	6	0.0018226	411	2.52211	6	13	0.00149701
prenylated protein catabolic process	154	0.00676723	16.5124	2	0.000607533	547	5.46457	2	2	0.000499002
snRNA metabolic process	157	0.00685763	3.6473	6	0.0018226	525	2.34196	6	14	0.00149701
virus-infected cell apoptotic process	159	0.00690841	3.6415	6	0.0018226	233	5.46457	3	3	0.000748503
UDP-N-acetylglucosamine biosynthetic process	161	0.00699266	5.3973	4	0.00121507	208	4.37166	4	5	0.000998004
phosphatidylcholine metabolic process	168	0.00769468	2.67797	9	0.0027339	703	1.90072	8	23	0.00199601
positive regulation of nuclear-transcribed mRNA catabolic process, deadenylation-dependent decay	170	0.00788994	2.66698	9	0.0027339	136	3.47745	7	11	0.00174651
regulation of anoikis	180	0.0085794	2.10212	14	0.00425273	245	2.57156	8	17	0.00199601
regulation of histone H3-K27 acetylation	181	0.00862899	7.26612	3	0.0009113	547	5.46457	2	2	0.000499002
cellular metabolic compound salvage	184	0.00886691	2.61609	9	0.0027339	220	2.45906	9	20	0.00224551
regulation of nuclear-transcribed mRNA catabolic process, deadenylation-dependent decay	191	0.00916435	2.6018	9	0.0027339	168	3.18767	7	12	0.00174651
RNA interference	193	0.0093738	4.95138	4	0.00121507	425	4.09843	3	4	0.000748503
protein K63-linked deubiquitination	198	0.00993546	2.2108	12	0.0036452	343	2.30087	8	19	0.00199601
regulation of pro-B cell differentiation	200	0.0101543	3.89232	5	0.00151883	712	3.27874	3	5	0.000748503
vasodilation by angiotensin involved in regulation of systemic arterial blood pressure	202	0.0106159	4.77145	4	0.00121507	547	5.46457	2	2	0.000499002
polyamine catabolic process	203	0.0106637	6.71523	3	0.0009113	712	3.27874	3	5	0.000748503
sterol biosynthetic process	209	0.0111238	2.09971	13	0.00394897	613	1.76795	11	34	0.00274451
peptidyl-asparagine modification	216	0.0120825	2.65779	8	0.00243013	320	2.73229	6	12	0.00149701
interleukin-10 production	218	0.0122081	6.38288	3	0.0009113	233	5.46457	3	3	0.000748503
fatty acid beta-oxidation	220	0.0122399	2.00993	14	0.00425273	512	1.77229	12	37	0.00299401
enucleate erythrocyte development	224	0.013033	11.7053	2	0.000607533	547	5.46457	2	2	0.000499002
regulation of transcription from RNA polymerase II promoter in response to hypoxia	226	0.0130876	2.84476	7	0.00212637	208	4.37166	4	5	0.000998004
exit from mitosis	230	0.0133786	3.62867	5	0.00151883	486	3.12261	4	7	0.000998004
cholesterol biosynthetic process	233	0.0140181	2.1906	11	0.00334143	700	1.82152	9	27	0.00224551
cellular zinc ion homeostasis	238	0.0144025	2.78993	7	0.00212637	525	2.34196	6	14	0.00149701
positive regulation of apoptotic process by virus	255	0.0159524	4.21904	4	0.00121507	547	5.46457	2	2	0.000499002
endoplasmic reticulum calcium ion homeostasis	261	0.0163629	2.51187	8	0.00243013	411	2.52211	6	13	0.00149701
negative regulation of microtubule depolymerization	265	0.0167626	2.05245	12	0.0036452	695	2.01326	7	19	0.00174651
microspike assembly	273	0.0178031	5.53028	3	0.0009113	547	5.46457	2	2	0.000499002
zinc ion homeostasis	274	0.017992	2.66493	7	0.00212637	658	2.18583	6	15	0.00149701
positive regulation of mRNA processing	278	0.0185816	2.02171	12	0.0036452	703	1.90072	8	23	0.00199601
peptidyl-threonine dephosphorylation	284	0.0186892	3.32674	5	0.00151883	486	3.12261	4	7	0.000998004
positive regulation of ryanodine-sensitive calcium-release channel activity	285	0.0187597	2.64182	7	0.00212637	182	3.90327	5	7	0.00124751
TOR signaling cascade	288	0.0190467	2.29512	9	0.0027339	411	2.52211	6	13	0.00149701
positive regulation of TOR signaling cascade	290	0.0196902	2.28162	9	0.0027339	377	2.39075	7	16	0.00174651
protein localization to lysosome	291	0.0199013	3.94095	4	0.00121507	233	5.46457	3	3	0.000748503
UMP salvage	303	0.0212228	3.86283	4	0.00121507	314	3.64305	4	6	0.000998004
positive regulation of mRNA catabolic process	308	0.0215344	2.24542	9	0.0027339	302	2.55013	7	15	0.00174651
histidyl-tRNA aminoacylation	312	0.0217974	45.3754	1	0.000303767	547	5.46457	2	2	0.000499002
negative regulation of extrinsic apoptotic signaling pathway via death domain receptors	316	0.0219206	2.1309	10	0.00303767	377	2.39075	7	16	0.00174651
coronary artery morphogenesis	322	0.0224074	2.54482	7	0.00212637	208	4.37166	4	5	0.000998004
intraflagellar transport	330	0.0230036	2.21889	9	0.0027339	630	1.89158	9	26	0.00224551
tRNA 5'-leader removal	342	0.0239526	4.92998	3	0.0009113	547	5.46457	2	2	0.000499002
killing by symbiont of host cells	344	0.024398	3.09896	5	0.00151883	425	4.09843	3	4	0.000748503
regulation of metanephros size	362	0.0263519	3.60841	4	0.00121507	547	5.46457	2	2	0.000499002
methyl-branched fatty acid metabolic process	364	0.0265806	7.98572	2	0.000607533	547	5.46457	2	2	0.000499002
cardiac vascular smooth muscle cell development	375	0.0274384	3.00205	5	0.00151883	712	3.27874	3	5	0.000748503

## Sheet: TEs active in ESC_Eo+
# GREAT version 3.0.0	Species assembly: mm10	Association rule: Basal+extension: 5000 bp upstream, 1000 bp downstream, 1000000 bp max extension, curated regulatory domains included
# Term Name	Binom Rank	Binom Raw P-Value	Binom Fold Enrichment	Binom Observed Region Hits	Binom Region Set Coverage	Hyper Rank	Hyper Fold Enrichment	Hyper Observed Gene Hits	Hyper Total Genes	Hyper Gene Set Coverage
heme oxidation	1	2.03443e-06	129.255	3	0.00671141	171	36.023	2	2	0.00328947
regulation of response to DNA damage stimulus	3	7.27313e-06	4.0469	15	0.033557	51	4.99329	14	101	0.0230263
porphyrin-containing compound catabolic process	9	1.80717e-05	62.0232	3	0.00671141	301	18.0115	2	4	0.00328947
axis specification	13	4.26208e-05	3.46555	15	0.033557	76	5.28338	11	75	0.0180921
negative regulation of binding	15	4.86195e-05	3.848	13	0.0290828	86	5.542	10	65	0.0164474
evasion or tolerance of host defenses by virus	18	6.84807e-05	39.5125	3	0.00671141	171	36.023	2	2	0.00328947
negative regulation of histone H3-K36 methylation	19	6.98732e-05	18.8931	4	0.00894855	639	36.023	1	1	0.00164474
negative regulation of viral process	21	0.000104289	8.30114	6	0.0134228	141	6.54964	6	33	0.00986842
negative regulation of macrophage differentiation	23	0.000109334	33.6976	3	0.00671141	151	18.0115	3	6	0.00493421
negative regulation by host of viral transcription	24	0.000133405	15.9496	4	0.00894855	219	12.0077	3	9	0.00493421
regulation of exit from mitosis	25	0.000142219	30.8059	3	0.00671141	196	13.5086	3	8	0.00493421
regulation of myeloid leukocyte differentiation	28	0.000164083	3.21547	14	0.0313199	97	4.45228	11	89	0.0180921
negative regulation of viral transcription	31	0.000176341	14.8191	4	0.00894855	240	10.8069	3	10	0.00493421
regulation of binding	32	0.000185236	2.60563	19	0.0425056	98	3.41991	15	158	0.024671
negative regulation of protein modification process	51	0.000535633	2.17201	23	0.0514541	139	2.5256	19	271	0.03125
positive regulation of response to DNA damage stimulus	53	0.000666649	3.86677	9	0.0201342	109	5.65067	8	51	0.0131579
response to host defenses	54	0.000692686	17.8598	3	0.00671141	301	18.0115	2	4	0.00328947
regulation of monocyte differentiation	55	0.000695535	7.31427	5	0.0111857	240	10.8069	3	10	0.00493421
negative regulation of DNA binding	56	0.00070333	4.26631	8	0.0178971	132	6.9722	6	31	0.00986842
negative regulation of leukocyte degranulation	59	0.00100182	15.7034	3	0.00671141	478	10.2923	2	7	0.00328947

## Sheet: TEs active in Eo-_Eo+
# GREAT version 3.0.0	Species assembly: mm10	Association rule: Basal+extension: 5000 bp upstream, 1000 bp downstream, 1000000 bp max extension, curated regulatory domains included
# Term Name	Binom Rank	Binom Raw P-Value	Binom Fold Enrichment	Binom Observed Region Hits	Binom Region Set Coverage	Hyper Rank	Hyper Fold Enrichment	Hyper Observed Gene Hits	Hyper Total Genes	Hyper Gene Set Coverage
recruitment of mRNA capping enzyme to RNA polymerase II holoenzyme complex	1	6.81851e-05	170.296	2	0.00716846	493	31.2886	1	2	0.00285714
cellular response to calcium ion	2	0.000569157	6.00664	6	0.0215054	113	7.82214	4	32	0.0114286
cardiolipin metabolic process	3	0.000792361	49.4851	2	0.00716846	144	20.859	2	6	0.00571429
negative regulation of JNK cascade	5	0.00121863	8.80154	4	0.0143369	49	13.1741	4	19	0.0114286
cellular response to metal ion	6	0.00160356	4.20177	7	0.0250896	171	4.53458	5	69	0.0142857
positive regulation of anterior head development	7	0.00167057	33.8717	2	0.00716846	54	62.5771	2	2	0.00571429
positive regulation of nephron tubule epithelial cell differentiation	8	0.00179525	32.6506	2	0.00716846	80	41.7181	2	3	0.00571429
skeletal muscle tissue development	9	0.00196149	2.85613	11	0.0394265	44	4.57881	9	123	0.0257143
skeletal muscle cell differentiation	10	0.00199811	4.03938	7	0.0250896	117	5.79418	5	54	0.0142857
midbrain-hindbrain boundary development	11	0.00212929	12.0262	3	0.0107527	56	20.859	3	9	0.00857143
skeletal muscle organ development	12	0.00227297	2.80155	11	0.0394265	53	4.36585	9	129	0.0257143
olfactory bulb axon guidance	13	0.00247604	27.7019	2	0.00716846	327	62.5771	1	1	0.00285714
negative regulation of stress-activated MAPK cascade	14	0.00270805	7.05295	4	0.0143369	70	10.4295	4	24	0.0114286
heart trabecula formation	15	0.00280154	10.9067	3	0.0107527	105	13.4094	3	14	0.00857143
cellular response to inorganic substance	16	0.00291816	3.77076	7	0.0250896	212	4.17181	5	75	0.0142857
striatal medium spiny neuron differentiation	17	0.00307801	24.7763	2	0.00716846	493	31.2886	1	2	0.00285714
phosphatidylcholine metabolic process	18	0.00308852	10.5327	3	0.0107527	186	8.16224	3	23	0.00857143
glycogen cell differentiation involved in embryonic placenta development	19	0.0035187	283.697	1	0.00358423	327	62.5771	1	1	0.00285714
negative regulation of release of cytochrome c from mitochondria	20	0.00355223	10.017	3	0.0107527	82	15.6443	3	12	0.00857143
negative regulation of response to nutrient levels	21	0.00363075	9.93852	3	0.0107527	474	7.36202	2	17	0.00571429
negative regulation of erythrocyte clearance	22	0.00446158	223.637	1	0.00358423	327	62.5771	1	1	0.00285714
B cell receptor transport into membrane raft	22	0.00446158	223.637	1	0.00358423	327	62.5771	1	1	0.00285714
chemokine receptor transport out of membrane raft	22	0.00446158	223.637	1	0.00358423	327	62.5771	1	1	0.00285714
negative regulation of transforming growth factor beta3 production	22	0.00446158	223.637	1	0.00358423	327	62.5771	1	1	0.00285714
negative regulation of erythrocyte aggregation	22	0.00446158	223.637	1	0.00358423	327	62.5771	1	1	0.00285714
positive regulation of T cell homeostatic proliferation	22	0.00446158	223.637	1	0.00358423	327	62.5771	1	1	0.00285714
negative regulation of T cell homeostatic proliferation	22	0.00446158	223.637	1	0.00358423	327	62.5771	1	1	0.00285714
apoptotic mitochondrial changes	29	0.00455776	4.71844	5	0.0179212	280	4.4698	4	56	0.0114286
positive regulation of intrinsic apoptotic signaling pathway in response to endoplasmic reticulum stress	30	0.0047211	211.317	1	0.00358423	327	62.5771	1	1	0.00285714
positive regulation of Rho protein signal transduction	31	0.00499289	8.85742	3	0.0107527	56	20.859	3	9	0.00857143
positive regulation of prostaglandin secretion involved in immune response	32	0.00509966	195.593	1	0.00358423	327	62.5771	1	1	0.00285714
cellular response to redox state	33	0.00512828	194.498	1	0.00358423	327	62.5771	1	1	0.00285714
rostrocaudal neural tube patterning	34	0.00543075	8.59067	3	0.0107527	92	14.4409	3	13	0.00857143
medium-chain fatty acid transport	35	0.0054741	182.18	1	0.00358423	493	31.2886	1	2	0.00285714
long term synaptic depression	36	0.00609333	8.23721	3	0.0107527	66	18.7731	3	10	0.00857143
heart trabecula morphogenesis	40	0.00752742	7.62228	3	0.0107527	161	8.93959	3	21	0.00857143
positive regulation of homocysteine metabolic process	41	0.00757377	131.536	1	0.00358423	327	62.5771	1	1	0.00285714
negative regulation of dopamine metabolic process	41	0.00757377	131.536	1	0.00358423	327	62.5771	1	1	0.00285714
positive regulation of protein oligomerization	43	0.00764999	7.57703	3	0.0107527	405	8.93959	2	14	0.00571429
determination of ventral identity	44	0.00787023	126.562	1	0.00358423	327	62.5771	1	1	0.00285714
contractile actin filament bundle assembly	45	0.00809374	123.053	1	0.00358423	327	62.5771	1	1	0.00285714
cardiac septum development	46	0.00816696	2.6317	9	0.0322581	14	7.7018	8	65	0.0228571
positive regulation of T cell mediated immune response to tumor cell	47	0.00857144	116.168	1	0.00358423	493	31.2886	1	2	0.00285714
cell migration involved in mesendoderm migration	48	0.00873776	113.947	1	0.00358423	327	62.5771	1	1	0.00285714
mitochondrial pyruvate transport	49	0.00909736	109.423	1	0.00358423	493	31.2886	1	2	0.00285714
pyruvate transmembrane transport	49	0.00909736	109.423	1	0.00358423	493	31.2886	1	2	0.00285714
vascular endothelial growth factor production	51	0.0092306	107.836	1	0.00358423	327	62.5771	1	1	0.00285714
positive regulation of synaptic growth at neuromuscular junction	52	0.00959524	103.719	1	0.00358423	327	62.5771	1	1	0.00285714
negative regulation of Notch signaling pathway involved in somitogenesis	53	0.0100383	99.1193	1	0.00358423	327	62.5771	1	1	0.00285714
negative regulation of ATPase activity	54	0.0101573	13.3326	2	0.00716846	144	20.859	2	6	0.00571429
negative regulation of determination of dorsal identity	55	0.010482	94.9024	1	0.00358423	493	31.2886	1	2	0.00285714
spinal cord association neuron differentiation	56	0.0106225	6.70777	3	0.0107527	405	8.93959	2	14	0.00571429
phosphatidylcholine biosynthetic process	57	0.0111752	12.6789	2	0.00716846	405	8.93959	2	14	0.00571429
genetic imprinting	58	0.0117862	6.45156	3	0.0107527	628	5.95973	2	21	0.00571429
protein transport into membrane raft	59	0.012488	79.5775	1	0.00358423	493	31.2886	1	2	0.00285714
multicellular organism growth	60	0.0126662	2.84685	7	0.0250896	225	4.06345	5	77	0.0142857
macrophage derived foam cell differentiation	62	0.013387	74.2001	1	0.00358423	327	62.5771	1	1	0.00285714
cholesterol storage	62	0.013387	74.2001	1	0.00358423	327	62.5771	1	1	0.00285714
trabecula formation	64	0.0135786	6.11642	3	0.0107527	186	8.16224	3	23	0.00857143
regulation of sensory perception of pain	67	0.0139473	6.05475	3	0.0107527	428	8.34362	2	15	0.00571429
multicellular organismal water homeostasis	68	0.0140312	6.04101	3	0.0107527	474	7.36202	2	17	0.00571429
STAT protein import into nucleus	70	0.0142015	11.1691	2	0.00716846	144	20.859	2	6	0.00571429
positive regulation of protein complex assembly	71	0.0142594	3.08715	6	0.0215054	373	3.36436	5	93	0.0142857
defense response to tumor cell	72	0.0145704	68.1327	1	0.00358423	493	31.2886	1	2	0.00285714
V(D)J recombination	73	0.0148245	5.91632	3	0.0107527	385	9.62725	2	13	0.00571429
COPI-coated vesicle budding	74	0.0150058	66.1415	1	0.00358423	493	31.2886	1	2	0.00285714
pathogenesis	75	0.0161081	61.581	1	0.00358423	493	31.2886	1	2	0.00285714
phosphatidylethanolamine biosynthetic process	77	0.0167378	10.2333	2	0.00716846	285	11.3777	2	11	0.00571429
regulation of protein oligomerization	78	0.0168038	5.64044	3	0.0107527	551	6.95302	2	18	0.00571429
negative regulation of renin secretion into blood stream	79	0.0168871	58.7171	1	0.00358423	327	62.5771	1	1	0.00285714
negative regulation of mitochondrion organization	80	0.0173784	5.56832	3	0.0107527	173	8.53325	3	22	0.00857143
peptidyl-proline hydroxylation to 4-hydroxy-L-proline	81	0.017462	10.0043	2	0.00716846	144	20.859	2	6	0.00571429
4-hydroxyproline metabolic process	83	0.0176377	9.95088	2	0.00716846	177	17.8792	2	7	0.00571429
natural killer cell proliferation	84	0.0177771	55.7523	1	0.00358423	327	62.5771	1	1	0.00285714
phosphatidylethanolamine metabolic process	87	0.01862	9.6662	2	0.00716846	312	10.4295	2	12	0.00571429
cellular heat acclimation	88	0.0187752	52.7619	1	0.00358423	327	62.5771	1	1	0.00285714
positive regulation of monocyte aggregation	89	0.0188022	9.61587	2	0.00716846	493	31.2886	1	2	0.00285714
comma-shaped body morphogenesis	90	0.0194104	9.45299	2	0.00716846	177	17.8792	2	7	0.00571429
histidine biosynthetic process	91	0.0195372	50.6846	1	0.00358423	493	31.2886	1	2	0.00285714
regulation of respiratory burst	92	0.0195965	9.40468	2	0.00716846	177	17.8792	2	7	0.00571429
nose morphogenesis	93	0.0196163	50.4781	1	0.00358423	493	31.2886	1	2	0.00285714
S-shaped body morphogenesis	96	0.0202994	9.22822	2	0.00716846	205	15.6443	2	8	0.00571429
positive regulation of peptidyl-tyrosine phosphorylation	97	0.0203647	2.39463	8	0.0286738	267	3.20908	6	117	0.0171429
positive T cell selection	100	0.0209283	5.18371	3	0.0107527	628	5.95973	2	21	0.00571429
dorsal spinal cord development	101	0.0211185	5.16558	3	0.0107527	596	6.25771	2	20	0.00571429
positive regulation of transcription via serum response element binding	102	0.0215917	45.8141	1	0.00358423	493	31.2886	1	2	0.00285714
cardiac chamber development	103	0.0220347	2.02696	11	0.0394265	31	4.88884	10	128	0.0285714
positive regulation of histone H4 acetylation	107	0.0232284	42.5506	1	0.00358423	493	31.2886	1	2	0.00285714
regulation of release of cytochrome c from mitochondria	109	0.023998	4.91506	3	0.0107527	305	5.86661	3	32	0.00857143
negative regulation of histone modification	110	0.0241507	4.9029	3	0.0107527	246	6.95302	3	27	0.00857143
negative regulation of intracellular protein transport	111	0.0248179	3.07267	5	0.0179212	291	4.39138	4	57	0.0114286
regulation of intrinsic apoptotic signaling pathway in response to endoplasmic reticulum stress	116	0.0264098	37.3643	1	0.00358423	657	20.859	1	3	0.00285714
trabecula morphogenesis	117	0.0265408	4.72489	3	0.0107527	323	5.68883	3	33	0.00857143
stress fiber assembly	118	0.0268758	7.92807	2	0.00716846	260	12.5154	2	10	0.00571429
prechordal plate formation	119	0.0270613	36.4526	1	0.00358423	327	62.5771	1	1	0.00285714
midbrain-hindbrain boundary initiation	119	0.0270613	36.4526	1	0.00358423	327	62.5771	1	1	0.00285714
response to calcium ion	123	0.0278024	2.64343	6	0.0215054	593	3.12886	4	80	0.0114286
pseudopodium organization	124	0.0278137	35.453	1	0.00358423	493	31.2886	1	2	0.00285714
interstrand cross-link repair	125	0.0279324	35.3001	1	0.00358423	657	20.859	1	3	0.00285714
adiponectin-mediated signaling pathway	126	0.0281185	35.0631	1	0.00358423	493	31.2886	1	2	0.00285714

## Sheet: TEs active in Eo-
# GREAT version 3.0.0	Species assembly: mm10	Association rule: Basal+extension: 5000 bp upstream, 1000 bp downstream, 1000000 bp max extension, curated regulatory domains included
# Term Name	Binom Rank	Binom Raw P-Value	Binom Fold Enrichment	Binom Observed Region Hits	Binom Region Set Coverage	Hyper Rank	Hyper Fold Enrichment	Hyper Observed Gene Hits	Hyper Total Genes	Hyper Gene Set Coverage
regulation of retinal cell programmed cell death	5	3.99654e-05	9.9273	6	0.00591133	597	6.47509	2	5	0.0014782
negative regulation of Ras protein signal transduction	6	6.8319e-05	3.73872	13	0.0128079	160	3.70005	8	35	0.00591279
peptidyl-lysine monomethylation	7	7.85125e-05	11.8304	5	0.00492611	239	8.09386	3	6	0.0022173
peptidyl-lysine dimethylation	8	8.69189e-05	11.5744	5	0.00492611	239	8.09386	3	6	0.0022173
interleukin-4-mediated signaling pathway	10	0.000150644	114.499	2	0.00197044	224	16.1877	2	2	0.0014782
lung secretory cell differentiation	11	0.000258184	9.13532	5	0.00492611	224	16.1877	2	2	0.0014782
negative regulation of lung goblet cell differentiation	11	0.000258184	9.13532	5	0.00492611	224	16.1877	2	2	0.0014782
negative regulation of small GTPase mediated signal transduction	14	0.000268208	3.24418	13	0.0128079	169	3.59727	8	36	0.00591279
pre-B cell differentiation	15	0.00050907	6.16979	6	0.00591133	287	6.9376	3	7	0.0022173
cofactor transport	16	0.000622807	7.51373	5	0.00492611	213	4.7611	5	17	0.00369549
resolution of meiotic recombination intermediates	17	0.000669401	7.39297	5	0.00492611	396	5.39591	3	9	0.0022173
negative regulation of neural precursor cell proliferation	18	0.000746184	4.83461	7	0.00689655	118	5.71332	6	17	0.00443459
positive regulation of mitochondrial depolarization	19	0.000768042	17.2492	3	0.00295567	597	6.47509	2	5	0.0014782
protein transport into membrane raft	21	0.00101274	43.748	2	0.00197044	224	16.1877	2	2	0.0014782
meiotic chromosome separation	23	0.00110038	6.60613	5	0.00492611	540	4.41484	3	11	0.0022173
glycine transport	24	0.00126876	14.4718	3	0.00295567	734	5.39591	2	6	0.0014782
protein localization to membrane	26	0.00133391	2.07821	22	0.0216749	207	2.06652	18	141	0.0133038
high-density lipoprotein particle remodeling	27	0.00163624	8.14234	4	0.00394089	461	4.85632	3	10	0.0022173
NADH metabolic process	29	0.00177649	12.8529	3	0.00295567	342	6.0704	3	8	0.0022173
corpus callosum development	31	0.00232994	5.55496	5	0.00492611	461	4.85632	3	10	0.0022173
lymphangiogenesis	32	0.00236842	5.53368	5	0.00492611	540	4.41484	3	11	0.0022173
cerebellum development	33	0.00239748	2.15512	18	0.017734	97	3.02171	14	75	0.0103474
protein localization to synapse	34	0.00240163	3.92893	7	0.00689655	191	6.47509	4	10	0.00295639
peptidyl-lysine methylation	35	0.00244348	3.91658	7	0.00689655	420	3.23755	5	25	0.00369549
regulation of mRNA stability	36	0.0025356	3.48218	8	0.00788177	525	2.62504	6	37	0.00443459
immature B cell differentiation	38	0.00259308	4.46759	6	0.00591133	396	5.39591	3	9	0.0022173
cranial nerve formation	41	0.00275535	10.9964	3	0.00295567	351	10.7918	2	3	0.0014782
B cell differentiation	42	0.00279009	2.31367	15	0.0147783	124	3.08338	12	63	0.00886918
reverse cholesterol transport	43	0.00283925	6.98189	4	0.00394089	540	4.41484	3	11	0.0022173
androgen biosynthetic process	45	0.0028882	6.94837	4	0.00394089	342	6.0704	3	8	0.0022173
establishment of protein localization to plasma membrane	47	0.00323593	3.34329	8	0.00788177	286	3.06254	7	37	0.00517369
Schwann cell differentiation	48	0.00323837	3.71933	7	0.00689655	455	3.11302	5	26	0.00369549
negative regulation of neuroblast proliferation	49	0.00337849	6.64736	4	0.00394089	396	5.39591	3	9	0.0022173
RNA modification	50	0.00339592	2.67663	11	0.0108374	386	2.2175	10	73	0.00739098
unsaturated fatty acid metabolic process	51	0.00340505	3.04455	9	0.008867	425	2.39818	8	54	0.00591279
regulation of RNA stability	53	0.00350728	3.29826	8	0.00788177	630	2.42816	6	40	0.00443459
Schwann cell development	54	0.00367553	4.15721	6	0.00591133	583	3.23755	4	20	0.00295639
cellular ketone metabolic process	55	0.00392504	3.23601	8	0.00788177	217	3.15858	8	41	0.00591279
positive regulation of mitotic cell cycle spindle assembly checkpoint	56	0.0039266	9.68334	3	0.00295567	150	12.1408	3	4	0.0022173
isoprenoid biosynthetic process	57	0.00419476	4.04405	6	0.00591133	263	3.59727	6	27	0.00443459
lymph vessel morphogenesis	58	0.00435881	4.78785	5	0.00492611	621	4.04693	3	12	0.0022173
plasma lipoprotein particle remodeling	59	0.00440615	4.77542	5	0.00492611	358	4.31673	4	15	0.00295639
plasma lipoprotein particle organization	63	0.00489463	3.91486	6	0.00591133	388	3.37244	5	24	0.00369549
quinone metabolic process	65	0.00508691	4.61255	5	0.00492611	234	4.49659	5	18	0.00369549
ubiquinone metabolic process	68	0.00564296	5.73992	4	0.00394089	252	5.39591	4	12	0.00295639
post-embryonic organ development	69	0.00568441	3.03653	8	0.00788177	213	4.7611	5	17	0.00369549
regulation of interferon-beta production	70	0.00581571	3.77413	6	0.00591133	715	2.52933	5	32	0.00369549
stress response to metal ion	71	0.00585868	17.7925	2	0.00197044	597	6.47509	2	5	0.0014782
cholesterol metabolic process	74	0.00621513	2.18189	14	0.0137931	315	2.18262	12	89	0.00886918
plasma membrane organization	75	0.0064281	2.04922	16	0.0157636	159	2.45269	15	99	0.0110865
galactose metabolic process	77	0.00659459	8.01915	3	0.00295567	287	6.9376	3	7	0.0022173
regulation of chromatin binding	81	0.00754759	7.63075	3	0.00295567	734	5.39591	2	6	0.0014782
heme transport	82	0.00755592	15.5853	2	0.00197044	597	6.47509	2	5	0.0014782
positive regulation of spindle checkpoint	83	0.0076136	7.60628	3	0.00295567	187	9.71264	3	5	0.0022173
protein-lipid complex subunit organization	85	0.00799005	3.52457	6	0.00591133	420	3.23755	5	25	0.00369549
positive regulation of chemokine (C-X-C motif) ligand 2 production	86	0.00800148	15.1257	2	0.00197044	734	5.39591	2	6	0.0014782
protein heterooligomerization	87	0.00817105	2.49201	10	0.00985222	199	3.0352	9	48	0.00665188
regulation of protein complex disassembly	88	0.00835788	2.48338	10	0.00985222	337	2.46931	9	59	0.00665188
protein tetramerization	89	0.00839354	2.25834	12	0.0118227	276	2.3742	11	75	0.00813008
androgen metabolic process	92	0.00842719	3.4839	6	0.00591133	256	4.25993	5	19	0.00369549
unsaturated fatty acid biosynthetic process	93	0.00858094	3.09041	7	0.00689655	325	2.90549	7	39	0.00517369
positive regulation of isotype switching to IgE isotypes	95	0.00862081	14.5471	2	0.00197044	476	8.09386	2	4	0.0014782
sterol metabolic process	98	0.00868859	2.09427	14	0.0137931	407	2.02347	12	96	0.00886918
negative regulation of cell size	105	0.00908691	7.12417	3	0.00295567	461	4.85632	3	10	0.0022173
negative regulation of cholesterol biosynthetic process	107	0.00925794	14.0135	2	0.00197044	476	8.09386	2	4	0.0014782
negative regulation of microtubule depolymerization	113	0.0103733	3.32841	6	0.00591133	256	4.25993	5	19	0.00369549
retrograde axon cargo transport	114	0.0113667	6.55306	3	0.00295567	187	9.71264	3	5	0.0022173
protein localization to plasma membrane	115	0.0118963	2.24133	11	0.0108374	278	2.49042	10	65	0.00739098
positive regulation of production of molecular mediator of immune response	116	0.0119443	2.65978	8	0.00788177	388	3.37244	5	24	0.00369549
ketone biosynthetic process	117	0.0120298	4.59269	4	0.00394089	583	3.23755	4	20	0.00295639
regulation of microtubule depolymerization	120	0.0123096	3.20396	6	0.00591133	306	3.85422	5	21	0.00369549
synaptic vesicle endocytosis	121	0.0126359	3.18522	6	0.00591133	534	3.40794	4	19	0.00295639
endoplasmic reticulum unfolded protein response	122	0.0127344	3.17967	6	0.00591133	244	3.73563	6	26	0.00443459
calcium ion import	123	0.0128313	3.66443	5	0.00492611	318	4.62507	4	14	0.00295639
toll-like receptor 9 signaling pathway	124	0.0131743	11.6353	2	0.00197044	476	8.09386	2	4	0.0014782
positive regulation of microtubule polymerization	126	0.0133215	6.17296	3	0.00295567	461	4.85632	3	10	0.0022173
negative regulation of Rho protein signal transduction	127	0.0134059	3.62353	5	0.00492611	540	4.41484	3	11	0.0022173
regulation of transforming growth factor beta3 production	129	0.0136034	11.4393	2	0.00197044	224	16.1877	2	2	0.0014782
germ cell proliferation	131	0.0136438	6.1174	3	0.00295567	476	8.09386	2	4	0.0014782
establishment of protein localization to membrane	132	0.0136563	2.19551	11	0.0108374	439	2.12996	10	76	0.00739098
icosanoid metabolic process	133	0.0140065	2.58269	8	0.00788177	593	2.26628	7	50	0.00517369
protein heterotetramerization	134	0.014145	4.37343	4	0.00394089	127	9.25013	4	7	0.00295639
regulation of osteoclast development	136	0.0150557	10.8392	2	0.00197044	351	10.7918	2	3	0.0014782
L-alanine catabolic process	137	0.0151674	10.7966	2	0.00197044	476	8.09386	2	4	0.0014782
cellular response to unfolded protein	148	0.0163303	3.00531	6	0.00591133	263	3.59727	6	27	0.00443459
regulation of mitotic cell cycle spindle assembly checkpoint	150	0.0167391	5.6596	3	0.00295567	342	6.0704	3	8	0.0022173
cerebellar cortex development	151	0.0168052	2.12729	11	0.0108374	181	3.16716	9	46	0.00665188
regulation of protein depolymerization	153	0.0169148	2.34029	9	0.008867	367	2.53925	8	51	0.00591279
oxidoreduction coenzyme metabolic process	156	0.0172569	2.21382	10	0.00985222	206	2.79099	10	58	0.00739098
regulation of intrinsic apoptotic signaling pathway	158	0.0177749	2.03138	12	0.0118227	302	2.20742	12	88	0.00886918
ER-associated ubiquitin-dependent protein catabolic process	161	0.0185018	2.92018	6	0.00591133	393	2.94322	6	33	0.00443459
negative regulation of intrinsic apoptotic signaling pathway	162	0.018554	2.30256	9	0.008867	243	2.80172	9	52	0.00665188
prostaglandin metabolic process	163	0.0186554	3.32549	5	0.00492611	656	3.08338	4	21	0.00295639
L-proline biosynthetic process	164	0.018757	9.63824	2	0.00197044	597	6.47509	2	5	0.0014782
ubiquinone biosynthetic process	166	0.0187961	5.4134	3	0.00295567	540	4.41484	3	11	0.0022173
heart trabecula formation	170	0.0189686	3.99733	4	0.00394089	318	4.62507	4	14	0.00295639
quinone biosynthetic process	171	0.0190049	5.39042	3	0.00295567	690	3.73563	3	13	0.0022173
JUN phosphorylation	172	0.0191189	5.37801	3	0.00295567	150	12.1408	3	4	0.0022173
cellular response to topologically incorrect protein	177	0.0197826	2.87517	6	0.00591133	369	3.0352	6	32	0.00443459
peptidyl-histidine modification	179	0.0198041	3.94428	4	0.00394089	396	5.39591	3	9	0.0022173

## Sheet: TEs active in Eo+
# GREAT version 3.0.0	Species assembly: mm10	Association rule: Basal+extension: 5000 bp upstream, 1000 bp downstream, 1000000 bp max extension, curated regulatory domains included
# Term Name	Binom Rank	Binom Raw P-Value	Binom Fold Enrichment	Binom Observed Region Hits	Binom Region Set Coverage	Hyper Rank	Hyper Fold Enrichment	Hyper Observed Gene Hits	Hyper Total Genes	Hyper Gene Set Coverage
formation of primary germ layer	1	2.13576e-15	5.7976	33	0.0538336	25	6.25602	19	79	0.0225653
mesoderm formation	2	4.42631e-15	7.24334	27	0.0440457	29	7.17569	16	58	0.0190024
mesoderm morphogenesis	3	6.05983e-15	6.81467	28	0.045677	27	7.13229	17	62	0.02019
mesoderm development	4	1.2525e-14	5.09842	35	0.0570963	18	6.0238	22	95	0.0261283
epithelial to mesenchymal transition	5	2.26295e-12	6.34937	24	0.0391517	44	7.51454	13	45	0.0154394
gastrulation	6	4.80948e-12	4.01741	36	0.0587276	47	4.40524	21	124	0.0249406
regulation of DNA binding	7	2.05351e-11	5.21036	26	0.0424144	86	5.63591	13	60	0.0154394
stem cell differentiation	8	4.46657e-11	2.69466	56	0.091354	22	3.65629	35	249	0.0415677
comma-shaped body morphogenesis	9	7.96307e-11	21.5121	10	0.0163132	404	11.1479	3	7	0.00356295
S-shaped body morphogenesis	10	1.00279e-10	21.0006	10	0.0163132	446	9.75445	3	8	0.00356295
mesenchymal cell differentiation	11	1.25434e-10	3.34737	39	0.0636215	32	5.01146	21	109	0.0249406
tissue morphogenesis	12	1.96021e-10	2.11484	82	0.133768	8	2.9607	56	492	0.0665083
pattern specification process	13	2.10053e-10	2.25046	72	0.117455	14	3.04589	50	427	0.0593824
mesenchymal cell development	14	2.23923e-10	3.5661	35	0.0570963	57	4.87723	18	96	0.0213777
stem cell development	15	7.76277e-10	2.80386	46	0.0750408	43	3.60164	27	195	0.0320665
negative regulation of hematopoietic progenitor cell differentiation	16	8.3244e-10	27.9415	8	0.0130506	1182	3.90178	3	20	0.00356295
anterior/posterior pattern specification	17	1.05726e-09	2.99459	41	0.0668842	52	3.47683	27	202	0.0320665
heart development	18	1.07835e-09	2.16513	72	0.117455	26	2.89721	46	413	0.0546318
regulation of binding	19	1.33787e-09	3.40005	34	0.0554649	195	2.96338	18	158	0.0213777
negative regulation of pro-B cell differentiation	22	1.71577e-09	35.9611	7	0.0114193	518	17.3412	2	3	0.0023753
negative regulation of DNA binding	23	2.00206e-09	6.61086	17	0.0277325	113	7.55183	9	31	0.0106888
mesenchyme development	24	2.20542e-09	2.91756	41	0.0668842	39	4.36696	23	137	0.0273159
regionalization	25	3.21755e-09	2.41441	55	0.0897227	16	3.40731	41	313	0.0486936
negative regulation of transcription from RNA polymerase II promoter	26	3.29448e-09	2.05598	76	0.12398	89	2.22406	46	538	0.0546318
vascular smooth muscle cell development	28	3.68326e-09	17.7447	9	0.0146819	446	9.75445	3	8	0.00356295
negative regulation of cell differentiation	29	4.27599e-09	2.13577	69	0.112561	45	2.55575	45	458	0.0534442
Notch signaling pathway	30	5.28742e-09	4.66018	22	0.0358891	239	3.81508	11	75	0.0130641
regulation of pro-B cell differentiation	31	6.98628e-09	29.2642	7	0.0114193	727	10.4047	2	5	0.0023753
BMP signaling pathway	34	1.06824e-08	4.92459	20	0.0326264	145	5.20237	11	55	0.0130641
negative regulation of cell development	35	1.23653e-08	3.59208	28	0.045677	218	3.34097	14	109	0.0166271
axis specification	40	1.5696e-08	4.04333	24	0.0391517	77	5.20237	15	75	0.0178147
negative regulation of binding	42	1.87111e-08	4.53271	21	0.0342577	192	4.40201	11	65	0.0130641
somatic stem cell maintenance	43	3.3608e-08	4.82852	19	0.0309951	102	6.35846	11	45	0.0130641
regulation of stem cell differentiation	50	6.33339e-08	3.62326	25	0.040783	134	4.69659	13	72	0.0154394
negative regulation of neurogenesis	53	9.37731e-08	3.79821	23	0.0375204	297	3.28886	11	87	0.0130641
regulation of ossification	55	9.91428e-08	2.78731	35	0.0570963	123	3.33486	20	156	0.023753
negative regulation of glial cell proliferation	60	1.47398e-07	11.4604	9	0.0146819	446	9.75445	3	8	0.00356295
Wnt receptor signaling pathway	62	1.87682e-07	2.58214	38	0.0619902	19	3.93068	34	225	0.0403801
vascular smooth muscle cell differentiation	65	2.33991e-07	7.06355	12	0.0195759	211	8.21428	6	19	0.00712589
compartment pattern specification	66	2.78114e-07	38.3281	5	0.00815661	261	19.5089	3	4	0.00356295
endoderm development	67	3.0456e-07	4.17359	19	0.0309951	146	5.10948	11	56	0.0130641
paraxial mesoderm development	74	4.01621e-07	8.62091	10	0.0163132	211	8.21428	6	19	0.00712589
regulation of Wnt receptor signaling pathway	75	4.52627e-07	2.48976	38	0.0619902	28	4.0689	28	179	0.0332542
cardiac epithelial to mesenchymal transition	77	4.77444e-07	6.59634	12	0.0195759	221	7.80356	6	20	0.00712589
somite development	78	4.86464e-07	3.57351	22	0.0358891	140	4.56965	13	74	0.0154394
positive regulation of intracellular protein kinase cascade	79	5.60837e-07	2.02614	57	0.0929853	110	2.28999	39	443	0.0463183
negative regulation of pancreatic A cell differentiation	85	7.27758e-07	31.4725	5	0.00815661	1051	26.0119	1	1	0.00118765
positive regulation of mitotic cell cycle, embryonic	85	7.27758e-07	31.4725	5	0.00815661	1051	26.0119	1	1	0.00118765
lateral inhibition	85	7.27758e-07	31.4725	5	0.00815661	1051	26.0119	1	1	0.00118765
negative regulation of stomach neuroendocrine cell differentiation	85	7.27758e-07	31.4725	5	0.00815661	1051	26.0119	1	1	0.00118765
embryonic heart tube morphogenesis	90	8.12745e-07	4.09402	18	0.0293638	201	4.72943	10	55	0.0118765
regulation of glial cell proliferation	93	8.86028e-07	9.21552	9	0.0146819	686	6.00274	3	13	0.00356295
SMAD protein complex assembly	95	9.31646e-07	14.0932	7	0.0114193	404	11.1479	3	7	0.00356295
positive regulation of DNA binding	98	1.04705e-06	5.56748	13	0.0212072	304	5.57397	6	28	0.00712589
epithelial to mesenchymal transition involved in endocardial cushion formation	100	1.11311e-06	13.7164	7	0.0114193	281	10.4047	4	10	0.00475059
stem cell maintenance	103	1.15879e-06	3.17627	24	0.0391517	160	3.71598	15	105	0.0178147
mesodermal cell differentiation	104	1.70671e-06	7.32515	10	0.0163132	289	7.22552	5	18	0.00593824
positive regulation of mesoderm development	106	1.85098e-06	133.496	3	0.00489396	384	26.0119	2	2	0.0023753
renal interstitial cell development	108	1.91651e-06	12.6234	7	0.0114193	824	8.67062	2	6	0.0023753
ureteric bud development	111	2.20607e-06	2.70509	29	0.0473083	162	3.91577	14	93	0.0166271
endocardial cushion to mesenchymal transition	112	2.27292e-06	12.2973	7	0.0114193	261	19.5089	3	4	0.00356295
muscle cell development	114	2.52586e-06	3.22495	22	0.0358891	298	3.09052	12	101	0.0142518
renal system development	115	2.66262e-06	2.03155	50	0.0815661	62	3.12142	30	250	0.0356295
signal transduction involved in regulation of gene expression	117	2.96588e-06	7.93472	9	0.0146819	139	9.58332	7	19	0.00831354
negative regulation of gliogenesis	118	3.09293e-06	5.03567	13	0.0212072	532	4.48481	5	29	0.00593824
embryonic pattern specification	119	3.30374e-06	3.69778	18	0.0293638	201	4.72943	10	55	0.0118765
modification of morphology or physiology of other organism involved in symbiotic interaction	120	3.37878e-06	4.99412	13	0.0212072	471	3.20146	8	65	0.00950119
modification of morphology or physiology of other organism	122	3.45542e-06	4.98362	13	0.0212072	488	3.15295	8	66	0.00950119
regulation of canonical Wnt receptor signaling pathway	124	3.50483e-06	2.63997	29	0.0473083	59	4.20192	21	130	0.0249406
STAT protein import into nucleus	126	3.6031e-06	15.2504	6	0.00978793	824	8.67062	2	6	0.0023753
anterior/posterior axis specification	127	3.66839e-06	4.59759	14	0.0228385	255	4.83942	8	43	0.00950119
negative regulation of stem cell differentiation	128	3.67491e-06	9.18207	8	0.0130506	404	11.1479	3	7	0.00356295
Notch signaling involved in heart development	132	4.46113e-06	11.0829	7	0.0114193	216	14.8639	4	7	0.00475059
evasion or tolerance of host defenses by virus	133	4.46485e-06	38.4168	4	0.00652528	384	26.0119	2	2	0.0023753
positive regulation of cell migration	134	4.53206e-06	2.25423	38	0.0619902	137	2.803	25	232	0.0296912
transmembrane receptor protein serine/threonine kinase signaling pathway	135	4.64797e-06	2.6548	28	0.045677	169	3.27557	17	135	0.02019
endocardial cushion formation	137	5.18184e-06	10.8286	7	0.0114193	356	8.00365	4	13	0.00475059
positive regulation of cell motility	140	5.49437e-06	2.23491	38	0.0619902	143	2.73234	25	238	0.0296912
somitogenesis	142	5.91075e-06	3.54143	18	0.0293638	189	4.47079	11	64	0.0130641
renal interstitial cell differentiation	145	6.12486e-06	10.551	7	0.0114193	929	7.43196	2	7	0.0023753
forebrain radial glial cell differentiation	147	6.51798e-06	10.4494	7	0.0114193	824	8.67062	2	6	0.0023753
regulation of embryonic development	150	7.11488e-06	2.77597	25	0.040783	125	4.19546	15	93	0.0178147
negative regulation of glial cell differentiation	152	7.27132e-06	5.5436	11	0.0179445	666	4.52381	4	23	0.00475059
regulation of fat cell differentiation	153	7.49791e-06	3.3379	19	0.0309951	178	4.27592	12	73	0.0142518
heart morphogenesis	156	7.97093e-06	2.19771	38	0.0619902	96	3.20146	24	195	0.0285036
auditory receptor cell fate commitment	159	8.3595e-06	10.0518	7	0.0114193	929	7.43196	2	7	0.0023753
convergent extension involved in organogenesis	161	8.38605e-06	13.1298	6	0.00978793	216	14.8639	4	7	0.00475059
BMP signaling pathway involved in mesodermal cell fate specification	164	8.80649e-06	475.502	2	0.00326264	1051	26.0119	1	1	0.00118765
ventricular septum morphogenesis	166	1.07023e-05	3.718	16	0.0261011	153	7.17569	8	29	0.00950119
positive regulation of cellular component movement	167	1.10094e-05	2.16556	38	0.0619902	150	2.66515	25	244	0.0296912
histone phosphorylation	168	1.13349e-05	9.58394	7	0.0114193	278	7.65055	5	17	0.00593824
osteoblast differentiation	170	1.24138e-05	3.21736	19	0.0309951	239	3.81508	11	75	0.0130641
regulation of BMP signaling pathway	172	1.28352e-05	3.09474	20	0.0326264	330	3.60164	9	65	0.0106888
cell surface receptor signaling pathway involved in heart development	174	1.61459e-05	5.64423	10	0.0163132	186	9.18066	6	17	0.00712589
regulation of triglyceride biosynthetic process	175	1.69273e-05	11.5796	6	0.00978793	686	6.00274	3	13	0.00356295
smooth muscle cell differentiation	176	1.7884e-05	3.56244	16	0.0261011	168	5.85267	9	40	0.0106888
blood vessel endothelial cell proliferation involved in sprouting angiogenesis	178	1.81257e-05	11.4381	6	0.00978793	610	13.0059	2	4	0.0023753
endoderm formation	181	1.98905e-05	4.96531	11	0.0179445	292	5.78042	6	27	0.00712589
embryonic heart tube development	184	2.2621e-05	3.19721	18	0.0293638	274	3.71598	10	70	0.0118765
positive regulation of locomotion	185	2.27995e-05	2.09354	38	0.0619902	156	2.64348	25	246	0.0296912

## Sheet: SEs active in ESC_Eo-_Eo+
# GREAT version 3.0.0	Species assembly: mm10	Association rule: Basal+extension: 5000 bp upstream, 1000 bp downstream, 1000000 bp max extension, curated regulatory domains included
# Term Name	Binom Rank	Binom Raw P-Value	Binom Fold Enrichment	Binom Observed Region Hits	Binom Region Set Coverage	Hyper Rank	Hyper Fold Enrichment	Hyper Observed Gene Hits	Hyper Total Genes	Hyper Gene Set Coverage
ectodermal cell differentiation	1	4.69106e-06	647.337	2	0.030303	158	66.3697	1	3	0.00909091
labyrinthine layer development	2	1.62637e-05	16.0941	5	0.0757576	11	15.3161	4	52	0.0363636
placenta development	5	0.000260853	6.80142	6	0.0909091	40	6.59302	5	151	0.0454546
nucleosome organization	6	0.000294155	8.65816	5	0.0757576	9	7.7575	6	154	0.0545455
negative regulation of hematopoietic progenitor cell differentiation	8	0.000458715	64.8792	2	0.030303	10	29.8664	3	20	0.0272727
embryonic placenta development	10	0.000570556	7.47874	5	0.0757576	49	7.96436	4	100	0.0363636
labyrinthine layer morphogenesis	11	0.00063026	18.2347	3	0.0454546	101	16.5924	2	24	0.0181818
embryonic placenta morphogenesis	12	0.000700129	17.5813	3	0.0454546	111	14.7488	2	27	0.0181818
chromatin organization	15	0.000866394	3.58495	9	0.136364	17	3.74265	10	532	0.0909091
protein-DNA complex subunit organization	16	0.000871817	6.80112	5	0.0757576	13	6.90552	6	173	0.0545455
placenta blood vessel development	17	0.000899129	16.1152	3	0.0454546	24	18.6665	3	32	0.0272727
cellular component disassembly	18	0.000905801	9.3999	4	0.0606061	42	8.56383	4	93	0.0363636
positive regulation of adrenergic receptor signaling pathway	20	0.000930571	45.357	2	0.030303	1	199.109	2	2	0.0181818
hematopoietic stem cell differentiation	23	0.00111907	41.3034	2	0.030303	363	19.9109	1	10	0.00909091
regulation of adrenergic receptor signaling pathway	25	0.00138279	37.0908	2	0.030303	5	132.739	2	3	0.0181818
positive regulation of nuclear-transcribed mRNA poly(A) tail shortening	26	0.00138974	36.9963	2	0.030303	43	36.2017	2	11	0.0181818
protein complex disassembly	27	0.0013982	13.8077	3	0.0454546	39	15.3161	3	39	0.0272727
chromosome organization	28	0.00141869	3.07285	10	0.151515	32	3.16961	11	691	0.1
chorio-allantoic fusion	29	0.00146716	35.9894	2	0.030303	308	24.8886	1	8	0.00909091
mRNA stabilization	30	0.00162951	34.1161	2	0.030303	94	18.1008	2	22	0.0181818
macromolecular complex disassembly	31	0.00164552	13.0384	3	0.0454546	47	13.2739	3	45	0.0272727
hypothalamus gonadotrophin-releasing hormone neuron development	33	0.00172635	578.765	1	0.0151515	122	99.5546	1	2	0.00909091
positive regulation of mRNA 3'-end processing	35	0.00192973	31.2968	2	0.030303	65	24.8886	2	16	0.0181818
regulation of mRNA 3'-end processing	38	0.00211481	29.8666	2	0.030303	68	23.4246	2	17	0.0181818
positive regulation of nuclear-transcribed mRNA catabolic process, deadenylation-dependent decay	39	0.00215776	29.5613	2	0.030303	43	36.2017	2	11	0.0181818
regulation of nuclear-transcribed mRNA catabolic process, deadenylation-dependent decay	40	0.00226475	28.8388	2	0.030303	48	33.1848	2	12	0.0181818
nucleosome disassembly	44	0.00245351	27.6815	2	0.030303	56	28.4442	2	14	0.0181818
fat pad development	46	0.00262881	26.7202	2	0.030303	18	66.3697	2	6	0.0181818
chromatin assembly or disassembly	51	0.00282212	6.87224	4	0.0606061	46	6.03361	5	165	0.0454546
negative regulation of cell growth involved in cardiac muscle cell development	52	0.00288415	346.23	1	0.0151515	122	99.5546	1	2	0.00909091
positive regulation of mRNA catabolic process	55	0.00301925	24.8886	2	0.030303	60	26.5479	2	15	0.0181818
regulation of transcription from RNA polymerase II promoter	56	0.00304648	2.02774	17	0.257576	12	2.74522	17	1233	0.154546
sialic acid transport	57	0.00308202	323.969	1	0.0151515	81	199.109	1	1	0.00909091
positive regulation of G-protein coupled receptor protein signaling pathway	60	0.00375023	22.2638	2	0.030303	68	23.4246	2	17	0.0181818
intercellular bridge organization	61	0.00402022	248.25	1	0.0151515	81	199.109	1	1	0.00909091
chromatin modification	65	0.00478778	3.35794	7	0.106061	76	3.51074	7	397	0.0636364
ATP-dependent chromatin remodeling	67	0.00498631	19.2201	2	0.030303	68	23.4246	2	17	0.0181818
phytol metabolic process	68	0.00507582	196.52	1	0.0151515	122	99.5546	1	2	0.00909091
regulation of hematopoietic progenitor cell differentiation	69	0.0051352	18.9297	2	0.030303	28	18.1008	3	33	0.0272727
negative regulation of cardiac muscle tissue development	70	0.00517463	192.758	1	0.0151515	158	66.3697	1	3	0.00909091
positive regulation of hepatic stellate cell activation	71	0.00518165	192.496	1	0.0151515	81	199.109	1	1	0.00909091
optic cup formation involved in camera-type eye development	72	0.0052005	191.796	1	0.0151515	81	199.109	1	1	0.00909091
alveolar secondary septum development	74	0.00540249	184.607	1	0.0151515	122	99.5546	1	2	0.00909091
male meiosis	75	0.00568704	17.9548	2	0.030303	183	10.4794	2	38	0.0181818
negative regulation of nuclear-transcribed mRNA catabolic process, nonsense-mediated decay	76	0.00579097	172.19	1	0.0151515	81	199.109	1	1	0.00909091
positive regulation of mRNA processing	78	0.00645895	16.8067	2	0.030303	97	17.3138	2	23	0.0181818
melatonin biosynthetic process	83	0.00720987	138.206	1	0.0151515	122	99.5546	1	2	0.00909091
positive regulation of type III hypersensitivity	84	0.00733243	135.887	1	0.0151515	158	66.3697	1	3	0.00909091
regulation of cholesterol homeostasis	85	0.00736609	135.264	1	0.0151515	193	49.7773	1	4	0.00909091
Fc-gamma receptor signaling pathway	87	0.00753689	132.188	1	0.0151515	158	66.3697	1	3	0.00909091
ubiquitin homeostasis	88	0.00755082	131.943	1	0.0151515	252	33.1848	1	6	0.00909091
negative regulation of megakaryocyte differentiation	91	0.00787117	126.553	1	0.0151515	65	24.8886	2	16	0.0181818
myeloid leukocyte mediated immunity	92	0.00804478	14.99	2	0.030303	120	13.2739	2	30	0.0181818
establishment or maintenance of microtubule cytoskeleton polarity	93	0.00817513	121.829	1	0.0151515	158	66.3697	1	3	0.00909091
labyrinthine layer blood vessel development	94	0.00839362	14.6611	2	0.030303	94	18.1008	2	22	0.0181818
cerebellar molecular layer development	96	0.00958873	103.796	1	0.0151515	81	199.109	1	1	0.00909091
cellular response to interleukin-3	97	0.00983395	101.195	1	0.0151515	122	99.5546	1	2	0.00909091
regulation of mRNA stability	98	0.00998275	13.3879	2	0.030303	156	10.7627	2	37	0.0181818
osteoblast proliferation	99	0.0105773	94.0489	1	0.0151515	158	66.3697	1	3	0.00909091
cerebellum maturation	101	0.0108326	91.8208	1	0.0151515	158	66.3697	1	3	0.00909091
regulation of RNA stability	102	0.011068	12.6808	2	0.030303	188	9.95546	2	40	0.0181818
positive regulation of glycogen (starch) synthase activity	103	0.0112256	88.5885	1	0.0151515	193	49.7773	1	4	0.00909091
female meiosis I	104	0.01124	88.4746	1	0.0151515	284	28.4442	1	7	0.00909091
positive regulation of mitochondrial outer membrane permeabilization	105	0.0112751	88.1974	1	0.0151515	193	49.7773	1	4	0.00909091
ammonium transmembrane transport	106	0.0116171	85.5863	1	0.0151515	193	49.7773	1	4	0.00909091
negative regulation of mRNA catabolic process	107	0.0118357	83.9965	1	0.0151515	122	99.5546	1	2	0.00909091
antibody-dependent cellular cytotoxicity	108	0.0119841	82.9502	1	0.0151515	158	66.3697	1	3	0.00909091
positive regulation of monocyte chemotaxis	109	0.0122437	81.1813	1	0.0151515	338	22.1232	1	9	0.00909091
antigen processing and presentation of exogenous peptide antigen via MHC class I	112	0.0124919	79.5582	1	0.0151515	308	24.8886	1	8	0.00909091
regulation of translation	113	0.0134139	4.37743	4	0.0606061	221	3.65338	4	218	0.0363636
positive regulation of type IIa hypersensitivity	114	0.013539	73.367	1	0.0151515	222	39.8218	1	5	0.00909091
regulation of cell growth involved in cardiac muscle cell development	115	0.0136109	72.9767	1	0.0151515	158	66.3697	1	3	0.00909091
gene silencing by RNA	116	0.0136511	11.351	2	0.030303	251	7.51355	2	53	0.0181818
negative regulation of male gonad development	117	0.0137098	72.4472	1	0.0151515	122	99.5546	1	2	0.00909091
tyrosine catabolic process	118	0.0139725	71.0758	1	0.0151515	222	39.8218	1	5	0.00909091
mitotic sister chromatid separation	119	0.014232	69.7708	1	0.0151515	122	99.5546	1	2	0.00909091
3'-UTR-mediated mRNA stabilization	120	0.014378	69.0573	1	0.0151515	338	22.1232	1	9	0.00909091
inflammatory response	121	0.014939	3.4584	5	0.0757576	209	3.21144	5	310	0.0454546
vestibular nucleus development	122	0.0151309	65.596	1	0.0151515	122	99.5546	1	2	0.00909091
regulation of acetylcholine secretion, neurotransmission	124	0.0154172	64.3688	1	0.0151515	158	66.3697	1	3	0.00909091
histamine secretion by mast cell	125	0.0159522	62.1936	1	0.0151515	193	49.7773	1	4	0.00909091
establishment or maintenance of cytoskeleton polarity	126	0.0162124	61.1873	1	0.0151515	222	39.8218	1	5	0.00909091
anion homeostasis	128	0.0166603	10.2106	2	0.030303	155	11.0616	2	36	0.0181818
protein dephosphorylation	129	0.0167535	4.09261	4	0.0606061	100	5.49266	4	145	0.0363636
RNA destabilization	130	0.0168123	58.9864	1	0.0151515	252	33.1848	1	6	0.00909091
negative regulation of stomach neuroendocrine cell differentiation	131	0.0169617	58.4625	1	0.0151515	81	199.109	1	1	0.00909091
lateral inhibition	131	0.0169617	58.4625	1	0.0151515	81	199.109	1	1	0.00909091
positive regulation of mitotic cell cycle, embryonic	131	0.0169617	58.4625	1	0.0151515	81	199.109	1	1	0.00909091
negative regulation of pancreatic A cell differentiation	131	0.0169617	58.4625	1	0.0151515	81	199.109	1	1	0.00909091
regulation of epidermal cell differentiation	135	0.0170827	10.0751	2	0.030303	120	13.2739	2	30	0.0181818
regulation of mitotic cell cycle, embryonic	136	0.0173873	57.0193	1	0.0151515	122	99.5546	1	2	0.00909091
nuclear-transcribed mRNA poly(A) tail shortening	137	0.017528	56.5578	1	0.0151515	222	39.8218	1	5	0.00909091
regulation of glycogen (starch) synthase activity	138	0.0176167	56.2706	1	0.0151515	252	33.1848	1	6	0.00909091
negative regulation of forebrain neuron differentiation	139	0.0176654	56.1138	1	0.0151515	122	99.5546	1	2	0.00909091
positive regulation of hypersensitivity	140	0.0184206	53.7931	1	0.0151515	308	24.8886	1	8	0.00909091
negative regulation of RNA catabolic process	141	0.0184902	53.5886	1	0.0151515	193	49.7773	1	4	0.00909091
inhibition of neuroepithelial cell differentiation	142	0.0185084	53.5356	1	0.0151515	122	99.5546	1	2	0.00909091
hypersensitivity	143	0.0185128	53.5226	1	0.0151515	193	49.7773	1	4	0.00909091
adipose tissue development	145	0.0188225	9.56594	2	0.030303	108	15.3161	2	26	0.0181818
hypermethylation of CpG island	147	0.0190874	51.8966	1	0.0151515	158	66.3697	1	3	0.00909091

## Sheet: SEs active in ESC
# GREAT version 3.0.0	Species assembly: mm10	Association rule: Basal+extension: 5000 bp upstream, 1000 bp downstream, 1000000 bp max extension, curated regulatory domains included
# Term Name	Binom Rank	Binom Raw P-Value	Binom Fold Enrichment	Binom Observed Region Hits	Binom Region Set Coverage	Hyper Rank	Hyper Fold Enrichment	Hyper Observed Gene Hits	Hyper Total Genes	Hyper Gene Set Coverage
chromatin organization	43	8.70167e-11	2.45626	64	0.0934307	55	2.44349	66	532	0.0593525
translation	50	8.97911e-10	2.65703	50	0.0729927	109	2.28792	46	396	0.0413669
chromosome organization	51	1.02316e-09	2.16131	73	0.106569	66	2.19478	77	691	0.0692446
regulation of gene silencing	54	2.55424e-09	14.9435	10	0.0145985	136	6.35356	10	31	0.00899281
chromatin modification	61	2.84215e-08	2.35721	51	0.0744526	133	2.18294	44	397	0.0395684
DNA metabolic process	68	7.02763e-08	2.0862	62	0.090511	153	1.77565	65	721	0.0584532
maturation of SSU-rRNA	76	2.76411e-07	16.9455	7	0.010219	134	13.1307	6	9	0.00539568
proteasomal ubiquitin-independent protein catabolic process	80	3.87499e-07	22.5224	6	0.00875912	269	14.772	3	4	0.00269784
negative regulation of translation	82	6.35687e-07	5.36308	14	0.020438	265	3.28267	11	66	0.00989209
posttranscriptional regulation of gene expression	83	8.00111e-07	2.37014	40	0.0583942	217	1.95333	36	363	0.0323741
negative regulation of protein metabolic process	87	1.18568e-06	2.09674	50	0.0729927	165	2.00694	43	422	0.0386691
cellular response to DNA damage stimulus	88	1.3334e-06	2.08792	50	0.0729927	255	1.71609	44	505	0.0395684
spindle assembly	95	2.92956e-06	7.95167	9	0.0131387	417	3.53519	7	39	0.00629496
histone acetylation	96	3.44349e-06	4.08194	16	0.0233577	263	2.94309	13	87	0.0116907
internal peptidyl-lysine acetylation	98	3.91058e-06	4.04033	16	0.0233577	281	2.84498	13	90	0.0116907
peptidyl-lysine acetylation	99	4.3907e-06	4.00272	16	0.0233577	293	2.78314	13	92	0.0116907
internal protein amino acid acetylation	100	5.13969e-06	3.95195	16	0.0233577	304	2.72392	13	94	0.0116907
ribosomal small subunit biogenesis	102	5.4477e-06	6.41513	10	0.0145985	135	7.38602	9	24	0.00809353
microtubule-based process	103	5.8289e-06	2.1312	42	0.0613139	235	1.84347	38	406	0.0341727
regulation of translation	105	5.96259e-06	2.74148	26	0.0379562	294	2.07802	23	218	0.0206834
negative regulation of cellular protein metabolic process	106	6.34496e-06	2.10139	43	0.0627737	221	1.93732	36	366	0.0323741
protein acylation	109	6.97492e-06	3.50138	18	0.0262774	442	2.20596	14	125	0.0125899
RNA processing	110	7.84995e-06	2.00536	47	0.0686131	525	1.47985	42	559	0.0377698
protein acetylation	114	8.65354e-06	3.78726	16	0.0233577	379	2.462	13	104	0.0116907
embryonic placenta development	116	1.10934e-05	3.02643	21	0.0306569	140	3.54529	18	100	0.0161871
histone modification	117	1.29565e-05	2.41911	30	0.0437956	331	1.93098	25	255	0.022482
covalent chromatin modification	124	1.65479e-05	2.38726	30	0.0437956	340	1.90853	25	258	0.022482
DNA conformation change	125	1.83237e-05	2.83709	22	0.0321168	111	2.78802	31	219	0.0278777
neural tube closure	126	2.13997e-05	3.09341	19	0.0277372	181	3.62822	14	76	0.0125899
blastocyst formation	129	2.44832e-05	5.37452	10	0.0145985	143	5.9685	10	33	0.00899281
negative regulation of ectoderm development	132	2.6952e-05	24.2205	4	0.00583942	391	19.696	2	2	0.00179856
positive regulation of reactive oxygen species metabolic process	134	3.06472e-05	5.89428	9	0.0131387	194	5.83587	8	27	0.00719425
primary neural tube formation	135	3.12882e-05	3.00635	19	0.0277372	204	3.40425	14	81	0.0125899
negative regulation of single stranded viral RNA replication via double stranded DNA intermediate	136	3.56962e-05	22.522	4	0.00583942	507	13.1307	2	3	0.00179856
regulation of DNA metabolic process	137	3.68433e-05	2.4102	27	0.0394161	172	2.49803	26	205	0.0233813
tube closure	139	3.73125e-05	2.96648	19	0.0277372	185	3.5811	14	77	0.0125899
olfactory bulb mitral cell layer development	140	4.53033e-05	21.1718	4	0.00583942	621	9.84802	2	4	0.00179856
regulation of single stranded viral RNA replication via double stranded DNA intermediate	141	4.63756e-05	21.0435	4	0.00583942	621	9.84802	2	4	0.00179856
spindle organization	142	5.17272e-05	4.91028	10	0.0145985	613	2.50108	8	63	0.00719425
peptidyl-lysine modification	143	5.32135e-05	3.11149	17	0.0248175	484	2.12111	14	130	0.0125899
regulation of reactive oxygen species metabolic process	145	6.15385e-05	4.04038	12	0.0175182	202	4.16647	11	52	0.00989209
response to ionizing radiation	147	6.4286e-05	2.94689	18	0.0262774	261	2.71047	15	109	0.0134892
placenta development	149	7.46658e-05	2.51206	23	0.0335766	212	2.60875	20	151	0.0179856
negative regulation of protein serine/threonine kinase activity	150	7.57772e-05	3.30155	15	0.0218978	234	3.16109	13	81	0.0116907
regulation of protein targeting to membrane	151	7.80311e-05	11.8359	5	0.00729927	303	6.15501	5	16	0.0044964
apoptotic signaling pathway	154	7.94393e-05	2.34413	26	0.0379562	226	2.21802	25	222	0.022482
chaperone-mediated protein folding	155	8.10163e-05	8.71248	6	0.00875912	330	4.72705	6	25	0.00539568
negative regulation of megakaryocyte differentiation	156	8.61046e-05	36.5802	3	0.00437956	967	3.69301	3	16	0.00269784
microtubule cytoskeleton organization	157	8.94196e-05	2.32658	26	0.0379562	498	1.76862	22	245	0.0197842
regulation of ectoderm development	158	9.74503e-05	17.3385	4	0.00583942	507	13.1307	2	3	0.00179856
regulation of intracellular transport	159	9.77591e-05	2.02019	35	0.0510949	197	2.17287	31	281	0.0278777
neural tube formation	160	0.000121373	2.5532	21	0.0306569	173	3.35252	16	94	0.0143885
regulation of mitochondrial membrane permeability	161	0.000124956	6.52609	7	0.010219	216	5.99445	7	23	0.00629496
negative regulation of peptidyl-threonine phosphorylation	162	0.000128962	7.9934	6	0.00875912	260	9.84802	4	8	0.00359712
histone H3 acetylation	163	0.000132463	4.85238	9	0.0131387	256	4.3769	8	36	0.00719425
response to virus	164	0.000133724	2.77615	18	0.0262774	940	1.61609	16	195	0.0143885
chaperone mediated protein folding requiring cofactor	165	0.000136155	15.8813	4	0.00583942	440	5.62744	4	14	0.00359712
trophectodermal cell differentiation	168	0.000152453	5.39679	8	0.0116788	161	6.8508	8	23	0.00719425
positive regulation of transcription from RNA polymerase I promoter	170	0.000159484	15.2334	4	0.00583942	429	8.44116	3	7	0.00269784
positive regulation of endoplasmic reticulum unfolded protein response	173	0.000191633	27.8395	3	0.00437956	269	14.772	3	4	0.00269784
lipoprotein metabolic process	174	0.000214913	3.52488	12	0.0175182	478	2.38084	11	91	0.00989209
response to gamma radiation	176	0.000222085	4.0957	10	0.0145985	306	3.84313	8	41	0.00719425
maturation of SSU-rRNA from tricistronic rRNA transcript (SSU-rRNA, 5.8S rRNA, LSU-rRNA)	178	0.00023003	13.8276	4	0.00583942	187	15.7568	4	5	0.00359712
histone H4 acetylation	179	0.000230821	5.07183	8	0.0116788	664	2.88235	6	41	0.00539568
regulation of protein complex assembly	180	0.000232794	2.22699	25	0.0364963	264	2.19956	22	197	0.0197842
intrinsic apoptotic signaling pathway	181	0.000240421	2.73541	17	0.0248175	276	2.54142	16	124	0.0143885
blastocyst development	182	0.000255615	3.45715	12	0.0175182	258	3.15137	12	75	0.0107914
CRD-mediated mRNA stabilization	183	0.000264393	24.9296	3	0.00437956	734	7.87842	2	5	0.00179856
chromatin assembly	188	0.000328961	2.87471	15	0.0218978	120	3.17252	24	149	0.0215827
regulation of endoplasmic reticulum unfolded protein response	189	0.00035583	22.5075	3	0.00437956	324	11.8176	3	5	0.00269784
'de novo' posttranslational protein folding	194	0.000375238	12.1388	4	0.00583942	582	4.3769	4	18	0.00359712
negative regulation of MAP kinase activity	196	0.000413971	3.49774	11	0.0160584	372	3.1099	9	57	0.00809353
centrosome organization	197	0.000416925	4.63576	8	0.0116788	805	2.56905	6	46	0.00539568
regulation of transcription from RNA polymerase I promoter	202	0.000440616	11.6279	4	0.00583942	591	5.90881	3	10	0.00269784
vagina development	203	0.000441691	6.33455	6	0.00875912	247	7.5754	5	13	0.0044964
histone H4-K5 acetylation	204	0.000448093	8.08069	5	0.00729927	460	5.25228	4	15	0.00359712
histone H4-K8 acetylation	204	0.000448093	8.08069	5	0.00729927	460	5.25228	4	15	0.00359712
stem cell maintenance	206	0.000448249	2.36868	20	0.0291971	152	3.37647	18	105	0.0161871
regulation of intracellular protein transport	207	0.000455239	2.16552	24	0.0350365	250	2.35881	20	167	0.0179856
negative regulation of transferase activity	209	0.000469606	2.30236	21	0.0306569	359	2.13572	18	166	0.0161871
embryonic placenta morphogenesis	212	0.000493299	4.51723	8	0.0116788	360	4.3769	6	27	0.00539568
morphogenesis of embryonic epithelium	214	0.000503822	2.04211	27	0.0394161	158	2.97566	21	139	0.0188849
labyrinthine layer development	215	0.000507868	3.41148	11	0.0160584	441	3.03016	8	52	0.00719425
chromatin assembly or disassembly	216	0.000510135	2.64857	16	0.0233577	130	2.98425	25	165	0.022482
regulation of gene expression, epigenetic	218	0.000523752	3.01269	13	0.0189781	450	2.24604	13	114	0.0116907
chromatin remodeling	221	0.00054124	2.85869	14	0.020438	207	3.50752	13	73	0.0116907
negative regulation of chromosome organization	223	0.000599169	4.38314	8	0.0116788	286	4.04021	8	39	0.00719425
ncRNA processing	224	0.000638068	2.42909	18	0.0262774	892	1.61755	17	207	0.0152878
positive regulation of organelle organization	225	0.000655693	2.0716	25	0.0364963	317	2.02236	23	224	0.0206834
ribosome assembly	228	0.000677852	5.83145	6	0.00875912	239	6.2198	6	19	0.00539568
regulation of fibroblast proliferation	229	0.000686652	2.67331	15	0.0218978	174	3.93921	13	65	0.0116907
microtubule organizing center organization	232	0.00073342	4.24695	8	0.0116788	936	2.36353	6	50	0.00539568
neural tube development	233	0.000773624	2.04705	25	0.0364963	230	2.52855	19	148	0.0170863
mitochondrial transport	234	0.0007751	3.04377	12	0.0175182	310	2.84762	12	83	0.0107914
negative regulation of organelle organization	237	0.000812715	2.2035	21	0.0306569	245	2.37302	20	166	0.0179856
regulation of peptidyl-threonine phosphorylation	238	0.000844942	4.15352	8	0.0116788	284	5.37165	6	22	0.00539568
cellular response to extracellular stimulus	239	0.000846242	2.6175	15	0.0218978	459	2.22651	13	115	0.0116907
mitochondrial membrane organization	240	0.000848322	3.74328	9	0.0131387	257	3.93921	9	45	0.00809353
regulation of intrinsic apoptotic signaling pathway	241	0.000852039	3.01001	12	0.0175182	342	2.68582	12	88	0.0107914
mannose biosynthetic process	242	0.000853337	47.7086	2	0.00291971	391	19.696	2	2	0.00179856

## Sheet: SEs active in ESC_Eo-
# GREAT version 3.0.0	Species assembly: mm10	Association rule: Basal+extension: 5000 bp upstream, 1000 bp downstream, 1000000 bp max extension, curated regulatory domains included
# Term Name	Binom Rank	Binom Raw P-Value	Binom Fold Enrichment	Binom Observed Region Hits	Binom Region Set Coverage	Hyper Rank	Hyper Fold Enrichment	Hyper Observed Gene Hits	Hyper Total Genes	Hyper Gene Set Coverage
intrinsic apoptotic signaling pathway	1	2.91288e-05	10.1743	6	0.0923077	33	7.54825	5	124	0.042735
RNA secondary structure unwinding	2	4.9428e-05	198.953	2	0.0307692	167	93.5983	1	2	0.00854701
negative regulation of translation	3	0.000118613	16.1482	4	0.0615385	98	8.50894	3	66	0.025641
intrinsic apoptotic signaling pathway in response to DNA damage by p53 class mediator	4	0.000122153	32.0371	3	0.0461539	31	19.3652	3	29	0.025641
mature ribosome assembly	5	0.000150034	113.918	2	0.0307692	320	37.4393	1	5	0.00854701
cellular response to arsenic-containing substance	6	0.000225392	92.8234	2	0.0307692	363	31.1994	1	6	0.00854701
intrinsic apoptotic signaling pathway in response to DNA damage	7	0.000235932	13.4732	4	0.0615385	30	11.0116	4	68	0.034188
cellular response to abiotic stimulus	8	0.000257155	6.81623	6	0.0923077	43	6.07781	5	154	0.042735
positive regulation of gene expression	9	0.000368695	2.35989	18	0.276923	5	3.0688	18	1098	0.153846
positive regulation of translational initiation	10	0.00039376	70.07	2	0.0307692	482	20.7996	1	9	0.00854701
histone H4 acetylation	11	0.000479302	20.0435	3	0.0461539	42	13.6973	3	41	0.025641
negative regulation of macromolecule metabolic process	13	0.000575622	2.27489	18	0.276923	4	2.86015	20	1309	0.17094
positive regulation of macromolecule metabolic process	15	0.000608902	2.02098	22	0.338462	9	2.50758	23	1717	0.196581
stress granule assembly	16	0.000618659	55.7696	2	0.0307692	482	20.7996	1	9	0.00854701
apoptotic signaling pathway	17	0.000657489	5.70082	6	0.0923077	135	4.21614	5	222	0.042735
negative regulation of macromolecule biosynthetic process	19	0.000800148	2.4717	15	0.230769	1	3.38547	17	940	0.145299
positive regulation by host of viral transcription	21	0.00086894	46.9554	2	0.0307692	44	34.0357	2	11	0.017094
histone H4-K16 acetylation	22	0.000881962	46.6027	2	0.0307692	55	28.7995	2	13	0.017094
intrinsic apoptotic signaling pathway by p53 class mediator	23	0.000958561	15.7559	3	0.0461539	47	12.4798	3	45	0.025641
symbiosis, encompassing mutualism through parasitism	25	0.00102571	9.08464	4	0.0615385	53	7.41373	4	101	0.034188
posttranscriptional regulation of gene expression	26	0.0010987	4.37109	7	0.107692	206	3.09416	6	363	0.0512821
negative regulation of cellular biosynthetic process	27	0.0011562	2.38442	15	0.230769	2	3.28415	17	969	0.145299
negative regulation of metabolic process	28	0.00118552	2.14004	18	0.276923	11	2.67806	20	1398	0.17094
negative regulation of biosynthetic process	30	0.00128447	2.35976	15	0.230769	3	3.2308	17	985	0.145299
regulation of vasoconstriction by circulating norepinephrine	31	0.00131224	761.561	1	0.0153846	102	187.197	1	1	0.00854701
isoleucine catabolic process	33	0.00139141	718.201	1	0.0153846	102	187.197	1	1	0.00854701
intracellular estrogen receptor signaling pathway	34	0.00147628	35.872	2	0.0307692	41	37.4393	2	10	0.017094
regulation of translational initiation	35	0.00151435	13.4227	3	0.0461539	350	7.48786	2	50	0.017094
regulation of apoptotic signaling pathway	36	0.00152904	4.12544	7	0.107692	89	3.88643	6	289	0.0512821
positive regulation of nucleobase-containing compound metabolic process	37	0.00153649	2.15844	17	0.261539	10	2.93003	18	1150	0.153846
cellular response to radiation	40	0.00162912	8.00334	4	0.0615385	37	9.47831	4	79	0.034188
organelle organization	41	0.00162937	2.02357	19	0.292308	52	1.96458	21	2001	0.179487
histone H4-K5 acetylation	42	0.00163411	34.0632	2	0.0307692	73	24.9595	2	15	0.017094
histone H4-K8 acetylation	42	0.00163411	34.0632	2	0.0307692	73	24.9595	2	15	0.017094
regulation of G1/S transition of mitotic cell cycle	45	0.0016948	7.9166	4	0.0615385	122	8.25867	3	68	0.025641
positive regulation of nitrogen compound metabolic process	47	0.00175517	2.13234	17	0.261539	12	2.87503	18	1172	0.153846
Sertoli cell fate commitment	48	0.00178737	558.99	1	0.0153846	102	187.197	1	1	0.00854701
modulation by host of viral transcription	49	0.00187144	31.7871	2	0.0307692	80	22.0231	2	17	0.017094
negative regulation of cellular macromolecule biosynthetic process	50	0.00191307	2.36084	14	0.215385	6	3.30226	16	907	0.136752
regulation of translation	51	0.00210959	5.55597	5	0.0769231	354	3.4348	4	218	0.034188
regulation of response to DNA damage stimulus	52	0.0021402	7.4214	4	0.0615385	53	7.41373	4	101	0.034188
regulation of mRNA stability involved in response to stress	53	0.00244365	408.732	1	0.0153846	102	187.197	1	1	0.00854701
negative regulation of Toll signaling pathway	54	0.0024457	408.388	1	0.0153846	102	187.197	1	1	0.00854701
negative regulation of NIK/NF-kappaB cascade	54	0.0024457	408.388	1	0.0153846	102	187.197	1	1	0.00854701
purine ribonucleoside triphosphate catabolic process	57	0.00273847	4.30006	6	0.0923077	437	2.6819	5	349	0.042735
modification of morphology or physiology of other organism involved in symbiotic interaction	58	0.00274808	10.8689	3	0.0461539	94	8.63984	3	65	0.025641
ribonucleoside triphosphate catabolic process	59	0.00275468	4.2949	6	0.0923077	439	2.67424	5	350	0.042735
modification of morphology or physiology of other organism	60	0.00276435	10.846	3	0.0461539	98	8.50894	3	66	0.025641
response to ionizing radiation	61	0.00277707	6.90127	4	0.0615385	72	6.8696	4	109	0.034188
purine nucleoside triphosphate catabolic process	62	0.00278878	4.28418	6	0.0923077	440	2.66662	5	351	0.042735
positive regulation of keratinocyte apoptotic process	63	0.00280166	356.439	1	0.0153846	167	93.5983	1	2	0.00854701
nucleoside triphosphate catabolic process	64	0.00289537	4.2516	6	0.0923077	467	2.62916	5	356	0.042735
regulation of cysteine-type endopeptidase activity involved in apoptotic process	65	0.00293553	5.14394	5	0.0769231	152	4.89403	4	153	0.034188
release from viral latency	66	0.00299097	333.847	1	0.0153846	167	93.5983	1	2	0.00854701
purine ribonucleoside catabolic process	67	0.00314034	4.18173	6	0.0923077	468	2.61448	5	358	0.042735
positive regulation of macromolecule biosynthetic process	68	0.0031488	2.08244	16	0.246154	27	2.61129	16	1147	0.136752
actin filament branching	69	0.00319405	312.589	1	0.0153846	102	187.197	1	1	0.00854701
chromatin organization	70	0.0031996	3.23565	8	0.123077	58	3.16686	9	532	0.0769231
ribonucleoside catabolic process	71	0.0032033	4.16479	6	0.0923077	471	2.59275	5	361	0.042735
modification by host of symbiont morphology or physiology	73	0.00332156	23.6957	2	0.0307692	143	14.3997	2	26	0.017094
viral latency	74	0.00340147	293.498	1	0.0153846	223	62.3989	1	3	0.00854701
regulation of cysteine-type endopeptidase activity	75	0.00340353	4.96788	5	0.0769231	161	4.73915	4	158	0.034188
metanephric glomerular endothelium development	77	0.00354766	281.383	1	0.0153846	102	187.197	1	1	0.00854701
metanephric glomerular mesangial cell development	77	0.00354766	281.383	1	0.0153846	102	187.197	1	1	0.00854701
positive regulation of transcription, DNA-dependent	79	0.00356983	2.12634	15	0.230769	21	2.80234	15	1002	0.128205
modulation of transcription in other organism involved in symbiotic interaction	80	0.00356997	22.833	2	0.0307692	83	20.7996	2	18	0.017094
regulation of cell cycle process	81	0.00358478	3.54039	7	0.107692	142	3.45594	6	325	0.0512821
negative regulation of cellular metabolic process	82	0.00359314	2.05519	16	0.246154	18	2.63864	18	1277	0.153846
apoptotic process	83	0.0036968	2.53051	11	0.169231	149	2.40613	10	778	0.0854701
nucleoside catabolic process	84	0.00378046	4.02546	6	0.0923077	477	2.57847	5	363	0.042735
histone H2B acetylation	85	0.00378216	263.907	1	0.0153846	102	187.197	1	1	0.00854701
positive regulation of viral transcription	86	0.00378647	22.1515	2	0.0307692	65	26.7424	2	14	0.017094
glycosyl compound catabolic process	87	0.00383372	4.01386	6	0.0923077	480	2.55733	5	366	0.042735
megakaryocyte differentiation	88	0.00422193	20.943	2	0.0307692	76	23.3996	2	16	0.017094
regulation of protein complex assembly	89	0.00432269	4.69381	5	0.0769231	299	3.80095	4	197	0.034188
chromatin modification	90	0.00439786	3.4096	7	0.107692	116	3.3007	7	397	0.0598291
positive regulation of RNA metabolic process	91	0.00440486	2.0796	15	0.230769	17	2.89386	16	1035	0.136752
programmed cell death	93	0.00446224	2.46817	11	0.169231	162	2.35172	10	796	0.0854701
signal transduction by p53 class mediator	94	0.0045	9.10577	3	0.0461539	98	8.50894	3	66	0.025641
interaction with symbiont	95	0.00454775	20.1546	2	0.0307692	221	10.3998	2	36	0.017094
release of cytoplasmic sequestered NF-kappaB	97	0.00470336	212.121	1	0.0153846	223	62.3989	1	3	0.00854701
regulation of peptidase activity	99	0.00496455	3.80407	6	0.0923077	402	2.7774	5	337	0.042735
metanephric glomerular mesangial cell proliferation involved in metanephros development	100	0.00503167	198.249	1	0.0153846	167	93.5983	1	2	0.00854701
protein sumoylation	103	0.00511825	18.9601	2	0.0307692	131	16.278	2	23	0.017094
optic cup formation involved in camera-type eye development	105	0.00512191	194.747	1	0.0153846	102	187.197	1	1	0.00854701
negative regulation of blood coagulation	109	0.00535113	18.5284	2	0.0307692	117	17.8283	2	21	0.017094
negative regulation of transcription from RNA polymerase II promoter	110	0.00537615	2.55125	10	0.153846	8	4.17539	12	538	0.102564
response to radiation	111	0.00540831	3.73644	6	0.0923077	127	3.65856	6	307	0.0512821
cellular response to mycophenolic acid	113	0.00573297	173.937	1	0.0153846	167	93.5983	1	2	0.00854701
positive regulation of glomerular mesangial cell proliferation	113	0.00573297	173.937	1	0.0153846	167	93.5983	1	2	0.00854701
regulation of viral transcription	115	0.00590971	17.5988	2	0.0307692	125	17.0179	2	22	0.017094
cell cycle	117	0.00604442	2.36934	11	0.169231	194	2.19527	11	938	0.0940171
histone acetylation	118	0.00628348	8.06576	3	0.0461539	187	6.45505	3	87	0.025641
positive regulation of cyclin-dependent protein kinase activity	121	0.00644037	16.8302	2	0.0307692	117	17.8283	2	21	0.017094
internal peptidyl-lysine acetylation	122	0.00646213	7.98354	3	0.0461539	200	6.23989	3	90	0.025641
response to abiotic stimulus	125	0.00659709	2.4764	10	0.153846	203	2.41026	9	699	0.0769231
peptidyl-lysine acetylation	127	0.00662951	7.90921	3	0.0461539	205	6.10424	3	92	0.025641
internal protein amino acid acetylation	130	0.00686465	7.80891	3	0.0461539	214	5.97436	3	94	0.025641
taurine transport	131	0.00698697	142.631	1	0.0153846	102	187.197	1	1	0.00854701
negative regulation of myeloid cell differentiation	134	0.00712465	7.70318	3	0.0461539	138	7.58905	3	74	0.025641

[truncated: 5 more sheets: SEs active in ESC_Eo+, SEs active in Eo-_Eo+, SEs active in Eo-, SEs active in Eo+, Feuil1]
