# Supplementary material for: A transcribed enhancer dictates mesendoderm specification in pluripotency
Source: Nat Commun. 2017 Nov 27;8:1806. doi: 10.1038/s41467-017-01804-w (PMC5703900; doi:10.1038/s41467-017-01804-w)
Supplement: Supplementary file 7 — Supplementary Data 5 [file 41467_2017_1804_MOESM7_ESM.xlsx]

## Sheet: Prox to ESC plncRNAs_GO
Supplementary Data 5	Gene Ontology terms related to PCGs adjacent to plncRNAs, TE lncRNAs and SE lncRNAs in ESCs, Eo- cells and Eo+ cells
# GREAT version 3.0.0	Species assembly: mm10	Association rule: Basal+extension: 5000 bp upstream, 1000 bp downstream, 1000000 bp max extension, curated regulatory domains included
# Term Name	Binom Rank	Binom Raw P-Value	Binom Fold Enrichment	Binom Observed Region Hits	Binom Region Set Coverage	Hyper Rank	Hyper Fold Enrichment	Hyper Observed Gene Hits	Hyper Total Genes	Hyper Gene Set Coverage
cellular protein catabolic process	3	1.24485e-07	2.90446	32	0.0725624	23	2.81365	29	331	0.042522
macromolecule catabolic process	5	1.82169e-07	2.45664	41	0.0929705	20	2.42725	39	516	0.0571847
cellular macromolecule catabolic process	7	3.33998e-07	2.54154	37	0.0839002	37	2.42642	34	450	0.0498534
protein catabolic process	10	6.56889e-07	2.63919	33	0.0748299	35	2.61802	30	368	0.0439883
proteolysis involved in cellular protein catabolic process	11	6.91774e-07	2.79286	30	0.0680272	49	2.60929	26	320	0.0381232
ubiquitin-dependent protein catabolic process	23	1.4454e-05	2.64677	25	0.0566893	65	2.60081	23	284	0.0337243
modification-dependent protein catabolic process	24	1.53123e-05	2.63747	25	0.0566893	70	2.547	23	290	0.0337243
modification-dependent macromolecule catabolic process	26	1.92755e-05	2.60054	25	0.0566893	73	2.52092	23	293	0.0337243
synaptic target recognition	50	0.00020448	98.121	2	0.00453515	375	32.1144	1	1	0.00146628
intrinsic apoptotic signaling pathway in response to DNA damage	52	0.000237886	4.46817	9	0.0204082	116	3.77816	8	68	0.0117302
immunoglobulin production in mucosal tissue	54	0.000256658	87.5093	2	0.00453515	109	32.1144	2	2	0.00293255
regulation of translation	59	0.000549	2.6205	16	0.0362812	209	2.06239	14	218	0.0205279
histone modification	60	0.000554829	2.3798	19	0.0430839	114	2.2669	18	255	0.026393
histone H4 acetylation	61	0.000628281	5.90851	6	0.0136054	206	3.91639	5	41	0.00733138
covalent chromatin modification	64	0.000648471	2.34846	19	0.0430839	117	2.24054	18	258	0.026393
endodermal cell fate specification	74	0.0011285	9.00401	4	0.0090703	95	16.0572	3	6	0.00439883
response to cold	75	0.0012601	6.39131	5	0.0113379	199	4.94067	4	26	0.0058651
histone H4-K12 acetylation	77	0.00149835	13.6336	3	0.00680272	124	12.0429	3	8	0.00439883
protein modification by small protein removal	78	0.00173341	3.69503	8	0.0181406	229	2.88206	7	78	0.0102639
receptor guanylyl cyclase signaling pathway	80	0.0020628	30.4332	2	0.00453515	245	10.7048	2	6	0.00293255
facial nucleus development	81	0.00231147	28.7123	2	0.00453515	140	21.4096	2	3	0.00293255
GTP metabolic process	83	0.00231625	2.43605	14	0.031746	336	1.83915	13	227	0.0190616
guanosine-containing compound metabolic process	84	0.00269956	2.39435	14	0.031746	462	1.77654	13	235	0.0190616
intrinsic apoptotic signaling pathway	85	0.00270279	2.74928	11	0.0249433	170	2.58987	10	124	0.0146628
regulation of chromatin silencing	86	0.00275623	10.983	3	0.00680272	149	9.63431	3	10	0.00439883
inductive cell-cell signaling	87	0.00302892	24.9969	2	0.00453515	375	32.1144	1	1	0.00146628
histone H3-K36 demethylation	88	0.00314472	10.4768	3	0.00680272	135	10.7048	3	9	0.00439883
neuromuscular process controlling balance	89	0.00319823	3.06417	9	0.0204082	356	2.86735	5	56	0.00733138
formation of primary germ layer	90	0.00321406	2.68627	11	0.0249433	80	4.06511	10	79	0.0146628
peptidyl-lysine modification	92	0.00328506	2.84296	10	0.0226757	300	2.2233	9	130	0.0131965
protein deubiquitination	94	0.00360606	3.63633	7	0.015873	269	2.91949	6	66	0.00879765
GTP catabolic process	97	0.00396299	2.37974	13	0.0294785	461	1.82641	12	211	0.0175953
regulation of transcription involved in anterior/posterior axis specification	98	0.00415776	240.015	1	0.00226757	375	32.1144	1	1	0.00146628
guanosine-containing compound catabolic process	100	0.00424105	2.36008	13	0.0294785	492	1.79243	12	215	0.0175953
regulation of metanephros development	102	0.00489375	4.64722	5	0.0113379	131	7.13653	4	18	0.0058651
platelet-derived growth factor receptor signaling pathway	103	0.00489828	3.90549	6	0.0136054	128	5.73471	5	28	0.00733138
zygotic determination of anterior/posterior axis, embryo	106	0.00542631	18.5039	2	0.00453515	140	21.4096	2	3	0.00293255
response to gamma radiation	107	0.00545774	3.81708	6	0.0136054	206	3.91639	5	41	0.00733138
regulation of cell proliferation involved in kidney development	108	0.0057204	5.70887	4	0.0090703	124	12.0429	3	8	0.00439883
cytoplasmic mRNA processing body assembly	109	0.00574004	8.42809	3	0.00680272	358	7.13653	2	9	0.00293255
poly(A)+ mRNA export from nucleus	112	0.00615968	17.3255	2	0.00453515	319	8.02859	2	8	0.00293255
apoptotic signaling pathway	114	0.0063413	2.10064	15	0.0340136	308	1.88057	13	222	0.0190616
immunoglobulin production	115	0.00641181	4.35142	5	0.0113379	196	4.0143	5	40	0.00733138
positive regulation of hypersensitivity	118	0.00709091	16.1013	2	0.00453515	319	8.02859	2	8	0.00293255
histone H4-K20 demethylation	119	0.00720389	15.9692	2	0.00453515	140	21.4096	2	3	0.00293255
regulation of gene expression, epigenetic	122	0.00757036	2.87974	8	0.0181406	339	2.25364	8	114	0.0117302
cellular response to tumor cell	123	0.00759977	131.083	1	0.00226757	375	32.1144	1	1	0.00146628
anaphase-promoting complex-dependent proteasomal ubiquitin-dependent protein catabolic process	124	0.00764583	15.4807	2	0.00453515	278	9.17553	2	7	0.00293255
mucosal immune response	128	0.00844091	14.7005	2	0.00453515	358	7.13653	2	9	0.00293255
endodermal cell fate commitment	129	0.00885067	5.02534	4	0.0090703	187	7.41101	3	13	0.00439883
apoptotic nuclear changes	130	0.00917903	4.97151	4	0.0090703	270	4.0143	4	32	0.0058651
posttranslational protein targeting to membrane	131	0.00919784	14.0537	2	0.00453515	245	10.7048	2	6	0.00293255
isoleucine catabolic process	132	0.0094023	105.857	1	0.00226757	375	32.1144	1	1	0.00146628
constitutive secretory pathway	133	0.0094381	105.454	1	0.00226757	375	32.1144	1	1	0.00146628
dehydroascorbic acid transport	135	0.00966966	13.6895	2	0.00453515	175	16.0572	2	4	0.00293255
cell fate commitment involved in formation of primary germ layer	136	0.00984984	3.91175	5	0.0113379	182	5.35239	4	24	0.0058651
protein deacylation	138	0.0103119	3.86688	5	0.0113379	469	3.21144	4	40	0.0058651
rhombomere development	139	0.0104867	13.1181	2	0.00453515	319	8.02859	2	8	0.00293255
negative regulation of glomerular mesangial cell proliferation	140	0.0106123	13.0361	2	0.00453515	140	21.4096	2	3	0.00293255
cellular component disassembly involved in execution phase of apoptosis	141	0.0107198	4.74749	4	0.0090703	301	3.77816	4	34	0.0058651
peptidyl-proline hydroxylation to 3-hydroxy-L-proline	142	0.010759	92.4453	1	0.00226757	375	32.1144	1	1	0.00146628
osteoblast differentiation	146	0.0115595	2.35379	10	0.0226757	93	3.85372	9	75	0.0131965
regulation of fibroblast proliferation	147	0.0115618	2.49145	9	0.0204082	161	3.45847	7	65	0.0102639
cellular response to freezing	151	0.0119079	83.478	1	0.00226757	375	32.1144	1	1	0.00146628
positive regulation of fibroblast proliferation	152	0.0120362	2.88303	7	0.015873	206	3.91639	5	41	0.00733138
metanephros morphogenesis	153	0.0124531	3.18922	6	0.0136054	118	5.9471	5	27	0.00733138
apoptotic DNA fragmentation	154	0.0125238	6.31231	3	0.00680272	239	6.02144	3	16	0.00439883
metanephric nephron morphogenesis	155	0.0126445	3.67194	5	0.0113379	154	6.11702	4	21	0.0058651
menstruation	157	0.0127859	77.711	1	0.00226757	375	32.1144	1	1	0.00146628
female somatic sex determination	157	0.0127859	77.711	1	0.00226757	375	32.1144	1	1	0.00146628
regulation of histone acetylation	160	0.0128927	4.49176	4	0.0090703	235	4.42957	4	29	0.0058651
cerebellar granule cell precursor proliferation	164	0.0136226	72.9074	1	0.00226757	375	32.1144	1	1	0.00146628
endodermal cell differentiation	165	0.0137672	4.40355	4	0.0090703	239	6.02144	3	16	0.00439883
nephron morphogenesis	166	0.0137854	2.80518	7	0.015873	74	6.61178	7	34	0.0102639
histone H3-K27 demethylation	167	0.013977	11.2701	2	0.00453515	175	16.0572	2	4	0.00293255
apoptotic process in bone marrow	168	0.014366	69.1089	1	0.00226757	375	32.1144	1	1	0.00146628
DNA ligation involved in DNA repair	169	0.0144736	11.063	2	0.00453515	214	12.8458	2	5	0.00293255
Golgi reassembly	171	0.0145384	68.2835	1	0.00226757	375	32.1144	1	1	0.00146628
immunoglobulin production involved in immunoglobulin mediated immune response	176	0.015348	5.84453	3	0.00680272	353	4.37923	3	22	0.00439883
production of molecular mediator of immune response	177	0.0156074	3.47836	5	0.0113379	276	3.27698	5	49	0.00733138
DNA catabolic process	178	0.0162427	4.18736	4	0.0090703	251	4.28192	4	30	0.0058651
regulation of glomerular mesangial cell proliferation	179	0.0162738	10.3936	2	0.00453515	214	12.8458	2	5	0.00293255
mesenchymal to epithelial transition	184	0.0167322	4.14945	4	0.0090703	187	7.41101	3	13	0.00439883
negative regulation of MAP kinase activity	186	0.0172147	2.96345	6	0.0136054	453	2.81705	5	57	0.00733138
histone lysine methylation	190	0.0187917	3.3138	5	0.0113379	309	3.08792	5	52	0.00733138
response to ionizing radiation	191	0.0189145	2.28869	9	0.0204082	304	2.35702	8	109	0.0117302
lens induction in camera-type eye	192	0.0191569	5.36892	3	0.00680272	278	9.17553	2	7	0.00293255
lens morphogenesis in camera-type eye	193	0.0193299	2.88524	6	0.0136054	107	6.42287	5	25	0.00733138
histone H3-K4 methylation	194	0.0193891	5.34404	3	0.00680272	463	4.18883	3	23	0.00439883
regulation of chromosome organization	195	0.0195242	2.16308	10	0.0226757	232	2.4494	9	118	0.0131965
mesoderm formation	197	0.0195569	2.61033	7	0.015873	133	3.87587	7	58	0.0102639
notochord cell development	198	0.0195889	50.5489	1	0.00226757	375	32.1144	1	1	0.00146628
phosphatidylserine catabolic process	201	0.020118	49.2061	1	0.00226757	375	32.1144	1	1	0.00146628
regulation of phosphorylation of RNA polymerase II C-terminal domain	204	0.020719	47.7642	1	0.00226757	375	32.1144	1	1	0.00146628
negative regulation of metanephric glomerular mesangial cell proliferation	205	0.0208188	47.5328	1	0.00226757	375	32.1144	1	1	0.00146628
positive regulation of metanephric ureteric bud development	205	0.0208188	47.5328	1	0.00226757	375	32.1144	1	1	0.00146628
thorax and anterior abdomen determination	205	0.0208188	47.5328	1	0.00226757	375	32.1144	1	1	0.00146628
melanosome transport	210	0.0210402	9.05653	2	0.00453515	513	5.83898	2	11	0.00293255
negative regulation of histone H3-K27 acetylation	213	0.0213765	46.2796	1	0.00226757	375	32.1144	1	1	0.00146628
response to methylglyoxal	213	0.0213765	46.2796	1	0.00226757	375	32.1144	1	1	0.00146628

## Sheet: Prox to Eo- plncRNAs_GO
# GREAT version 3.0.0	Species assembly: mm10	Association rule: Basal+extension: 5000 bp upstream, 1000 bp downstream, 1000000 bp max extension, curated regulatory domains included
# Term Name	Binom Rank	Binom Raw P-Value	Binom Fold Enrichment	Binom Observed Region Hits	Binom Region Set Coverage	Hyper Rank	Hyper Fold Enrichment	Hyper Observed Gene Hits	Hyper Total Genes	Hyper Gene Set Coverage
natural killer cell mediated cytotoxicity	1	2.71483e-05	24.0915	4	0.0155642	4	23.4597	5	12	0.0128535
leukocyte mediated cytotoxicity	2	3.44932e-05	14.0275	5	0.0194553	12	13.5128	6	25	0.0154242
antigen processing and presentation	3	7.94574e-05	8.69755	6	0.0233463	36	4.86572	7	81	0.0179949
cell killing	4	0.000215994	9.45161	5	0.0194553	17	10.237	6	33	0.0154242
lymphocyte mediated immunity	5	0.000243178	5.80974	7	0.0272374	23	4.94974	8	91	0.0205655
neuroblast division in subventricular zone	6	0.000370278	72.6869	2	0.0077821	435	28.1517	1	2	0.00257069
lateral ventricle development	7	0.000466084	20.4584	3	0.0116732	191	12.5119	2	9	0.00514139
chemokine production	8	0.00087554	47.0363	2	0.0077821	70	28.1517	2	4	0.00514139
antigen processing and presentation of peptide antigen	9	0.000907409	9.53613	4	0.0155642	356	3.75356	4	60	0.0102828
antigen processing and presentation of peptide antigen via MHC class I	10	0.00106146	15.3657	3	0.0116732	528	3.83886	3	44	0.00771208
interleukin-15 production	11	0.00113509	880.487	1	0.00389105	271	56.3033	1	1	0.00257069
chemokine (C-C motif) ligand 5 production	11	0.00113509	880.487	1	0.00389105	271	56.3033	1	1	0.00257069
regulation of immune effector process	13	0.00126099	3.02038	11	0.0428016	76	2.71639	11	228	0.0282776
leukocyte migration involved in inflammatory response	14	0.00126177	39.0697	2	0.0077821	105	18.7678	2	6	0.00514139
leukocyte mediated immunity	15	0.00154259	4.22801	7	0.0272374	58	3.81718	8	118	0.0205655
negative regulation of protein localization to nucleus	16	0.00192851	31.4741	2	0.0077821	49	37.5356	2	3	0.00514139
intra-S DNA damage checkpoint	17	0.00200851	30.8274	2	0.0077821	162	14.0758	2	8	0.00514139
positive regulation of metalloenzyme activity	18	0.00266903	26.653	2	0.0077821	79	22.5213	2	5	0.00514139
glutathione metabolic process	19	0.00301265	10.6241	3	0.0116732	379	4.69194	3	36	0.00771208
macromolecule methylation	20	0.00362483	3.258	8	0.0311284	115	3.04342	8	148	0.0205655
adherens junction organization	21	0.00408313	6.27712	4	0.0155642	206	6.25593	3	27	0.00771208
negative regulation of T cell homeostatic proliferation	22	0.00411049	242.781	1	0.00389105	271	56.3033	1	1	0.00257069
negative regulation of erythrocyte clearance	22	0.00411049	242.781	1	0.00389105	271	56.3033	1	1	0.00257069
chemokine receptor transport out of membrane raft	22	0.00411049	242.781	1	0.00389105	271	56.3033	1	1	0.00257069
negative regulation of transforming growth factor beta3 production	22	0.00411049	242.781	1	0.00389105	271	56.3033	1	1	0.00257069
negative regulation of erythrocyte aggregation	22	0.00411049	242.781	1	0.00389105	271	56.3033	1	1	0.00257069
B cell receptor transport into membrane raft	22	0.00411049	242.781	1	0.00389105	271	56.3033	1	1	0.00257069
positive regulation of T cell homeostatic proliferation	22	0.00411049	242.781	1	0.00389105	271	56.3033	1	1	0.00257069
positive regulation of intrinsic apoptotic signaling pathway in response to endoplasmic reticulum stress	29	0.00434964	229.406	1	0.00389105	271	56.3033	1	1	0.00257069
response to mineralocorticoid stimulus	30	0.0044132	6.13935	4	0.0155642	44	9.38389	4	24	0.0102828
negative regulation of mitochondrial DNA metabolic process	31	0.00447431	223	1	0.00389105	271	56.3033	1	1	0.00257069
negative regulation of energy homeostasis	31	0.00447431	223	1	0.00389105	271	56.3033	1	1	0.00257069
negative regulation of post-translational protein modification	31	0.00447431	223	1	0.00389105	271	56.3033	1	1	0.00257069
negative regulation of ATP biosynthetic process	31	0.00447431	223	1	0.00389105	271	56.3033	1	1	0.00257069
pyridoxine biosynthetic process	35	0.00449064	222.187	1	0.00389105	271	56.3033	1	1	0.00257069
positive regulation of lymphocyte mediated immunity	36	0.00489295	4.63627	5	0.0194553	330	3.23582	5	87	0.0128535
regulation of lymphocyte mediated immunity	37	0.00531455	3.82784	6	0.0233463	326	2.86288	6	118	0.0154242
regulation of calcium ion import	38	0.00617391	8.19565	3	0.0116732	533	5.92667	2	19	0.00514139
positive regulation of pseudopodium assembly	39	0.00618576	17.2751	2	0.0077821	162	14.0758	2	8	0.00514139
cellular detoxification of nitrogen compound	40	0.00624355	159.667	1	0.00389105	435	28.1517	1	2	0.00257069
positive regulation of inflammatory response	41	0.00625965	4.36685	5	0.0194553	88	4.93889	5	57	0.0128535
intrinsic apoptotic signaling pathway in response to DNA damage by p53 class mediator	42	0.00636921	8.10276	3	0.0116732	233	5.82448	3	29	0.00771208
leucine import	43	0.0063703	156.48	1	0.00389105	271	56.3033	1	1	0.00257069
regulation of pseudopodium assembly	44	0.00683327	16.4031	2	0.0077821	191	12.5119	2	9	0.00514139
positive regulation of immune response	45	0.00704568	2.39939	11	0.0428016	179	2.29384	11	270	0.0282776
actin rod assembly	46	0.00720853	138.226	1	0.00389105	435	28.1517	1	2	0.00257069
regulation of CD8-positive, alpha-beta T cell differentiation	47	0.00783332	127.161	1	0.00389105	435	28.1517	1	2	0.00257069
positive regulation of cell projection organization	48	0.00789511	2.25798	12	0.0466926	25	3.9373	10	143	0.0257069
positive regulation of T cell mediated immune response to tumor cell	49	0.00789823	126.112	1	0.00389105	435	28.1517	1	2	0.00257069
protein methylation	50	0.00804421	3.50242	6	0.0233463	122	3.71231	6	91	0.0154242
cell-cell junction organization	52	0.00855186	3.07553	7	0.0272374	118	3.79573	6	89	0.0154242
covalent chromatin modification	53	0.00857638	2.33307	11	0.0428016	142	2.40053	11	258	0.0282776
epithelial cell maturation involved in salivary gland development	54	0.00882745	112.784	1	0.00389105	271	56.3033	1	1	0.00257069
regulation of activated T cell proliferation	55	0.00927746	7.0532	3	0.0116732	206	6.25593	3	27	0.00771208
pyridoxal phosphate biosynthetic process	56	0.0102887	96.6951	1	0.00389105	435	28.1517	1	2	0.00257069
dopamine receptor signaling pathway	57	0.0105709	6.71839	3	0.0116732	154	7.34391	3	23	0.00771208
positive regulation of immune effector process	58	0.0106833	2.9437	7	0.0272374	216	2.81517	7	140	0.0179949
lipopolysaccharide transport	59	0.0107695	92.3555	1	0.00389105	271	56.3033	1	1	0.00257069
leukocyte chemotaxis involved in inflammatory response	59	0.0107695	92.3555	1	0.00389105	271	56.3033	1	1	0.00257069
interferon-gamma secretion	61	0.0110515	12.7518	2	0.0077821	79	22.5213	2	5	0.00514139
muscle cell migration	62	0.0113684	12.5631	2	0.0077821	242	10.237	2	11	0.00514139
protein transport into membrane raft	63	0.011509	86.3896	1	0.00389105	435	28.1517	1	2	0.00257069
negative regulation of peptidyl-lysine acetylation	64	0.0115658	12.4496	2	0.0077821	318	9.38389	2	12	0.00514139
ammon gyrus development	65	0.0116501	85.3369	1	0.00389105	271	56.3033	1	1	0.00257069
natural killer cell activation	66	0.01175	6.45748	3	0.0116732	199	6.49654	3	26	0.00771208
regulation of B cell differentiation	68	0.0119197	6.4228	3	0.0116732	140	7.67773	3	22	0.00771208
histone H2A monoubiquitination	69	0.0121081	12.152	2	0.0077821	127	16.0867	2	7	0.00514139
regulation of leukocyte mediated immunity	70	0.0121239	3.20015	6	0.0233463	520	2.39589	6	141	0.0154242
endothelial tube morphogenesis	72	0.012241	12.0821	2	0.0077821	105	18.7678	2	6	0.00514139
histone lysine methylation	73	0.0122903	4.54906	4	0.0155642	227	4.33103	4	52	0.0102828
positive regulation of respiratory burst involved in inflammatory response	74	0.0124428	79.8687	1	0.00389105	435	28.1517	1	2	0.00257069
negative regulation of histone H3-K27 acetylation	75	0.0125136	79.4137	1	0.00389105	271	56.3033	1	1	0.00257069
response to methylglyoxal	75	0.0125136	79.4137	1	0.00389105	271	56.3033	1	1	0.00257069
actin filament branching	77	0.0125693	79.0596	1	0.00389105	271	56.3033	1	1	0.00257069
positive regulation of renin secretion into blood stream	78	0.0129049	76.991	1	0.00389105	271	56.3033	1	1	0.00257069
chemokine (C-C motif) ligand 2 secretion	78	0.0129049	76.991	1	0.00389105	271	56.3033	1	1	0.00257069
interleukin-10 secretion	78	0.0129049	76.991	1	0.00389105	271	56.3033	1	1	0.00257069
regulation of B cell receptor signaling pathway	81	0.013367	11.5323	2	0.0077821	162	14.0758	2	8	0.00514139
positive regulation of toll-like receptor signaling pathway	82	0.0134223	11.5071	2	0.0077821	242	10.237	2	11	0.00514139
negative regulation of non-canonical Wnt receptor signaling pathway	84	0.0135909	11.4311	2	0.0077821	105	18.7678	2	6	0.00514139
smooth muscle cell-matrix adhesion	85	0.013876	71.5674	1	0.00389105	435	28.1517	1	2	0.00257069
cell junction organization	86	0.0140881	2.7848	7	0.0272374	171	3.41232	6	99	0.0154242
glomerular visceral epithelial cell differentiation	88	0.0143072	5.99519	3	0.0116732	74	10.5569	3	16	0.00771208
positive regulation of inflammatory response to antigenic stimulus	89	0.0146947	10.967	2	0.0077821	348	8.66205	2	13	0.00514139
glomerular epithelial cell differentiation	91	0.0150522	5.8808	3	0.0116732	83	9.93588	3	17	0.00771208
initiation of neural tube closure	93	0.0153054	64.8371	1	0.00389105	271	56.3033	1	1	0.00257069
negative regulation of reciprocal meiotic recombination	95	0.0154134	64.3792	1	0.00389105	271	56.3033	1	1	0.00257069
GTP catabolic process	97	0.0157341	2.51294	8	0.0311284	490	2.13472	8	211	0.0205655
histone H2A ubiquitination	98	0.0160702	10.4568	2	0.0077821	242	10.237	2	11	0.00514139
innate immune response	99	0.0160823	2.34646	9	0.0350195	317	2.16551	10	260	0.0257069
adaptive immune response	100	0.0161095	3.00141	6	0.0233463	266	2.91224	6	116	0.0154242
guanosine-containing compound catabolic process	102	0.0164465	2.49218	8	0.0311284	512	2.09501	8	215	0.0205655
apoptotic mitochondrial changes	104	0.0173339	4.09788	4	0.0155642	264	4.02167	4	56	0.0102828
exocrine pancreas development	105	0.0175485	9.97668	2	0.0077821	191	12.5119	2	9	0.00514139
regulation of toll-like receptor signaling pathway	106	0.0178086	5.51514	3	0.0116732	325	5.27844	3	32	0.00771208
hair follicle placode formation	107	0.0179945	9.84357	2	0.0077821	79	22.5213	2	5	0.00514139
T cell mediated cytotoxicity	108	0.0183705	9.73516	2	0.0077821	191	12.5119	2	9	0.00514139
trophectodermal cell differentiation	109	0.018867	5.39417	3	0.0116732	154	7.34391	3	23	0.00771208
layer formation in cerebral cortex	111	0.0192921	9.48292	2	0.0077821	218	11.2607	2	10	0.00514139
regulation of extracellular matrix disassembly	113	0.0193689	9.46272	2	0.0077821	105	18.7678	2	6	0.00514139

## Sheet: Prox to Eo+ plncRNAs_GO
# GREAT version 3.0.0	Species assembly: mm10	Association rule: Basal+extension: 5000 bp upstream, 1000 bp downstream, 1000000 bp max extension, curated regulatory domains included
# Term Name	Binom Rank	Binom Raw P-Value	Binom Fold Enrichment	Binom Observed Region Hits	Binom Region Set Coverage	Hyper Rank	Hyper Fold Enrichment	Hyper Observed Gene Hits	Hyper Total Genes	Hyper Gene Set Coverage
negative regulation of hematopoietic progenitor cell differentiation	1	4.19083e-05	21.5719	4	0.0100756	390	7.37441	4	20	0.00673401
cytotoxic T cell degranulation	4	0.000415049	68.6637	2	0.00503778	326	36.8721	2	2	0.003367
regulation of hematopoietic progenitor cell differentiation	6	0.000501185	7.86752	5	0.0125945	389	5.58667	5	33	0.00841751
stem cell development	7	0.000547937	2.16469	23	0.0579345	7	4.34901	23	195	0.0387205
positive regulation of transcription from RNA polymerase II promoter by glucose	8	0.00060905	18.6714	3	0.00755667	411	24.5814	2	3	0.003367
natural killer cell degranulation	9	0.000669089	53.9377	2	0.00503778	411	24.5814	2	3	0.003367
regulation of gene silencing	10	0.000684269	10.3136	4	0.0100756	592	4.75768	4	31	0.00673401
regulation of transcription by glucose	11	0.000714018	17.6678	3	0.00755667	610	12.2907	2	6	0.003367
ectoderm development	12	0.000725562	7.24162	5	0.0125945	161	12.2907	5	15	0.00841751
mesenchymal cell differentiation	13	0.00073796	2.38551	18	0.04534	3	6.08896	18	109	0.030303
natural killer cell activation involved in immune response	16	0.0010037	43.9155	2	0.00503778	610	12.2907	2	6	0.003367
regulation of morphogenesis of a branching structure	18	0.00108394	3.09291	11	0.0277078	75	6.70401	10	55	0.016835
cardiac right ventricle formation	20	0.00109679	15.2095	3	0.00755667	196	27.654	3	4	0.00505051
establishment of protein localization to Golgi	24	0.00122702	14.6227	3	0.00755667	375	12.2907	3	9	0.00505051
positive regulation of protein serine/threonine kinase activity	26	0.00130734	2.26542	18	0.04534	69	3.6488	19	192	0.0319865
carbon catabolite activation of transcription from RNA polymerase II promoter	30	0.00136453	14.0869	3	0.00755667	484	18.436	2	4	0.003367
negative regulation of photoreceptor cell differentiation	31	0.00137538	14.0478	3	0.00755667	196	27.654	3	4	0.00505051
osteoblast fate commitment	33	0.0013856	14.0112	3	0.00755667	254	22.1232	3	5	0.00505051
nuclear-transcribed mRNA catabolic process, nonsense-mediated decay	34	0.001386	6.2507	5	0.0125945	368	5.9471	5	31	0.00841751
peptide antigen stabilization	35	0.00153582	650.621	1	0.00251889	862	36.8721	1	1	0.0016835
antigen processing and presentation of exogenous peptide antigen via MHC class I, TAP-dependent	35	0.00153582	650.621	1	0.00251889	862	36.8721	1	1	0.0016835
carbon catabolite regulation of transcription	37	0.00153723	13.508	3	0.00755667	680	10.5349	2	7	0.003367
nuclear-transcribed mRNA catabolic process	38	0.00153849	4.24286	7	0.0176322	362	4.30174	7	60	0.0117845
stem cell maintenance	39	0.0015529	2.65656	13	0.0327456	109	4.56511	13	105	0.0218855
positive regulation of cell cycle process	40	0.00159768	2.53607	14	0.0352645	134	3.94053	14	131	0.023569
negative regulation of mRNA splicing, via spliceosome	43	0.00163975	13.2039	3	0.00755667	580	6.91351	3	16	0.00505051
negative regulation of natural killer cell mediated cytotoxicity	44	0.00167626	33.83	2	0.00503778	545	14.7488	2	5	0.003367
positive regulation of cell cycle	45	0.00167895	2.63276	13	0.0327456	130	4.27979	13	112	0.0218855
metanephros morphogenesis	46	0.00178142	4.13313	7	0.0176322	110	9.55942	7	27	0.0117845
positive regulation of kidney development	48	0.00185111	5.84684	5	0.0125945	90	18.436	5	10	0.00841751
morphogenesis of an epithelial fold	49	0.00196206	4.71478	6	0.0151133	244	9.21801	5	20	0.00841751
Mullerian duct regression	50	0.00206353	30.4242	2	0.00503778	411	24.5814	2	3	0.003367
mesenchymal cell development	51	0.00219827	2.35986	15	0.0377834	24	5.76126	15	96	0.0252525
regulation of branching involved in ureteric bud morphogenesis	52	0.00219924	4.60706	6	0.0151133	160	9.21801	6	24	0.010101
mesenchyme development	55	0.00241782	2.08766	19	0.0478589	9	5.11364	19	137	0.0319865
negative regulation of mRNA processing	57	0.0025006	11.3686	3	0.00755667	601	6.50683	3	17	0.00505051
mRNA catabolic process	59	0.00259048	3.86252	7	0.0176322	430	3.74064	7	69	0.0117845
regulation of forebrain neuron differentiation	62	0.00279056	10.9321	3	0.00755667	196	27.654	3	4	0.00505051
regulation of cyclin-dependent protein serine/threonine kinase activity	65	0.00287687	3.78913	7	0.0176322	421	3.8523	7	67	0.0117845
branch elongation of an epithelium	68	0.00298633	4.32778	6	0.0151133	190	10.8447	5	17	0.00841751
regulation of lateral mesodermal cell fate specification	70	0.0030114	25.0685	2	0.00503778	326	36.8721	2	2	0.003367
regulation of cellular carbohydrate metabolic process	71	0.00307992	2.86736	10	0.0251889	347	3.29215	10	112	0.016835
tube formation	73	0.00313459	2.20129	16	0.0403023	50	4.60901	16	128	0.026936
ureter morphogenesis	74	0.00327889	10.3187	3	0.00755667	196	27.654	3	4	0.00505051
epithelial to mesenchymal transition	76	0.00362746	3.26798	8	0.0201511	147	6.55503	8	45	0.013468
regulation of carbohydrate metabolic process	78	0.00369954	2.7927	10	0.0251889	367	3.17862	10	116	0.016835
mitotic sister chromatid segregation	81	0.0038635	4.10299	6	0.0151133	360	5.02801	6	44	0.010101
regulation of cyclic-nucleotide phosphodiesterase activity	83	0.00403809	21.5559	2	0.00503778	484	18.436	2	4	0.003367
positive regulation of vascular endothelial growth factor receptor signaling pathway	85	0.00434191	4.78141	5	0.0125945	161	12.2907	5	15	0.00841751
cell-cell signaling involved in cell fate commitment	86	0.00449166	3.48843	7	0.0176322	152	7.59131	7	34	0.0117845
formation of primary germ layer	87	0.00451633	2.71272	10	0.0251889	182	4.66735	10	79	0.016835
positive regulation of branching involved in ureteric bud morphogenesis	88	0.00464726	4.70382	5	0.0125945	262	8.77906	5	21	0.00841751
sister chromatid segregation	90	0.00472559	3.93343	6	0.0151133	383	4.70707	6	47	0.010101
DNA packaging	91	0.00472965	2.6944	10	0.0251889	505	2.3917	12	185	0.020202
tube closure	92	0.00473508	2.69394	10	0.0251889	171	4.78858	10	77	0.016835
actin filament-based movement	94	0.00484194	4.65746	5	0.0125945	352	6.35725	5	29	0.00841751
negative regulation of cyclic-nucleotide phosphodiesterase activity	97	0.00496259	201.009	1	0.00251889	862	36.8721	1	1	0.0016835
embryonic pattern specification	98	0.0050075	2.85484	9	0.02267	139	6.03361	9	55	0.0151515
lipopolysaccharide biosynthetic process	100	0.00510089	19.1042	2	0.00503778	680	10.5349	2	7	0.003367
morphogenesis of embryonic epithelium	101	0.00514492	2.08802	16	0.0403023	66	4.24427	16	139	0.026936
embryonic digit morphogenesis	102	0.00527253	2.83154	9	0.02267	235	5.17502	8	57	0.013468
embryonic epithelial tube formation	103	0.00540479	2.20723	14	0.0352645	83	4.48877	14	115	0.023569
protein methylation	105	0.00571915	3.02308	8	0.0201511	455	3.2415	8	91	0.013468
epithelial tube formation	108	0.00613594	2.17405	14	0.0352645	87	4.45008	14	116	0.023569
SMAD protein import into nucleus	109	0.00625749	8.16462	3	0.00755667	400	11.0616	3	10	0.00505051
positive regulation of cyclin-dependent protein kinase activity	110	0.00645334	5.51114	4	0.0100756	423	7.02325	4	21	0.00673401
regulation of reproductive process	111	0.00649197	2.57048	10	0.0251889	206	4.88012	9	68	0.0151515
protein localization to Golgi apparatus	112	0.00652815	8.03893	3	0.00755667	580	6.91351	3	16	0.00505051
positive regulation of circadian rhythm	115	0.00683532	16.4105	2	0.00503778	545	14.7488	2	5	0.003367
axis elongation	116	0.00704385	3.61279	6	0.0151133	323	6.82816	5	27	0.00841751
negative regulation of pro-B cell differentiation	118	0.00729351	15.8648	2	0.00503778	411	24.5814	2	3	0.003367
nucleosome assembly	119	0.00734852	2.89335	8	0.0201511	463	2.75165	10	134	0.016835
late endosome to vacuole transport	120	0.00746629	133.436	1	0.00251889	862	36.8721	1	1	0.0016835
gland morphogenesis	123	0.00791132	2.10812	14	0.0352645	114	4.47978	13	107	0.0218855
neural plate regionalization	124	0.00792905	15.1877	2	0.00503778	545	14.7488	2	5	0.003367
metanephric nephron morphogenesis	125	0.00831997	4.07891	5	0.0125945	262	8.77906	5	21	0.00841751
regulation of cellular response to growth factor stimulus	126	0.0083348	2.09467	14	0.0352645	134	3.94053	14	131	0.023569
regulation of glomerulus development	128	0.00856888	7.27214	3	0.00755667	400	11.0616	3	10	0.00505051
positive regulation of carbohydrate metabolic process	129	0.00862902	3.4572	6	0.0151133	437	4.25447	6	52	0.010101
RNA catabolic process	131	0.00888829	3.06032	7	0.0176322	644	2.83631	7	91	0.0117845
regulation of DNA replication	134	0.00904564	2.78842	8	0.0201511	450	3.27752	8	90	0.013468
negative regulation of calcium ion-dependent exocytosis	137	0.00947721	13.8333	2	0.00503778	610	12.2907	2	6	0.003367
regulation of cell proliferation involved in heart morphogenesis	138	0.00958981	3.93675	5	0.0125945	176	11.5225	5	16	0.00841751
intra-Golgi vesicle-mediated transport	139	0.00960771	6.9696	3	0.00755667	601	6.50683	3	17	0.00505051
metanephric nephron tubule morphogenesis	142	0.00970969	6.94225	3	0.00755667	354	13.827	3	8	0.00505051
endoderm development	144	0.0105237	2.71342	8	0.0201511	228	5.26744	8	56	0.013468
neural tube closure	145	0.0105595	2.52829	9	0.02267	264	4.36643	9	76	0.0151515
positive regulation of JUN kinase activity	148	0.0106629	2.95228	7	0.0176322	306	5.06087	7	51	0.0117845
regulation of pro-B cell differentiation	151	0.0108072	12.9103	2	0.00503778	545	14.7488	2	5	0.003367
cardiac septum development	152	0.010933	2.26048	11	0.0277078	68	6.23989	11	65	0.0185185
regulation of megakaryocyte differentiation	153	0.0110417	6.61685	3	0.00755667	989	4.42465	3	25	0.00505051
protein autophosphorylation	155	0.01132	2.24892	11	0.0277078	374	2.91793	11	139	0.0185185
mesoderm formation	156	0.0116696	2.89963	7	0.0176322	346	4.45008	7	58	0.0117845
somite rostral/caudal axis specification	157	0.0118965	6.4343	3	0.00755667	400	11.0616	3	10	0.00505051
positive regulation of organelle organization	158	0.0119871	2.00168	14	0.0352645	457	2.3045	14	224	0.023569
chromatin assembly	160	0.012097	2.64541	8	0.0201511	570	2.47463	10	149	0.016835
cellular response to external stimulus	161	0.0121787	2.22472	11	0.0277078	665	2.27605	10	162	0.016835
protein targeting to Golgi	162	0.0121862	12.1177	2	0.00503778	744	9.21801	2	8	0.003367
primary neural tube formation	164	0.0125077	2.45714	9	0.02267	295	4.09689	9	81	0.0151515
kidney morphogenesis	165	0.0127804	2.44814	9	0.02267	116	6.63697	9	50	0.0151515

## Sheet: Prox to ESC TE lncRNAs_GO
# GREAT version 3.0.0	Species assembly: mm10	Association rule: Basal+extension: 5000 bp upstream, 1000 bp downstream, 1000000 bp max extension, curated regulatory domains included
# Term Name	Binom Rank	Binom Raw P-Value	Binom Fold Enrichment	Binom Observed Region Hits	Binom Region Set Coverage	Hyper Rank	Hyper Fold Enrichment	Hyper Observed Gene Hits	Hyper Total Genes	Hyper Gene Set Coverage
in utero embryonic development	1	1.52798e-05	2.12101	38	0.083151	16	2.61797	34	387	0.0462585
blastocyst formation	3	4.47531e-05	6.44472	8	0.0175055	156	5.41793	6	33	0.00816326
trophectodermal cell differentiation	7	7.51627e-05	7.07812	7	0.0153173	160	6.47797	5	23	0.00680272
embryonic placenta development	25	0.000303541	3.02423	14	0.0306346	59	3.87382	13	100	0.0176871
progesterone receptor signaling pathway	27	0.000372227	12.1531	4	0.00875273	311	14.8993	2	4	0.00272109
positive regulation of autophagy	29	0.000399234	6.44883	6	0.0131291	347	4.96644	4	24	0.00544218
positive regulation of cyclic nucleotide biosynthetic process	30	0.000463165	3.71644	10	0.0218818	280	3.36436	7	62	0.00952381
vascular smooth muscle cell development	34	0.000623962	10.5786	4	0.00875273	81	14.8993	4	8	0.00544218
blastocyst development	35	0.000644019	3.88646	9	0.0196937	447	2.78121	7	75	0.00952381
positive regulation of catenin import into nucleus	36	0.000737289	7.21949	5	0.0109409	101	13.2438	4	9	0.00544218
negative regulation of nuclear-transcribed mRNA catabolic process, nonsense-mediated decay	37	0.000785552	49.7354	2	0.00437637	666	29.7986	1	1	0.00136054
negative regulation of auditory receptor cell differentiation	38	0.000817444	16.86	3	0.00656455	171	29.7986	2	2	0.00272109
negative regulation of inner ear receptor cell differentiation	40	0.000884446	16.403	3	0.00656455	248	19.8658	2	3	0.00272109
somatic stem cell maintenance	41	0.000889289	3.40883	10	0.0218818	52	5.95973	9	45	0.0122449
leukocyte mediated immunity	42	0.000913224	3.39668	10	0.0218818	310	2.52531	10	118	0.0136054
positive regulation of cyclic nucleotide metabolic process	46	0.00116378	3.28714	10	0.0218818	335	3.11329	7	67	0.00952381
regulation of histone modification	47	0.00123708	3.25991	10	0.0218818	572	2.51314	7	83	0.00952381
photoperiodism	49	0.00127684	14.424	3	0.00656455	198	11.1745	3	8	0.00408163
positive regulation of nuclear-transcribed mRNA catabolic process, deadenylation-dependent decay	51	0.00136983	8.53848	4	0.00875273	290	8.1269	3	11	0.00408163
response to starvation	53	0.00139913	3.47218	9	0.0196937	783	2.21905	7	94	0.00952381
ventral spinal cord interneuron differentiation	54	0.00149681	4.98144	6	0.0131291	88	9.93288	5	15	0.00680272
regulation of nuclear-transcribed mRNA catabolic process, deadenylation-dependent decay	55	0.00149854	8.32981	4	0.00875273	323	7.44966	3	12	0.00408163
placenta development	56	0.00152738	2.45566	15	0.0328228	144	2.76279	14	151	0.0190476
histone-serine phosphorylation	57	0.00153515	13.5185	3	0.00656455	481	9.93288	2	6	0.00272109
positive regulation of cellular catabolic process	58	0.00154514	2.7957	12	0.0262582	377	2.53007	9	106	0.0122449
regulation of spindle checkpoint	60	0.00165241	8.10792	4	0.00875273	154	9.16881	4	13	0.00544218
positive regulation of purine nucleotide biosynthetic process	61	0.00166127	3.13051	10	0.0218818	296	3.25923	7	64	0.00952381
endocytosis	62	0.0017159	2.06333	21	0.0459519	277	1.99396	18	269	0.0244898
regulation of chromatin organization	64	0.00179462	3.09717	10	0.0218818	663	2.2922	7	91	0.00952381
regulation of mitotic cell cycle spindle assembly checkpoint	66	0.00188613	12.57	3	0.00656455	198	11.1745	3	8	0.00408163
stem cell maintenance	67	0.00194108	2.4853	14	0.0306346	116	3.40556	12	105	0.0163265
auditory receptor cell fate commitment	68	0.00198616	7.70457	4	0.00875273	173	12.7708	3	7	0.00408163
regulation of stem cell maintenance	70	0.00228881	7.40591	4	0.00875273	165	8.5139	4	14	0.00544218
histone phosphorylation	71	0.00235631	7.34599	4	0.00875273	516	5.25858	3	17	0.00408163
unsaturated fatty acid metabolic process	72	0.00245457	4.50798	6	0.0131291	741	2.75913	5	54	0.00680272
apolipoprotein A-I-mediated signaling pathway	74	0.00252887	27.4218	2	0.00437637	666	29.7986	1	1	0.00136054
positive regulation of mRNA catabolic process	75	0.0025455	7.18884	4	0.00875273	440	5.95973	3	15	0.00408163
response to laminar fluid shear stress	81	0.00269521	7.07447	4	0.00875273	229	9.93288	3	9	0.00408163
negative regulation of double-strand break repair	83	0.00278312	10.9457	3	0.00656455	557	8.5139	2	7	0.00272109
negative regulation of hepatocyte growth factor biosynthetic process	84	0.00279993	26.0271	2	0.00437637	666	29.7986	1	1	0.00136054
positive regulation of follicle-stimulating hormone secretion	84	0.00279993	26.0271	2	0.00437637	666	29.7986	1	1	0.00136054
positive regulation of cAMP biosynthetic process	86	0.00280161	3.41522	8	0.0175055	772	2.70897	5	55	0.00680272
positive regulation of purine nucleotide metabolic process	87	0.0028588	2.90074	10	0.0218818	320	3.16046	7	66	0.00952381
keratinocyte development	88	0.00288849	10.8012	3	0.00656455	481	9.93288	2	6	0.00272109
positive regulation of lipopolysaccharide-mediated signaling pathway	95	0.003138	6.7778	4	0.00875273	152	14.8993	3	6	0.00408163
positive regulation of leukocyte differentiation	99	0.00327093	2.43642	13	0.0284464	176	2.95302	11	111	0.014966
positive regulation of nucleotide metabolic process	104	0.0034785	2.82025	10	0.0218818	354	3.02305	7	69	0.00952381
sebaceous gland development	105	0.00353512	10.0464	3	0.00656455	557	8.5139	2	7	0.00272109
lipopolysaccharide-mediated signaling pathway	108	0.00366782	4.98097	5	0.0109409	396	4.58441	4	26	0.00544218
regulation of chromosome organization	109	0.00372849	2.50481	12	0.0262582	515	2.27278	9	118	0.0122449
odontogenesis of dentin-containing tooth	114	0.00408989	2.60052	11	0.02407	134	3.94394	9	68	0.0122449
preganglionic parasympathetic nervous system development	116	0.00417404	6.25048	4	0.00875273	356	6.87661	3	13	0.00408163
regulation of autophagy	126	0.00498694	3.42262	7	0.0153173	831	2.56885	5	58	0.00680272
prostaglandin metabolic process	127	0.00507877	5.90875	4	0.00875273	657	4.25695	3	21	0.00408163
forebrain neuron fate commitment	128	0.00525481	8.70439	3	0.00656455	808	5.95973	2	10	0.00272109
cellular zinc ion homeostasis	131	0.00540916	8.61312	3	0.00656455	391	6.38542	3	14	0.00408163
neuron fate commitment	134	0.00570529	2.37001	12	0.0262582	134	3.94394	9	68	0.0122449
negative regulation of epidermal cell differentiation	136	0.00584249	5.67461	4	0.00875273	263	8.93959	3	10	0.00408163
leukocyte degranulation	138	0.00609607	5.60517	4	0.00875273	627	4.4698	3	20	0.00408163
zinc ion homeostasis	140	0.00613284	8.2272	3	0.00656455	440	5.95973	3	15	0.00408163
cellular response to interferon-alpha	144	0.00637599	17.018	2	0.00437637	750	6.62192	2	9	0.00272109
smoothened signaling pathway involved in ventral spinal cord interneuron specification	150	0.00748314	7.64749	3	0.00656455	248	19.8658	2	3	0.00272109
smoothened signaling pathway involved in spinal cord motor neuron cell fate specification	150	0.00748314	7.64749	3	0.00656455	248	19.8658	2	3	0.00272109
positive regulation of angiogenesis	155	0.00793029	2.49585	10	0.0218818	212	3.15515	9	85	0.0122449
smoothened signaling pathway involved in ventral spinal cord patterning	157	0.0081079	7.42446	3	0.00656455	311	14.8993	2	4	0.00272109
cellular response to chromate	164	0.00842982	118.127	1	0.00218818	666	29.7986	1	1	0.00136054
regulation of cell cycle checkpoint	168	0.00879241	5.03559	4	0.00875273	268	5.95973	4	20	0.00544218
eosinophil degranulation	180	0.0102174	97.3729	1	0.00218818	666	29.7986	1	1	0.00136054
regulation of Notch signaling pathway	184	0.010617	2.95661	7	0.0153173	256	4.06345	6	44	0.00816326
positive regulation of positive chemotaxis	185	0.0106669	3.83442	5	0.0109409	113	8.76431	5	17	0.00680272
peptidyl-serine phosphorylation	186	0.0107093	2.70667	8	0.0175055	433	2.81879	7	74	0.00952381
nerve development	190	0.0109838	2.2609	11	0.02407	195	3.55805	8	67	0.0108843
regulation of cyclic nucleotide biosynthetic process	205	0.0118778	2.34419	10	0.0218818	632	2.37035	7	88	0.00952381
regulation of positive chemotaxis	207	0.0120985	3.7139	5	0.0109409	118	8.2774	5	18	0.00680272
cellular response to molecule of bacterial origin	208	0.0126246	2.32168	10	0.0218818	548	2.36029	8	101	0.0108843
regulation of catenin import into nucleus	209	0.0126939	3.66867	5	0.0109409	282	5.67593	4	21	0.00544218
parasympathetic nervous system development	211	0.0127072	4.5118	4	0.00875273	476	5.58725	3	16	0.00408163
negative regulation of SMAD protein complex assembly	212	0.0127543	11.8308	2	0.00437637	248	19.8658	2	3	0.00272109
regulation of cell-matrix adhesion	213	0.0127585	2.45064	9	0.0196937	69	5.15746	9	52	0.0122449
cAMP biosynthetic process	214	0.0127628	4.50588	4	0.00875273	476	5.58725	3	16	0.00408163
regulation of auditory receptor cell differentiation	215	0.0127816	6.2644	3	0.00656455	311	14.8993	2	4	0.00272109
spinal cord dorsal/ventral patterning	216	0.0128413	3.65786	5	0.0109409	282	5.67593	4	21	0.00544218
negative regulation of vasodilation	219	0.0128808	11.7691	2	0.00437637	401	11.9195	2	5	0.00272109
regulation of inner ear receptor cell differentiation	223	0.0131352	6.20022	3	0.00656455	401	11.9195	2	5	0.00272109
positive regulation of cardiac muscle cell apoptotic process	225	0.0133088	11.5671	2	0.00437637	401	11.9195	2	5	0.00272109
spongiotrophoblast differentiation	229	0.0135928	11.4384	2	0.00437637	311	14.8993	2	4	0.00272109
positive regulation of ERK1 and ERK2 cascade	230	0.0136635	2.18867	11	0.02407	150	3.42513	10	87	0.0136054
entrainment of circadian clock by photoperiod	231	0.0136892	11.3956	2	0.00437637	557	8.5139	2	7	0.00272109
negative regulation of type I hypersensitivity	233	0.0139418	71.2267	1	0.00218818	666	29.7986	1	1	0.00136054
negative regulation of immunoglobulin production	233	0.0139418	71.2267	1	0.00218818	666	29.7986	1	1	0.00136054
positive regulation of spindle checkpoint	235	0.0139959	11.2624	2	0.00437637	401	11.9195	2	5	0.00272109
muscle cell fate specification	237	0.0140907	70.4687	1	0.00218818	666	29.7986	1	1	0.00136054
positive regulation of heart rate	238	0.0141088	3.5706	5	0.0109409	99	9.31208	5	16	0.00680272
modification of morphology or physiology of other organism involved in symbiotic interaction	240	0.0143009	3.0918	6	0.0131291	576	2.75064	6	65	0.00816326
regulation of focal adhesion assembly	241	0.0143783	3.55325	5	0.0109409	160	6.47797	5	23	0.00680272
modification of morphology or physiology of other organism	242	0.0144345	3.0853	6	0.0131291	586	2.70897	6	66	0.00816326
oculomotor nerve development	249	0.0147218	10.9638	2	0.00437637	311	14.8993	2	4	0.00272109
ventral spinal cord interneuron specification	251	0.0148555	4.30337	4	0.00875273	323	7.44966	3	12	0.00408163
cranial nerve development	255	0.0154041	2.53132	8	0.0175055	216	4.36078	6	41	0.00816326
positive regulation of lymphocyte differentiation	258	0.0156428	2.52404	8	0.0175055	610	2.62929	6	68	0.00816326

## Sheet: Prox to Eo- TE lncRNAs_GO
# GREAT version 3.0.0	Species assembly: mm10	Association rule: Basal+extension: 5000 bp upstream, 1000 bp downstream, 1000000 bp max extension, curated regulatory domains included
# Term Name	Binom Rank	Binom Raw P-Value	Binom Fold Enrichment	Binom Observed Region Hits	Binom Region Set Coverage	Hyper Rank	Hyper Fold Enrichment	Hyper Observed Gene Hits	Hyper Total Genes	Hyper Gene Set Coverage
negative regulation of oocyte maturation	1	0.000419897	68.1711	2	0.0105263	183	32.4956	1	2	0.00296736
regulation of oocyte maturation	3	0.000480798	63.6639	2	0.0105263	280	21.6637	1	3	0.00296736
regulation of cellular catabolic process	4	0.000741061	2.12559	22	0.11579	1	2.53212	21	539	0.0623145
neurotransmitter biosynthetic process	5	0.00079972	16.9414	3	0.0157895	37	16.2478	2	8	0.00593472
organic hydroxy compound catabolic process	6	0.00143832	6.17026	5	0.0263158	50	4.99932	4	52	0.0118694
methylation-dependent chromatin silencing	7	0.00147727	36.0335	2	0.0105263	8	25.9964	2	5	0.00593472
alcohol catabolic process	10	0.00267052	7.06602	4	0.0210526	164	4.64222	3	42	0.00890208
negative regulation of erythrocyte aggregation	11	0.00304052	328.394	1	0.00526316	86	64.9911	1	1	0.00296736
negative regulation of transforming growth factor beta3 production	11	0.00304052	328.394	1	0.00526316	86	64.9911	1	1	0.00296736
negative regulation of erythrocyte clearance	11	0.00304052	328.394	1	0.00526316	86	64.9911	1	1	0.00296736
chemokine receptor transport out of membrane raft	11	0.00304052	328.394	1	0.00526316	86	64.9911	1	1	0.00296736
B cell receptor transport into membrane raft	11	0.00304052	328.394	1	0.00526316	86	64.9911	1	1	0.00296736
positive regulation of T cell homeostatic proliferation	11	0.00304052	328.394	1	0.00526316	86	64.9911	1	1	0.00296736
negative regulation of T cell homeostatic proliferation	11	0.00304052	328.394	1	0.00526316	86	64.9911	1	1	0.00296736
protein localization to mitochondrion	18	0.00321059	6.70905	4	0.0210526	11	6.84117	4	38	0.0118694
high-density lipoprotein particle remodeling	19	0.00395937	21.7486	2	0.0105263	55	12.9982	2	10	0.00593472
acetylcholine biosynthetic process	21	0.00408111	21.4116	2	0.0105263	86	64.9911	1	1	0.00296736
acetylcholine metabolic process	22	0.00424436	20.9827	2	0.0105263	183	32.4956	1	2	0.00296736
organic hydroxy compound transport	23	0.00437981	4.75189	5	0.0263158	140	3.7676	4	69	0.0118694
positive regulation of neurotransmitter secretion	24	0.00446494	20.4409	2	0.0105263	26	18.5689	2	7	0.00593472
neuromuscular synaptic transmission	25	0.00457222	9.13186	3	0.0157895	236	6.84117	2	19	0.00593472
drug transport	26	0.00477803	8.9873	3	0.0157895	40	7.79893	3	25	0.00890208
reverse cholesterol transport	28	0.0053313	18.649	2	0.0105263	66	11.8166	2	11	0.00593472
neurotransmitter metabolic process	29	0.00550416	8.53682	3	0.0157895	248	6.49911	2	20	0.00593472
positive regulation of T cell mediated immune response to tumor cell	30	0.00584519	170.583	1	0.00526316	183	32.4956	1	2	0.00296736
negative regulation of intrinsic apoptotic signaling pathway	31	0.00656327	5.46689	4	0.0210526	50	4.99932	4	52	0.0118694
negative regulation of cell migration	32	0.00680693	2.91507	8	0.0421053	21	3.52665	7	129	0.0207715
positive regulation of neurotransmitter transport	33	0.00686256	16.3567	2	0.0105263	44	14.4425	2	9	0.00593472
positive regulation of Rho GTPase activity	34	0.00748015	4.17164	5	0.0263158	22	4.77876	5	68	0.0148368
drug transmembrane transport	35	0.0075051	15.6111	2	0.0105263	55	12.9982	2	10	0.00593472
choline transport	36	0.00835855	14.7569	2	0.0105263	280	21.6637	1	3	0.00296736
negative regulation of cell motility	37	0.00840137	2.80899	8	0.0421053	25	3.42058	7	133	0.0207715
protein transport into membrane raft	38	0.00852141	116.853	1	0.00526316	183	32.4956	1	2	0.00296736
bile acid and bile salt transport	39	0.00911353	14.1035	2	0.0105263	55	12.9982	2	10	0.00593472
negative regulation of cell aging	40	0.00931245	13.9447	2	0.0105263	44	14.4425	2	9	0.00593472
negative regulation of brown fat cell proliferation	41	0.009419	105.67	1	0.00526316	86	64.9911	1	1	0.00296736
positive regulation of cellular catabolic process	42	0.00960042	3.3622	6	0.031579	34	3.67874	6	106	0.0178042
positive regulation of Ras GTPase activity	43	0.00969917	2.73793	8	0.0421053	6	3.56116	8	146	0.0237389
endocannabinoid signaling pathway	44	0.00987915	100.725	1	0.00526316	86	64.9911	1	1	0.00296736
negative regulation of cellular component movement	46	0.0100453	2.72074	8	0.0421053	32	3.34513	7	136	0.0207715
positive regulation of nuclear-transcribed mRNA poly(A) tail shortening	47	0.0108776	12.8513	2	0.0105263	66	11.8166	2	11	0.00593472
leukotriene B4 catabolic process	48	0.011126	89.3816	1	0.00526316	183	32.4956	1	2	0.00296736
positive regulation of cell cycle arrest	49	0.0111451	6.5797	3	0.0157895	30	8.4771	3	23	0.00890208
regulation of histone H3-K9 methylation	50	0.0112351	12.6342	2	0.0105263	37	16.2478	2	8	0.00593472
long-chain fatty acid metabolic process	51	0.0112864	6.54874	3	0.0157895	176	4.53426	3	43	0.00890208
positive regulation of establishment of protein localization to plasma membrane	54	0.0142796	11.1289	2	0.0105263	222	7.22123	2	18	0.00593472
methyl-branched fatty acid metabolic process	55	0.0143513	69.1816	1	0.00526316	183	32.4956	1	2	0.00296736
regulation of plasma lipoprotein particle levels	56	0.0146543	5.93478	3	0.0157895	118	5.41592	3	36	0.00890208
positive regulation of mRNA 3'-end processing	57	0.0149224	10.8715	2	0.0105263	157	8.12389	2	16	0.00593472
low-density lipoprotein particle clearance	58	0.0149356	10.8664	2	0.0105263	44	14.4425	2	9	0.00593472
DNA damage response, signal transduction by p53 class mediator resulting in cell cycle arrest	59	0.0154521	10.6716	2	0.0105263	44	14.4425	2	9	0.00593472
heme catabolic process	60	0.0155842	63.669	1	0.00526316	280	21.6637	1	3	0.00296736
glutamine biosynthetic process	61	0.0157519	62.9858	1	0.00526316	183	32.4956	1	2	0.00296736
pro-B cell differentiation	62	0.0158178	10.5395	2	0.0105263	8	25.9964	2	5	0.00593472
signal transduction involved in DNA damage checkpoint	63	0.015897	10.5114	2	0.0105263	55	12.9982	2	10	0.00593472
microtubule sliding	64	0.0159128	62.3438	1	0.00526316	86	64.9911	1	1	0.00296736
protein polyglycylation	65	0.0162375	61.0872	1	0.00526316	280	21.6637	1	3	0.00296736
regulation of mRNA 3'-end processing	66	0.0162923	10.3747	2	0.0105263	171	7.64601	2	17	0.00593472
negative regulation of nuclear-transcribed mRNA catabolic process, nonsense-mediated decay	67	0.0165804	59.8133	1	0.00526316	86	64.9911	1	1	0.00296736
positive regulation of nuclear-transcribed mRNA catabolic process, deadenylation-dependent decay	68	0.0166091	10.2686	2	0.0105263	66	11.8166	2	11	0.00593472
plasma lipoprotein particle remodeling	69	0.0168058	10.2043	2	0.0105263	134	8.66548	2	15	0.00593472
regulation of nuclear-transcribed mRNA catabolic process, deadenylation-dependent decay	72	0.0173964	10.0177	2	0.0105263	78	10.8318	2	12	0.00593472
centromeric heterochromatin assembly	73	0.0176606	56.1242	1	0.00526316	183	32.4956	1	2	0.00296736
protein targeting to mitochondrion	76	0.0182054	5.46321	3	0.0157895	83	5.73451	3	34	0.00890208
cholesterol transport	77	0.0185481	5.42421	3	0.0157895	141	4.99932	3	39	0.00890208
negative regulation of fat cell proliferation	78	0.0187447	52.8495	1	0.00526316	183	32.4956	1	2	0.00296736
positive regulation of Rac GTPase activity	79	0.019584	5.31195	3	0.0157895	65	6.28946	3	31	0.00890208
cellular response to laminar fluid shear stress	80	0.0196916	50.284	1	0.00526316	183	32.4956	1	2	0.00296736
dendritic spine development	81	0.0197119	9.36883	2	0.0105263	44	14.4425	2	9	0.00593472
regulation of establishment of protein localization to plasma membrane	82	0.0199351	5.27567	3	0.0157895	62	6.49911	3	30	0.00890208
positive regulation of mRNA polyadenylation	84	0.0202733	48.8269	1	0.00526316	86	64.9911	1	1	0.00296736
3'-UTR-mediated mRNA destabilization	84	0.0202733	48.8269	1	0.00526316	86	64.9911	1	1	0.00296736
regulation of cell cycle arrest	87	0.0210523	5.16565	3	0.0157895	83	5.73451	3	34	0.00890208
establishment of protein localization to mitochondrion	88	0.0214307	5.13013	3	0.0157895	118	5.41592	3	36	0.00890208
regulation of T cell homeostatic proliferation	89	0.0214456	46.1305	1	0.00526316	280	21.6637	1	3	0.00296736
cholesterol efflux	90	0.0215139	8.93804	2	0.0105263	248	6.49911	2	20	0.00593472
signal transduction in response to DNA damage	91	0.0216006	5.11445	3	0.0157895	141	4.99932	3	39	0.00890208
lipid homeostasis	92	0.0219464	3.80397	4	0.0210526	178	3.46619	4	75	0.0118694
positive regulation of GTPase activity	93	0.0219973	2.01941	11	0.0578947	15	2.64778	11	270	0.032641
mitotic centrosome separation	94	0.0221328	44.6826	1	0.00526316	280	21.6637	1	3	0.00296736
positive regulation of mRNA catabolic process	95	0.0228819	8.64553	2	0.0105263	134	8.66548	2	15	0.00593472
positive regulation of catabolic process	96	0.0228999	2.51259	7	0.0368421	43	3.11601	7	146	0.0207715
negative regulation of locomotion	97	0.0237612	2.31727	8	0.0421053	53	3.05327	7	149	0.0207715
membrane depolarization involved in regulation of SA node cell action potential	98	0.0238014	41.5149	1	0.00526316	183	32.4956	1	2	0.00296736
inositol phosphate metabolic process	100	0.0241411	8.39851	2	0.0105263	157	8.12389	2	16	0.00593472
toll-like receptor 7 signaling pathway	103	0.0244372	40.4218	1	0.00526316	280	21.6637	1	3	0.00296736
positive regulation of histone methylation	104	0.0244662	8.33784	2	0.0105263	248	6.49911	2	20	0.00593472
regulation of phosphatidylcholine catabolic process	106	0.0250959	39.3476	1	0.00526316	280	21.6637	1	3	0.00296736
regulation of ceramide biosynthetic process	107	0.0252567	39.0939	1	0.00526316	280	21.6637	1	3	0.00296736
Wnt receptor catabolic process	108	0.0257501	38.3353	1	0.00526316	183	32.4956	1	2	0.00296736
regulation of intrinsic apoptotic signaling pathway	109	0.0257605	3.61729	4	0.0210526	326	2.95414	4	88	0.0118694
negative regulation of prostaglandin secretion	110	0.025886	38.1314	1	0.00526316	86	64.9911	1	1	0.00296736
receptor-mediated endocytosis of low-density lipoprotein particle involved in cholesterol transport	111	0.0267103	36.9391	1	0.00526316	183	32.4956	1	2	0.00296736
embryonic viscerocranium morphogenesis	112	0.0267861	7.9375	2	0.0105263	55	12.9982	2	10	0.00593472
glomerular parietal epithelial cell differentiation	113	0.027012	36.5209	1	0.00526316	280	21.6637	1	3	0.00296736
positive regulation of dendrite development	114	0.0274963	7.82517	2	0.0105263	37	16.2478	2	8	0.00593472
chromatin silencing	115	0.0278113	7.77673	2	0.0105263	236	6.84117	2	19	0.00593472
negative regulation of toll-like receptor signaling pathway	116	0.0281275	7.72892	2	0.0105263	222	7.22123	2	18	0.00593472
positive regulation of neuron migration	117	0.0293745	7.54795	2	0.0105263	19	21.6637	2	6	0.00593472
positive regulation of activated T cell proliferation	118	0.0294653	7.53523	2	0.0105263	236	6.84117	2	19	0.00593472

## Sheet: Prox to Eo+ TE lncRNAs_GO
# GREAT version 3.0.0	Species assembly: mm10	Association rule: Basal+extension: 5000 bp upstream, 1000 bp downstream, 1000000 bp max extension, curated regulatory domains included
# Term Name	Binom Rank	Binom Raw P-Value	Binom Fold Enrichment	Binom Observed Region Hits	Binom Region Set Coverage	Hyper Rank	Hyper Fold Enrichment	Hyper Observed Gene Hits	Hyper Total Genes	Hyper Gene Set Coverage
formation of primary germ layer	1	0.000985084	6.64783	5	0.0617284	4	9.83122	5	79	0.035461
negative regulation of phagocytosis	2	0.00102453	43.2552	2	0.0246914	39	38.8333	2	8	0.0141844
negative regulation of histone H3-K4 methylation	3	0.0010423	42.8791	2	0.0246914	7	77.6667	2	4	0.0141844
amyloid precursor protein metabolic process	4	0.00112384	41.2701	2	0.0246914	51	31.0667	2	10	0.0141844
negative regulation of double-strand break repair	5	0.00112921	41.1702	2	0.0246914	27	44.3809	2	7	0.0141844
response to mineralocorticoid stimulus	6	0.00119926	14.6094	3	0.037037	14	19.4167	3	24	0.0212766
gastrulation	7	0.00124229	5.06722	6	0.0740741	3	7.51613	6	124	0.0425532
histone H2A monoubiquitination	8	0.00128477	38.5562	2	0.0246914	27	44.3809	2	7	0.0141844
negative regulation of chromosome organization	9	0.00138192	13.9002	3	0.037037	56	11.9487	3	39	0.0212766
somatic diversification of immune receptors via germline recombination within a single locus	10	0.00139696	13.8474	3	0.037037	34	15.0323	3	31	0.0212766
mesoderm formation	11	0.00156735	8.12102	4	0.0493827	15	10.7126	4	58	0.0283688
molecular hydrogen transport	12	0.00162788	613.803	1	0.0123457	119	155.333	1	1	0.0070922
somatic diversification of immune receptors	13	0.00166396	13.0204	3	0.037037	46	13.7059	3	34	0.0212766
skeletal muscle cell differentiation	14	0.00169269	7.95052	4	0.0493827	101	8.62963	3	54	0.0212766
determination of pancreatic left/right asymmetry	15	0.00171482	33.2845	2	0.0246914	415	31.0667	1	5	0.0070922
histone H2A ubiquitination	16	0.00172568	33.1776	2	0.0246914	58	28.2424	2	11	0.0141844
comma-shaped body morphogenesis	17	0.00179041	32.5603	2	0.0246914	27	44.3809	2	7	0.0141844
determination of liver left/right asymmetry	18	0.00179954	32.4759	2	0.0246914	458	25.8889	1	6	0.0070922
determination of digestive tract left/right asymmetry	19	0.00183248	32.1768	2	0.0246914	503	22.1905	1	7	0.0070922
S-shaped body morphogenesis	20	0.00187687	31.7861	2	0.0246914	39	38.8333	2	8	0.0141844
renal glucose absorption	21	0.00192498	518.993	1	0.0123457	119	155.333	1	1	0.0070922
negative regulation of DNA damage response, signal transduction by p53 class mediator	22	0.00198196	30.9142	2	0.0246914	51	31.0667	2	10	0.0141844
mesoderm morphogenesis	23	0.00222783	7.36754	4	0.0493827	22	10.0215	4	62	0.0283688
anterior/posterior pattern specification	24	0.00227973	3.86925	7	0.0864198	183	3.84488	5	202	0.035461
positive regulation of transcription, DNA-dependent	25	0.00234365	2.04759	18	0.222222	25	2.48037	16	1002	0.113475
cellular response to copper ion starvation	26	0.00241121	414.235	1	0.0123457	119	155.333	1	1	0.0070922
cellular response to azide	27	0.00241121	414.235	1	0.0123457	119	155.333	1	1	0.0070922
positive regulation of binding	28	0.00244214	7.18129	4	0.0493827	36	9.00483	4	69	0.0283688
negative regulation of cellular macromolecule biosynthetic process	29	0.00244599	2.16515	16	0.197531	26	2.56891	15	907	0.106383
positive regulation of transcription from RNA polymerase II promoter	30	0.00278152	2.21119	15	0.185185	33	2.77	13	729	0.0921986
negative regulation of endocytosis	31	0.00279568	25.9246	2	0.0246914	177	13.5073	2	23	0.0141844
positive regulation of hormone metabolic process	32	0.00290616	25.4143	2	0.0246914	51	31.0667	2	10	0.0141844
positive regulation of RNA metabolic process	33	0.00298753	2.00258	18	0.222222	37	2.40129	16	1035	0.113475
negative regulation of macromolecule biosynthetic process	34	0.00308284	2.11569	16	0.197531	38	2.47872	15	940	0.106383
regionalization	35	0.00315334	2.98997	9	0.111111	85	3.47391	7	313	0.0496454
cellular response to methyl methanesulfonate	36	0.00321187	310.851	1	0.0123457	119	155.333	1	1	0.0070922
negative regulation of signal transduction by p53 class mediator	37	0.00321727	24.1214	2	0.0246914	93	19.4167	2	16	0.0141844
endoderm formation	38	0.00326377	10.2483	3	0.037037	20	17.2593	3	27	0.0212766
cholesterol homeostasis	39	0.00342056	10.0773	3	0.037037	84	9.32	3	50	0.0212766
sterol homeostasis	40	0.00371504	9.7828	3	0.037037	88	9.13725	3	51	0.0212766
positive regulation of transforming growth factor beta production	41	0.00386743	21.9422	2	0.0246914	58	28.2424	2	11	0.0141844
posttranscriptional regulation of gene expression	42	0.00390765	3.50766	7	0.0864198	407	2.56749	6	363	0.0425532
pancreas development	43	0.00402267	4.79752	5	0.0617284	49	8.06926	4	77	0.0283688
negative regulation of cell differentiation involved in embryonic placenta development	44	0.00406724	245.373	1	0.0123457	119	155.333	1	1	0.0070922
regulation of primitive erythrocyte differentiation	45	0.00418165	238.646	1	0.0123457	119	155.333	1	1	0.0070922
neural fold bending	46	0.00422769	236.042	1	0.0123457	119	155.333	1	1	0.0070922
cellular response to stress	47	0.00425526	2.27815	13	0.160494	236	2.08268	12	895	0.0851064
positive regulation of transcription regulatory region DNA binding	48	0.00435721	20.6336	2	0.0246914	27	44.3809	2	7	0.0141844
COPI-coated vesicle budding	49	0.00437992	227.821	1	0.0123457	204	77.6667	1	2	0.0070922
negative regulation of cellular biosynthetic process	50	0.00438919	2.04098	16	0.197531	48	2.40454	15	969	0.106383
regulation of DNA binding	51	0.00444154	6.06639	4	0.0493827	16	10.3556	4	60	0.0283688
regulation of cellular catabolic process	52	0.00444964	2.49298	11	0.135802	67	2.88188	10	539	0.070922
negative regulation of biosynthetic process	53	0.00485364	2.01988	16	0.197531	50	2.36548	15	985	0.106383
regulation of cellular senescence	54	0.00495983	19.2977	2	0.0246914	58	28.2424	2	11	0.0141844
regulation of double-strand break repair	55	0.00530657	18.6344	2	0.0246914	177	13.5073	2	23	0.0141844
bile acid biosynthetic process	56	0.00554015	18.2231	2	0.0246914	65	25.8889	2	12	0.0141844
regulation of neural precursor cell proliferation	57	0.00576644	5.6289	4	0.0493827	154	7.76667	3	60	0.0212766
regulation of histone H3-K4 methylation	58	0.00583969	17.7322	2	0.0246914	93	19.4167	2	16	0.0141844
negative regulation of histone methylation	59	0.005896	17.6441	2	0.0246914	65	25.8889	2	12	0.0141844
cytotoxic T cell degranulation	60	0.00592548	168.268	1	0.0123457	204	77.6667	1	2	0.0070922
Cajal body organization	61	0.00616178	161.797	1	0.0123457	119	155.333	1	1	0.0070922
embryonic morphogenesis	62	0.00635372	2.2637	12	0.148148	6	3.51698	12	530	0.0851064
canonical Wnt receptor signaling pathway involved in negative regulation of apoptotic process	63	0.00645437	16.8341	2	0.0246914	17	51.7778	2	6	0.0141844
negative regulation of apoptotic cell clearance	64	0.00668977	148.988	1	0.0123457	119	155.333	1	1	0.0070922
histone monoubiquitination	65	0.00680682	16.3748	2	0.0246914	110	17.2593	2	18	0.0141844
regulation of embryonic development	66	0.00696812	4.20166	5	0.0617284	8	8.35125	5	93	0.035461
pyrimidine dimer repair by nucleotide-excision repair	67	0.0070641	141.066	1	0.0123457	276	51.7778	1	3	0.0070922
negative regulation of dendritic cell differentiation	68	0.00714713	139.422	1	0.0123457	276	51.7778	1	3	0.0070922
cellular response to DNA damage stimulus	69	0.00744202	2.82514	8	0.0987654	529	2.15313	7	505	0.0496454
regulation of transcription by chromatin organization	70	0.00744659	133.795	1	0.0123457	204	77.6667	1	2	0.0070922
natural killer cell degranulation	71	0.0075372	132.181	1	0.0123457	276	51.7778	1	3	0.0070922
regulation of hematopoietic progenitor cell differentiation	72	0.00763459	15.4242	2	0.0246914	274	9.41414	2	33	0.0141844
cardiac neural crest cell development involved in outflow tract morphogenesis	73	0.00778008	15.273	2	0.0246914	13	62.1333	2	5	0.0141844
negative regulation of RNA polymerase II transcriptional preinitiation complex assembly	74	0.00790163	126.062	1	0.0123457	204	77.6667	1	2	0.0070922
regulation of cell aging	75	0.00809449	14.9603	2	0.0246914	110	17.2593	2	18	0.0141844
interstrand cross-link repair	76	0.00819109	121.589	1	0.0123457	276	51.7778	1	3	0.0070922
horizontal cell localization	77	0.00913665	108.955	1	0.0123457	119	155.333	1	1	0.0070922
nephric duct elongation	78	0.00913665	108.955	1	0.0123457	119	155.333	1	1	0.0070922
oviduct epithelium development	79	0.00913665	108.955	1	0.0123457	119	155.333	1	1	0.0070922
uterine epithelium development	80	0.00913665	108.955	1	0.0123457	119	155.333	1	1	0.0070922
natural killer cell activation involved in immune response	81	0.00924943	107.62	1	0.0123457	458	25.8889	1	6	0.0070922
negative regulation of transcription from RNA polymerase II promoter	82	0.00930605	2.25203	11	0.135802	24	3.17596	11	538	0.0780142
pattern specification process	83	0.00949047	2.36545	10	0.123457	149	2.91023	8	427	0.0567376
regulation of steroid biosynthetic process	84	0.00950793	6.94221	3	0.037037	79	9.5102	3	49	0.0212766
lymphocyte activation involved in immune response	85	0.00972609	6.88395	3	0.037037	150	7.8983	3	59	0.0212766
V(D)J recombination	86	0.00973035	13.5856	2	0.0246914	72	23.8974	2	13	0.0141844
autophagic cell death	87	0.00975162	102.052	1	0.0123457	349	38.8333	1	4	0.0070922
mesenchymal cell development	88	0.00986827	3.85542	5	0.0617284	12	8.09028	5	96	0.035461
fat cell differentiation	89	0.0101452	4.77258	4	0.0493827	61	7.3098	4	85	0.0283688
lipid homeostasis	90	0.0104931	6.69217	3	0.037037	200	6.21333	3	75	0.0212766
mesodermal to mesenchymal transition involved in gastrulation	91	0.0105342	94.4342	1	0.0123457	119	155.333	1	1	0.0070922

## Sheet: Prox to ESC SE lncRNAs_GO
# GREAT version 3.0.0	Species assembly: mm10	Association rule: Basal+extension: 5000 bp upstream, 1000 bp downstream, 1000000 bp max extension, curated regulatory domains included
# Term Name	Binom Rank	Binom Raw P-Value	Binom Fold Enrichment	Binom Observed Region Hits	Binom Region Set Coverage	Hyper Rank	Hyper Fold Enrichment	Hyper Observed Gene Hits	Hyper Total Genes	Hyper Gene Set Coverage
inductive cell-cell signaling	8	1.57533e-10	172.244	5	0.03125	190	95.2261	1	1	0.00434783
ripoptosome assembly involved in necroptosis	10	1.63653e-10	170.93	5	0.03125	358	31.742	1	3	0.00434783
negative regulation of ectoderm development	13	6.47775e-10	129.618	5	0.03125	283	47.613	1	2	0.00434783
olfactory bulb mitral cell layer development	15	1.26361e-09	113.302	5	0.03125	447	23.8065	1	4	0.00434783
histone deacetylation	16	3.22286e-09	23.0858	8	0.05	137	8.92745	3	32	0.0130435
regulation of ectoderm development	17	3.40347e-09	92.7881	5	0.03125	358	31.742	1	3	0.00434783
protein deacetylation	18	6.30364e-09	21.1584	8	0.05	164	7.72103	3	37	0.0130435
negative regulation of macromolecule metabolic process	22	1.60045e-08	2.36178	46	0.2875	10	2.69165	37	1309	0.16087
protein deacylation	23	3.27905e-08	17.0529	8	0.05	181	7.14196	3	40	0.0130435
ureteric bud invasion	24	5.94011e-08	52.0188	5	0.03125	283	47.613	1	2	0.00434783
negative regulation of macromolecule biosynthetic process	25	6.30877e-08	2.54379	38	0.2375	15	2.93783	29	940	0.126087
metanephric renal vesicle formation	26	7.30489e-08	49.8779	5	0.03125	358	31.742	1	3	0.00434783
negative regulation of metabolic process	30	1.01446e-07	2.22178	46	0.2875	14	2.52029	37	1398	0.16087
negative regulation of cellular macromolecule biosynthetic process	31	1.07883e-07	2.53475	37	0.23125	22	2.83473	27	907	0.117391
negative regulation of cellular biosynthetic process	33	1.5894e-07	2.45396	38	0.2375	17	2.8499	29	969	0.126087
negative regulation of biosynthetic process	36	2.06944e-07	2.42858	38	0.2375	18	2.80361	29	985	0.126087
transcription, DNA-dependent	37	2.07824e-07	2.02722	52	0.325	35	2.05561	40	1853	0.173913
negative regulation of cellular metabolic process	38	2.35239e-07	2.24385	43	0.26875	13	2.60995	35	1277	0.152174
RNA biosynthetic process	39	2.38763e-07	2.01846	52	0.325	38	2.04348	40	1864	0.173913
ureteric bud elongation	40	2.63739e-07	38.3971	5	0.03125	447	23.8065	1	4	0.00434783
regulation of transcription from RNA polymerase II promoter	43	4.42064e-07	2.16492	44	0.275	26	2.4714	32	1233	0.13913
positive regulation of neuron differentiation	46	6.44794e-07	5.68543	13	0.08125	53	8.65692	6	66	0.026087
olfactory nerve development	48	9.02236e-07	29.8442	5	0.03125	447	23.8065	1	4	0.00434783
positive regulation of nucleobase-containing compound metabolic process	57	2.27345e-06	2.1148	41	0.25625	24	2.56696	31	1150	0.134783
positive regulation of nitrogen compound metabolic process	60	3.08832e-06	2.08922	41	0.25625	25	2.51878	31	1172	0.134783
regulation of NF-kappaB import into nucleus	62	3.59762e-06	15.0907	6	0.0375	491	6.14362	2	31	0.00869565
membrane fusion	64	3.63424e-06	11.2959	7	0.04375	130	6.45601	4	59	0.0173913
positive regulation of cellular biosynthetic process	67	4.13532e-06	2.06493	41	0.25625	39	2.33397	30	1224	0.130435
directional locomotion	68	5.63859e-06	35.9505	4	0.025	84	47.613	2	4	0.00869565
positive regulation of biosynthetic process	73	6.07646e-06	2.03303	41	0.25625	41	2.2946	30	1245	0.130435
negative regulation of sequence-specific DNA binding transcription factor activity	74	6.7913e-06	6.14015	10	0.0625	146	4.4918	5	106	0.0217391
intracellular steroid hormone receptor signaling pathway	75	6.89848e-06	10.2287	7	0.04375	168	7.51785	3	38	0.0130435
neural tube development	76	7.04867e-06	4.55724	13	0.08125	144	3.86052	6	148	0.026087
regulation of definitive erythrocyte differentiation	78	7.57691e-06	82.7918	3	0.01875	447	23.8065	1	4	0.00434783
negative regulation of RNA metabolic process	80	8.34638e-06	2.28483	32	0.2	37	2.70145	24	846	0.104348
positive regulation of transcription from RNA polymerase II promoter	81	9.2997e-06	2.31345	31	0.19375	72	2.48189	19	729	0.0826087
positive regulation of RNA metabolic process	84	1.14328e-05	2.08393	37	0.23125	31	2.57617	28	1035	0.121739
single-organism membrane fusion	85	1.17256e-05	12.2372	6	0.0375	244	5.71357	3	50	0.0130435
notochord morphogenesis	86	1.24426e-05	29.3534	4	0.025	125	23.8065	2	8	0.00869565
intracellular estrogen receptor signaling pathway	87	1.2791e-05	29.146	4	0.025	139	19.0452	2	10	0.00869565
negative regulation of protein metabolic process	89	1.36747e-05	3.2316	18	0.1125	63	3.15916	14	422	0.0608696
negative regulation of transcription, DNA-dependent	91	1.4147e-05	2.26466	31	0.19375	48	2.5832	22	811	0.0956522
embryonic morphogenesis	92	1.67047e-05	2.483	26	0.1625	30	3.41377	19	530	0.0826087
neural tube closure	93	1.67336e-05	6.27332	9	0.05625	180	5.0119	4	76	0.0173913
cellular component morphogenesis	94	1.71266e-05	2.24256	31	0.19375	79	2.46274	18	696	0.0782609
positive regulation of transcription, DNA-dependent	95	1.73514e-05	2.07318	36	0.225	42	2.47094	26	1002	0.113044
phospholipid transport	97	1.85012e-05	11.2771	6	0.0375	147	8.4023	3	34	0.0130435
lysophospholipid transport	98	1.89984e-05	322.782	2	0.0125	190	95.2261	1	1	0.00434783
primary neural tube formation	100	2.08895e-05	6.09677	9	0.05625	189	4.70252	4	81	0.0173913
tube closure	101	2.31653e-05	6.01591	9	0.05625	184	4.94681	4	77	0.0173913
notochord cell development	104	2.54762e-05	278.651	2	0.0125	190	95.2261	1	1	0.00434783
response to water deprivation	107	2.7213e-05	53.8043	3	0.01875	447	23.8065	1	4	0.00434783
negative regulation of nucleobase-containing compound metabolic process	108	2.79824e-05	2.15037	32	0.2	44	2.5087	24	911	0.104348
negative regulation of nitrogen compound metabolic process	112	3.25761e-05	2.13368	32	0.2	47	2.47608	24	923	0.104348
embryonic organ development	113	3.27969e-05	2.63904	22	0.1375	46	3.4172	15	418	0.0652174
proteasomal ubiquitin-independent protein catabolic process	116	3.76444e-05	48.212	3	0.01875	84	47.613	2	4	0.00869565
negative regulation of translation	118	3.93274e-05	9.8403	6	0.0375	83	7.2141	5	66	0.0217391
pituitary gland development	120	4.42078e-05	6.37935	8	0.05	187	6.64368	3	43	0.0130435
organophosphate ester transport	125	5.76701e-05	9.17671	6	0.0375	257	5.49381	3	52	0.0130435
negative regulation of gene expression	126	5.96489e-05	2.10016	31	0.19375	55	2.40946	23	909	0.1
cell fate commitment	127	7.21609e-05	3.08653	16	0.1	81	3.89561	9	220	0.0391304
morphogenesis of embryonic epithelium	128	7.37021e-05	3.88568	12	0.075	131	4.11048	6	139	0.026087
lens fiber cell morphogenesis	130	7.77896e-05	37.6909	3	0.01875	84	47.613	2	4	0.00869565
phenol-containing compound metabolic process	131	7.89353e-05	5.86556	8	0.05	145	5.86007	4	65	0.0173913
cell morphogenesis	134	8.91871e-05	2.1609	28	0.175	75	2.61104	17	620	0.073913
cellular macromolecule catabolic process	135	8.95478e-05	3.02924	16	0.1	515	1.90452	9	450	0.0391304
embryonic organ morphogenesis	137	9.57757e-05	2.88653	17	0.10625	90	3.45022	10	276	0.0434783
negative regulation of transcription from RNA polymerase II promoter	138	9.99969e-05	2.38382	23	0.14375	51	3.009	17	538	0.073913
locomotion	139	0.000100612	2.07375	30	0.1875	101	2.23769	18	766	0.0782609
regulation of cholesterol efflux	141	0.000105094	16.8856	4	0.025	253	10.0238	2	19	0.00869565
epithelial cell differentiation	142	0.000106919	2.43385	22	0.1375	91	2.7152	14	491	0.0608696
axial mesoderm formation	144	0.000117133	129.601	2	0.0125	358	31.742	1	3	0.00434783
macromolecular complex subunit organization	146	0.000129303	2.19434	26	0.1625	134	1.92961	20	987	0.0869565
tube morphogenesis	147	0.000130161	2.61868	19	0.11875	60	3.61618	12	316	0.0521739
ATP-dependent chromatin remodeling	148	0.000133546	15.8566	4	0.025	88	16.8046	3	17	0.0130435
developmental induction	150	0.000137253	7.82013	6	0.0375	505	5.77128	2	33	0.00869565
negative regulation of transport	151	0.000142143	3.39119	13	0.08125	335	2.45971	7	271	0.0304348
neural tube formation	153	0.000153718	4.68467	9	0.05625	258	4.05217	4	94	0.0173913
embryonic digestive tract development	156	0.000163878	6.16695	7	0.04375	505	5.77128	2	33	0.00869565
epidermal cell differentiation	158	0.000175427	4.60141	9	0.05625	171	4.10457	5	116	0.0217391
cell-cell signaling involved in cell fate commitment	159	0.000181959	7.41915	6	0.0375	518	5.60154	2	34	0.00869565
epithelium development	160	0.000182993	2.00438	30	0.1875	56	2.52493	21	792	0.0913044
cell morphogenesis involved in differentiation	161	0.000187748	2.28312	23	0.14375	57	3.27559	14	407	0.0608696
epithelial tube morphogenesis	162	0.000189714	2.62746	18	0.1125	78	3.4685	11	302	0.0478261
chordate embryonic development	164	0.000201595	2.2217	24	0.15	74	2.62799	17	616	0.073913
lipid transport	166	0.000225153	4.44728	9	0.05625	262	3.30646	5	144	0.0217391
embryo development ending in birth or egg hatching	167	0.000225631	2.2048	24	0.15	76	2.59847	17	623	0.073913
radial glia guided migration of Purkinje cell	169	0.000229793	26.0408	3	0.01875	358	31.742	1	3	0.00434783
progesterone receptor signaling pathway	170	0.000229963	26.0342	3	0.01875	447	23.8065	1	4	0.00434783
morphogenesis of a branching epithelium	171	0.000230462	3.22544	13	0.08125	128	3.64253	7	183	0.0304348
ear morphogenesis	172	0.000234208	3.68121	11	0.06875	183	3.96775	5	120	0.0217391
regulation of cytoskeleton organization	177	0.000269311	3.17315	13	0.08125	348	2.39778	7	278	0.0304348
thyroid hormone metabolic process	178	0.000277211	13.0738	4	0.025	175	14.6502	2	13	0.00869565
regulation of cholesterol transport	179	0.000277305	13.0727	4	0.025	491	6.14362	2	31	0.00869565
embryonic epithelial tube formation	180	0.000280762	3.91192	10	0.0625	170	4.14027	5	115	0.0217391
epithelial tube formation	183	0.000316068	3.85312	10	0.0625	171	4.10457	5	116	0.0217391
membrane organization	184	0.000318383	2.9569	14	0.0875	135	2.71299	10	351	0.0434783
apolipoprotein A-I-mediated signaling pathway	185	0.000318589	78.3234	2	0.0125	190	95.2261	1	1	0.00434783
branching morphogenesis of an epithelial tube	187	0.000336327	3.29087	12	0.075	162	3.61618	6	158	0.026087
positive regulation of arachidonic acid secretion	188	0.000338306	75.9871	2	0.0125	358	31.742	1	3	0.00434783

## Sheet: Prox to Eo- SE lncRNAs_GO
# GREAT version 3.0.0	Species assembly: mm10	Association rule: Basal+extension: 5000 bp upstream, 1000 bp downstream, 1000000 bp max extension, curated regulatory domains included
# Term Name	Binom Rank	Binom Raw P-Value	Binom Fold Enrichment	Binom Observed Region Hits	Binom Region Set Coverage	Hyper Rank	Hyper Fold Enrichment	Hyper Observed Gene Hits	Hyper Total Genes	Hyper Gene Set Coverage
negative regulation of actin nucleation	1	1.67943e-06	1073.99	2	0.0606061	37	185.61	1	2	0.0169491
negative regulation of lamellipodium morphogenesis	2	2.66042e-05	269.369	2	0.0606061	37	185.61	1	2	0.0169491
regulation of lamellipodium morphogenesis	3	3.71523e-05	227.849	2	0.0606061	49	123.74	1	3	0.0169491
transcription from RNA polymerase I promoter	4	3.85443e-05	223.685	2	0.0606061	8	67.4946	2	11	0.0338983
regulation of actin nucleation	5	7.69673e-05	158.11	2	0.0606061	116	53.0315	1	7	0.0169491
regulation of signal transduction by p53 class mediator	6	0.000120915	31.6762	3	0.0909091	32	21.8365	2	34	0.0338983
regulation of macromolecule metabolic process	7	0.000153805	2.01319	21	0.636364	1	2.13754	24	4168	0.40678
directional locomotion	8	0.000251691	87.1527	2	0.0606061	62	92.8051	1	4	0.0169491
negative regulation of signal transduction	10	0.00042151	3.77061	9	0.272727	14	4.21841	8	704	0.135593
negative regulation of MAP kinase activity	11	0.000476245	19.8012	3	0.0909091	59	13.0253	2	57	0.0338983
gene expression	14	0.000532201	2.25763	16	0.484849	25	2.12202	16	2799	0.271186
negative regulation of cell communication	15	0.00060105	3.59217	9	0.272727	17	4.02953	8	737	0.135593
negative regulation of signaling	16	0.000603531	3.59013	9	0.272727	16	4.046	8	734	0.135593
negative regulation of peptidyl-threonine phosphorylation	17	0.000619822	55.3079	2	0.0606061	135	46.4025	1	8	0.0169491
regulation of biosynthetic process	18	0.000657641	2.03999	18	0.545454	9	2.17215	20	3418	0.338983
regulation of gene expression	19	0.000733288	2.02297	18	0.545454	2	2.27013	21	3434	0.355932
negative regulation of cellular process	20	0.000795469	2.09095	17	0.515151	19	2.19009	16	2712	0.271186
positive regulation of DNA damage response, signal transduction by p53 class mediator	21	0.00092966	45.0444	2	0.0606061	200	30.935	1	12	0.0169491
regulation of intrinsic apoptotic signaling pathway	22	0.000943829	15.6201	3	0.0909091	21	12.6552	3	88	0.0508475
negative regulation of intracellular protein kinase cascade	23	0.00105489	8.83507	4	0.121212	46	7.62782	3	146	0.0508475
positive regulation of signal transduction by p53 class mediator	24	0.00109429	41.4684	2	0.0606061	223	26.5157	1	14	0.0169491
regulation of cellular macromolecule biosynthetic process	25	0.00111972	2.03303	17	0.515151	10	2.19725	19	3210	0.322034
negative regulation of response to stimulus	26	0.00121354	3.2575	9	0.272727	23	3.50208	8	848	0.135593
regulation of macromolecule biosynthetic process	27	0.00126516	2.01254	17	0.515151	15	2.15562	19	3272	0.322034
lysophospholipid transport	28	0.00127716	782.503	1	0.030303	26	371.22	1	1	0.0169491
negative regulation of protein serine/threonine kinase activity	29	0.00137172	13.7065	3	0.0909091	131	9.16593	2	81	0.0338983
immune system process	30	0.00148666	3.16519	9	0.272727	33	2.80284	9	1192	0.152542
inactivation of MAPK activity	33	0.00173577	32.795	2	0.0606061	274	20.6233	1	18	0.0169491
regulation of transcription, DNA-dependent	34	0.00181861	2.02878	16	0.484849	12	2.25818	18	2959	0.305085
regulation of RNA biosynthetic process	35	0.00182199	2.02845	16	0.484849	13	2.2559	18	2962	0.305085
RNA metabolic process	37	0.00200901	2.19179	14	0.424242	35	2.11178	14	2461	0.237288
regulation of protein complex assembly	38	0.00201919	7.39631	4	0.121212	24	7.53747	4	197	0.0677966
embryonic heart tube formation	42	0.00250761	398.3	1	0.030303	26	371.22	1	1	0.0169491
regulation of alternative mRNA splicing, via spliceosome	44	0.00296735	24.9324	2	0.0606061	30	25.6014	2	29	0.0338983
negative regulation of MAPK cascade	45	0.0029711	10.4302	3	0.0909091	199	7.20816	2	103	0.0338983
transcription elongation from RNA polymerase I promoter	46	0.00304964	327.423	1	0.030303	49	123.74	1	3	0.0169491
N-acetylneuraminate catabolic process	47	0.00330868	301.75	1	0.030303	62	92.8051	1	4	0.0169491
nucleolus organization	48	0.0036384	274.361	1	0.030303	97	61.8701	1	6	0.0169491
transcription initiation from RNA polymerase I promoter	49	0.00376603	265.046	1	0.030303	81	74.2441	1	5	0.0169491
positive regulation of intrinsic apoptotic signaling pathway in response to oxidative stress	50	0.00377882	264.147	1	0.030303	26	371.22	1	1	0.0169491
regulation of mRNA splicing, via spliceosome	52	0.00400951	21.3593	2	0.0606061	42	17.2661	2	43	0.0338983
positive regulation of cellular response to oxidative stress	53	0.00419232	238.046	1	0.030303	37	185.61	1	2	0.0169491
negative regulation of cholesterol biosynthetic process	55	0.00462973	215.51	1	0.030303	62	92.8051	1	4	0.0169491
RNA secondary structure unwinding	58	0.00509102	195.939	1	0.030303	37	185.61	1	2	0.0169491
positive regulation of arachidonic acid secretion	59	0.00541429	184.211	1	0.030303	49	123.74	1	3	0.0169491
CRD-mediated mRNA stabilization	60	0.00578107	172.493	1	0.030303	81	74.2441	1	5	0.0169491
regulation of MAP kinase activity	61	0.00586732	5.4806	4	0.121212	115	5.35414	3	208	0.0508475
mRNA processing	64	0.00632101	5.36468	4	0.121212	76	4.41929	4	336	0.0677966
negative regulation of molecular function	68	0.00706471	3.43635	6	0.181818	209	2.76206	5	672	0.0847458
negative regulation of metabolic process	69	0.00714897	2.34179	10	0.30303	74	2.38983	9	1398	0.152542
negative regulation of intrinsic apoptotic signaling pathway	70	0.00723312	15.738	2	0.0606061	55	14.2777	2	52	0.0338983
regulation of definitive erythrocyte differentiation	72	0.00744654	133.805	1	0.030303	62	92.8051	1	4	0.0169491
negative regulation of transport	74	0.00774433	5.05912	4	0.121212	43	5.47927	4	271	0.0677966
regulation of mRNA processing	75	0.00775519	15.1769	2	0.0606061	78	11.6006	2	64	0.0338983
chromatin silencing at rDNA	76	0.00784618	126.965	1	0.030303	97	61.8701	1	6	0.0169491
cardiac left ventricle formation	77	0.00795781	125.177	1	0.030303	37	185.61	1	2	0.0169491
Arp2/3 complex-mediated actin nucleation	79	0.00825231	120.693	1	0.030303	81	74.2441	1	5	0.0169491
regulation of protein metabolic process	81	0.0083092	2.45207	9	0.272727	196	2.17247	8	1367	0.135593
positive regulation of cytokine production involved in inflammatory response	82	0.00858602	115.983	1	0.030303	116	53.0315	1	7	0.0169491
mature ribosome assembly	84	0.00887491	112.192	1	0.030303	81	74.2441	1	5	0.0169491
neuromuscular junction development	86	0.00920979	13.8734	2	0.0606061	34	19.5379	2	38	0.0338983
response to heat	87	0.00937949	13.7414	2	0.0606061	58	13.2579	2	56	0.0338983
hydrogen peroxide biosynthetic process	88	0.00941626	105.714	1	0.030303	97	61.8701	1	6	0.0169491
N-terminal protein myristoylation	89	0.00944403	105.401	1	0.030303	62	92.8051	1	4	0.0169491
lamellipodium morphogenesis	91	0.00972636	102.328	1	0.030303	62	92.8051	1	4	0.0169491
protein myristoylation	92	0.0101815	97.7317	1	0.030303	81	74.2441	1	5	0.0169491
regulation of arachidonic acid secretion	93	0.0102734	96.8534	1	0.030303	62	92.8051	1	4	0.0169491
regulation of cytokine production involved in inflammatory response	94	0.0103579	96.0593	1	0.030303	135	46.4025	1	8	0.0169491
mRNA metabolic process	95	0.0104673	4.63277	4	0.121212	132	3.8369	4	387	0.0677966
cellular response to arsenic-containing substance	96	0.0108811	91.417	1	0.030303	97	61.8701	1	6	0.0169491
regulation of intrinsic apoptotic signaling pathway in response to oxidative stress	97	0.010964	90.7219	1	0.030303	135	46.4025	1	8	0.0169491
transcription, DNA-dependent	98	0.0111469	2.0792	11	0.333333	162	2.00335	10	1853	0.169491
N-terminal protein lipidation	99	0.0114098	87.1578	1	0.030303	81	74.2441	1	5	0.0169491
response to water deprivation	100	0.0114361	86.9565	1	0.030303	62	92.8051	1	4	0.0169491
skeletal muscle acetylcholine-gated channel clustering	101	0.0114704	86.6949	1	0.030303	97	61.8701	1	6	0.0169491
homeostasis of number of cells	102	0.0115066	6.37346	3	0.0909091	60	6.66863	3	167	0.0508475
RNA biosynthetic process	103	0.011507	2.07022	11	0.333333	167	1.99152	10	1864	0.169491
negative regulation of epidermal growth factor-activated receptor activity	104	0.0117555	84.5809	1	0.030303	135	46.4025	1	8	0.0169491
regulation of cellular protein metabolic process	105	0.0118819	2.49831	8	0.242424	222	2.23819	7	1161	0.118644
negative regulation of SMAD protein complex assembly	106	0.0121352	81.9194	1	0.030303	49	123.74	1	3	0.0169491
negative regulation of cardiac muscle cell myoblast differentiation	107	0.0123884	80.2345	1	0.030303	26	371.22	1	1	0.0169491
positive regulation of transcription from RNA polymerase I promoter	108	0.0125726	79.0522	1	0.030303	116	53.0315	1	7	0.0169491
fusion of sperm to egg plasma membrane	109	0.0126525	78.5496	1	0.030303	145	41.2467	1	9	0.0169491
positive regulation of superoxide anion generation	112	0.0131004	75.8477	1	0.030303	116	53.0315	1	7	0.0169491
response to water stimulus	113	0.0131486	75.5677	1	0.030303	116	53.0315	1	7	0.0169491
negative regulation of cellular metabolic process	114	0.0132661	2.27706	9	0.272727	133	2.32558	8	1277	0.135593
regulation of cellular component organization	115	0.0139287	2.25923	9	0.272727	129	2.36446	8	1256	0.135593
plasma membrane fusion	116	0.0139312	71.2951	1	0.030303	185	33.7473	1	11	0.0169491
regulation of protein serine/threonine kinase activity	117	0.0142254	4.22953	4	0.121212	279	3.67545	3	303	0.0508475
positive regulation of translational initiation	118	0.0143897	69.0083	1	0.030303	145	41.2467	1	9	0.0169491
mRNA splicing, via spliceosome	119	0.0144864	10.9294	2	0.0606061	78	11.6006	2	64	0.0338983
negative regulation of macromolecule metabolic process	120	0.0146666	2.24042	9	0.272727	142	2.26873	8	1309	0.135593
protein ubiquitination involved in ubiquitin-dependent protein catabolic process	121	0.0147403	10.8292	2	0.0606061	48	15.1518	2	49	0.0338983
RNA splicing, via transesterification reactions	122	0.0147418	10.8286	2	0.0606061	90	11.2491	2	66	0.0338983
retrograde axon cargo transport	123	0.0147773	67.1854	1	0.030303	81	74.2441	1	5	0.0169491
peptidyl-threonine dephosphorylation	124	0.0149567	66.3736	1	0.030303	116	53.0315	1	7	0.0169491
amino sugar catabolic process	125	0.015258	65.0533	1	0.030303	244	23.2013	1	16	0.0169491
peripheral nervous system myelin maintenance	126	0.0154518	64.2311	1	0.030303	116	53.0315	1	7	0.0169491
negative regulation of intrinsic apoptotic signaling pathway by p53 class mediator	127	0.015623	63.5222	1	0.030303	168	37.122	1	10	0.0169491
regulation of RNA splicing	128	0.0157999	10.4373	2	0.0606061	92	10.9183	2	68	0.0338983

## Sheet: Prox to Eo+ SE lncRNAs_GO
GO analysis not performed - Just 7 SE lncRNAs are enriched in Eo+
