# Supplementary material for: A transcribed enhancer dictates mesendoderm specification in pluripotency
Source: Nat Commun. 2017 Nov 27;8:1806. doi: 10.1038/s41467-017-01804-w (PMC5703900; doi:10.1038/s41467-017-01804-w)
Supplement: Supplementary file 8 — Supplementary Data 6 [file 41467_2017_1804_MOESM8_ESM.xlsx]

## Sheet: geneslist_d0.K0_vs_WT
Supplementary Data 6		Unfiltered list of transcript expression in WT and Meteor KO ESCs
Gene_ID	AveExpr	AveExp_KO_d0	AveExp_WT_d0	logFC	t	P.Value	adj.P.Val	Fold_Change	Gene_type	Associated_Gene_Name	Description	Chromosome_Name	Gene_Start_.bp.	Gene_End_.bp.	Strand	Transcript_count	Source_.gene.	Status_.gene.
ENSMUSG00000103968	3.80025	0.389992	7.47854	-7.08855	-15.7963	4.01702e-07	0.000372018	-136.103	TEC	2610509F24Rik	RIKEN cDNA 2610509F24 gene [Source:MGI Symbol;Acc:MGI:1917165]	chr9	118402465	118403302	-1	1	havana	KNOWN
ENSMUSG00000098161	3.73563	1.44663	7.27868	-5.83204	-8.35349	4.11124e-05	0.00212717	-56.9665	lincRNA	Platr11	pluripotency associated transcript 11 [Source:MGI Symbol;Acc:MGI:5504090]	chr9	118404097	118406099	-1	1	havana	KNOWN
ENSMUSG00000018698	6.97368	1.16397	6.61091	-5.44694	-6.51713	0.000222838	0.00475089	-43.6208	protein_coding	Lhx1	LIM homeobox protein 1 [Source:MGI Symbol;Acc:MGI:99783]	chr11	84518284	84525535	-1	4	ensembl_havana	KNOWN
ENSMUSG00000035580	5.46429	1.32578	6.16838	-4.84261	-7.93925	5.85471e-05	0.00248415	-28.6926	protein_coding	Kcnh8	potassium voltage-gated channel, subfamily H (eag-related), member 8 [Source:MGI Symbol;Acc:MGI:2445160]	chr17	52602709	52979194	1	2	ensembl_havana	KNOWN
ENSMUSG00000024338	7.60892	4.14773	8.97087	-4.82314	-9.77169	1.35641e-05	0.00137826	-28.308	protein_coding	Psmb8	proteasome (prosome, macropain) subunit, beta type 8 (large multifunctional peptidase 7) [Source:MGI Symbol;Acc:MGI:1346527]	chr17	34197721	34201454	1	3	ensembl_havana	KNOWN
ENSMUSG00000062327	9.03009	4.59344	9.32874	-4.73531	-4.27122	0.00300112	0.0215764	-26.636	protein_coding	T	brachyury [Source:MGI Symbol;Acc:MGI:98472]	chr17	8434423	8442496	1	3	ensembl_havana	KNOWN
ENSMUSG00000074445	2.88152	0.389992	4.81269	-4.4227	-3.4688	0.00904051	0.0441202	-21.4469	protein_coding	Sprr2a3	small proline-rich protein 2A3 [Source:MGI Symbol;Acc:MGI:3845028]	chr3	92285417	92291405	1	2	ensembl_havana	KNOWN
ENSMUSG00000050359	3.00381	1.54314	5.94137	-4.39823	-2.84785	0.0225207	0.0803475	-21.0863	protein_coding	Sprr1a	small proline-rich protein 1A [Source:MGI Symbol;Acc:MGI:106660]	chr3	92483952	92485895	-1	1	ensembl_havana	KNOWN
ENSMUSG00000040264	9.26992	7.02319	11.3909	-4.3677	-8.37481	4.0387e-05	0.00211701	-20.6447	protein_coding	Gbp2b	guanylate binding protein 2b [Source:MGI Symbol;Acc:MGI:95666]	chr3	142594847	142619179	1	1	ensembl_havana	KNOWN
ENSMUSG00000068614	7.06882	4.35329	8.67319	-4.3199	-6.06081	0.00035832	0.00618156	-19.9719	protein_coding	Actc1	actin, alpha, cardiac muscle 1 [Source:MGI Symbol;Acc:MGI:87905]	chr2	114047282	114053548	-1	2	ensembl_havana	KNOWN
ENSMUSG00000028268	7.7205	5.38745	9.67352	-4.28608	-11.1196	5.34288e-06	0.000916756	-19.5091	protein_coding	Gbp3	guanylate binding protein 3 [Source:MGI Symbol;Acc:MGI:1926263]	chr3	142560026	142573209	1	7	ensembl_havana	KNOWN
ENSMUSG00000025321	6.80629	2.91074	7.18806	-4.27732	-9.56694	1.5779e-05	0.00143442	-19.3911	protein_coding	Itgb8	integrin beta 8 [Source:MGI Symbol;Acc:MGI:1338035]	chr12	119158022	119238802	-1	3	ensembl_havana	KNOWN
ENSMUSG00000079363	7.5265	4.89288	9.10576	-4.21288	-11.4409	4.34306e-06	0.000872677	-18.5439	protein_coding	Gbp4	guanylate binding protein 4 [Source:MGI Symbol;Acc:MGI:97072]	chr5	105115767	105139586	-1	6	ensembl_havana	KNOWN
ENSMUSG00000025219	7.8325	3.83326	7.9846	-4.15134	-4.56769	0.00204531	0.0171057	-17.7697	protein_coding	Fgf8	fibroblast growth factor 8 [Source:MGI Symbol;Acc:MGI:99604]	chr19	45736798	45742915	-1	6	ensembl_havana	KNOWN
ENSMUSG00000028270	9.65354	7.58069	11.665	-4.08429	-9.7574	1.37067e-05	0.00137826	-16.9626	protein_coding	Gbp2	guanylate binding protein 2 [Source:MGI Symbol;Acc:MGI:102772]	chr3	142620602	142638008	1	2	ensembl_havana	KNOWN
ENSMUSG00000055780	10.0464	8.55109	12.6192	-4.06815	-17.8121	1.63557e-07	0.000257253	-16.7739	protein_coding	Usp26	ubiquitin specific peptidase 26 [Source:MGI Symbol;Acc:MGI:1933247]	chrX	51753959	51801233	-1	2	ensembl_havana	KNOWN
ENSMUSG00000040253	7.08352	4.26141	8.30403	-4.04262	-16.1272	3.44108e-07	0.000359275	-16.4797	protein_coding	Gbp7	guanylate binding protein 7 [Source:MGI Symbol;Acc:MGI:2444421]	chr3	142530342	142550149	1	2	ensembl_havana	KNOWN
ENSMUSG00000053897	8.80421	5.03692	8.88766	-3.85074	-11.4441	4.33434e-06	0.000872677	-14.4274	protein_coding	Slc39a8	solute carrier family 39 (metal ion transporter), member 8 [Source:MGI Symbol;Acc:MGI:1914797]	chr3	135825279	135888572	1	6	ensembl_havana	KNOWN
ENSMUSG00000086202	3.88883	2.31711	6.1471	-3.82999	-5.17729	0.000967955	0.0109018	-14.2214	lincRNA	1700019E08Rik	RIKEN cDNA 1700019E08 gene [Source:MGI Symbol;Acc:MGI:1916655]	chr2	45696605	45698447	1	2	havana	KNOWN
ENSMUSG00000055782	4.99851	1.32578	5.14832	-3.82255	-4.54685	0.00210029	0.0173526	-14.1482	protein_coding	Abcd2	ATP-binding cassette, sub-family D (ALD), member 2 [Source:MGI Symbol;Acc:MGI:1349467]	chr15	91145884	91191807	-1	1	ensembl	KNOWN
ENSMUSG00000025094	4.33861	0.918313	4.68452	-3.76621	-5.19699	0.000945666	0.0107441	-13.6064	protein_coding	Slc18a2	solute carrier family 18 (vesicular monoamine), member 2 [Source:MGI Symbol;Acc:MGI:106677]	chr19	59260878	59296012	1	1	ensembl	KNOWN
ENSMUSG00000019874	4.84071	1.69229	5.39758	-3.70529	-6.50403	0.000225821	0.00480556	-13.0438	protein_coding	Fabp7	fatty acid binding protein 7, brain [Source:MGI Symbol;Acc:MGI:101916]	chr10	57784881	57788450	1	2	ensembl_havana	KNOWN
ENSMUSG00000043165	4.07681	2.09975	5.78636	-3.68661	-4.50161	0.00222529	0.0180321	-12.876	protein_coding	Lor	loricrin [Source:MGI Symbol;Acc:MGI:96816]	chr3	92080271	92083142	-1	1	ensembl_havana	KNOWN
ENSMUSG00000052572	5.45954	1.44663	5.12716	-3.68053	-7.81331	6.53833e-05	0.00262327	-12.8218	protein_coding	Dlg2	discs, large homolog 2 (Drosophila) [Source:MGI Symbol;Acc:MGI:1344351]	chr7	91090706	92447003	1	10	ensembl_havana	KNOWN
ENSMUSG00000023206	5.98934	3.45409	7.07405	-3.61996	-7.38444	9.62868e-05	0.00315775	-12.2947	protein_coding	Il15ra	interleukin 15 receptor, alpha chain [Source:MGI Symbol;Acc:MGI:104644]	chr2	11705290	11734317	1	18	ensembl_havana	KNOWN
ENSMUSG00000038156	7.45316	3.37375	6.96	-3.58625	-11.6313	3.85088e-06	0.000833412	-12.0107	protein_coding	Spon1	spondin 1, (f-spondin) extracellular matrix protein [Source:MGI Symbol;Acc:MGI:2385287]	chr7	113765998	114043370	1	2	ensembl_havana	KNOWN
ENSMUSG00000037798	4.16936	0.918313	4.50097	-3.58266	-4.24514	0.003106	0.0221103	-11.9808	protein_coding	Mat1a	methionine adenosyltransferase I, alpha [Source:MGI Symbol;Acc:MGI:88017]	chr14	41105381	41124412	1	1	ensembl	KNOWN
ENSMUSG00000044338	5.86403	1.44663	4.967	-3.52036	-3.82702	0.00546239	0.0317199	-11.4745	protein_coding	Aplnr	apelin receptor [Source:MGI Symbol;Acc:MGI:1346086]	chr2	85136225	85139923	1	2	ensembl_havana	KNOWN
ENSMUSG00000057777	4.69859	1.8541	5.36698	-3.51288	-4.00205	0.00429914	0.0272238	-11.4152	protein_coding	Mab21l2	mab-21-like 2 (C. elegans) [Source:MGI Symbol;Acc:MGI:1346022]	chr3	86545581	86548629	-1	2	ensembl_havana	KNOWN
ENSMUSG00000046323	6.97401	6.35173	9.86225	-3.51052	-13.7754	1.11068e-06	0.000530872	-11.3965	protein_coding	Dppa3	developmental pluripotency-associated 3 [Source:MGI Symbol;Acc:MGI:1920958]	chr6	122626410	122630272	1	2	ensembl_havana	KNOWN
ENSMUSG00000075020	5.35372	1.8541	5.35775	-3.50365	-6.01231	0.000377427	0.00638869	-11.3424	lincRNA	E530001K10Rik	RIKEN cDNA E530001K10 gene [Source:MGI Symbol;Acc:MGI:3041234]	chr2	94251879	94264758	-1	2	ensembl_havana	KNOWN
ENSMUSG00000087350	3.24527	1.69229	5.19207	-3.49978	-3.47763	0.00892707	0.0437622	-11.312	processed_pseudogene	Gm16254	predicted gene 16254 [Source:MGI Symbol;Acc:MGI:3826579]	chr10	7606084	7606813	-1	1	havana	KNOWN
ENSMUSG00000018973	5.09849	2.87373	6.3725	-3.49877	-8.78144	2.89609e-05	0.00186408	-11.3041	protein_coding	Hoxb1	homeobox B1 [Source:MGI Symbol;Acc:MGI:96182]	chr11	96365752	96368256	1	2	ensembl_havana	KNOWN
ENSMUSG00000025597	5.46145	1.8541	5.29341	-3.43931	-7.67353	7.40345e-05	0.00280615	-10.8477	protein_coding	Klhl4	kelch-like 4 [Source:MGI Symbol;Acc:MGI:2442829]	chrX	114474333	114560829	1	4	ensembl_havana	KNOWN
ENSMUSG00000075304	7.02465	4.8894	8.32366	-3.43426	-4.54246	0.00211207	0.0174132	-10.8098	protein_coding	Sp5	trans-acting transcription factor 5 [Source:MGI Symbol;Acc:MGI:1927715]	chr2	70474923	70477729	1	1	ensembl_havana	KNOWN
ENSMUSG00000024987	7.27883	3.42877	6.85821	-3.42944	-3.58226	0.00769204	0.039742	-10.7737	protein_coding	Cyp26a1	cytochrome P450, family 26, subfamily a, polypeptide 1 [Source:MGI Symbol;Acc:MGI:1096359]	chr19	37697808	37701528	1	1	ensembl	KNOWN
ENSMUSG00000041552	5.7781	2.55926	5.98392	-3.42466	-4.60192	0.00195837	0.0165777	-10.7381	protein_coding	Ptchd1	patched domain containing 1 [Source:MGI Symbol;Acc:MGI:2685233]	chrX	155573455	155623814	-1	3	ensembl_havana	KNOWN
ENSMUSG00000046008	2.59666	1.8541	5.25936	-3.40526	-3.83492	0.00540312	0.0314807	-10.5946	protein_coding	Pnlip	pancreatic lipase [Source:MGI Symbol;Acc:MGI:97722]	chr19	58670365	58681786	1	1	ensembl	KNOWN
ENSMUSG00000079491	5.3029	2.46626	5.86104	-3.39478	-13.9623	1.00527e-06	0.000530872	-10.5179	polymorphic_pseudogene	H2-T10	histocompatibility 2, T region locus 10 [Source:MGI Symbol;Acc:MGI:95942]	chr17	36115876	36121465	-1	3	ensembl_havana	KNOWN
ENSMUSG00000019647	10.6764	6.90053	10.2834	-3.38292	-7.39858	9.5039e-05	0.003131	-10.4318	protein_coding	Sema6a	sema domain, transmembrane domain (TM), and cytoplasmic domain, (semaphorin) 6A [Source:MGI Symbol;Acc:MGI:1203727]	chr18	47235598	47368870	-1	10	ensembl_havana	KNOWN
ENSMUSG00000048528	5.73447	2.50328	5.86414	-3.36086	-2.77625	0.0250866	0.0862811	-10.2735	protein_coding	Nkx1-2	NK1 transcription factor related, locus 2 (Drosophila) [Source:MGI Symbol;Acc:MGI:104806]	chr7	132594878	132599637	-1	1	ensembl_havana	KNOWN
ENSMUSG00000019359	5.07418	1.97495	5.3155	-3.34055	-6.42353	0.000245154	0.0050076	-10.1299	protein_coding	Gdpd2	glycerophosphodiester phosphodiesterase domain containing 2 [Source:MGI Symbol;Acc:MGI:1918834]	chrX	100729873	100738895	1	5	ensembl_havana	KNOWN
ENSMUSG00000021848	11.1599	7.39921	10.7296	-3.33043	-10.8071	6.56966e-06	0.000985093	-10.0591	protein_coding	Otx2	orthodenticle homolog 2 [Source:MGI Symbol;Acc:MGI:97451]	chr14	48657679	48667644	-1	8	ensembl_havana	KNOWN
ENSMUSG00000048562	6.93795	3.27007	6.59848	-3.32841	-3.90295	0.00492068	0.0297195	-10.045	protein_coding	Sp8	trans-acting transcription factor 8 [Source:MGI Symbol;Acc:MGI:2443471]	chr12	118846329	118852578	1	1	ensembl	KNOWN
ENSMUSG00000037428	6.29403	4.74809	8.05399	-3.3059	-6.39558	0.000252291	0.0050798	-9.88949	protein_coding	Vgf	VGF nerve growth factor inducible [Source:MGI Symbol;Acc:MGI:1343180]	chr5	137026392	137033351	1	4	ensembl_havana	KNOWN
ENSMUSG00000091497	3.40917	1.93794	5.21114	-3.27319	-6.40468	0.000249941	0.00506442	-9.66785	protein_coding	Gm44	predicted gene 44 [Source:MGI Symbol;Acc:MGI:2684890]	chrX	90892142	90893134	1	1	ensembl	KNOWN
ENSMUSG00000000125	7.60052	4.41056	7.66427	-3.25371	-5.57897	0.000608311	0.00833174	-9.53813	protein_coding	Wnt3	wingless-type MMTV integration site family, member 3 [Source:MGI Symbol;Acc:MGI:98955]	chr11	103774150	103817957	1	1	ensembl_havana	KNOWN
ENSMUSG00000073209	3.6623	1.16397	4.37955	-3.21558	-4.08552	0.0038413	0.0254082	-9.28939	protein_coding	Klf14	Kruppel-like factor 14 [Source:MGI Symbol;Acc:MGI:3577024]	chr6	30956023	30959078	-1	1	ensembl_havana	KNOWN
ENSMUSG00000057000	7.84706	5.97596	9.17918	-3.20322	-10.5022	8.07973e-06	0.00109167	-9.21011	protein_coding	Nxf3	nuclear RNA export factor 3 [Source:MGI Symbol;Acc:MGI:2685230]	chrX	136072099	136085255	-1	2	ensembl_havana	KNOWN
ENSMUSG00000033737	10.8054	7.34681	10.5476	-3.20075	-7.81227	6.54436e-05	0.00262327	-9.19435	protein_coding	Fndc3c1	fibronectin type III domain containing 3C1 [Source:MGI Symbol;Acc:MGI:2685630]	chrX	106420041	106485401	-1	7	ensembl_havana	KNOWN
ENSMUSG00000063268	8.51645	5.83722	9.03618	-3.19897	-11.5511	4.05023e-06	0.000842076	-9.183	protein_coding	Parp10	poly (ADP-ribose) polymerase family, member 10 [Source:MGI Symbol;Acc:MGI:3712326]	chr15	76231174	76243441	-1	6	ensembl_havana	KNOWN
ENSMUSG00000048038	4.79641	2.74893	5.94297	-3.19404	-6.05545	0.000360379	0.00620683	-9.15167	protein_coding	4932418E24Rik	RIKEN cDNA 4932418E24 gene [Source:MGI Symbol;Acc:MGI:3045295]	chr2	26271646	26294557	-1	2	ensembl_havana	KNOWN
ENSMUSG00000055022	4.058	1.97495	5.1599	-3.18494	-4.96825	0.00124356	0.0126023	-9.09419	protein_coding	Cntn1	contactin 1 [Source:MGI Symbol;Acc:MGI:105980]	chr15	92051165	92341967	1	4	ensembl_havana	KNOWN
ENSMUSG00000078922	4.44556	3.82497	6.98188	-3.15691	-5.60644	0.00058976	0.00817993	-8.9192	protein_coding	Tgtp1	T cell specific GTPase 1 [Source:MGI Symbol;Acc:MGI:98734]	chr11	48985327	48994172	-1	3	ensembl_havana	KNOWN
ENSMUSG00000091712	4.67598	3.96851	7.11596	-3.14745	-5.69929	0.000531522	0.00772279	-8.86085	protein_coding	Sec14l5	SEC14-like 5 (S. cerevisiae) [Source:MGI Symbol;Acc:MGI:3616084]	chr16	5147109	5183934	1	1	ensembl	KNOWN
ENSMUSG00000026303	4.11379	1.16397	4.30433	-3.14036	-5.07441	0.00109414	0.011683	-8.81747	protein_coding	Mlph	melanophilin [Source:MGI Symbol;Acc:MGI:2176380]	chr1	90915085	90951142	1	3	ensembl_havana	KNOWN
ENSMUSG00000044726	3.74187	1.69229	4.82291	-3.13062	-5.69173	0.000536021	0.0077572	-8.75814	protein_coding	Erich5	glutamate rich 5 [Source:MGI Symbol;Acc:MGI:2447772]	chr15	34453312	34473892	1	1	ensembl	KNOWN
ENSMUSG00000071235	10.3294	6.38767	9.50245	-3.11478	-5.144	0.00100695	0.0111454	-8.66247	protein_coding	Vrtn	vertebrae development associated [Source:MGI Symbol;Acc:MGI:3588197]	chr12	84641019	84651455	1	3	ensembl	KNOWN
ENSMUSG00000029337	9.11854	4.80334	7.9148	-3.11146	-4.76496	0.00159615	0.0146896	-8.64255	protein_coding	Fgf5	fibroblast growth factor 5 [Source:MGI Symbol;Acc:MGI:95519]	chr5	98254184	98277030	1	2	ensembl_havana	KNOWN
ENSMUSG00000042064	2.92676	3.15639	6.26528	-3.10889	-5.64501	0.000564751	0.00797778	-8.62717	protein_coding	Myo3b	myosin IIIB [Source:MGI Symbol;Acc:MGI:2448580]	chr2	70039126	70429198	1	3	ensembl_havana	KNOWN
ENSMUSG00000027985	10.6142	8.40769	11.5076	-3.09988	-6.07638	0.000352416	0.00612625	-8.57347	protein_coding	Lef1	lymphoid enhancer binding factor 1 [Source:MGI Symbol;Acc:MGI:96770]	chr3	131110471	131224356	1	8	ensembl_havana	KNOWN
ENSMUSG00000048001	3.59548	2.62807	5.68244	-3.05437	-7.13206	0.000121927	0.00356927	-8.30725	protein_coding	Hes5	hairy and enhancer of split 5 (Drosophila) [Source:MGI Symbol;Acc:MGI:104876]	chr4	154960923	154962371	1	2	ensembl_havana	KNOWN
ENSMUSG00000017167	4.4625	1.69229	4.74215	-3.04987	-3.73658	0.00619269	0.0343981	-8.28135	protein_coding	Cntnap1	contactin associated protein-like 1 [Source:MGI Symbol;Acc:MGI:1858201]	chr11	101170523	101190724	1	2	ensembl_havana	KNOWN
ENSMUSG00000021702	6.31555	3.78122	6.82474	-3.04352	-5.24824	0.000890283	0.0103474	-8.245	protein_coding	Thbs4	thrombospondin 4 [Source:MGI Symbol;Acc:MGI:1101779]	chr13	92751590	92794818	-1	2	ensembl_havana	KNOWN
ENSMUSG00000000202	5.66665	3.45409	6.49737	-3.04328	-6.26174	0.000289817	0.00548827	-8.24365	protein_coding	Btbd17	BTB (POZ) domain containing 17 [Source:MGI Symbol;Acc:MGI:1919264]	chr11	114791217	114795945	-1	7	ensembl_havana	KNOWN
ENSMUSG00000074505	7.39671	4.25678	7.29727	-3.04048	-7.3145	0.000102732	0.00327592	-8.22766	protein_coding	Fat3	FAT tumor suppressor homolog 3 (Drosophila) [Source:MGI Symbol;Acc:MGI:2444314]	chr9	15910205	16378231	-1	1	ensembl	KNOWN
ENSMUSG00000057716	4.49516	1.44663	4.48468	-3.03805	-4.92214	0.00131531	0.0130453	-8.21378	protein_coding	Tmem178b	transmembrane protein 178B [Source:MGI Symbol;Acc:MGI:3647581]	chr6	39873271	40255150	1	3	ensembl_havana	KNOWN
ENSMUSG00000036158	10.7593	8.06976	11.0921	-3.02235	-8.36726	4.06424e-05	0.00211737	-8.1249	protein_coding	Prickle1	prickle homolog 1 (Drosophila) [Source:MGI Symbol;Acc:MGI:1916034]	chr15	93499114	93595891	-1	2	ensembl_havana	KNOWN
ENSMUSG00000046879	9.82455	7.85549	10.8772	-3.02168	-6.96507	0.000143048	0.00384892	-8.12113	protein_coding	Irgm1	immunity-related GTPase family M member 1 [Source:MGI Symbol;Acc:MGI:107567]	chr11	48861968	48871683	-1	3	ensembl_havana	KNOWN
ENSMUSG00000078945	2.91526	0.389992	3.41156	-3.02157	-3.28555	0.0117783	0.0522676	-8.1205	protein_coding	Naip2	NLR family, apoptosis inhibitory protein 2 [Source:MGI Symbol;Acc:MGI:1298226]	chr13	100144063	100202092	-1	3	ensembl_havana	KNOWN
ENSMUSG00000041134	7.14464	5.05469	8.05634	-3.00165	-11.4436	4.33562e-06	0.000872677	-8.00914	protein_coding	Cyyr1	cysteine and tyrosine-rich protein 1 [Source:MGI Symbol;Acc:MGI:2152187]	chr16	85421533	85553397	-1	4	ensembl_havana	KNOWN
ENSMUSG00000051951	6.28594	3.0316	6.02025	-2.98866	-6.33047	0.000269827	0.00528333	-7.93734	protein_coding	Xkr4	X Kell blood group precursor related family member 4 [Source:MGI Symbol;Acc:MGI:3528744]	chr1	3205901	3671498	-1	3	ensembl_havana	KNOWN
ENSMUSG00000018845	7.02199	4.96522	7.95095	-2.98573	-8.57766	3.41571e-05	0.00193965	-7.92125	protein_coding	Unc45b	unc-45 homolog B (C. elegans) [Source:MGI Symbol;Acc:MGI:2443377]	chr11	82910550	82943403	1	5	ensembl_havana	KNOWN
ENSMUSG00000031880	6.33666	4.57955	7.56454	-2.98499	-6.8847	0.000154642	0.00397479	-7.91718	protein_coding	Rrad	Ras-related associated with diabetes [Source:MGI Symbol;Acc:MGI:1930943]	chr8	104628066	104631321	-1	1	ensembl	KNOWN
ENSMUSG00000026765	6.49878	3.27725	6.23869	-2.96144	-10.3592	8.91937e-06	0.00114585	-7.78899	protein_coding	Lypd6b	LY6/PLAUR domain containing 6B [Source:MGI Symbol;Acc:MGI:1919147]	chr2	49787688	49948849	1	3	ensembl_havana	KNOWN
ENSMUSG00000043008	3.96883	0.389992	3.35137	-2.96138	-4.21952	0.00321294	0.0226005	-7.78868	protein_coding	Klhl6	kelch-like 6 [Source:MGI Symbol;Acc:MGI:2686922]	chr16	19946499	19983037	-1	4	ensembl_havana	KNOWN
ENSMUSG00000037944	3.95811	1.16397	4.12184	-2.95787	-3.55077	0.00804328	0.0408567	-7.76975	protein_coding	Ccr7	chemokine (C-C motif) receptor 7 [Source:MGI Symbol;Acc:MGI:103011]	chr11	99144196	99155077	-1	1	ensembl_havana	KNOWN
ENSMUSG00000030307	4.75611	2.07146	5.02792	-2.95647	-4.92751	0.00130672	0.0129797	-7.7622	protein_coding	Slc6a11	solute carrier family 6 (neurotransmitter transporter, GABA), member 11 [Source:MGI Symbol;Acc:MGI:95630]	chr6	114131241	114249952	1	2	ensembl_havana	KNOWN
ENSMUSG00000020912	3.91794	3.19735	6.14863	-2.95128	-8.42862	3.86189e-05	0.00205526	-7.73435	protein_coding	Krt12	keratin 12 [Source:MGI Symbol;Acc:MGI:96687]	chr11	99415666	99422259	-1	1	ensembl_havana	KNOWN
ENSMUSG00000053930	6.7061	4.32457	7.26562	-2.94105	-8.20738	4.64947e-05	0.00220472	-7.67971	protein_coding	Shisa6	shisa family member 6 [Source:MGI Symbol;Acc:MGI:2685725]	chr11	66211725	66525964	-1	3	ensembl_havana	KNOWN
ENSMUSG00000039198	4.60503	2.74893	5.68845	-2.93952	-7.9062	6.02604e-05	0.00252711	-7.67154	protein_coding	Ptchd3	patched domain containing 3 [Source:MGI Symbol;Acc:MGI:1921925]	chr11	121830247	121843423	1	2	ensembl_havana	KNOWN
ENSMUSG00000049122	4.68213	1.69229	4.61819	-2.9259	-5.52634	0.000645681	0.00858984	-7.5995	protein_coding	Frmd3	FERM domain containing 3 [Source:MGI Symbol;Acc:MGI:2442466]	chr4	74013442	74202214	1	3	ensembl_havana	KNOWN
ENSMUSG00000040140	4.62926	2.22061	5.14619	-2.92558	-4.17221	0.00342105	0.0235426	-7.59779	protein_coding	Tdrd6	tudor domain containing 6 [Source:MGI Symbol;Acc:MGI:2679727]	chr17	43615335	43630299	-1	3	ensembl_havana	KNOWN
ENSMUSG00000029086	10.567	7.25356	10.1458	-2.89226	-6.64598	0.00019572	0.00448468	-7.42431	protein_coding	Prom1	prominin 1 [Source:MGI Symbol;Acc:MGI:1100886]	chr5	43993620	44102032	-1	19	ensembl_havana	KNOWN
ENSMUSG00000007097	7.24071	4.25678	7.14288	-2.8861	-5.4965	0.000667997	0.00877882	-7.39268	protein_coding	Atp1a2	ATPase, Na+/K+ transporting, alpha 2 polypeptide [Source:MGI Symbol;Acc:MGI:88106]	chr1	172271709	172298064	-1	5	ensembl_havana	KNOWN
ENSMUSG00000021613	3.65366	1.69229	4.56982	-2.87753	-1.94575	0.089155	0.20404	-7.34892	protein_coding	Hapln1	hyaluronan and proteoglycan link protein 1 [Source:MGI Symbol;Acc:MGI:1337006]	chr13	89540636	89611832	1	1	ensembl	KNOWN
ENSMUSG00000055489	5.25237	2.09975	4.97669	-2.87694	-3.556	0.00798383	0.0406988	-7.34589	protein_coding	Ano5	anoctamin 5 [Source:MGI Symbol;Acc:MGI:3576659]	chr7	51511029	51598709	1	1	ensembl	KNOWN
ENSMUSG00000051375	10.457	7.67167	10.5452	-2.87354	-10.1728	1.01651e-05	0.00121492	-7.32862	protein_coding	Pcdh1	protocadherin 1 [Source:MGI Symbol;Acc:MGI:104692]	chr18	38185914	38212053	-1	6	ensembl_havana	KNOWN
ENSMUSG00000027674	4.98509	1.44663	4.29922	-2.85258	-6.76303	0.000174234	0.00425386	-7.22292	protein_coding	Pex5l	peroxisomal biogenesis factor 5-like [Source:MGI Symbol;Acc:MGI:1916672]	chr3	32949408	33143247	-1	12	ensembl_havana	KNOWN
ENSMUSG00000037010	8.99331	5.546	8.3956	-2.8496	-4.74948	0.00162717	0.0148617	-7.20802	protein_coding	Apln	apelin [Source:MGI Symbol;Acc:MGI:1353624]	chrX	48025146	48034853	-1	1	ensembl_havana	KNOWN
ENSMUSG00000066477	4.12089	2.84543	5.69303	-2.8476	-11.4783	4.24101e-06	0.000872677	-7.19802	processed_transcript	Gm16551	predicted gene 16551 [Source:MGI Symbol;Acc:MGI:4414971]	chr9	74847983	74860134	1	5	ensembl_havana	KNOWN
ENSMUSG00000028023	9.29949	6.14956	8.96017	-2.81061	-6.62787	0.000199299	0.00452698	-7.0158	protein_coding	Pitx2	paired-like homeodomain transcription factor 2 [Source:MGI Symbol;Acc:MGI:109340]	chr3	129199878	129219591	1	8	ensembl_havana	KNOWN
ENSMUSG00000022425	10.0014	6.76811	9.57495	-2.80684	-6.51664	0.000222949	0.00475089	-6.99751	protein_coding	Enpp2	ectonucleotide pyrophosphatase/phosphodiesterase 2 [Source:MGI Symbol;Acc:MGI:1321390]	chr15	54838898	54920146	-1	4	ensembl_havana	KNOWN
ENSMUSG00000024479	7.67278	4.63553	7.42437	-2.78884	-8.20414	4.66224e-05	0.00220472	-6.91073	protein_coding	Mal2	mal, T cell differentiation protein 2 [Source:MGI Symbol;Acc:MGI:2146021]	chr15	54571366	54602846	1	1	ensembl	KNOWN
ENSMUSG00000024339	7.52632	5.57131	8.34796	-2.77665	-6.87215	0.000156544	0.00397862	-6.85257	protein_coding	Tap2	transporter 2, ATP-binding cassette, sub-family B (MDR/TAP) [Source:MGI Symbol;Acc:MGI:98484]	chr17	34203527	34216321	1	5	ensembl_havana	KNOWN
ENSMUSG00000004038	5.96134	4.14578	6.90271	-2.75693	-5.10967	0.00104897	0.0114054	-6.75955	protein_coding	Gstm3	glutathione S-transferase, mu 3 [Source:MGI Symbol;Acc:MGI:106026]	chr3	107963696	107969283	-1	1	ensembl_havana	KNOWN
ENSMUSG00000062743	7.04071	4.40831	7.1575	-2.74919	-5.63157	0.000573331	0.0080482	-6.7234	protein_coding	Zfp677	zinc finger protein 677 [Source:MGI Symbol;Acc:MGI:3053207]	chr17	21383748	21399265	1	2	ensembl_havana	KNOWN
ENSMUSG00000027524	4.01677	1.32578	4.07371	-2.74793	-4.1839	0.00336828	0.0233159	-6.71752	protein_coding	Edn3	endothelin 3 [Source:MGI Symbol;Acc:MGI:95285]	chr2	174760619	174784042	1	4	ensembl_havana	KNOWN
ENSMUSG00000018924	7.48471	5.13361	7.8691	-2.73549	-4.99749	0.00120028	0.0123358	-6.65985	protein_coding	Alox15	arachidonate 15-lipoxygenase [Source:MGI Symbol;Acc:MGI:87997]	chr11	70344152	70352031	-1	2	ensembl_havana	KNOWN
ENSMUSG00000061524	11.4918	8.9275	11.6561	-2.72855	-7.13786	0.000121258	0.00356044	-6.62789	protein_coding	Zic2	zinc finger protein of the cerebellum 2 [Source:MGI Symbol;Acc:MGI:106679]	chr14	122475435	122479852	1	2	ensembl_havana	KNOWN
ENSMUSG00000027347	8.16672	6.65191	9.37559	-2.72368	-8.58409	3.3978e-05	0.0019365	-6.60554	protein_coding	Rasgrp1	RAS guanyl releasing protein 1 [Source:MGI Symbol;Acc:MGI:1314635]	chr2	117279993	117343001	-1	7	ensembl_havana	KNOWN
ENSMUSG00000026166	2.63913	0.918313	3.63726	-2.71895	-1.87574	0.0991597	0.219712	-6.58394	protein_coding	Ccl20	chemokine (C-C motif) ligand 20 [Source:MGI Symbol;Acc:MGI:1329031]	chr1	83116766	83119167	1	3	ensembl_havana	KNOWN
ENSMUSG00000039706	6.86889	2.84543	5.56351	-2.71807	-5.89899	0.000426622	0.00680524	-6.57993	protein_coding	Ldb2	LIM domain binding 2 [Source:MGI Symbol;Acc:MGI:894670]	chr5	44472132	44799680	-1	7	ensembl_havana	KNOWN
ENSMUSG00000040046	3.50258	1.16397	3.87969	-2.71572	-2.74405	0.0263375	0.0891645	-6.56923	protein_coding	Tph1	tryptophan hydroxylase 1 [Source:MGI Symbol;Acc:MGI:98796]	chr7	46647130	46672537	-1	8	ensembl_havana	KNOWN
ENSMUSG00000000197	5.10733	3.45409	6.16981	-2.71572	-5.5684	0.000615619	0.00837706	-6.56923	protein_coding	Nalcn	sodium leak channel, non-selective [Source:MGI Symbol;Acc:MGI:2444306]	chr14	123276641	123627144	-1	1	ensembl	KNOWN
ENSMUSG00000064052	3.58968	0.918313	3.63404	-2.71572	-4.19047	0.00333903	0.0231714	-6.56923	protein_coding	Gm5089	predicted gene 5089 [Source:MGI Symbol;Acc:MGI:3644731]	chr14	122434854	122451115	-1	1	ensembl	KNOWN
ENSMUSG00000038805	3.30145	0.389992	3.10572	-2.71572	-3.06771	0.0162192	0.0648893	-6.56923	protein_coding	Six3	sine oculis-related homeobox 3 [Source:MGI Symbol;Acc:MGI:102764]	chr17	85613608	85629302	1	3	ensembl_havana	KNOWN
ENSMUSG00000022321	7.16366	4.47628	7.18334	-2.70706	-9.01813	2.40049e-05	0.00174284	-6.5299	protein_coding	Cdh10	cadherin 10 [Source:MGI Symbol;Acc:MGI:107436]	chr15	18818947	19014236	1	6	ensembl_havana	KNOWN
ENSMUSG00000031517	6.49831	4.16491	6.86809	-2.70319	-7.46303	8.95765e-05	0.00304871	-6.51239	protein_coding	Gpm6a	glycoprotein m6a [Source:MGI Symbol;Acc:MGI:107671]	chr8	54954728	55060877	1	1	ensembl	KNOWN
ENSMUSG00000085555	5.40909	2.84543	5.54823	-2.70279	-5.84221	0.000453905	0.00704013	-6.51062	processed_transcript	2610035F20Rik	RIKEN cDNA 2610035F20 gene [Source:MGI Symbol;Acc:MGI:1916498]	chr14	122470284	122475199	-1	2	havana	KNOWN
ENSMUSG00000034607	4.80315	3.83326	6.52283	-2.68957	-4.11589	0.00368802	0.0246755	-6.45121	protein_coding	Pof1b	premature ovarian failure 1B [Source:MGI Symbol;Acc:MGI:1916943]	chrX	112638431	112698651	-1	1	ensembl_havana	KNOWN
ENSMUSG00000068762	6.80937	4.68757	7.37402	-2.68645	-8.77381	2.91388e-05	0.00187169	-6.43728	protein_coding	Gstm6	glutathione S-transferase, mu 6 [Source:MGI Symbol;Acc:MGI:1309467]	chr3	107938847	107943749	-1	6	ensembl_havana	KNOWN
ENSMUSG00000020140	5.9653	3.3182	5.99429	-2.67609	-4.63912	0.00186844	0.0161478	-6.39121	protein_coding	Lgr5	leucine rich repeat containing G protein coupled receptor 5 [Source:MGI Symbol;Acc:MGI:1341817]	chr10	115450311	115587780	-1	8	ensembl_havana	KNOWN
ENSMUSG00000073424	4.44641	0.918313	3.59352	-2.6752	-7.06853	0.000129523	0.00366759	-6.38728	protein_coding	Cyp4f15	cytochrome P450, family 4, subfamily f, polypeptide 15 [Source:MGI Symbol;Acc:MGI:2146921]	chr17	32685627	32703352	1	4	ensembl_havana	KNOWN
ENSMUSG00000020155	4.09253	2.62807	5.29903	-2.67096	-5.85151	0.000449307	0.00700717	-6.36851	protein_coding	Kcnmb1	potassium large conductance calcium-activated channel, subfamily M, beta member 1 [Source:MGI Symbol;Acc:MGI:1334203]	chr11	33963013	33973641	1	1	ensembl_havana	KNOWN
ENSMUSG00000091556	5.34015	4.07891	6.74823	-2.66932	-9.21248	2.06402e-05	0.00162153	-6.36128	protein_coding	Gm14569	predicted gene 14569 [Source:MGI Symbol;Acc:MGI:3705243]	chrX	36423601	36491830	-1	4	havana	KNOWN
ENSMUSG00000029561	7.61782	6.06085	8.72483	-2.66398	-8.98588	2.46207e-05	0.0017469	-6.33781	protein_coding	Oasl2	2'-5' oligoadenylate synthetase-like 2 [Source:MGI Symbol;Acc:MGI:1344390]	chr5	114896936	114912234	1	9	ensembl_havana	KNOWN
ENSMUSG00000041673	4.78581	1.69229	4.3527	-2.66042	-4.02345	0.00417639	0.0268155	-6.32215	protein_coding	Lrrc18	leucine rich repeat containing 18 [Source:MGI Symbol;Acc:MGI:1914830]	chr14	32991382	33015292	1	6	ensembl_havana	KNOWN
ENSMUSG00000024798	4.0473	1.16397	3.82414	-2.66017	-3.38615	0.0101806	0.0474681	-6.32109	protein_coding	Htr7	5-hydroxytryptamine (serotonin) receptor 7 [Source:MGI Symbol;Acc:MGI:99841]	chr19	35958734	36057507	-1	6	ensembl_havana	KNOWN
ENSMUSG00000018569	9.62363	6.49258	9.15108	-2.65849	-4.89188	0.00136486	0.0133447	-6.31373	protein_coding	Cldn7	claudin 7 [Source:MGI Symbol;Acc:MGI:1859285]	chr11	69964779	69967885	1	5	ensembl_havana	KNOWN
ENSMUSG00000026147	3.96917	1.97495	4.6168	-2.64184	-2.86639	0.0219018	0.0789393	-6.24128	protein_coding	Col9a1	collagen, type IX, alpha 1 [Source:MGI Symbol;Acc:MGI:88465]	chr1	24177610	24252684	1	4	ensembl_havana	KNOWN
ENSMUSG00000059741	5.05535	2.74175	5.37839	-2.63664	-2.65096	0.0303296	0.0979308	-6.21881	protein_coding	Myl3	myosin, light polypeptide 3 [Source:MGI Symbol;Acc:MGI:97268]	chr9	110741861	110769798	1	5	ensembl_havana	KNOWN
ENSMUSG00000027457	7.2736	3.65642	6.28737	-2.63095	-6.65793	0.000193396	0.00445521	-6.19434	protein_coding	Snph	syntaphilin [Source:MGI Symbol;Acc:MGI:2139270]	chr2	151590549	151632593	-1	11	ensembl_havana	KNOWN
ENSMUSG00000029650	7.60344	5.26456	7.89235	-2.62778	-7.58128	8.04418e-05	0.0029217	-6.18076	protein_coding	Slc46a3	solute carrier family 46, member 3 [Source:MGI Symbol;Acc:MGI:1918956]	chr5	147878437	147894815	-1	4	ensembl_havana	KNOWN
ENSMUSG00000026824	9.79647	7.0206	9.64443	-2.62383	-5.45404	0.000701221	0.00904175	-6.16386	protein_coding	Kcnj3	potassium inwardly-rectifying channel, subfamily J, member 3 [Source:MGI Symbol;Acc:MGI:104742]	chr2	55435970	55598145	1	3	ensembl_havana	KNOWN
ENSMUSG00000019900	4.39649	1.44663	4.0698	-2.62316	-3.61764	0.00731688	0.0384759	-6.16099	protein_coding	Rfx6	regulatory factor X, 6 [Source:MGI Symbol;Acc:MGI:2445208]	chr10	51677756	51730429	1	3	ensembl_havana	KNOWN
ENSMUSG00000036790	5.22821	2.38242	4.99519	-2.61277	-3.92691	0.00476201	0.0291486	-6.11677	protein_coding	Slitrk2	SLIT and NTRK-like family, member 2 [Source:MGI Symbol;Acc:MGI:2679449]	chrX	66649318	66661393	1	2	ensembl_havana	KNOWN
ENSMUSG00000032908	4.6954	1.69229	4.30433	-2.61204	-3.65288	0.00696255	0.0372564	-6.11369	protein_coding	Sgpp2	sphingosine-1-phosphate phosphotase 2 [Source:MGI Symbol;Acc:MGI:3589109]	chr1	78310345	78420289	1	1	ensembl_havana	KNOWN
ENSMUSG00000051851	4.9786	1.97495	4.5832	-2.60825	-3.37588	0.0103326	0.0478695	-6.09763	protein_coding	Cxx1c	CAAX box 1C [Source:MGI Symbol;Acc:MGI:1920115]	chrX	53608032	53608432	1	1	ensembl_havana	KNOWN
ENSMUSG00000021565	3.45327	0.918313	3.51318	-2.59487	-4.92812	0.00130576	0.0129772	-6.04133	protein_coding	Slc6a19	solute carrier family 6 (neurotransmitter transporter), member 19 [Source:MGI Symbol;Acc:MGI:1921588]	chr13	73679745	73704865	-1	7	ensembl_havana	KNOWN
ENSMUSG00000020542	3.76869	1.44663	4.03638	-2.58975	-2.2936	0.0523629	0.141302	-6.01995	protein_coding	Myocd	myocardin [Source:MGI Symbol;Acc:MGI:2137495]	chr11	65176561	65269989	-1	6	ensembl_havana	KNOWN
ENSMUSG00000038540	6.34392	4.09043	6.67804	-2.58761	-10.2647	9.5281e-06	0.00117125	-6.01102	protein_coding	Tmc3	transmembrane channel-like gene family 3 [Source:MGI Symbol;Acc:MGI:2669033]	chr7	83584927	83625614	1	5	ensembl_havana	KNOWN
ENSMUSG00000027793	3.67678	2.26156	4.84115	-2.57959	-3.90472	0.00490878	0.0296818	-5.97768	protein_coding	Ccna1	cyclin A1 [Source:MGI Symbol;Acc:MGI:108042]	chr3	55045469	55055501	-1	6	ensembl_havana	KNOWN
ENSMUSG00000035692	5.62597	4.71042	7.28084	-2.57042	-6.86432	0.000157746	0.0040004	-5.93984	protein_coding	Isg15	ISG15 ubiquitin-like modifier [Source:MGI Symbol;Acc:MGI:1855694]	chr4	156199424	156200818	-1	1	ensembl	KNOWN
ENSMUSG00000056812	7.60198	4.33389	6.90348	-2.56959	-6.03465	0.000368492	0.00630494	-5.93639	protein_coding	St8sia3	ST8 alpha-N-acetyl-neuraminide alpha-2,8-sialyltransferase 3 [Source:MGI Symbol;Acc:MGI:106019]	chr18	64254359	64276146	1	4	ensembl_havana	KNOWN
ENSMUSG00000052713	10.0708	6.99798	9.56409	-2.5661	-8.66523	3.18061e-05	0.0019258	-5.92207	protein_coding	Zfp608	zinc finger protein 608 [Source:MGI Symbol;Acc:MGI:2442338]	chr18	54888045	54990180	-1	1	ensembl	KNOWN
ENSMUSG00000029228	5.31653	2.74893	5.30679	-2.55786	-4.13211	0.0036089	0.0243646	-5.88832	protein_coding	Lnx1	ligand of numb-protein X 1 [Source:MGI Symbol;Acc:MGI:1278335]	chr5	74592447	74702912	-1	9	ensembl_havana	KNOWN
ENSMUSG00000078853	7.74891	5.39483	7.95012	-2.5553	-7.15415	0.000119402	0.00353426	-5.87789	protein_coding	Igtp	interferon gamma induced GTPase [Source:MGI Symbol;Acc:MGI:107729]	chr11	58199556	58207591	1	3	ensembl_havana	KNOWN
ENSMUSG00000000617	6.4102	3.49504	6.03114	-2.5361	-4.43884	0.00241234	0.0188996	-5.80019	protein_coding	Grm6	glutamate receptor, metabotropic 6 [Source:MGI Symbol;Acc:MGI:1351343]	chr11	50850685	50866208	1	4	ensembl_havana	KNOWN
ENSMUSG00000043518	3.87745	1.44663	3.97619	-2.52956	-3.08269	0.0158634	0.0640413	-5.77396	protein_coding	Rai2	retinoic acid induced 2 [Source:MGI Symbol;Acc:MGI:1344378]	chrX	161717069	161779496	1	2	ensembl_havana	KNOWN
ENSMUSG00000012282	8.05528	5.78533	8.30824	-2.52291	-2.96522	0.0188892	0.0719266	-5.74742	protein_coding	Wnt8a	wingless-type MMTV integration site family, member 8A [Source:MGI Symbol;Acc:MGI:107924]	chr18	34542313	34548273	1	1	ensembl	KNOWN
ENSMUSG00000048329	3.45263	0.389992	2.90339	-2.51339	-5.16261	0.000984945	0.0109791	-5.70962	protein_coding	Mfsd6l	major facilitator superfamily domain containing 6-like [Source:MGI Symbol;Acc:MGI:2384904]	chr11	68556186	68558245	1	1	ensembl_havana	KNOWN
ENSMUSG00000001988	4.6192	2.22061	4.72827	-2.50766	-4.12732	0.00363206	0.0244734	-5.68697	protein_coding	Npas1	neuronal PAS domain protein 1 [Source:MGI Symbol;Acc:MGI:109205]	chr7	16455721	16476780	-1	1	ensembl	KNOWN
ENSMUSG00000028524	5.84758	2.74893	5.2509	-2.50197	-6.66579	0.000191885	0.00444883	-5.66458	protein_coding	Sgip1	SH3-domain GRB2-like (endophilin) interacting protein 1 [Source:MGI Symbol;Acc:MGI:1920344]	chr4	102741297	102973628	1	15	ensembl_havana	KNOWN
ENSMUSG00000029923	5.28019	2.59978	5.10019	-2.50042	-5.36891	0.000773461	0.00955907	-5.65849	protein_coding	Rab19	RAB19, member RAS oncogene family [Source:MGI Symbol;Acc:MGI:103292]	chr6	39381175	39390380	1	1	ensembl_havana	KNOWN
ENSMUSG00000027419	5.1225	3.15639	5.65589	-2.49949	-2.83424	0.0229867	0.0814447	-5.65487	protein_coding	Pcsk2	proprotein convertase subtilisin/kexin type 2 [Source:MGI Symbol;Acc:MGI:97512]	chr2	143546156	143816285	1	2	ensembl_havana	KNOWN
ENSMUSG00000024502	8.44196	6.26275	8.76013	-2.49738	-10.867	6.31193e-06	0.000980669	-5.6466	protein_coding	Jakmip2	janus kinase and microtubule interacting protein 2 [Source:MGI Symbol;Acc:MGI:1923467]	chr18	43531408	43687773	-1	1	ensembl	KNOWN
ENSMUSG00000031343	7.62597	5.05522	7.54787	-2.49266	-6.3357	0.00026837	0.005261	-5.62813	protein_coding	Gabra3	gamma-aminobutyric acid (GABA) A receptor, subunit alpha 3 [Source:MGI Symbol;Acc:MGI:95615]	chrX	72432681	72656848	-1	3	ensembl_havana	KNOWN
ENSMUSG00000019876	4.31135	3.2529	5.74274	-2.48984	-6.02909	0.000370692	0.0063185	-5.61717	protein_coding	Pkib	protein kinase inhibitor beta, cAMP dependent, testis specific [Source:MGI Symbol;Acc:MGI:101937]	chr10	57631981	57741112	1	11	ensembl_havana	KNOWN
ENSMUSG00000020102	4.08368	2.26156	4.74548	-2.48392	-5.16089	0.000986951	0.0109878	-5.59416	protein_coding	Slc16a7	solute carrier family 16 (monocarboxylic acid transporters), member 7 [Source:MGI Symbol;Acc:MGI:1330284]	chr10	125226464	125328963	-1	2	ensembl	KNOWN
ENSMUSG00000027273	6.55848	3.63206	6.11539	-2.48333	-5.77246	0.000490094	0.007336	-5.59186	protein_coding	Snap25	synaptosomal-associated protein 25 [Source:MGI Symbol;Acc:MGI:98331]	chr2	136713453	136782428	1	3	ensembl_havana	KNOWN
ENSMUSG00000043782	5.39857	3.20843	5.68645	-2.47802	-4.22935	0.00317146	0.0224306	-5.57132	protein_coding	Ccdc64b	coiled-coil domain containing 64B [Source:MGI Symbol;Acc:MGI:2388267]	chr17	23660523	23668610	1	1	ensembl	KNOWN
ENSMUSG00000031409	5.26062	2.62807	5.09937	-2.4713	-5.29094	0.000846859	0.0100526	-5.54543	protein_coding	Tceal6	transcription elongation factor A (SII)-like 6 [Source:MGI Symbol;Acc:MGI:1923939]	chrX	135208687	135210687	-1	1	ensembl_havana	KNOWN
ENSMUSG00000025776	7.71097	4.95183	7.42045	-2.46862	-7.20276	0.00011405	0.00344083	-5.53512	protein_coding	Crispld1	cysteine-rich secretory protein LCCL domain containing 1 [Source:MGI Symbol;Acc:MGI:1934666]	chr1	17727045	17766344	1	3	ensembl_havana	KNOWN
ENSMUSG00000016496	6.75535	5.25901	7.72684	-2.46783	-7.70849	7.17569e-05	0.00276326	-5.53211	protein_coding	Cd274	CD274 antigen [Source:MGI Symbol;Acc:MGI:1926446]	chr19	29367455	29388095	1	1	ensembl_havana	KNOWN
ENSMUSG00000037921	6.59232	5.47057	7.93635	-2.46578	-5.26311	0.000874892	0.010234	-5.52426	protein_coding	Ddx60	DEAD (Asp-Glu-Ala-Asp) box polypeptide 60 [Source:MGI Symbol;Acc:MGI:2384570]	chr8	61928087	62037701	1	7	ensembl_havana	KNOWN
ENSMUSG00000028314	3.39267	3.41471	5.87819	-2.46348	-5.92478	0.000414833	0.00670621	-5.51546	protein_coding	Toporsl	topoisomerase I binding, arginine/serine-rich like [Source:MGI Symbol;Acc:MGI:1915524]	chr4	52596274	52612430	1	2	ensembl_havana	KNOWN
ENSMUSG00000021791	3.14221	0.389992	2.85135	-2.46135	-8.67291	3.16087e-05	0.0019258	-5.50733	protein_coding	Dydc2	DPY30 domain containing 2 [Source:MGI Symbol;Acc:MGI:1918450]	chr14	41049209	41069074	-1	1	ensembl	KNOWN
ENSMUSG00000032623	5.05039	3.67754	6.12647	-2.44893	-5.54872	0.000629494	0.00846907	-5.4601	protein_coding	Oas1d	2'-5' oligoadenylate synthetase 1D [Source:MGI Symbol;Acc:MGI:2140770]	chr5	120914536	120921652	1	1	ensembl_havana	KNOWN
ENSMUSG00000010136	4.59412	2.39745	4.83939	-2.44194	-2.94139	0.0195736	0.0734948	-5.43373	protein_coding	Pifo	primary cilia formation [Source:MGI Symbol;Acc:MGI:1923670]	chr3	105996957	106014646	-1	2	ensembl_havana	KNOWN
ENSMUSG00000057143	10.1718	7.8317	10.265	-2.43328	-9.58488	1.55695e-05	0.00143442	-5.40119	protein_coding	Trim12c	tripartite motif-containing 12C [Source:MGI Symbol;Acc:MGI:4821183]	chr7	104338754	104353362	-1	2	ensembl_havana	KNOWN
ENSMUSG00000026602	3.27873	0.918313	3.35137	-2.43306	-4.36118	0.0026678	0.0201521	-5.40037	protein_coding	Nphs2	nephrosis 2, podocin [Source:MGI Symbol;Acc:MGI:2157018]	chr1	156310727	156328035	1	2	ensembl_havana	KNOWN
ENSMUSG00000052396	7.10553	4.45869	6.88538	-2.42669	-4.39385	0.0025569	0.0195675	-5.37657	protein_coding	Mogat2	monoacylglycerol O-acyltransferase 2 [Source:MGI Symbol;Acc:MGI:2663253]	chr7	99219084	99238619	-1	2	ensembl_havana	KNOWN
ENSMUSG00000020388	6.65026	4.77255	7.19882	-2.42627	-6.98761	0.000139973	0.00380536	-5.375	protein_coding	Pdlim4	PDZ and LIM domain 4 [Source:MGI Symbol;Acc:MGI:1353470]	chr11	54054928	54069014	-1	5	ensembl_havana	KNOWN
ENSMUSG00000041703	10.9522	9.13494	11.5589	-2.42393	-11.2398	4.94136e-06	0.000916756	-5.36632	protein_coding	Zic5	zinc finger protein of the cerebellum 5 [Source:MGI Symbol;Acc:MGI:1929518]	chr14	122456795	122465677	-1	2	ensembl_havana	KNOWN
ENSMUSG00000024064	5.26117	3.0316	5.44602	-2.41442	-7.29401	0.00010471	0.00331204	-5.33106	protein_coding	Galnt14	UDP-N-acetyl-alpha-D-galactosamine:polypeptide N-acetylgalactosaminyltransferase 14 [Source:MGI Symbol;Acc:MGI:1918935]	chr17	73493228	73710453	-1	3	ensembl_havana	KNOWN
ENSMUSG00000036853	7.36838	4.20275	6.6143	-2.41156	-4.91052	0.0013341	0.0131674	-5.32048	protein_coding	Mcoln3	mucolipin 3 [Source:MGI Symbol;Acc:MGI:1890500]	chr3	146117450	146141806	1	3	ensembl_havana	KNOWN
ENSMUSG00000025551	5.34112	3.00724	5.41385	-2.4066	-5.40067	0.000745588	0.00937849	-5.30225	protein_coding	Fgf14	fibroblast growth factor 14 [Source:MGI Symbol;Acc:MGI:109189]	chr14	123977907	124677127	-1	2	ensembl_havana	KNOWN
ENSMUSG00000022790	7.11016	5.37986	7.7843	-2.40444	-8.94155	2.54962e-05	0.00175286	-5.2943	protein_coding	Igsf11	immunoglobulin superfamily, member 11 [Source:MGI Symbol;Acc:MGI:2388477]	chr16	38901471	39027159	1	2	ensembl_havana	KNOWN
ENSMUSG00000037335	4.86048	3.37375	5.7746	-2.40084	-1.99461	0.082759	0.193956	-5.28112	protein_coding	Hand1	heart and neural crest derivatives expressed transcript 1 [Source:MGI Symbol;Acc:MGI:103577]	chr11	57828705	57832818	-1	3	ensembl_havana	KNOWN
ENSMUSG00000030000	5.25372	2.84543	5.24628	-2.40084	-4.1346	0.00359692	0.0243098	-5.28112	protein_coding	Add2	adducin 2 (beta) [Source:MGI Symbol;Acc:MGI:87919]	chr6	86028681	86124409	1	10	ensembl_havana	KNOWN
ENSMUSG00000097796	3.65396	0.918313	3.31506	-2.39675	-4.04887	0.0040355	0.026266	-5.26614	lincRNA	Gm16702	predicted gene, 16702 [Source:MGI Symbol;Acc:MGI:4439626]	chr17	8379045	8389468	-1	1	ensembl	KNOWN
ENSMUSG00000022525	3.7505	0.918313	3.31506	-2.39675	-3.93686	0.00469772	0.0288735	-5.26614	protein_coding	Hrasls	HRAS-like suppressor [Source:MGI Symbol;Acc:MGI:1351473]	chr16	29209695	29230531	1	4	ensembl_havana	KNOWN
ENSMUSG00000091705	6.69945	3.73676	6.13346	-2.3967	-5.20974	0.000931542	0.0106105	-5.26599	protein_coding	H2-Q2	histocompatibility 2, Q region locus 2 [Source:MGI Symbol;Acc:MGI:95931]	chr17	35342242	35346762	1	2	ensembl_havana	KNOWN
ENSMUSG00000025588	3.93581	1.44663	3.83917	-2.39254	-5.17403	0.000971707	0.0109235	-5.2508	protein_coding	Nat1	N-acetyl transferase 1 [Source:MGI Symbol;Acc:MGI:97279]	chr8	67490758	67492104	1	1	ensembl	KNOWN
ENSMUSG00000020297	7.38792	5.57272	7.96079	-2.38806	-7.28775	0.000105323	0.00331472	-5.23454	protein_coding	Nsg2	neuron specific gene family member 2 [Source:MGI Symbol;Acc:MGI:1202070]	chr11	32000463	32059202	1	3	ensembl_havana	KNOWN
ENSMUSG00000005268	7.41412	5.0724	7.45819	-2.3858	-5.84925	0.000450421	0.00701037	-5.22633	protein_coding	Prlr	prolactin receptor [Source:MGI Symbol;Acc:MGI:97763]	chr15	10177238	10349180	1	12	ensembl_havana	KNOWN
ENSMUSG00000029189	7.42302	4.79075	7.15733	-2.36658	-8.22246	4.59041e-05	0.00220472	-5.15718	protein_coding	Sel1l3	sel-1 suppressor of lin-12-like 3 (C. elegans) [Source:MGI Symbol;Acc:MGI:1916941]	chr5	53107083	53213927	-1	5	ensembl_havana	KNOWN
ENSMUSG00000003657	6.07159	5.62265	7.98452	-2.36187	-16.4021	3.03294e-07	0.000340755	-5.14037	protein_coding	Calb2	calbindin 2 [Source:MGI Symbol;Acc:MGI:101914]	chr8	110142539	110168206	-1	1	ensembl	KNOWN
ENSMUSG00000021583	10.1315	8.00824	10.3606	-2.35241	-5.89873	0.000426744	0.00680524	-5.10675	protein_coding	Erap1	endoplasmic reticulum aminopeptidase 1 [Source:MGI Symbol;Acc:MGI:1933403]	chr13	74639872	74691875	1	1	ensembl	KNOWN
ENSMUSG00000044365	6.86352	3.78122	6.13122	-2.35	-5.763	0.000495242	0.00738177	-5.09826	protein_coding	Cxxc4	CXXC finger 4 [Source:MGI Symbol;Acc:MGI:2442112]	chr3	134236484	134262161	1	5	ensembl_havana	KNOWN
ENSMUSG00000055403	5.35006	4.51888	6.86626	-2.34738	-3.7711	0.00590222	0.033265	-5.089	protein_coding	4933427D06Rik	RIKEN cDNA 4933427D06 gene [Source:MGI Symbol;Acc:MGI:3026922]	chr6	88950683	89110031	1	4	ensembl_havana	KNOWN
ENSMUSG00000030188	9.18144	7.43021	9.77101	-2.3408	-13.9272	1.02417e-06	0.000530872	-5.06583	protein_coding	Magohb	mago-nashi homolog B (Drosophila) [Source:MGI Symbol;Acc:MGI:1913691]	chr6	131284388	131293244	-1	7	ensembl_havana	KNOWN
ENSMUSG00000071613	3.7581	0.918313	3.25487	-2.33656	-4.7558	0.00161443	0.0148014	-5.05095	protein_coding	Gm10340	predicted gene 10340 [Source:MGI Symbol;Acc:MGI:3641969]	chr14	3133997	3141609	1	2	ensembl_havana	KNOWN
ENSMUSG00000046826	4.91432	2.74893	5.07975	-2.33082	-7.44032	9.14606e-05	0.00308461	-5.03092	protein_coding	Fam187b	family with sequence similarity 187, member B [Source:MGI Symbol;Acc:MGI:1923665]	chr7	30973804	30989720	1	3	ensembl_havana	KNOWN
ENSMUSG00000014602	12.1458	9.35003	11.6738	-2.32379	-6.20225	0.000308451	0.0057009	-5.00647	protein_coding	Kif1a	kinesin family member 1A [Source:MGI Symbol;Acc:MGI:108391]	chr1	93015464	93101951	-1	11	ensembl_havana	KNOWN
ENSMUSG00000025089	8.05199	7.46337	9.78487	-2.32151	-12.2644	2.61345e-06	0.000655369	-4.99855	protein_coding	Gfra1	glial cell line derived neurotrophic factor family receptor alpha 1 [Source:MGI Symbol;Acc:MGI:1100842]	chr19	58235604	58455909	-1	9	ensembl_havana	KNOWN
ENSMUSG00000025175	4.58669	1.69229	4.01143	-2.31915	-3.05442	0.0165419	0.0656357	-4.99037	protein_coding	Fn3k	fructosamine 3 kinase [Source:MGI Symbol;Acc:MGI:1926834]	chr11	121434913	121450491	1	3	ensembl_havana	KNOWN
ENSMUSG00000037624	5.00272	3.10826	5.42525	-2.31699	-2.87554	0.0216031	0.0782234	-4.98291	protein_coding	Kcnk2	potassium channel, subfamily K, member 2 [Source:MGI Symbol;Acc:MGI:109366]	chr1	189207930	189402273	-1	10	ensembl_havana	KNOWN
ENSMUSG00000086219	5.23375	4.10763	6.42008	-2.31245	-7.68741	7.31206e-05	0.00278481	-4.96725	antisense	Srrm4os	serine/arginine repetitive matrix 4, opposite strand [Source:MGI Symbol;Acc:MGI:1924048]	chr5	116438720	116465487	1	2	havana	KNOWN
ENSMUSG00000004341	5.13986	3.86576	6.17403	-2.30827	-6.52693	0.000220636	0.00474919	-4.95288	protein_coding	Gpx6	glutathione peroxidase 6 [Source:MGI Symbol;Acc:MGI:1922762]	chr13	21312217	21319624	1	2	ensembl_havana	KNOWN
ENSMUSG00000020598	8.62883	6.28839	8.59481	-2.30642	-4.28497	0.00294736	0.0213318	-4.94653	protein_coding	Nrcam	neuronal cell adhesion molecule [Source:MGI Symbol;Acc:MGI:104750]	chr12	44328885	44601846	1	2	ensembl	KNOWN
ENSMUSG00000036856	5.18427	3.78122	6.08696	-2.30574	-5.22451	0.000915475	0.0104885	-4.94421	protein_coding	Wnt4	wingless-type MMTV integration site family, member 4 [Source:MGI Symbol;Acc:MGI:98957]	chr4	137277489	137299726	1	1	ensembl_havana	KNOWN
ENSMUSG00000029322	8.67683	7.58485	9.88548	-2.30064	-9.78529	1.34298e-05	0.00137124	-4.92675	protein_coding	Plac8	placenta-specific 8 [Source:MGI Symbol;Acc:MGI:2445289]	chr5	100553725	100572245	-1	4	ensembl_havana	KNOWN
ENSMUSG00000070880	6.98523	6.03854	8.3184	-2.27987	-3.28849	0.011728	0.0521292	-4.85633	protein_coding	Gad1	glutamate decarboxylase 1 [Source:MGI Symbol;Acc:MGI:95632]	chr2	70553072	70602014	1	8	ensembl_havana	KNOWN
ENSMUSG00000033355	3.97024	2.46626	4.7458	-2.27954	-3.82868	0.00544986	0.0316936	-4.85523	protein_coding	Rtp4	receptor transporter protein 4 [Source:MGI Symbol;Acc:MGI:1915025]	chr16	23609919	23614222	1	1	ensembl	KNOWN
ENSMUSG00000061577	5.29004	5.08	7.35424	-2.27424	-5.56763	0.000616159	0.00837706	-4.83742	protein_coding	Adgrg5	adhesion G protein-coupled receptor G5 [Source:MGI Symbol;Acc:MGI:2685955]	chr8	94923694	94943290	1	5	ensembl_havana	KNOWN
ENSMUSG00000025789	5.10418	1.93794	4.20568	-2.26774	-4.47215	0.00231102	0.0184282	-4.81568	protein_coding	St8sia2	ST8 alpha-N-acetyl-neuraminide alpha-2,8-sialyltransferase 2 [Source:MGI Symbol;Acc:MGI:106020]	chr7	73939119	74013690	-1	2	ensembl_havana	KNOWN
ENSMUSG00000023043	10.907	8.4504	10.7168	-2.26637	-6.36158	0.000261286	0.00517716	-4.8111	protein_coding	Krt18	keratin 18 [Source:MGI Symbol;Acc:MGI:96692]	chr15	102028216	102032026	1	1	ensembl	KNOWN
ENSMUSG00000017652	6.44931	3.90207	6.16167	-2.2596	-9.04297	2.35425e-05	0.00173802	-4.78858	protein_coding	Cd40	CD40 antigen [Source:MGI Symbol;Acc:MGI:88336]	chr2	165055627	165072948	1	7	ensembl_havana	KNOWN
ENSMUSG00000026312	4.2753	2.15179	4.40083	-2.24904	-2.97661	0.0185709	0.0710947	-4.75367	protein_coding	Cdh7	cadherin 7, type 2 [Source:MGI Symbol;Acc:MGI:2442792]	chr1	109982431	110140157	1	9	ensembl_havana	KNOWN
ENSMUSG00000037738	3.56382	1.69229	3.93988	-2.24759	-3.52378	0.00835811	0.0418693	-4.7489	protein_coding	Nek5	NIMA (never in mitosis gene a)-related expressed kinase 5 [Source:MGI Symbol;Acc:MGI:2142824]	chr8	22073616	22125053	-1	1	ensembl	KNOWN
ENSMUSG00000071203	5.36338	3.37375	5.61618	-2.24242	-5.89261	0.000429594	0.00683628	-4.73191	protein_coding	Naip5	NLR family, apoptosis inhibitory protein 5 [Source:MGI Symbol;Acc:MGI:1298220]	chr13	100211739	100246323	-1	1	ensembl_havana	KNOWN
ENSMUSG00000029235	4.88165	4.52424	6.76623	-2.24199	-6.76014	0.000174733	0.00425578	-4.73049	protein_coding	Pdcl2	phosducin-like 2 [Source:MGI Symbol;Acc:MGI:1890655]	chr5	76312115	76331156	-1	2	ensembl_havana	KNOWN
ENSMUSG00000042436	7.84699	5.63661	7.87753	-2.24092	-7.29158	0.000104947	0.00331472	-4.72698	protein_coding	Mfap4	microfibrillar-associated protein 4 [Source:MGI Symbol;Acc:MGI:1342276]	chr11	61485431	61488900	1	4	ensembl_havana	KNOWN
ENSMUSG00000057228	6.20121	3.6159	5.85209	-2.23619	-7.28986	0.000105116	0.00331472	-4.71152	protein_coding	Aadat	aminoadipate aminotransferase [Source:MGI Symbol;Acc:MGI:1345167]	chr8	60506124	60545677	1	1	ensembl	KNOWN
ENSMUSG00000038602	7.09009	5.02534	7.26052	-2.23518	-6.31324	0.000274691	0.00533156	-4.70822	protein_coding	Slc35f1	solute carrier family 35, member F1 [Source:MGI Symbol;Acc:MGI:2139810]	chr10	52690533	53111622	1	1	ensembl_havana	KNOWN
ENSMUSG00000051490	3.32946	0.918313	3.14904	-2.23073	-2.65799	0.0300076	0.0972315	-4.69371	protein_coding	Foxd4	forkhead box D4 [Source:MGI Symbol;Acc:MGI:1347467]	chr19	24898965	24901309	-1	1	ensembl	KNOWN
ENSMUSG00000106662	4.36812	2.38242	4.61018	-2.22776	-3.56096	0.00792782	0.0405392	-4.68406	TEC	RP23-311A21.2		chr5	124531133	124532496	1	1	havana	KNOWN
ENSMUSG00000074151	5.88181	4.73898	6.96616	-2.22719	-11.8974	3.26451e-06	0.000763653	-4.68219	protein_coding	Nlrc5	NLR family, CARD domain containing 5 [Source:MGI Symbol;Acc:MGI:3612191]	chr8	94472763	94527272	1	6	ensembl_havana	KNOWN
ENSMUSG00000022176	7.66075	5.29619	7.52002	-2.22384	-6.32178	0.000272268	0.00530112	-4.67134	protein_coding	Rem2	rad and gem related GTP binding protein 2 [Source:MGI Symbol;Acc:MGI:2155260]	chr14	54476100	54480431	1	4	ensembl_havana	KNOWN
ENSMUSG00000029370	7.09096	4.4049	6.62586	-2.22095	-8.67964	3.14369e-05	0.00192465	-4.66201	protein_coding	Rassf6	Ras association (RalGDS/AF-6) domain family member 6 [Source:MGI Symbol;Acc:MGI:1920496]	chr5	90603076	90640657	-1	7	ensembl_havana	KNOWN
ENSMUSG00000041378	4.1166	2.50328	4.71897	-2.2157	-3.04851	0.0166875	0.0660343	-4.64507	protein_coding	Cldn5	claudin 5 [Source:MGI Symbol;Acc:MGI:1276112]	chr16	18776847	18778260	1	1	ensembl	KNOWN
ENSMUSG00000004837	2.789	0.918313	3.13401	-2.2157	-2.32572	0.0498464	0.136831	-4.64507	protein_coding	Grap	GRB2-related adaptor protein [Source:MGI Symbol;Acc:MGI:1918770]	chr11	61653265	61672784	1	2	ensembl_havana	KNOWN
ENSMUSG00000104299	3.10908	0.389992	2.60569	-2.2157	-4.68816	0.00175671	0.0154997	-4.64507	TEC	Gm9924	predicted gene 9924 [Source:MGI Symbol;Acc:MGI:3642216]	chr5	31094984	31097294	1	2	ensembl_havana	KNOWN
ENSMUSG00000021209	9.28044	6.5754	8.78459	-2.20919	-4.30517	0.00287029	0.0209822	-4.62415	protein_coding	Ppp4r4	protein phosphatase 4, regulatory subunit 4 [Source:MGI Symbol;Acc:MGI:1921771]	chr12	103532283	103613831	1	5	ensembl_havana	KNOWN
ENSMUSG00000026896	5.92042	4.18797	6.39325	-2.20528	-5.99734	0.000383553	0.00644079	-4.61165	protein_coding	Ifih1	interferon induced with helicase C domain 1 [Source:MGI Symbol;Acc:MGI:1918836]	chr2	62595798	62646255	-1	5	ensembl_havana	KNOWN
ENSMUSG00000041797	3.59141	1.8541	4.0415	-2.1874	-1.94632	0.0890781	0.203973	-4.55485	protein_coding	Abca9	ATP-binding cassette, sub-family A (ABC1), member 9 [Source:MGI Symbol;Acc:MGI:2386796]	chr11	110100749	110168196	-1	2	ensembl_havana	KNOWN
ENSMUSG00000062960	7.81488	5.98758	8.17489	-2.1873	-3.42193	0.00966929	0.0459134	-4.55453	protein_coding	Kdr	kinase insert domain protein receptor [Source:MGI Symbol;Acc:MGI:96683]	chr5	75932827	75978458	-1	3	ensembl_havana	KNOWN
ENSMUSG00000033965	9.46706	7.15164	9.3378	-2.18616	-5.72794	0.000514858	0.00756977	-4.55092	protein_coding	Slc16a2	solute carrier family 16 (monocarboxylic acid transporters), member 2 [Source:MGI Symbol;Acc:MGI:1203732]	chrX	103697414	103821983	-1	3	ensembl_havana	KNOWN
ENSMUSG00000045903	5.24847	5.37986	7.56234	-2.18248	-3.23539	0.0126723	0.0550099	-4.53934	protein_coding	Npas4	neuronal PAS domain protein 4 [Source:MGI Symbol;Acc:MGI:2664186]	chr19	4984355	4989971	-1	1	ensembl	KNOWN
ENSMUSG00000057072	4.84997	3.56777	5.7497	-2.18193	-3.07853	0.0159613	0.0642594	-4.5376	protein_coding	Spata45	spermatogenesis associated 45 [Source:MGI Symbol;Acc:MGI:1922808]	chr1	191036639	191042942	1	2	ensembl_havana	KNOWN
ENSMUSG00000022512	5.63933	4.33783	6.51933	-2.1815	-5.99457	0.000384697	0.00645187	-4.53624	protein_coding	Cldn1	claudin 1 [Source:MGI Symbol;Acc:MGI:1276109]	chr16	26356642	26371841	-1	1	ensembl_havana	KNOWN
ENSMUSG00000034755	3.30215	1.69229	3.87251	-2.18022	-3.38647	0.010176	0.0474681	-4.53224	protein_coding	Pcdh11x	protocadherin 11 X-linked [Source:MGI Symbol;Acc:MGI:2442849]	chrX	120290259	120910619	1	9	ensembl_havana	KNOWN
ENSMUSG00000033730	5.06009	4.9099	7.08936	-2.17945	-3.00574	0.0177825	0.0690035	-4.52981	protein_coding	Egr3	early growth response 3 [Source:MGI Symbol;Acc:MGI:1306780]	chr14	70077445	70080157	1	1	ensembl	KNOWN
ENSMUSG00000029861	7.80564	5.16427	7.34107	-2.1768	-7.39953	9.49563e-05	0.003131	-4.52149	protein_coding	Fam131b	family with sequence similarity 131, member B [Source:MGI Symbol;Acc:MGI:1923406]	chr6	42315312	42324643	-1	3	ensembl_havana	KNOWN
ENSMUSG00000036699	7.28793	5.34818	7.52488	-2.1767	-5.28118	0.000856581	0.0101017	-4.52118	protein_coding	Zcchc12	zinc finger, CCHC domain containing 12 [Source:MGI Symbol;Acc:MGI:1919943]	chrX	36195904	36199158	1	4	ensembl_havana	KNOWN
ENSMUSG00000020866	7.81702	6.41026	8.58484	-2.17458	-10.8958	6.19204e-06	0.000980663	-4.51454	protein_coding	Cacna1g	calcium channel, voltage-dependent, T type, alpha 1G subunit [Source:MGI Symbol;Acc:MGI:1201678]	chr11	94408391	94474198	-1	16	ensembl_havana	KNOWN
ENSMUSG00000051397	4.71379	3.24024	5.41273	-2.17248	-3.48409	0.00884497	0.0435045	-4.50799	protein_coding	Tacstd2	tumor-associated calcium signal transducer 2 [Source:MGI Symbol;Acc:MGI:1861606]	chr6	67534062	67535796	-1	1	ensembl_havana	KNOWN
ENSMUSG00000017300	4.15083	4.14773	6.31948	-2.17175	-5.48868	0.000673978	0.00881977	-4.50569	protein_coding	Tnnc2	troponin C2, fast [Source:MGI Symbol;Acc:MGI:98780]	chr2	164777161	164779967	-1	2	ensembl_havana	KNOWN
ENSMUSG00000001240	7.49266	4.94691	7.11678	-2.16987	-6.54696	0.000216207	0.00470314	-4.49981	protein_coding	Ramp2	receptor (calcitonin) activity modifying protein 2 [Source:MGI Symbol;Acc:MGI:1859650]	chr11	101246028	101259546	1	8	ensembl_havana	KNOWN
ENSMUSG00000079679	3.80098	1.44663	3.60968	-2.16305	-7.84925	6.33458e-05	0.00257126	-4.4786	protein_coding	Vwde	von Willebrand factor D and EGF domains [Source:MGI Symbol;Acc:MGI:2685313]	chr6	13156299	13224965	-1	4	ensembl_havana	KNOWN
ENSMUSG00000002341	8.73062	7.5112	9.66655	-2.15536	-5.76978	0.000491546	0.00734414	-4.45479	protein_coding	Ncan	neurocan [Source:MGI Symbol;Acc:MGI:104694]	chr8	70093085	70120873	-1	1	ensembl_havana	KNOWN
ENSMUSG00000032356	4.09426	1.44663	3.60167	-2.15503	-2.54808	0.0354729	0.108751	-4.45379	protein_coding	Rasgrf1	RAS protein-specific guanine nucleotide-releasing factor 1 [Source:MGI Symbol;Acc:MGI:99694]	chr9	89909908	90026977	1	4	ensembl_havana	KNOWN
ENSMUSG00000005892	14.5477	12.9262	15.071	-2.14483	-6.56567	0.000212161	0.0046727	-4.42239	protein_coding	Trh	thyrotropin releasing hormone [Source:MGI Symbol;Acc:MGI:98823]	chr6	92242061	92244650	-1	1	ensembl_havana	KNOWN
ENSMUSG00000029798	6.62732	4.47135	6.61336	-2.14201	-9.91254	1.22431e-05	0.00130092	-4.41378	protein_coding	Herc6	hect domain and RLD 6 [Source:MGI Symbol;Acc:MGI:1914388]	chr6	57581000	57664632	1	6	ensembl_havana	KNOWN
ENSMUSG00000052821	6.47839	4.4304	6.57216	-2.14177	-3.51994	0.00840395	0.0420117	-4.41302	protein_coding	Cysltr1	cysteinyl leukotriene receptor 1 [Source:MGI Symbol;Acc:MGI:1926218]	chrX	106574346	106603679	-1	2	ensembl_havana	KNOWN
ENSMUSG00000029859	10.6412	7.92255	10.0638	-2.14121	-4.19643	0.00331274	0.0230502	-4.41132	protein_coding	Epha1	Eph receptor A1 [Source:MGI Symbol;Acc:MGI:107381]	chr6	42358487	42373268	-1	3	ensembl_havana	KNOWN
ENSMUSG00000017607	5.89857	4.05123	6.18862	-2.13739	-7.29857	0.000104266	0.00331204	-4.39967	protein_coding	Tns4	tensin 4 [Source:MGI Symbol;Acc:MGI:2144377]	chr11	99065678	99089306	-1	4	ensembl_havana	KNOWN
ENSMUSG00000038530	3.95924	2.07146	4.20568	-2.13423	-2.95043	0.0193109	0.0728815	-4.39002	protein_coding	Rgs4	regulator of G-protein signaling 4 [Source:MGI Symbol;Acc:MGI:108409]	chr1	169741477	169747642	-1	3	ensembl_havana	KNOWN
ENSMUSG00000020701	3.96511	2.22061	4.3527	-2.13209	-3.57672	0.00775265	0.0399139	-4.38354	protein_coding	Tmem132e	transmembrane protein 132E [Source:MGI Symbol;Acc:MGI:2685490]	chr11	82388900	82446332	1	4	ensembl_havana	KNOWN
ENSMUSG00000022309	4.09104	3.09109	5.22223	-2.13114	-3.87351	0.00512355	0.0304691	-4.38063	protein_coding	Angpt1	angiopoietin 1 [Source:MGI Symbol;Acc:MGI:108448]	chr15	42424727	42676977	-1	1	ensembl	KNOWN
ENSMUSG00000041633	7.89424	5.92506	8.0531	-2.12804	-10.0345	1.12151e-05	0.00124662	-4.37124	protein_coding	Kctd12b	potassium channel tetramerisation domain containing 12b [Source:MGI Symbol;Acc:MGI:2444667]	chrX	153685154	153696391	-1	2	ensembl_havana	KNOWN
ENSMUSG00000034177	6.12879	3.17142	5.29499	-2.12356	-3.77017	0.00590992	0.0332888	-4.35768	protein_coding	Rnf43	ring finger protein 43 [Source:MGI Symbol;Acc:MGI:2442609]	chr11	87662722	87735539	1	9	ensembl_havana	KNOWN
ENSMUSG00000107008	7.007	5.86519	7.98413	-2.11894	-7.58204	8.03862e-05	0.0029217	-4.34373	lincRNA	RP23-340E6.2		chr13	53393657	53455630	1	8	havana	KNOWN
ENSMUSG00000027748	3.63272	1.69229	3.81087	-2.11859	-4.14188	0.00356209	0.0241841	-4.34268	protein_coding	Trpc4	transient receptor potential cation channel, subfamily C, member 4 [Source:MGI Symbol;Acc:MGI:109525]	chr3	54156035	54318471	1	6	ensembl_havana	KNOWN
ENSMUSG00000035849	5.66646	3.92174	6.03894	-2.11719	-5.10416	0.00105589	0.0114221	-4.33849	protein_coding	Krt222	keratin 222 [Source:MGI Symbol;Acc:MGI:2442728]	chr11	99232761	99244085	-1	3	ensembl_havana	KNOWN
ENSMUSG00000043668	7.48463	4.86616	6.98109	-2.11494	-7.79483	6.64596e-05	0.00265044	-4.33171	protein_coding	Tox3	TOX high mobility group box family member 3 [Source:MGI Symbol;Acc:MGI:3039593]	chr8	90247040	90348343	-1	3	ensembl_havana	KNOWN
ENSMUSG00000045534	4.01465	1.44663	3.56071	-2.11408	-4.21918	0.00321438	0.0226016	-4.32914	protein_coding	Kcna5	potassium voltage-gated channel, shaker-related subfamily, member 5 [Source:MGI Symbol;Acc:MGI:96662]	chr6	126532551	126535412	-1	1	ensembl_havana	KNOWN
ENSMUSG00000021187	6.72051	4.5269	6.63509	-2.10819	-6.52044	0.00022209	0.00475089	-4.3115	protein_coding	Tc2n	tandem C2 domains, nuclear [Source:MGI Symbol;Acc:MGI:1921663]	chr12	101645443	101718523	-1	4	ensembl_havana	KNOWN
ENSMUSG00000039328	9.32065	7.39537	9.50206	-2.10669	-7.35152	9.92625e-05	0.00320771	-4.30703	protein_coding	Rnf122	ring finger protein 122 [Source:MGI Symbol;Acc:MGI:1916117]	chr8	31111820	31131482	1	2	ensembl_havana	KNOWN
ENSMUSG00000045733	3.95426	2.07146	4.17021	-2.09875	-3.20034	0.0133395	0.0569128	-4.28339	protein_coding	Sprn	shadow of prion protein [Source:MGI Symbol;Acc:MGI:3582583]	chr7	140150628	140154877	-1	2	ensembl_havana	KNOWN
ENSMUSG00000024172	7.62313	5.28547	7.38398	-2.09851	-3.87382	0.00512133	0.0304617	-4.28266	protein_coding	St6gal2	beta galactoside alpha 2,6 sialyltransferase 2 [Source:MGI Symbol;Acc:MGI:2445190]	chr17	55445382	55514581	1	4	ensembl_havana	KNOWN
ENSMUSG00000024747	4.0622	2.47892	4.57656	-2.09764	-2.68272	0.0289016	0.094735	-4.28008	protein_coding	Aldh1a7	aldehyde dehydrogenase family 1, subfamily A7 [Source:MGI Symbol;Acc:MGI:1347050]	chr19	20692953	20727562	-1	1	ensembl_havana	KNOWN
ENSMUSG00000035539	2.58314	0.918313	3.01315	-2.09484	-2.5887	0.0333429	0.104371	-4.27179	protein_coding	Ccdc180	coiled-coil domain containing 180 [Source:MGI Symbol;Acc:MGI:2685871]	chr4	45890303	45950774	1	4	ensembl_havana	KNOWN
ENSMUSG00000032034	3.42641	0.389992	2.48089	-2.0909	-2.02146	0.079436	0.188565	-4.26014	protein_coding	Kcnj5	potassium inwardly-rectifying channel, subfamily J, member 5 [Source:MGI Symbol;Acc:MGI:104755]	chr9	32314783	32344237	-1	1	ensembl	KNOWN
ENSMUSG00000055653	11.5239	9.84283	11.9257	-2.08288	-3.48114	0.00888233	0.0435857	-4.23651	protein_coding	Gpc3	glypican 3 [Source:MGI Symbol;Acc:MGI:104903]	chrX	52272426	52613950	-1	2	ensembl_havana	KNOWN
ENSMUSG00000031112	10.4555	8.16736	10.2499	-2.08252	-9.23381	2.03042e-05	0.00160891	-4.23547	protein_coding	Stk26	serine/threonine kinase 26 [Source:MGI Symbol;Acc:MGI:1917665]	chrX	50841047	50893097	1	4	ensembl_havana	KNOWN
ENSMUSG00000000489	7.64881	6.18853	8.26335	-2.07482	-4.67132	0.00179423	0.015732	-4.21291	protein_coding	Pdgfb	platelet derived growth factor, B polypeptide [Source:MGI Symbol;Acc:MGI:97528]	chr15	79995900	80014808	-1	1	ensembl	KNOWN
ENSMUSG00000001672	7.66881	5.56473	7.63888	-2.07415	-6.09141	0.000346819	0.0060836	-4.21097	protein_coding	Marveld3	MARVEL (membrane-associating) domain containing 3 [Source:MGI Symbol;Acc:MGI:1920858]	chr8	109947914	109962203	-1	3	ensembl_havana	KNOWN
ENSMUSG00000024354	8.02974	6.37571	8.44816	-2.07244	-6.59655	0.000205663	0.00459504	-4.20599	protein_coding	Slc23a1	solute carrier family 23 (nucleobase transporters), member 1 [Source:MGI Symbol;Acc:MGI:1341903]	chr18	35614604	35627244	-1	4	ensembl_havana	KNOWN
ENSMUSG00000011263	5.12823	5.21703	7.28842	-2.07139	-2.41511	0.043467	0.124556	-4.20291	protein_coding	Exoc3l2	exocyst complex component 3-like 2 [Source:MGI Symbol;Acc:MGI:1921713]	chr7	19489056	19496760	1	2	ensembl_havana	KNOWN
ENSMUSG00000031893	3.7082	2.09975	4.17021	-2.07046	-3.05526	0.0165212	0.0655922	-4.20019	protein_coding	Tsnaxip1	translin-associated factor X (Tsnax) interacting protein 1 [Source:MGI Symbol;Acc:MGI:1919486]	chr8	105827744	105844676	1	1	ensembl	KNOWN
ENSMUSG00000056116	8.24723	6.36068	8.43039	-2.06971	-11.6153	3.88975e-06	0.000833412	-4.19802	protein_coding	H2-T22	histocompatibility 2, T region locus 22 [Source:MGI Symbol;Acc:MGI:95956]	chr17	36037128	36042747	-1	5	ensembl_havana	KNOWN
ENSMUSG00000037759	3.15356	3.21659	5.28166	-2.06507	-3.74324	0.00613552	0.0341788	-4.18455	protein_coding	Ptger2	prostaglandin E receptor 2 (subtype EP2) [Source:MGI Symbol;Acc:MGI:97794]	chr14	44988195	45003820	1	1	ensembl_havana	KNOWN
ENSMUSG00000021725	7.77616	5.38419	7.44701	-2.06282	-4.8117	0.00150631	0.0141665	-4.17802	protein_coding	Parp8	poly (ADP-ribose) polymerase family, member 8 [Source:MGI Symbol;Acc:MGI:1098713]	chr13	116854824	117025516	-1	1	ensembl	KNOWN
ENSMUSG00000054728	7.48448	5.45003	7.51183	-2.0618	-11.3754	4.52856e-06	0.000904155	-4.17507	protein_coding	Phactr1	phosphatase and actin regulator 1 [Source:MGI Symbol;Acc:MGI:2659021]	chr13	42680623	43138526	1	16	ensembl_havana	KNOWN
ENSMUSG00000052013	5.628	3.69974	5.76069	-2.06094	-3.04017	0.0168954	0.0666082	-4.17258	protein_coding	Btla	B and T lymphocyte associated [Source:MGI Symbol;Acc:MGI:2658978]	chr16	45224315	45252895	1	2	ensembl_havana	KNOWN
ENSMUSG00000024013	6.47234	3.91296	5.97179	-2.05883	-4.14303	0.00355663	0.0241574	-4.16648	protein_coding	Fgd2	FYVE, RhoGEF and PH domain containing 2 [Source:MGI Symbol;Acc:MGI:1347084]	chr17	29360914	29379660	1	8	ensembl_havana	KNOWN
ENSMUSG00000016626	6.42486	5.3981	7.45498	-2.05688	-6.45132	0.00023828	0.0049258	-4.16087	protein_coding	Nlrp14	NLR family, pyrin domain containing 14 [Source:MGI Symbol;Acc:MGI:1924108]	chr7	107166990	107198102	1	2	ensembl_havana	KNOWN
ENSMUSG00000039167	2.79699	0.389992	2.44388	-2.05389	-2.74545	0.0262816	0.0890717	-4.15224	protein_coding	Adgrl4	adhesion G protein-coupled receptor L4 [Source:MGI Symbol;Acc:MGI:2655562]	chr3	151437887	151545086	1	6	ensembl_havana	KNOWN
ENSMUSG00000035165	2.11208	0.389992	2.44388	-2.05389	-1.75114	0.119675	0.249878	-4.15224	protein_coding	Kcne3	potassium voltage-gated channel, Isk-related subfamily, gene 3 [Source:MGI Symbol;Acc:MGI:1891124]	chr7	100176670	100184869	1	4	ensembl	KNOWN
ENSMUSG00000000567	7.23589	6.61055	8.6641	-2.05355	-4.23319	0.00315538	0.0223421	-4.15127	protein_coding	Sox9	SRY (sex determining region Y)-box 9 [Source:MGI Symbol;Acc:MGI:98371]	chr11	112782224	112787760	1	1	ensembl_havana	KNOWN
ENSMUSG00000042106	5.29698	3.90207	5.95258	-2.0505	-4.12546	0.00364109	0.0245112	-4.1425	protein_coding	Fam212a	family with sequence similarity 212, member A [Source:MGI Symbol;Acc:MGI:1915426]	chr9	107984223	107985879	-1	2	ensembl_havana	KNOWN
ENSMUSG00000050447	8.20236	6.42282	8.47117	-2.04834	-7.37601	9.70389e-05	0.00317139	-4.13631	protein_coding	Lypd6	LY6/PLAUR domain containing 6 [Source:MGI Symbol;Acc:MGI:2443848]	chr2	50066429	50193569	1	5	ensembl_havana	KNOWN
ENSMUSG00000050840	4.08346	1.44663	3.4919	-2.04526	-2.63041	0.0312918	0.100089	-4.12749	protein_coding	Cdh20	cadherin 20 [Source:MGI Symbol;Acc:MGI:1346069]	chr1	104768529	104995481	1	1	ensembl_havana	KNOWN
ENSMUSG00000041112	10.5219	9.03737	11.0821	-2.04469	-6.87467	0.00015616	0.00397862	-4.12584	protein_coding	Elmo1	engulfment and cell motility 1 [Source:MGI Symbol;Acc:MGI:2153044]	chr13	20090596	20606528	1	4	ensembl_havana	KNOWN
ENSMUSG00000020707	7.12765	5.70168	7.73875	-2.03708	-10.8424	6.41649e-06	0.000981128	-4.10414	protein_coding	Rnf135	ring finger protein 135 [Source:MGI Symbol;Acc:MGI:1919206]	chr11	80183851	80199757	1	2	ensembl_havana	KNOWN
ENSMUSG00000048978	6.66378	4.77719	6.81419	-2.03699	-4.03987	0.00408477	0.0264657	-4.10389	protein_coding	Nrsn1	neurensin 1 [Source:MGI Symbol;Acc:MGI:894662]	chr13	25252040	25270502	-1	4	ensembl_havana	KNOWN
ENSMUSG00000031853	5.8036	3.33744	5.37209	-2.03465	-2.05193	0.0758237	0.18218	-4.09724	protein_coding	BC021891	cDNA sequence BC021891 [Source:MGI Symbol;Acc:MGI:2385307]	chr8	125910450	125947439	1	1	ensembl	KNOWN
ENSMUSG00000048915	8.11158	5.61827	7.6494	-2.03113	-10.1422	1.03872e-05	0.00121492	-4.08724	protein_coding	Efna5	ephrin A5 [Source:MGI Symbol;Acc:MGI:107444]	chr17	62604184	62881317	-1	2	ensembl_havana	KNOWN
ENSMUSG00000021998	7.41152	5.86943	7.89845	-2.02902	-5.49786	0.000666959	0.00877687	-4.08128	protein_coding	Lcp1	lymphocyte cytosolic protein 1 [Source:MGI Symbol;Acc:MGI:104808]	chr14	75131101	75230842	1	11	ensembl_havana	KNOWN
ENSMUSG00000056130	6.51501	4.68871	6.71748	-2.02877	-4.61896	0.0019166	0.0163789	-4.08058	protein_coding	Ticam2	toll-like receptor adaptor molecule 2 [Source:MGI Symbol;Acc:MGI:3040056]	chr18	46559155	46574533	-1	2	ensembl_havana	KNOWN
ENSMUSG00000033446	8.45314	6.73876	8.76727	-2.02851	-8.03659	5.38085e-05	0.00237227	-4.07985	protein_coding	Lpar6	lysophosphatidic acid receptor 6 [Source:MGI Symbol;Acc:MGI:1914418]	chr14	73237895	73243294	1	1	ensembl_havana	KNOWN
ENSMUSG00000032083	3.71735	1.44663	3.47266	-2.02603	-1.77655	0.11519	0.243345	-4.07281	protein_coding	Apoa1	apolipoprotein A-I [Source:MGI Symbol;Acc:MGI:88049]	chr9	46228580	46230466	1	2	ensembl_havana	KNOWN
ENSMUSG00000054667	8.7182	5.83236	7.85823	-2.02587	-4.21847	0.00321742	0.0226128	-4.07238	protein_coding	Irs4	insulin receptor substrate 4 [Source:MGI Symbol;Acc:MGI:1338009]	chrX	141710998	141725263	-1	1	ensembl_havana	KNOWN
ENSMUSG00000071229	4.14917	3.83326	5.85335	-2.0201	-4.34314	0.00273126	0.0203732	-4.05611	protein_coding	Timm8a2	translocase of inner mitochondrial membrane 8A2 [Source:MGI Symbol;Acc:MGI:3615492]	chr14	122034674	122038420	1	1	ensembl_havana	KNOWN
ENSMUSG00000069763	6.12914	3.74491	5.76346	-2.01856	-4.38155	0.00259808	0.0197812	-4.05178	protein_coding	Tmem100	transmembrane protein 100 [Source:MGI Symbol;Acc:MGI:1915138]	chr11	90030348	90036508	1	1	ensembl_havana	KNOWN
ENSMUSG00000052430	7.61573	5.98822	8.00528	-2.01706	-8.62189	3.29461e-05	0.0019298	-4.04757	protein_coding	Bmpr1b	bone morphogenetic protein receptor, type 1B [Source:MGI Symbol;Acc:MGI:107191]	chr3	141837136	142169425	-1	5	ensembl_havana	KNOWN
ENSMUSG00000058975	4.16813	0.918313	2.9321	-2.01379	-1.96489	0.0865947	0.200186	-4.03842	protein_coding	Kcnc1	potassium voltage gated channel, Shaw-related subfamily, member 1 [Source:MGI Symbol;Acc:MGI:96667]	chr7	46396497	46438375	1	3	ensembl_havana	KNOWN
ENSMUSG00000031636	7.92372	5.9228	7.93611	-2.01332	-7.2425	0.000109872	0.00336663	-4.03709	protein_coding	Pdlim3	PDZ and LIM domain 3 [Source:MGI Symbol;Acc:MGI:1859274]	chr8	45885485	45919546	1	1	ensembl	KNOWN
ENSMUSG00000024304	10.0524	8.01348	10.0257	-2.01219	-5.26815	0.000869737	0.0102031	-4.03395	protein_coding	Cdh2	cadherin 2 [Source:MGI Symbol;Acc:MGI:88355]	chr18	16588877	16809246	-1	3	ensembl_havana	KNOWN
ENSMUSG00000026126	6.06736	4.0878	6.0984	-2.0106	-2.84381	0.0226581	0.0806266	-4.02951	protein_coding	Ptpn18	protein tyrosine phosphatase, non-receptor type 18 [Source:MGI Symbol;Acc:MGI:108410]	chr1	34459762	34475733	1	7	ensembl_havana	KNOWN
ENSMUSG00000027514	6.96197	7.19168	9.20077	-2.00909	-6.42291	0.000245309	0.0050076	-4.02528	protein_coding	Zbp1	Z-DNA binding protein 1 [Source:MGI Symbol;Acc:MGI:1927449]	chr2	173206612	173218923	-1	3	ensembl_havana	KNOWN
ENSMUSG00000021587	7.43983	5.52019	7.52646	-2.00627	-4.40974	0.00250479	0.0193244	-4.01742	protein_coding	Pcsk1	proprotein convertase subtilisin/kexin type 1 [Source:MGI Symbol;Acc:MGI:97511]	chr13	75089826	75132498	1	2	ensembl_havana	KNOWN
ENSMUSG00000051111	7.19938	6.13261	8.13837	-2.00576	-4.61736	0.00192049	0.0163943	-4.016	protein_coding	Sv2c	synaptic vesicle glycoprotein 2c [Source:MGI Symbol;Acc:MGI:1922459]	chr13	95954594	96132577	-1	3	ensembl_havana	KNOWN
ENSMUSG00000042417	7.80341	6.11232	8.11778	-2.00545	-5.44993	0.000704533	0.00906529	-4.01515	protein_coding	Ccno	cyclin O [Source:MGI Symbol;Acc:MGI:2145534]	chr13	112987802	112990778	1	1	ensembl	KNOWN
ENSMUSG00000015224	6.38344	4.61875	6.62015	-2.00139	-5.41883	0.000730152	0.00926476	-4.00387	protein_coding	Cyp2j9	cytochrome P450, family 2, subfamily j, polypeptide 9 [Source:MGI Symbol;Acc:MGI:1921769]	chr4	96568429	96591578	-1	2	ensembl_havana	KNOWN
ENSMUSG00000052981	5.95912	3.15639	5.1544	-1.998	-5.11175	0.00104636	0.0113926	-3.99447	protein_coding	Ube2ql1	ubiquitin-conjugating enzyme E2Q family-like 1 [Source:MGI Symbol;Acc:MGI:1924230]	chr13	69702835	69739897	-1	1	ensembl	KNOWN
ENSMUSG00000042351	4.11955	2.39745	4.39488	-1.99743	-2.27398	0.0539613	0.144338	-3.99289	protein_coding	Grap2	GRB2-related adaptor protein 2 [Source:MGI Symbol;Acc:MGI:1333842]	chr15	80623505	80650559	1	1	ensembl	KNOWN
ENSMUSG00000044288	9.18073	6.87244	8.86961	-1.99717	-5.11052	0.0010479	0.0114015	-3.99216	protein_coding	Cnr1	cannabinoid receptor 1 (brain) [Source:MGI Symbol;Acc:MGI:104615]	chr4	33924593	33948831	1	3	ensembl_havana	KNOWN
ENSMUSG00000055567	6.85831	4.01575	6.00964	-1.99389	-4.73486	0.00165708	0.0150179	-3.98309	protein_coding	Unc80	unc-80 homolog (C. elegans) [Source:MGI Symbol;Acc:MGI:2652882]	chr1	66468367	66699866	1	5	ensembl_havana	KNOWN
ENSMUSG00000031639	6.99092	5.33788	7.32887	-1.99099	-7.48493	8.78012e-05	0.00302774	-3.9751	protein_coding	Tlr3	toll-like receptor 3 [Source:MGI Symbol;Acc:MGI:2156367]	chr8	45395665	45410608	-1	2	ensembl	KNOWN
ENSMUSG00000070031	5.12357	4.27323	6.2632	-1.98997	-4.02489	0.00416828	0.0267689	-3.97229	protein_coding	Sp140	Sp140 nuclear body protein [Source:MGI Symbol;Acc:MGI:3702467]	chr1	85600378	85645037	1	6	ensembl_havana	KNOWN
ENSMUSG00000021411	7.98235	5.36284	7.35033	-1.98749	-6.34894	0.00026472	0.00523527	-3.96546	protein_coding	Pxdc1	PX domain containing 1 [Source:MGI Symbol;Acc:MGI:1914145]	chr13	34627840	34652681	-1	4	ensembl_havana	KNOWN
ENSMUSG00000046709	5.93902	3.43906	5.42439	-1.98533	-5.16833	0.000978289	0.0109406	-3.95954	protein_coding	Mapk10	mitogen-activated protein kinase 10 [Source:MGI Symbol;Acc:MGI:1346863]	chr5	102907948	103211334	-1	12	ensembl_havana	KNOWN
ENSMUSG00000023964	7.81076	5.36284	7.34796	-1.98513	-6.55168	0.000215177	0.0046924	-3.95897	protein_coding	Calcr	calcitonin receptor [Source:MGI Symbol;Acc:MGI:101950]	chr6	3685680	3764714	-1	5	ensembl_havana	KNOWN
ENSMUSG00000087211	3.10825	0.389992	2.37506	-1.98507	-3.02592	0.0172566	0.0675986	-3.95883	lincRNA	Lhx1os	LIM homeobox 1, opposite strand [Source:MGI Symbol;Acc:MGI:1925615]	chr11	84525660	84535831	1	3	havana	KNOWN
ENSMUSG00000031285	4.73977	1.69229	3.67736	-1.98507	-2.52066	0.0369887	0.111743	-3.95883	protein_coding	Dcx	doublecortin [Source:MGI Symbol;Acc:MGI:1277171]	chrX	143855842	143933311	-1	6	ensembl_havana	KNOWN
ENSMUSG00000021983	6.35332	4.97811	6.9614	-1.98329	-4.66421	0.00181033	0.0158113	-3.95394	protein_coding	Atp8a2	ATPase, aminophospholipid transporter-like, class I, type 8A, member 2 [Source:MGI Symbol;Acc:MGI:1354710]	chr14	59647531	60197179	-1	6	ensembl_havana	KNOWN
ENSMUSG00000108084	6.6157	5.1319	7.11448	-1.98258	-3.67197	0.00677841	0.0365959	-3.95199	lincRNA	RP24-315D19.10		chr6	48860329	48866083	1	2	ensembl_havana	KNOWN
ENSMUSG00000058254	10.1333	7.99671	9.97397	-1.97726	-4.61204	0.00193346	0.0164471	-3.93744	protein_coding	Tspan7	tetraspanin 7 [Source:MGI Symbol;Acc:MGI:1298407]	chrX	10485158	10596605	1	3	ensembl_havana	KNOWN
ENSMUSG00000086171	5.67427	3.83326	5.80973	-1.97648	-6.72515	0.000180885	0.00432288	-3.93531	antisense	Pcsk2os1	proprotein convertase subtilisin/kexin type 2, opposite strand 1 [Source:MGI Symbol;Acc:MGI:3605632]	chr2	143535476	143547837	-1	2	havana	KNOWN
ENSMUSG00000050511	5.29078	3.98677	5.96276	-1.97599	-5.24049	0.000898428	0.0103996	-3.93398	protein_coding	Oprd1	opioid receptor, delta 1 [Source:MGI Symbol;Acc:MGI:97438]	chr4	132110726	132144486	-1	1	ensembl_havana	KNOWN
ENSMUSG00000040147	6.24994	4.27323	6.24147	-1.96824	-9.70931	1.41996e-05	0.00138658	-3.91292	protein_coding	Maob	monoamine oxidase B [Source:MGI Symbol;Acc:MGI:96916]	chrX	16709282	16817366	-1	4	ensembl_havana	KNOWN
ENSMUSG00000055333	5.04498	5.06777	7.03442	-1.96665	-3.18818	0.0135794	0.0576464	-3.90858	protein_coding	Fat2	FAT tumor suppressor homolog 2 (Drosophila) [Source:MGI Symbol;Acc:MGI:2685369]	chr11	55250609	55336564	-1	2	ensembl_havana	KNOWN
ENSMUSG00000031073	8.82746	6.9235	8.88969	-1.96619	-5.40886	0.000738586	0.00931893	-3.90734	protein_coding	Fgf15	fibroblast growth factor 15 [Source:MGI Symbol;Acc:MGI:1096383]	chr7	144896532	144900953	1	1	ensembl	KNOWN
ENSMUSG00000029015	4.03269	1.69229	3.65722	-1.96493	-4.14945	0.00352634	0.0240454	-3.90393	protein_coding	Slc26a5	solute carrier family 26, member 5 [Source:MGI Symbol;Acc:MGI:1933154]	chr5	21810655	21865604	-1	5	ensembl_havana	KNOWN
ENSMUSG00000032289	6.12032	4.55519	6.51798	-1.96279	-2.82832	0.0231923	0.0818677	-3.89814	protein_coding	Thsd4	thrombospondin, type I, domain containing 4 [Source:MGI Symbol;Acc:MGI:2672033]	chr9	59966931	60522046	-1	6	ensembl_havana	KNOWN
ENSMUSG00000041301	5.42648	3.39093	5.35281	-1.96188	-3.60561	0.00744221	0.038952	-3.89569	protein_coding	Cftr	cystic fibrosis transmembrane conductance regulator [Source:MGI Symbol;Acc:MGI:88388]	chr6	18170687	18322768	1	6	ensembl_havana	KNOWN
ENSMUSG00000024154	4.05816	4.17603	6.13438	-1.95835	-2.70121	0.0281027	0.0930791	-3.88618	protein_coding	Gtf2a1l	general transcription factor IIA, 1-like [Source:MGI Symbol;Acc:MGI:1919078]	chr17	88668660	88715152	1	2	ensembl_havana	KNOWN
ENSMUSG00000039217	4.36227	1.8541	3.81087	-1.95678	-5.38469	0.00075947	0.00945071	-3.88194	protein_coding	Il18	interleukin 18 [Source:MGI Symbol;Acc:MGI:107936]	chr9	50575273	50581837	1	2	ensembl	KNOWN
ENSMUSG00000062591	8.8635	6.33573	8.28851	-1.95278	-6.83259	0.000162716	0.00407553	-3.8712	protein_coding	Tubb4a	tubulin, beta 4A class IVA [Source:MGI Symbol;Acc:MGI:107848]	chr17	57080066	57087782	-1	1	ensembl	KNOWN
ENSMUSG00000046088	5.22136	3.6159	5.56759	-1.95169	-8.61736	3.30679e-05	0.0019298	-3.86828	protein_coding	Gm9805	predicted gene 9805 [Source:MGI Symbol;Acc:MGI:3642566]	chr17	22689771	22689941	1	1	ensembl	KNOWN
ENSMUSG00000022987	3.85755	2.22061	4.17021	-1.9496	-4.50671	0.0022108	0.0179556	-3.86267	protein_coding	Zfp641	zinc finger protein 641 [Source:MGI Symbol;Acc:MGI:2442788]	chr15	98285588	98296130	-1	2	ensembl	KNOWN
ENSMUSG00000049382	10.8886	9.35067	11.2999	-1.94919	-5.36609	0.000775987	0.00956905	-3.86158	protein_coding	Krt8	keratin 8 [Source:MGI Symbol;Acc:MGI:96705]	chr15	101996711	102004342	-1	1	ensembl	KNOWN
ENSMUSG00000031283	6.10353	3.68472	5.63362	-1.94891	-5.55717	0.000623496	0.00842419	-3.86082	protein_coding	Chrdl1	chordin-like 1 [Source:MGI Symbol;Acc:MGI:1933172]	chrX	143285674	143394262	-1	4	ensembl_havana	KNOWN
ENSMUSG00000020411	4.68981	3.17142	5.11985	-1.94843	-4.12216	0.0036572	0.0245682	-3.85953	protein_coding	Nipal4	NIPA-like domain containing 4 [Source:MGI Symbol;Acc:MGI:2444671]	chr11	46148155	46166508	-1	1	ensembl_havana	KNOWN
ENSMUSG00000004961	7.28707	5.78676	7.73328	-1.94652	-8.46646	3.74273e-05	0.00202975	-3.85444	protein_coding	Syt5	synaptotagmin V [Source:MGI Symbol;Acc:MGI:1926368]	chr7	4539768	4546567	-1	1	ensembl	KNOWN
ENSMUSG00000090125	10.4139	8.13856	10.085	-1.94643	-10.8578	6.35091e-06	0.000980669	-3.8542	protein_coding	Pou3f1	POU domain, class 3, transcription factor 1 [Source:MGI Symbol;Acc:MGI:101896]	chr4	124656807	124660655	1	1	ensembl_havana	KNOWN
ENSMUSG00000056258	7.39838	4.83786	6.77959	-1.94173	-4.50335	0.00222033	0.0180074	-3.84166	protein_coding	Kcnq3	potassium voltage-gated channel, subfamily Q, member 3 [Source:MGI Symbol;Acc:MGI:1336181]	chr15	65986387	66286224	-1	3	ensembl_havana	KNOWN
ENSMUSG00000034422	9.15394	8.39474	10.3347	-1.93993	-9.04528	2.35e-05	0.00173802	-3.83687	protein_coding	Parp14	poly (ADP-ribose) polymerase family, member 14 [Source:MGI Symbol;Acc:MGI:1919489]	chr16	35832874	35871544	-1	3	ensembl_havana	KNOWN
ENSMUSG00000075324	8.83726	6.87115	8.80574	-1.93459	-6.27934	0.000284546	0.00544529	-3.82269	protein_coding	Fign	fidgetin [Source:MGI Symbol;Acc:MGI:1890647]	chr2	63971507	64098038	-1	4	ensembl_havana	KNOWN
ENSMUSG00000031273	5.00479	2.46626	4.40083	-1.93457	-3.04867	0.0166835	0.0660343	-3.82264	protein_coding	Col4a6	collagen, type IV, alpha 6 [Source:MGI Symbol;Acc:MGI:2152695]	chrX	141165403	141474076	-1	3	ensembl_havana	KNOWN
ENSMUSG00000055078	5.08554	3.2529	5.18736	-1.93446	-5.31489	0.000823531	0.00990688	-3.82235	protein_coding	Gabra5	gamma-aminobutyric acid (GABA) A receptor, subunit alpha 5 [Source:MGI Symbol;Acc:MGI:95617]	chr7	57407690	57510009	-1	1	ensembl	KNOWN
ENSMUSG00000021373	8.32041	5.93054	7.86492	-1.93438	-9.59646	1.5436e-05	0.00143442	-3.82214	protein_coding	Cap2	CAP, adenylate cyclase-associated protein, 2 (yeast) [Source:MGI Symbol;Acc:MGI:1914502]	chr13	46501848	46649642	1	3	ensembl_havana	KNOWN
ENSMUSG00000089804	4.39286	1.97495	3.90799	-1.93303	-3.65992	0.00689406	0.037029	-3.81857	antisense	Gm16136	predicted gene 16136 [Source:MGI Symbol;Acc:MGI:3802137]	chr15	37231921	37233309	-1	3	havana	KNOWN
ENSMUSG00000036832	4.41957	3.37375	5.30354	-1.92979	-7.44302	9.12343e-05	0.00308171	-3.81	protein_coding	Lpar3	lysophosphatidic acid receptor 3 [Source:MGI Symbol;Acc:MGI:1929469]	chr3	146220963	146286186	1	1	ensembl_havana	KNOWN
ENSMUSG00000035305	8.245	5.86983	7.79862	-1.92879	-3.82817	0.0054537	0.0316936	-3.80735	protein_coding	Ror1	receptor tyrosine kinase-like orphan receptor 1 [Source:MGI Symbol;Acc:MGI:1347520]	chr4	100095791	100444765	1	1	ensembl_havana	KNOWN
ENSMUSG00000024409	7.27599	6.1922	8.11918	-1.92698	-7.12562	0.000122673	0.00358036	-3.80259	protein_coding	Psors1c2	psoriasis susceptibility 1 candidate 2 (human) [Source:MGI Symbol;Acc:MGI:1930025]	chr17	35533201	35534647	1	1	ensembl_havana	KNOWN
ENSMUSG00000031155	13.1931	10.5868	12.5118	-1.92499	-4.09821	0.00377641	0.0250891	-3.79734	protein_coding	Pim2	proviral integration site 2 [Source:MGI Symbol;Acc:MGI:97587]	chrX	7878262	7883432	1	4	ensembl_havana	KNOWN
ENSMUSG00000053007	6.83997	5.97516	7.89959	-1.92443	-4.70907	0.00171132	0.0152482	-3.79586	protein_coding	Creb5	cAMP responsive element binding protein 5 [Source:MGI Symbol;Acc:MGI:2443973]	chr6	53287270	53700376	1	14	ensembl_havana	KNOWN
ENSMUSG00000031340	6.80143	4.55519	6.4776	-1.9224	-7.13048	0.000122109	0.00356927	-3.79053	protein_coding	Gabre	gamma-aminobutyric acid (GABA) A receptor, subunit epsilon [Source:MGI Symbol;Acc:MGI:1330235]	chrX	72255999	72274803	-1	3	ensembl_havana	KNOWN
ENSMUSG00000026315	3.96135	3.6159	5.53781	-1.92191	-1.6745	0.134219	0.27019	-3.78925	protein_coding	Serpinb8	serine (or cysteine) peptidase inhibitor, clade B, member 8 [Source:MGI Symbol;Acc:MGI:894657]	chr1	107590006	107610484	1	4	ensembl_havana	KNOWN
ENSMUSG00000025969	9.47884	9.1905	11.1095	-1.91902	-5.02671	0.00115868	0.0121025	-3.78167	protein_coding	Nrp2	neuropilin 2 [Source:MGI Symbol;Acc:MGI:1100492]	chr1	62703285	62818695	1	7	ensembl_havana	KNOWN
ENSMUSG00000001349	9.14416	7.89809	9.81497	-1.91688	-5.83541	0.000457301	0.00706484	-3.77606	protein_coding	Cnn1	calponin 1 [Source:MGI Symbol;Acc:MGI:104979]	chr9	22099281	22109630	1	1	ensembl	KNOWN
ENSMUSG00000022055	10.1748	8.90456	10.8209	-1.91631	-5.44271	0.00071039	0.00910752	-3.77455	protein_coding	Nefl	neurofilament, light polypeptide [Source:MGI Symbol;Acc:MGI:97313]	chr14	68083863	68089095	1	1	ensembl_havana	KNOWN
ENSMUSG00000020911	9.57945	8.39777	10.3118	-1.91398	-2.39906	0.0445486	0.126683	-3.76848	protein_coding	Krt19	keratin 19 [Source:MGI Symbol;Acc:MGI:96693]	chr11	100140810	100148665	-1	3	ensembl_havana	KNOWN
ENSMUSG00000021265	5.12645	3.43906	5.35281	-1.91375	-9.53363	1.61763e-05	0.00144052	-3.76787	protein_coding	Slc25a29	solute carrier family 25 (mitochondrial carrier, palmitoylcarnitine transporter), member 29 [Source:MGI Symbol;Acc:MGI:2444911]	chr12	108825873	108835883	-1	3	ensembl_havana	KNOWN
ENSMUSG00000055555	5.85389	5.11181	7.02452	-1.91271	-6.77662	0.000171915	0.00421003	-3.76516	protein_coding	4930502E18Rik	RIKEN cDNA 4930502E18 gene [Source:MGI Symbol;Acc:MGI:1922263]	chrX	53724826	53738441	1	1	ensembl_havana	KNOWN
ENSMUSG00000051527	6.91225	5.86114	7.77243	-1.91129	-3.97386	0.00446686	0.0278809	-3.76145	protein_coding	Usp29	ubiquitin specific peptidase 29 [Source:MGI Symbol;Acc:MGI:1888998]	chr7	6730583	6967216	1	4	ensembl_havana	KNOWN
ENSMUSG00000028655	7.59247	5.8662	7.77639	-1.91018	-6.60714	0.000203486	0.00456737	-3.75857	protein_coding	Mfsd2a	major facilitator superfamily domain containing 2A [Source:MGI Symbol;Acc:MGI:1923824]	chr4	122946850	122961188	-1	4	ensembl_havana	KNOWN
ENSMUSG00000049532	11.0904	8.47641	10.3849	-1.90847	-6.32986	0.000269996	0.00528333	-3.7541	protein_coding	Sall2	sal-like 2 (Drosophila) [Source:MGI Symbol;Acc:MGI:1354373]	chr14	52311172	52328762	-1	2	ensembl_havana	KNOWN
ENSMUSG00000010311	3.38494	1.69229	3.59352	-1.90123	-2.89213	0.0210718	0.077012	-3.73531	protein_coding	Optc	opticin [Source:MGI Symbol;Acc:MGI:2151113]	chr1	133897199	133907999	-1	5	ensembl_havana	KNOWN
ENSMUSG00000024451	8.77728	6.81456	8.7146	-1.90004	-6.97312	0.000141942	0.00383287	-3.73224	protein_coding	Arap3	ArfGAP with RhoGAP domain, ankyrin repeat and PH domain 3 [Source:MGI Symbol;Acc:MGI:2147274]	chr18	37972624	37997574	-1	1	ensembl	KNOWN
ENSMUSG00000041670	7.13322	6.47958	8.37182	-1.89223	-7.01539	0.000136283	0.00377006	-3.7121	protein_coding	Rims1	regulating synaptic membrane exocytosis 1 [Source:MGI Symbol;Acc:MGI:2152971]	chr1	22286251	22805724	-1	8	ensembl_havana	KNOWN
ENSMUSG00000042213	4.89805	2.62807	4.52015	-1.89208	-7.82287	6.48341e-05	0.0026122	-3.7117	protein_coding	Zfand4	zinc finger, AN1-type domain 4 [Source:MGI Symbol;Acc:MGI:1914742]	chr6	116264222	116330298	1	1	ensembl	KNOWN
ENSMUSG00000034648	8.0525	5.33282	7.22166	-1.88884	-6.89124	0.000153661	0.00397479	-3.70337	protein_coding	Lrrn1	leucine rich repeat protein 1, neuronal [Source:MGI Symbol;Acc:MGI:106038]	chr6	107529768	107570214	1	1	ensembl_havana	KNOWN
ENSMUSG00000025328	7.5346	5.9189	7.8071	-1.88819	-3.06912	0.0161854	0.06482	-3.70171	protein_coding	Padi3	peptidyl arginine deiminase, type III [Source:MGI Symbol;Acc:MGI:1338891]	chr4	140785365	140810648	-1	2	ensembl_havana	KNOWN
ENSMUSG00000028874	7.26868	6.17129	8.05628	-1.88498	-4.73807	0.00165047	0.014999	-3.69349	protein_coding	Fgr	Gardner-Rasheed feline sarcoma viral (Fgr) oncogene homolog [Source:MGI Symbol;Acc:MGI:95527]	chr4	132974095	133001910	1	4	ensembl_havana	KNOWN
ENSMUSG00000053030	4.50767	3.68472	5.56827	-1.88355	-6.42938	0.00024369	0.00498865	-3.68982	protein_coding	Spink2	serine peptidase inhibitor, Kazal type 2 [Source:MGI Symbol;Acc:MGI:1917232]	chr5	77205107	77211471	-1	3	ensembl_havana	KNOWN
ENSMUSG00000094447	5.35578	4.1189	6.00144	-1.88254	-4.30735	0.00286212	0.0209568	-3.68723	protein_coding	9430069I07Rik	RIKEN cDNA 9430069I07 gene [Source:MGI Symbol;Acc:MGI:1924608]	chr15	34349176	34356421	-1	1	ensembl	KNOWN
ENSMUSG00000033949	7.90043	7.13287	9.0142	-1.88132	-10.8472	6.39602e-06	0.000981128	-3.68413	protein_coding	Trim36	tripartite motif-containing 36 [Source:MGI Symbol;Acc:MGI:106264]	chr18	46165302	46212607	-1	2	ensembl	KNOWN
ENSMUSG00000028536	7.19665	5.28547	7.16579	-1.88031	-4.1373	0.00358396	0.0242537	-3.68155	protein_coding	2610528J11Rik	RIKEN cDNA 2610528J11 gene [Source:MGI Symbol;Acc:MGI:1913701]	chr4	118526999	118530228	1	2	ensembl_havana	KNOWN
ENSMUSG00000060240	6.72121	5.45258	7.33081	-1.87822	-11.0555	5.57182e-06	0.000939001	-3.67622	protein_coding	Cend1	cell cycle exit and neuronal differentiation 1 [Source:MGI Symbol;Acc:MGI:1929898]	chr7	141426446	141429491	-1	4	ensembl_havana	KNOWN
ENSMUSG00000036523	9.10973	6.48301	8.35994	-1.87692	-5.20525	0.000936493	0.010663	-3.67291	protein_coding	Greb1	gene regulated by estrogen in breast cancer protein [Source:MGI Symbol;Acc:MGI:2149712]	chr12	16670615	16800886	-1	12	ensembl_havana	KNOWN
ENSMUSG00000045201	5.73676	3.21659	5.09334	-1.87675	-2.47525	0.0396461	0.117273	-3.67247	protein_coding	Lrrc3b	leucine rich repeat containing 3B [Source:MGI Symbol;Acc:MGI:2384996]	chr14	15357519	15438987	-1	2	ensembl	KNOWN
ENSMUSG00000040728	11.8325	9.79485	11.6686	-1.87371	-4.48137	0.00228382	0.0183164	-3.66474	protein_coding	Esrp1	epithelial splicing regulatory protein 1 [Source:MGI Symbol;Acc:MGI:1917326]	chr4	11331933	11386783	-1	7	ensembl_havana	KNOWN
ENSMUSG00000056427	9.85351	7.77553	9.64919	-1.87366	-5.39107	0.000753894	0.00941122	-3.6646	protein_coding	Slit3	slit homolog 3 (Drosophila) [Source:MGI Symbol;Acc:MGI:1315202]	chr11	35121224	35708507	1	4	ensembl_havana	KNOWN
ENSMUSG00000034687	9.00758	6.69312	8.56566	-1.87254	-6.79915	0.000168144	0.00415145	-3.66176	protein_coding	Fras1	Fraser syndrome 1 homolog (human) [Source:MGI Symbol;Acc:MGI:2385368]	chr5	96373955	96784728	1	6	ensembl_havana	KNOWN
ENSMUSG00000032327	5.74355	4.14422	6.01652	-1.8723	-3.69358	0.0065761	0.0358619	-3.66116	protein_coding	Stra6	stimulated by retinoic acid gene 6 [Source:MGI Symbol;Acc:MGI:107742]	chr9	58063788	58153996	1	14	ensembl_havana	KNOWN
ENSMUSG00000072568	10.1308	8.14393	10.012	-1.86807	-7.1861	0.000115854	0.00347222	-3.65044	protein_coding	Fam84b	family with sequence similarity 84, member B [Source:MGI Symbol;Acc:MGI:3026924]	chr15	60818994	60853778	-1	2	ensembl_havana	KNOWN
ENSMUSG00000071341	6.35437	6.59074	8.45875	-1.86801	-4.4916	0.00225403	0.0181585	-3.6503	protein_coding	Egr4	early growth response 4 [Source:MGI Symbol;Acc:MGI:99252]	chr6	85511121	85513589	-1	1	ensembl_havana	KNOWN
ENSMUSG00000022054	7.71643	5.73713	7.60362	-1.86649	-3.58655	0.00764552	0.0395799	-3.64644	protein_coding	Nefm	neurofilament, medium polypeptide [Source:MGI Symbol;Acc:MGI:97314]	chr14	68082590	68124846	-1	2	ensembl_havana	KNOWN
ENSMUSG00000064325	6.11132	6.51458	8.37648	-1.8619	-2.47535	0.0396398	0.117266	-3.63486	protein_coding	Hhip	Hedgehog-interacting protein [Source:MGI Symbol;Acc:MGI:1341847]	chr8	79966115	80058006	-1	2	ensembl_havana	KNOWN
ENSMUSG00000029646	5.35475	3.99056	5.85212	-1.86156	-2.93612	0.0197284	0.0738307	-3.63401	protein_coding	Cdx2	caudal type homeobox 2 [Source:MGI Symbol;Acc:MGI:88361]	chr5	147300805	147307270	-1	1	ensembl_havana	KNOWN
ENSMUSG00000043003	7.73628	5.7839	7.64114	-1.85725	-7.66051	7.49031e-05	0.00281862	-3.62316	protein_coding	Rasef	RAS and EF hand domain containing [Source:MGI Symbol;Acc:MGI:2448565]	chr4	73714579	73790709	-1	2	ensembl_havana	KNOWN
ENSMUSG00000021636	8.92846	6.99947	8.8518	-1.85233	-12.4074	2.40041e-06	0.000645077	-3.61082	protein_coding	Marveld2	MARVEL (membrane-associating) domain containing 2 [Source:MGI Symbol;Acc:MGI:2446166]	chr13	100595957	100616971	-1	3	ensembl	KNOWN
ENSMUSG00000047230	3.83599	2.74893	4.59812	-1.84919	-3.72438	0.00629894	0.0347801	-3.60297	protein_coding	Cldn2	claudin 2 [Source:MGI Symbol;Acc:MGI:1276110]	chrX	139800828	139811386	1	3	ensembl_havana	KNOWN
ENSMUSG00000036306	6.33636	3.3182	5.16659	-1.84839	-2.98509	0.0183378	0.0704779	-3.60097	protein_coding	Lzts1	leucine zipper, putative tumor suppressor 1 [Source:MGI Symbol;Acc:MGI:2684762]	chr8	69132669	69184225	-1	5	ensembl_havana	KNOWN
ENSMUSG00000041488	12.1798	10.4717	12.3178	-1.84608	-6.4517	0.000238188	0.0049258	-3.59521	protein_coding	Stx3	syntaxin 3 [Source:MGI Symbol;Acc:MGI:103077]	chr19	11775119	11819403	-1	3	ensembl	KNOWN
ENSMUSG00000022044	4.65426	3.64771	5.49356	-1.84586	-3.88837	0.00502002	0.0301047	-3.59466	protein_coding	Stmn4	stathmin-like 4 [Source:MGI Symbol;Acc:MGI:1931224]	chr14	66344296	66361680	1	9	ensembl_havana	KNOWN
ENSMUSG00000055980	8.67343	6.11364	7.95874	-1.8451	-8.20799	4.64704e-05	0.00220472	-3.59278	protein_coding	Irs1	insulin receptor substrate 1 [Source:MGI Symbol;Acc:MGI:99454]	chr1	82233101	82291416	-1	1	ensembl_havana	KNOWN
ENSMUSG00000044254	8.48897	5.79932	7.64137	-1.84205	-8.78485	2.88818e-05	0.00186282	-3.5852	protein_coding	Pcsk9	proprotein convertase subtilisin/kexin type 9 [Source:MGI Symbol;Acc:MGI:2140260]	chr4	106442329	106464329	-1	1	ensembl_havana	KNOWN
ENSMUSG00000028402	10.8775	8.76837	10.6087	-1.84031	-14.3847	8.06018e-07	0.000476707	-3.58086	protein_coding	Mpdz	multiple PDZ domain protein [Source:MGI Symbol;Acc:MGI:1343489]	chr4	81278500	81442815	-1	15	ensembl_havana	KNOWN
ENSMUSG00000027356	7.78428	6.04244	7.87877	-1.83633	-5.91115	0.000421016	0.00676779	-3.57102	protein_coding	Fermt1	fermitin family homolog 1 (Drosophila) [Source:MGI Symbol;Acc:MGI:2443583]	chr2	132904389	132945906	-1	4	ensembl_havana	KNOWN
ENSMUSG00000031209	6.61574	3.19735	5.03354	-1.83619	-5.93746	0.000409169	0.00666969	-3.57067	protein_coding	Heph	hephaestin [Source:MGI Symbol;Acc:MGI:1332240]	chrX	96455359	96574485	1	5	ensembl_havana	KNOWN
ENSMUSG00000068923	10.3341	9.38532	11.2201	-1.83477	-8.94758	2.5375e-05	0.00175286	-3.56715	protein_coding	Syt11	synaptotagmin XI [Source:MGI Symbol;Acc:MGI:1859547]	chr3	88744700	88775164	-1	5	ensembl_havana	KNOWN
ENSMUSG00000001864	10.1014	8.16187	9.9965	-1.83463	-10.424	8.52767e-06	0.00111378	-3.56681	protein_coding	Aif1l	allograft inflammatory factor 1-like [Source:MGI Symbol;Acc:MGI:1919598]	chr2	31950139	31973442	1	10	ensembl_havana	KNOWN
ENSMUSG00000028786	7.40294	5.40054	7.23461	-1.83406	-6.29385	0.000280282	0.00540659	-3.56539	protein_coding	Tmem54	transmembrane protein 54 [Source:MGI Symbol;Acc:MGI:1913510]	chr4	129105548	129111626	1	4	ensembl_havana	KNOWN
ENSMUSG00000028278	12.2522	9.71616	11.5497	-1.83353	-5.583	0.000605546	0.00831293	-3.56407	protein_coding	Rragd	Ras-related GTP binding D [Source:MGI Symbol;Acc:MGI:1098604]	chr4	32983037	33022180	1	4	ensembl_havana	KNOWN
ENSMUSG00000021055	4.95373	3.15639	4.98787	-1.83148	-6.19233	0.000311686	0.00573114	-3.55902	protein_coding	Esr2	estrogen receptor 2 (beta) [Source:MGI Symbol;Acc:MGI:109392]	chr12	76120419	76177259	-1	4	ensembl_havana	KNOWN
ENSMUSG00000050334	5.30968	4.21066	6.04175	-1.83109	-3.38437	0.0102068	0.0475258	-3.55807	lincRNA	C130071C03Rik	RIKEN cDNA C130071C03 gene [Source:MGI Symbol;Acc:MGI:2443574]	chr13	83721381	83884194	1	5	havana	KNOWN
ENSMUSG00000021703	10.9714	9.17631	11.0072	-1.83088	-8.10428	5.07662e-05	0.00230323	-3.55753	protein_coding	Serinc5	serine incorporator 5 [Source:MGI Symbol;Acc:MGI:2444223]	chr13	92611138	92711944	1	1	ensembl	KNOWN
ENSMUSG00000054404	6.09098	4.33966	6.16993	-1.83027	-4.90901	0.00133656	0.013179	-3.55604	protein_coding	Slfn5	schlafen 5 [Source:MGI Symbol;Acc:MGI:1329004]	chr11	82951349	82962941	1	4	ensembl_havana	KNOWN
ENSMUSG00000069874	7.86434	5.79758	7.6271	-1.82952	-4.90336	0.00134582	0.0132263	-3.55418	protein_coding	Irgm2	immunity-related GTPase family M member 2 [Source:MGI Symbol;Acc:MGI:1926262]	chr11	58199618	58222779	1	2	ensembl_havana	KNOWN
ENSMUSG00000095993	6.52364	6.41656	8.24587	-1.8293	-6.44697	0.000239342	0.00493579	-3.55366	protein_coding	Gm21060	predicted gene, 21060 [Source:MGI Symbol;Acc:MGI:5434415]	chr19	61296902	61297069	-1	1	ensembl	KNOWN
ENSMUSG00000018451	7.13757	5.05926	6.88837	-1.82911	-4.25998	0.00304586	0.021813	-3.55317	lincRNA	6330403K07Rik	RIKEN cDNA 6330403K07 gene [Source:MGI Symbol;Acc:MGI:1918001]	chr11	71031941	71033513	-1	1	ensembl_havana	KNOWN
ENSMUSG00000026227	6.33457	4.30954	6.13732	-1.82778	-5.23353	0.000905813	0.0104551	-3.5499	protein_coding	2810459M11Rik	RIKEN cDNA 2810459M11 gene [Source:MGI Symbol;Acc:MGI:1920042]	chr1	86045863	86055456	1	2	ensembl_havana	KNOWN
ENSMUSG00000036913	9.18868	7.40565	9.23185	-1.8262	-4.94525	0.00127879	0.0127985	-3.54602	protein_coding	Trim67	tripartite motif-containing 67 [Source:MGI Symbol;Acc:MGI:3045323]	chr8	124793019	124834713	1	2	ensembl_havana	KNOWN
ENSMUSG00000051506	4.84111	4.18474	6.01087	-1.82613	-3.35239	0.0106895	0.0489625	-3.54584	protein_coding	Wdfy4	WD repeat and FYVE domain containing 4 [Source:MGI Symbol;Acc:MGI:3584510]	chr14	32959547	33185508	-1	4	ensembl_havana	KNOWN
ENSMUSG00000031111	8.10643	6.1001	7.92227	-1.82217	-6.46663	0.000234584	0.00487616	-3.53613	protein_coding	Igsf1	immunoglobulin superfamily, member 1 [Source:MGI Symbol;Acc:MGI:2147913]	chrX	49782536	49797749	-1	5	ensembl_havana	KNOWN
ENSMUSG00000039375	5.8612	4.29688	6.11861	-1.82172	-7.86733	6.23474e-05	0.002566	-3.53503	protein_coding	Wdr17	WD repeat domain 17 [Source:MGI Symbol;Acc:MGI:1924662]	chr8	54629055	54887184	-1	13	ensembl_havana	KNOWN
ENSMUSG00000086126	5.04893	2.69628	4.51707	-1.82079	-1.78608	0.113548	0.241209	-3.53274	antisense	5730457N03Rik	RIKEN cDNA 5730457N03 gene [Source:MGI Symbol;Acc:MGI:1917843]	chr6	52308389	52314832	-1	2	havana	KNOWN
ENSMUSG00000047150	3.9986	3.15639	4.97669	-1.8203	-3.38186	0.0102439	0.047629	-3.53154	protein_coding	1700001C19Rik	RIKEN cDNA 1700001C19 gene [Source:MGI Symbol;Acc:MGI:1922712]	chr17	47412734	47437376	-1	4	ensembl_havana	KNOWN
ENSMUSG00000056895	5.75727	3.84141	5.65929	-1.81788	-5.78683	0.000482388	0.00727417	-3.52564	protein_coding	Hist3h2ba	histone cluster 3, H2ba [Source:MGI Symbol;Acc:MGI:1925553]	chr11	58948920	58949533	1	1	ensembl_havana	KNOWN
ENSMUSG00000038526	9.2542	5.56524	7.38146	-1.81622	-6.58506	0.000208054	0.00461049	-3.52158	protein_coding	Car14	carbonic anhydrase 14 [Source:MGI Symbol;Acc:MGI:1344341]	chr3	95897768	95904691	-1	4	ensembl_havana	KNOWN
ENSMUSG00000040016	4.91648	3.79839	5.61143	-1.81303	-5.1048	0.00105508	0.0114221	-3.5138	protein_coding	Ptger3	prostaglandin E receptor 3 (subtype EP3) [Source:MGI Symbol;Acc:MGI:97795]	chr3	157566892	157645888	1	3	ensembl_havana	KNOWN
ENSMUSG00000075296	2.82307	2.47892	4.28992	-1.811	-1.42654	0.193153	0.345561	-3.50886	protein_coding	Aldh3b2	aldehyde dehydrogenase 3 family, member B2 [Source:MGI Symbol;Acc:MGI:2147613]	chr19	3972328	3981645	1	1	ensembl_havana	KNOWN
ENSMUSG00000047002	2.92278	1.16397	2.9722	-1.80823	-2.02122	0.0794657	0.188621	-3.50213	protein_coding	Msgn1	mesogenin 1 [Source:MGI Symbol;Acc:MGI:1860483]	chr12	11208382	11208948	-1	1	ensembl	KNOWN
ENSMUSG00000059246	4.55314	1.16397	2.9722	-1.80823	-1.76203	0.117733	0.247267	-3.50213	protein_coding	Foxb1	forkhead box B1 [Source:MGI Symbol;Acc:MGI:1927549]	chr9	69757710	69760940	-1	1	ensembl	KNOWN
ENSMUSG00000047746	3.05504	1.44663	3.25487	-1.80823	-2.23504	0.0572812	0.150424	-3.50213	protein_coding	Fbxo40	F-box protein 40 [Source:MGI Symbol;Acc:MGI:2443753]	chr16	36963460	36990467	-1	4	ensembl_havana	KNOWN
ENSMUSG00000024600	3.32058	0.918313	2.72655	-1.80823	-2.7821	0.024866	0.0857671	-3.50213	protein_coding	Slc27a6	solute carrier family 27 (fatty acid transporter), member 6 [Source:MGI Symbol;Acc:MGI:3036230]	chr18	58556257	58612773	1	1	ensembl_havana	KNOWN
ENSMUSG00000061082	2.46532	0.918313	2.72655	-1.80823	-1.38595	0.204752	0.360045	-3.50213	protein_coding	Plac1	placental specific protein 1 [Source:MGI Symbol;Acc:MGI:1926287]	chrX	53069995	53240111	-1	3	ensembl_havana	KNOWN
ENSMUSG00000023828	3.71296	0.389992	2.19823	-1.80823	-6.18875	0.000312862	0.00574179	-3.50213	protein_coding	Slc22a3	solute carrier family 22 (organic cation transporter), member 3 [Source:MGI Symbol;Acc:MGI:1333817]	chr17	12419972	12507704	-1	1	ensembl	KNOWN
ENSMUSG00000100280	2.91998	0.389992	2.19823	-1.80823	-5.00297	0.00119236	0.0122946	-3.50213	processed_transcript	Gm28417	predicted gene 28417 [Source:MGI Symbol;Acc:MGI:5579123]	chr1	34468834	34473148	-1	3	havana	KNOWN
ENSMUSG00000057816	3.30341	0.389992	2.19823	-1.80823	-3.07688	0.0160005	0.0643839	-3.50213	protein_coding	1700007G11Rik	RIKEN cDNA 1700007G11 gene [Source:MGI Symbol;Acc:MGI:1916571]	chr5	98329304	98802047	1	4	ensembl_havana	KNOWN
ENSMUSG00000036766	5.19343	4.20792	6.01409	-1.80617	-4.39075	0.00256721	0.0196266	-3.49713	protein_coding	Dner	delta/notch-like EGF-related receptor [Source:MGI Symbol;Acc:MGI:2152889]	chr1	84369839	84696221	-1	4	ensembl_havana	KNOWN
ENSMUSG00000020607	6.7339	5.38121	7.18614	-1.80494	-4.06328	0.00395789	0.0259622	-3.49413	protein_coding	Fam84a	family with sequence similarity 84, member A [Source:MGI Symbol;Acc:MGI:2145011]	chr12	14147599	14152038	-1	1	ensembl	KNOWN
ENSMUSG00000040938	5.55888	2.99459	4.79929	-1.80471	-5.30625	0.000831861	0.00995187	-3.49358	protein_coding	Slc16a11	solute carrier family 16 (monocarboxylic acid transporters), member 11 [Source:MGI Symbol;Acc:MGI:2663709]	chr11	70212752	70216417	1	11	ensembl_havana	KNOWN
ENSMUSG00000026616	5.17719	2.84543	4.64793	-1.8025	-4.55928	0.00206729	0.0172024	-3.48824	protein_coding	Cr2	complement receptor 2 [Source:MGI Symbol;Acc:MGI:88489]	chr1	195136811	195176716	-1	11	ensembl_havana	KNOWN
ENSMUSG00000022231	8.65862	6.39663	8.19859	-1.80196	-8.65061	3.21857e-05	0.0019298	-3.48695	protein_coding	Sema5a	sema domain, seven thrombospondin repeats (type 1 and type 1-like), transmembrane domain (TM) and short cytoplasmic domain, (semaphorin) 5A [Source:MGI Symbol;Acc:MGI:107556]	chr15	32244813	32696341	1	1	ensembl	KNOWN
ENSMUSG00000019880	6.48754	4.30954	6.11095	-1.80141	-2.24852	0.0561103	0.148337	-3.48562	protein_coding	Rspo3	R-spondin 3 homolog (Xenopus laevis) [Source:MGI Symbol;Acc:MGI:1920030]	chr10	29453109	29535867	-1	1	ensembl	KNOWN
ENSMUSG00000061723	2.82351	2.22061	4.02167	-1.80106	-1.42676	0.19309	0.345507	-3.48475	protein_coding	Tnnt3	troponin T3, skeletal, fast [Source:MGI Symbol;Acc:MGI:109550]	chr7	142498836	142516009	1	26	ensembl_havana	KNOWN
ENSMUSG00000027221	7.03465	4.95	6.75106	-1.80106	-5.41489	0.00073347	0.00928387	-3.48475	protein_coding	Chst1	carbohydrate (keratan sulfate Gal-6) sulfotransferase 1 [Source:MGI Symbol;Acc:MGI:1924219]	chr2	92599707	92615250	1	1	ensembl_havana	KNOWN
ENSMUSG00000051855	10.947	9.75403	11.5489	-1.79483	-4.6432	0.00185885	0.0161106	-3.46975	protein_coding	Mest	mesoderm specific transcript [Source:MGI Symbol;Acc:MGI:96968]	chr6	30723547	30748465	1	11	ensembl_havana	KNOWN
ENSMUSG00000024261	7.27065	6.08586	7.88068	-1.79483	-7.13138	0.000122005	0.00356927	-3.46973	protein_coding	Syt4	synaptotagmin IV [Source:MGI Symbol;Acc:MGI:101759]	chr18	31437808	31447415	-1	1	ensembl	KNOWN
ENSMUSG00000027368	6.62365	5.54302	7.33542	-1.7924	-3.94439	0.00464975	0.0286629	-3.46391	protein_coding	Dusp2	dual specificity phosphatase 2 [Source:MGI Symbol;Acc:MGI:101911]	chr2	127336159	127338376	1	2	ensembl_havana	KNOWN
ENSMUSG00000034438	4.08278	2.46626	4.2562	-1.78994	-3.68799	0.00662784	0.0360475	-3.458	protein_coding	Gbp8	guanylate-binding protein 8 [Source:MGI Symbol;Acc:MGI:1923324]	chr5	105014150	105139540	-1	4	ensembl_havana	KNOWN
ENSMUSG00000059334	6.15198	4.13593	5.9203	-1.78438	-3.6346	0.007144	0.0378846	-3.4447	protein_coding	Zfp36l3	zinc finger protein 36, C3H type-like 3 [Source:MGI Symbol;Acc:MGI:3525151]	chrX	53774048	53776394	-1	1	ensembl_havana	KNOWN
ENSMUSG00000087365	4.71892	2.77662	4.55717	-1.78055	-1.80898	0.109696	0.235457	-3.43557	processed_transcript	C430049B03Rik	RIKEN cDNA C430049B03 gene [Source:MGI Symbol;Acc:MGI:1924903]	chrX	53055046	53057190	-1	4	havana	KNOWN
ENSMUSG00000053977	2.17813	1.69229	3.47266	-1.78037	-1.23208	0.254376	0.416663	-3.43514	protein_coding	Cd8a	CD8 antigen, alpha chain [Source:MGI Symbol;Acc:MGI:88346]	chr6	71373427	71379173	1	3	ensembl_havana	KNOWN
ENSMUSG00000049630	3.47265	1.69229	3.47266	-1.78037	-2.08413	0.0721807	0.176199	-3.43514	protein_coding	C1ql3	C1q-like 3 [Source:MGI Symbol;Acc:MGI:2387350]	chr2	13003457	13011806	-1	1	ensembl_havana	KNOWN
ENSMUSG00000040003	7.29078	5.23523	7.01543	-1.78021	-5.196	0.000946779	0.0107512	-3.43475	protein_coding	Magi2	membrane associated guanylate kinase, WW and PDZ domain containing 2 [Source:MGI Symbol;Acc:MGI:1354953]	chr5	19227036	20704792	1	13	ensembl_havana	KNOWN
ENSMUSG00000022871	7.01744	6.53582	8.31004	-1.77422	-9.46326	1.70532e-05	0.00146854	-3.42053	protein_coding	Fetub	fetuin beta [Source:MGI Symbol;Acc:MGI:1890221]	chr16	22918382	22939766	1	4	ensembl	KNOWN
ENSMUSG00000041482	8.22261	6.16976	7.94182	-1.77206	-4.18288	0.00337288	0.023334	-3.41542	protein_coding	Piezo2	piezo-type mechanosensitive ion channel component 2 [Source:MGI Symbol;Acc:MGI:1918781]	chr18	63010213	63387183	-1	9	ensembl_havana	KNOWN
ENSMUSG00000024972	4.38182	2.77662	4.54854	-1.77192	-2.06503	0.0743199	0.179797	-3.41509	protein_coding	Lgals12	lectin, galactose binding, soluble 12 [Source:MGI Symbol;Acc:MGI:1929094]	chr19	7596660	7607193	-1	3	ensembl_havana	KNOWN
ENSMUSG00000027901	6.83524	4.3216	6.09329	-1.77169	-5.97899	0.000391207	0.0065089	-3.41454	protein_coding	Dennd2d	DENN/MADD domain containing 2D [Source:MGI Symbol;Acc:MGI:2181193]	chr3	106482405	106503030	1	6	ensembl_havana	KNOWN
ENSMUSG00000085125	3.17922	0.918313	2.68954	-1.77122	-3.42216	0.00966616	0.0459134	-3.41343	antisense	Gm16070	predicted gene 16070 [Source:MGI Symbol;Acc:MGI:3801761]	chr1	17676027	17727646	-1	3	havana	KNOWN
ENSMUSG00000021892	7.93855	6.46966	8.23694	-1.76728	-11.1354	5.28818e-06	0.000916756	-3.40412	protein_coding	Sh3bp5	SH3-domain binding protein 5 (BTK-associated) [Source:MGI Symbol;Acc:MGI:1344391]	chr14	31359880	31436078	-1	4	ensembl_havana	KNOWN
ENSMUSG00000000385	6.10176	3.0316	4.79766	-1.76607	-2.48032	0.0393399	0.116687	-3.40125	protein_coding	Tmprss2	transmembrane protease, serine 2 [Source:MGI Symbol;Acc:MGI:1354381]	chr16	97564684	97611195	-1	1	ensembl	KNOWN
ENSMUSG00000024366	4.45597	3.35392	5.11985	-1.76593	-2.0904	0.0714915	0.175158	-3.40093	protein_coding	Gfra3	glial cell line derived neurotrophic factor family receptor alpha 3 [Source:MGI Symbol;Acc:MGI:1201403]	chr18	34689903	34720387	-1	1	ensembl	KNOWN
ENSMUSG00000041695	4.56256	4.26141	6.02562	-1.76421	-6.73211	0.000179642	0.00431236	-3.39687	protein_coding	Kcnj2	potassium inwardly-rectifying channel, subfamily J, member 2 [Source:MGI Symbol;Acc:MGI:104744]	chr11	111066164	111076821	1	1	ensembl_havana	KNOWN
ENSMUSG00000031709	10.4685	9.89919	11.6617	-1.7625	-4.64849	0.00184651	0.0160341	-3.39285	protein_coding	Tbc1d9	TBC1 domain family, member 9 [Source:MGI Symbol;Acc:MGI:1918560]	chr8	83165352	83272934	1	3	ensembl_havana	KNOWN
ENSMUSG00000028654	10.3964	8.18569	9.94739	-1.7617	-6.49928	0.000226914	0.00481573	-3.39098	protein_coding	Mycl	v-myc myelocytomatosis viral oncogene homolog, lung carcinoma derived (avian) [Source:MGI Symbol;Acc:MGI:96799]	chr4	122995652	123002485	1	5	ensembl_havana	KNOWN
ENSMUSG00000029082	5.05412	4.1391	5.89779	-1.75869	-5.94254	0.000406924	0.00664687	-3.3839	protein_coding	Bst1	bone marrow stromal cell antigen 1 [Source:MGI Symbol;Acc:MGI:105370]	chr5	43818885	43843986	1	4	ensembl_havana	KNOWN
ENSMUSG00000042284	6.98903	5.72738	7.48418	-1.7568	-3.44736	0.00932267	0.0450344	-3.37947	protein_coding	Itga1	integrin alpha 1 [Source:MGI Symbol;Acc:MGI:96599]	chr13	114958079	115101964	-1	1	ensembl	KNOWN
ENSMUSG00000057914	7.35656	5.30087	7.05767	-1.75679	-7.85063	6.32689e-05	0.00257126	-3.37946	protein_coding	Cacnb2	calcium channel, voltage-dependent, beta 2 subunit [Source:MGI Symbol;Acc:MGI:894644]	chr2	14603088	14987908	1	16	ensembl_havana	KNOWN
ENSMUSG00000054626	4.24518	2.15179	3.90738	-1.75558	-2.10703	0.0696943	0.1721	-3.37663	protein_coding	Xlr	X-linked lymphocyte-regulated [Source:MGI Symbol;Acc:MGI:98976]	chrX	53777118	53797706	-1	3	ensembl_havana	KNOWN
ENSMUSG00000003436	8.5533	6.97883	8.7328	-1.75397	-6.93018	0.000147958	0.0039271	-3.37285	protein_coding	Dll3	delta-like 3 (Drosophila) [Source:MGI Symbol;Acc:MGI:1096877]	chr7	28293553	28302238	-1	3	ensembl_havana	KNOWN
ENSMUSG00000024399	6.70051	5.67612	7.42884	-1.75272	-8.64763	3.22637e-05	0.0019298	-3.36993	protein_coding	Ltb	lymphotoxin B [Source:MGI Symbol;Acc:MGI:104796]	chr17	35194439	35196320	1	3	ensembl_havana	KNOWN
ENSMUSG00000000791	5.54878	4.3216	6.07405	-1.75245	-8.19701	4.69056e-05	0.00221098	-3.3693	protein_coding	Il12rb1	interleukin 12 receptor, beta 1 [Source:MGI Symbol;Acc:MGI:104579]	chr8	70808449	70821424	1	1	ensembl	KNOWN
ENSMUSG00000073409	6.98489	4.97009	6.71862	-1.74852	-4.41413	0.0024906	0.0192737	-3.36014	protein_coding	H2-Q6	histocompatibility 2, Q region locus 6 [Source:MGI Symbol;Acc:MGI:95935]	chr17	35424850	35430055	1	2	ensembl_havana	KNOWN
ENSMUSG00000037169	12.5716	11.9505	13.6975	-1.74695	-5.44882	0.000705424	0.00906529	-3.35647	protein_coding	Mycn	v-myc myelocytomatosis viral related oncogene, neuroblastoma derived (avian) [Source:MGI Symbol;Acc:MGI:97357]	chr12	12936096	12941914	-1	3	ensembl_havana	KNOWN
ENSMUSG00000075588	4.93644	4.20792	5.95482	-1.7469	-2.14905	0.0653513	0.164424	-3.35637	protein_coding	Hoxb2	homeobox B2 [Source:MGI Symbol;Acc:MGI:96183]	chr11	96350525	96354012	1	2	ensembl_havana	KNOWN
ENSMUSG00000032511	6.27427	4.85289	6.59904	-1.74615	-4.69526	0.00174116	0.015433	-3.35463	protein_coding	Scn5a	sodium channel, voltage-gated, type V, alpha [Source:MGI Symbol;Acc:MGI:98251]	chr9	119483408	119579016	-1	4	ensembl_havana	KNOWN
ENSMUSG00000028226	6.69756	4.82168	6.56675	-1.74507	-6.92033	0.000149378	0.00394475	-3.35212	protein_coding	Mmp16	matrix metallopeptidase 16 [Source:MGI Symbol;Acc:MGI:1276107]	chr4	17852893	18119145	1	6	ensembl_havana	KNOWN
ENSMUSG00000024302	9.12969	7.6457	9.3894	-1.7437	-7.24324	0.000109797	0.00336663	-3.34893	protein_coding	Dtna	dystrobrevin alpha [Source:MGI Symbol;Acc:MGI:106039]	chr18	23415415	23659714	1	2	ensembl	KNOWN
ENSMUSG00000049929	10.3795	8.68942	10.4295	-1.74004	-4.24673	0.00309952	0.0220904	-3.34044	protein_coding	Lpar4	lysophosphatidic acid receptor 4 [Source:MGI Symbol;Acc:MGI:1925384]	chrX	106920625	106933900	1	1	ensembl_havana	KNOWN
ENSMUSG00000022376	3.1898	1.44663	3.18605	-1.73942	-1.75225	0.119476	0.2496	-3.339	protein_coding	Adcy8	adenylate cyclase 8 [Source:MGI Symbol;Acc:MGI:1341110]	chr15	64699042	64922296	-1	1	ensembl	KNOWN
ENSMUSG00000039982	8.99149	6.8247	8.561	-1.73629	-7.41767	9.33838e-05	0.00309953	-3.33178	protein_coding	Dtx4	deltex 4 homolog (Drosophila) [Source:MGI Symbol;Acc:MGI:2672905]	chr19	12466341	12501996	-1	1	ensembl	KNOWN
ENSMUSG00000027168	7.52149	7.85577	9.59196	-1.7362	-4.12048	0.00366543	0.0245682	-3.33156	protein_coding	Pax6	paired box 6 [Source:MGI Symbol;Acc:MGI:97490]	chr2	105668900	105697364	1	26	ensembl_havana	KNOWN
ENSMUSG00000000805	10.5791	7.54684	9.28255	-1.73571	-8.5203	3.58022e-05	0.00198011	-3.33043	protein_coding	Car4	carbonic anhydrase 4 [Source:MGI Symbol;Acc:MGI:1096574]	chr11	84957786	84966044	1	6	ensembl_havana	KNOWN
ENSMUSG00000030838	5.1257	4.17603	5.90925	-1.73322	-3.66259	0.00686823	0.0369029	-3.3247	protein_coding	Ush1c	Usher syndrome 1C [Source:MGI Symbol;Acc:MGI:1919338]	chr7	46195350	46238503	-1	8	ensembl_havana	KNOWN
ENSMUSG00000047415	4.44743	2.46626	4.19706	-1.73079	-5.29194	0.000845868	0.010051	-3.3191	protein_coding	Gpr68	G protein-coupled receptor 68 [Source:MGI Symbol;Acc:MGI:2441763]	chr12	100876682	100908198	-1	6	ensembl_havana	KNOWN
ENSMUSG00000026994	8.84354	6.51848	8.24882	-1.73034	-5.71289	0.000523538	0.0076543	-3.31806	protein_coding	Galnt3	UDP-N-acetyl-alpha-D-galactosamine:polypeptide N-acetylgalactosaminyltransferase 3 [Source:MGI Symbol;Acc:MGI:894695]	chr2	66082766	66124994	-1	4	ensembl_havana	KNOWN
ENSMUSG00000047878	7.86957	6.93906	8.66819	-1.72913	-4.8492	0.00143825	0.0137586	-3.31529	protein_coding	A4galt	alpha 1,4-galactosyltransferase [Source:MGI Symbol;Acc:MGI:3512453]	chr15	83226726	83251774	-1	2	ensembl	KNOWN
ENSMUSG00000030492	3.70711	3.20843	4.93489	-1.72646	-2.54628	0.0355701	0.108938	-3.30914	protein_coding	Slc7a9	solute carrier family 7 (cationic amino acid transporter, y+ system), member 9 [Source:MGI Symbol;Acc:MGI:1353656]	chr7	35449037	35466036	1	6	ensembl_havana	KNOWN
ENSMUSG00000034435	8.15175	6.41558	8.13925	-1.72367	-3.36941	0.0104296	0.0481803	-3.30276	protein_coding	Tmem30b	transmembrane protein 30B [Source:MGI Symbol;Acc:MGI:2442082]	chr12	73543114	73546395	-1	1	ensembl	KNOWN
ENSMUSG00000028755	5.7344	3.33323	5.05645	-1.72321	-4.54569	0.0021034	0.0173691	-3.30171	protein_coding	Cda	cytidine deaminase [Source:MGI Symbol;Acc:MGI:1919519]	chr4	138338424	138367992	-1	2	ensembl_havana	KNOWN
ENSMUSG00000063531	10.2348	9.48805	11.2109	-1.72288	-5.28361	0.000854144	0.010092	-3.30094	protein_coding	Sema3e	sema domain, immunoglobulin domain (Ig), short basic domain, secreted, (semaphorin) 3E [Source:MGI Symbol;Acc:MGI:1340034]	chr5	14025276	14256689	1	3	ensembl_havana	KNOWN
ENSMUSG00000024810	6.22993	5.70781	7.43013	-1.72232	-11.1568	5.215e-06	0.000916756	-3.29967	protein_coding	Il33	interleukin 33 [Source:MGI Symbol;Acc:MGI:1924375]	chr19	29925114	29960718	1	5	ensembl_havana	KNOWN
ENSMUSG00000010358	7.35984	6.86794	8.59009	-1.72215	-4.05525	0.0040009	0.026133	-3.29927	protein_coding	Ifi35	interferon-induced protein 35 [Source:MGI Symbol;Acc:MGI:1917360]	chr11	101448407	101458698	1	3	ensembl_havana	KNOWN
ENSMUSG00000054453	4.88386	3.53556	5.25537	-1.71981	-4.27786	0.00297503	0.0214676	-3.29392	protein_coding	Sytl5	synaptotagmin-like 5 [Source:MGI Symbol;Acc:MGI:2668451]	chrX	9885622	9994543	1	2	ensembl_havana	KNOWN
ENSMUSG00000038732	8.08161	6.74314	8.46179	-1.71864	-10.8839	6.24152e-06	0.000980669	-3.29127	protein_coding	Mboat1	membrane bound O-acyltransferase domain containing 1 [Source:MGI Symbol;Acc:MGI:2387184]	chr13	30136498	30246717	1	3	ensembl_havana	KNOWN
ENSMUSG00000050288	10.3717	8.17637	9.8949	-1.71853	-6.70156	0.000185171	0.00436442	-3.291	protein_coding	Fzd2	frizzled homolog 2 (Drosophila) [Source:MGI Symbol;Acc:MGI:1888513]	chr11	102604396	102608058	1	1	ensembl_havana	KNOWN
ENSMUSG00000029838	7.3927	5.21445	6.93292	-1.71846	-3.87514	0.00511202	0.0304387	-3.29085	protein_coding	Ptn	pleiotrophin [Source:MGI Symbol;Acc:MGI:97804]	chr6	36714929	36810220	-1	2	ensembl_havana	KNOWN
ENSMUSG00000027559	7.83843	6.66826	8.38608	-1.71782	-5.05944	0.00111396	0.0117927	-3.28939	protein_coding	Car3	carbonic anhydrase 3 [Source:MGI Symbol;Acc:MGI:88270]	chr3	14863512	14872523	1	3	ensembl_havana	KNOWN
ENSMUSG00000095193	8.68951	8.8072	10.5214	-1.71418	-7.85951	6.2777e-05	0.002566	-3.2811	protein_coding	Gm20939	predicted gene, 20939 [Source:MGI Symbol;Acc:MGI:5434295]	chr17	94873986	94877497	1	1	ensembl	KNOWN
ENSMUSG00000035413	9.15669	7.40236	9.11356	-1.7112	-8.11333	5.03739e-05	0.00230222	-3.27433	protein_coding	Tmem98	transmembrane protein 98 [Source:MGI Symbol;Acc:MGI:1923457]	chr11	80810175	80822033	1	1	ensembl_havana	KNOWN
ENSMUSG00000031661	7.71368	5.64885	7.35916	-1.71031	-5.25043	0.000887997	0.0103323	-3.27231	protein_coding	Nkd1	naked cuticle 1 homolog (Drosophila) [Source:MGI Symbol;Acc:MGI:2135954]	chr8	88521344	88594887	1	2	ensembl	KNOWN
ENSMUSG00000039838	6.63752	5.14444	6.85406	-1.70962	-4.02181	0.00418566	0.0268575	-3.27074	protein_coding	Slc45a1	solute carrier family 45, member 1 [Source:MGI Symbol;Acc:MGI:2653235]	chr4	150628572	150652174	-1	3	ensembl_havana	KNOWN
ENSMUSG00000061576	6.38209	4.56671	6.27377	-1.70706	-3.96107	0.00454523	0.0282126	-3.26494	protein_coding	Dpp6	dipeptidylpeptidase 6 [Source:MGI Symbol;Acc:MGI:94921]	chr5	26817203	27727505	1	9	ensembl_havana	KNOWN
ENSMUSG00000047040	4.89576	3.15639	4.86301	-1.70662	-6.40334	0.000250287	0.00506816	-3.26394	protein_coding	Prr15l	proline rich 15-like [Source:MGI Symbol;Acc:MGI:2387599]	chr11	96928104	96937830	1	5	ensembl_havana	KNOWN
ENSMUSG00000001444	4.05336	3.73676	5.44279	-1.70604	-2.80895	0.0238789	0.0835108	-3.26263	protein_coding	Tbx21	T-box 21 [Source:MGI Symbol;Acc:MGI:1888984]	chr11	97098071	97115331	-1	1	ensembl_havana	KNOWN
ENSMUSG00000025090	4.28499	3.40205	5.1064	-1.70435	-2.8967	0.0209281	0.0767444	-3.25882	protein_coding	Ccdc172	coiled-coil domain containing 172 [Source:MGI Symbol;Acc:MGI:1922895]	chr19	58512002	58553085	1	1	ensembl	KNOWN
ENSMUSG00000052914	7.41688	5.70633	7.40777	-1.70144	-3.91619	0.00483228	0.0294007	-3.25225	protein_coding	Cyp2j6	cytochrome P450, family 2, subfamily j, polypeptide 6 [Source:MGI Symbol;Acc:MGI:1270148]	chr4	96516138	96553661	-1	1	ensembl_havana	KNOWN
ENSMUSG00000071234	5.13009	3.20843	4.89738	-1.68894	-3.54505	0.00810894	0.0411034	-3.2242	protein_coding	Syndig1l	synapse differentiation inducing 1 like [Source:MGI Symbol;Acc:MGI:2685107]	chr12	84677278	84698807	-1	1	ensembl	KNOWN
ENSMUSG00000040985	3.21435	1.44663	3.13401	-1.68738	-3.35357	0.0106712	0.0489179	-3.22071	protein_coding	Sun3	Sad1 and UNC84 domain containing 3 [Source:MGI Symbol;Acc:MGI:3041199]	chr11	9016054	9048991	-1	2	ensembl_havana	KNOWN
ENSMUSG00000031374	3.26751	0.918313	2.60569	-1.68738	-5.0685	0.00110192	0.0117206	-3.22071	protein_coding	Zfp92	zinc finger protein 92 [Source:MGI Symbol;Acc:MGI:108094]	chrX	73411096	73428385	1	2	ensembl_havana	KNOWN
ENSMUSG00000009350	1.73155	0.918313	2.60569	-1.68738	-1.27654	0.239082	0.400057	-3.22071	protein_coding	Mpo	myeloperoxidase [Source:MGI Symbol;Acc:MGI:97137]	chr11	87793581	87804413	1	6	ensembl_havana	KNOWN
ENSMUSG00000030519	7.48512	5.76355	7.45059	-1.68704	-4.50738	0.00220889	0.0179471	-3.21996	protein_coding	Apba2	amyloid beta (A4) precursor protein-binding, family A, member 2 [Source:MGI Symbol;Acc:MGI:1261791]	chr7	64501706	64753874	1	1	ensembl	KNOWN
ENSMUSG00000039620	7.04572	4.65877	6.34562	-1.68684	-6.01099	0.000377964	0.00638869	-3.21951	protein_coding	6430573F11Rik	RIKEN cDNA 6430573F11 gene [Source:MGI Symbol;Acc:MGI:2442328]	chr8	36457548	36514320	1	5	ensembl_havana	KNOWN
ENSMUSG00000047631	3.61854	3.41471	5.10019	-1.68549	-3.3967	0.0100269	0.046974	-3.21649	protein_coding	Apof	apolipoprotein F [Source:MGI Symbol;Acc:MGI:104539]	chr10	128267997	128270151	1	1	ensembl	KNOWN
ENSMUSG00000067878	10.1804	8.33746	10.0227	-1.68519	-7.09007	0.00012689	0.00363241	-3.21584	protein_coding	Mtap7d3	MAP7 domain containing 3 [Source:MGI Symbol;Acc:MGI:2445051]	chrX	56797858	56822326	-1	2	ensembl_havana	KNOWN
ENSMUSG00000051455	9.24192	9.21	10.8948	-1.68481	-5.9225	0.000415857	0.00671585	-3.21499	protein_coding	Gm1564	predicted gene 1564 [Source:MGI Symbol;Acc:MGI:2686410]	chr11	102663716	102682237	1	3	ensembl_havana	KNOWN
ENSMUSG00000027797	8.84849	6.81155	8.49575	-1.68419	-4.04797	0.00404035	0.0262812	-3.21361	protein_coding	Dclk1	doublecortin-like kinase 1 [Source:MGI Symbol;Acc:MGI:1330861]	chr3	55242364	55539068	1	15	ensembl_havana	KNOWN
ENSMUSG00000019838	8.60234	7.26466	8.94559	-1.68093	-5.23345	0.000905891	0.0104551	-3.20635	protein_coding	Slc16a10	solute carrier family 16 (monocarboxylic acid transporters), member 10 [Source:MGI Symbol;Acc:MGI:1919722]	chr10	40033535	40142254	-1	1	ensembl	KNOWN
ENSMUSG00000037892	7.47731	5.24532	6.9237	-1.67837	-2.80655	0.0239657	0.0837496	-3.20067	protein_coding	Pcdh18	protocadherin 18 [Source:MGI Symbol;Acc:MGI:1920423]	chr3	49743296	49757325	-1	5	ensembl_havana	KNOWN
ENSMUSG00000052760	5.73895	4.01575	5.69384	-1.67808	-7.92329	5.93673e-05	0.00250799	-3.20003	protein_coding	A630001G21Rik	RIKEN cDNA A630001G21 gene [Source:MGI Symbol;Acc:MGI:2443131]	chr1	85717083	85778643	-1	6	ensembl_havana	KNOWN
ENSMUSG00000040260	4.83446	2.86261	4.54025	-1.67764	-1.73788	0.122081	0.253175	-3.19904	protein_coding	Daam2	dishevelled associated activator of morphogenesis 2 [Source:MGI Symbol;Acc:MGI:1923691]	chr17	49456022	49564337	-1	1	ensembl	KNOWN
ENSMUSG00000025504	8.31191	6.97432	8.65003	-1.6757	-5.80399	0.000473353	0.00719671	-3.19475	protein_coding	Eps8l2	EPS8-like 2 [Source:MGI Symbol;Acc:MGI:2138828]	chr7	141338880	141363020	1	10	ensembl_havana	KNOWN
ENSMUSG00000020884	3.70076	2.38242	4.05653	-1.67411	-3.03608	0.0169981	0.0669097	-3.19123	protein_coding	Asgr1	asialoglycoprotein receptor 1 [Source:MGI Symbol;Acc:MGI:88081]	chr11	70054085	70057894	1	5	ensembl_havana	KNOWN
ENSMUSG00000041515	5.9941	5.08157	6.75369	-1.67212	-2.72002	0.0273128	0.0914297	-3.18683	protein_coding	Irf8	interferon regulatory factor 8 [Source:MGI Symbol;Acc:MGI:96395]	chr8	120736358	120756694	1	7	ensembl_havana	KNOWN
ENSMUSG00000053153	7.52025	6.10871	7.7808	-1.67209	-5.0209	0.00116683	0.0121473	-3.18677	protein_coding	Spag16	sperm associated antigen 16 [Source:MGI Symbol;Acc:MGI:1913972]	chr1	69826970	70725132	1	7	ensembl_havana	KNOWN
ENSMUSG00000049409	4.9976	3.37375	5.04539	-1.67163	-2.11897	0.0684324	0.169988	-3.18575	protein_coding	Prokr1	prokineticin receptor 1 [Source:MGI Symbol;Acc:MGI:1929676]	chr6	87578591	87590743	-1	3	ensembl_havana	KNOWN
ENSMUSG00000039611	8.39778	6.63187	8.30349	-1.67163	-6.27601	0.000285535	0.00545423	-3.18573	protein_coding	Tmem246	transmembrane protein 246 [Source:MGI Symbol;Acc:MGI:1914313]	chr4	49584506	49597876	-1	3	ensembl_havana	KNOWN
ENSMUSG00000013611	5.58728	4.77593	6.44702	-1.67109	-5.03847	0.0011424	0.0119885	-3.18455	protein_coding	Snx31	sorting nexin 31 [Source:MGI Symbol;Acc:MGI:1913946]	chr15	36504062	36555573	-1	4	ensembl_havana	KNOWN
ENSMUSG00000028289	8.73463	6.92586	8.59625	-1.67038	-4.66205	0.00181526	0.0158424	-3.18299	protein_coding	Epha7	Eph receptor A7 [Source:MGI Symbol;Acc:MGI:95276]	chr4	28813131	28967499	1	8	ensembl_havana	KNOWN
ENSMUSG00000004791	5.60111	3.83326	5.50282	-1.66956	-6.18233	0.000314986	0.0057639	-3.18119	protein_coding	Pgf	placental growth factor [Source:MGI Symbol;Acc:MGI:105095]	chr12	85166639	85177296	-1	1	ensembl	KNOWN
ENSMUSG00000034958	7.885	6.902	8.568	-1.66601	-6.58971	0.000207083	0.00460698	-3.17335	protein_coding	Atcay	ataxia, cerebellar, Cayman type homolog (human) [Source:MGI Symbol;Acc:MGI:2448730]	chr10	81204508	81230833	-1	3	ensembl_havana	KNOWN
ENSMUSG00000000317	9.25253	7.82461	9.49056	-1.66595	-5.8004	0.000475229	0.00721381	-3.17322	protein_coding	Bcl6b	B cell CLL/lymphoma 6, member B [Source:MGI Symbol;Acc:MGI:1278332]	chr11	70224128	70229798	-1	3	ensembl_havana	KNOWN
ENSMUSG00000060572	7.15922	5.01026	6.67476	-1.6645	-7.28124	0.000105964	0.00331869	-3.17004	protein_coding	Mfap2	microfibrillar-associated protein 2 [Source:MGI Symbol;Acc:MGI:99559]	chr4	141010418	141015984	1	3	ensembl_havana	KNOWN
ENSMUSG00000041607	8.22933	6.35173	8.01591	-1.66418	-4.14651	0.00354018	0.0240892	-3.16933	protein_coding	Mbp	myelin basic protein [Source:MGI Symbol;Acc:MGI:96925]	chr18	82475146	82585637	1	16	ensembl_havana	KNOWN
ENSMUSG00000046699	6.16787	4.97589	6.63832	-1.66243	-4.42292	0.00246244	0.019158	-3.16549	protein_coding	Slitrk4	SLIT and NTRK-like family, member 4 [Source:MGI Symbol;Acc:MGI:2442509]	chrX	64264885	64276996	-1	3	ensembl_havana	KNOWN
ENSMUSG00000037341	6.69643	4.20413	5.86528	-1.66115	-9.10837	2.23717e-05	0.00169387	-3.16269	protein_coding	Slc9a7	solute carrier family 9 (sodium/hydrogen exchanger), member 7 [Source:MGI Symbol;Acc:MGI:2444530]	chrX	20105755	20291807	-1	4	ensembl_havana	KNOWN
ENSMUSG00000027380	4.7321	3.93644	5.59673	-1.66029	-2.88375	0.0213385	0.0776137	-3.16079	protein_coding	Acoxl	acyl-Coenzyme A oxidase-like [Source:MGI Symbol;Acc:MGI:1921371]	chr2	127838876	128123873	1	3	ensembl_havana	KNOWN
ENSMUSG00000030889	4.08517	2.46626	4.12535	-1.65908	-2.6084	0.0323575	0.102229	-3.15815	protein_coding	Vwa3a	von Willebrand factor A domain containing 3A [Source:MGI Symbol;Acc:MGI:3041229]	chr7	120739557	120805742	1	7	ensembl_havana	KNOWN
ENSMUSG00000026778	3.67263	1.97495	3.63404	-1.65908	-2.78267	0.0248446	0.0857517	-3.15815	protein_coding	Prkcq	protein kinase C, theta [Source:MGI Symbol;Acc:MGI:97601]	chr2	11172108	11301222	1	6	ensembl_havana	KNOWN
ENSMUSG00000040310	2.56376	1.44663	3.10572	-1.65908	-3.50558	0.00857775	0.0425597	-3.15815	protein_coding	Alx4	aristaless-like homeobox 4 [Source:MGI Symbol;Acc:MGI:108359]	chr2	93642384	93681339	1	2	ensembl_havana	KNOWN
ENSMUSG00000074577	3.10625	1.69229	3.35137	-1.65908	-1.17393	0.275608	0.43999	-3.15815	protein_coding	Fam65c	family with sequence similarity 65, member C [Source:MGI Symbol;Acc:MGI:1916803]	chr2	167980164	168010618	-1	4	ensembl_havana	KNOWN
ENSMUSG00000040829	6.13201	4.88539	6.54378	-1.65838	-3.37265	0.0103809	0.0480155	-3.15662	protein_coding	Zmynd15	zinc finger, MYND-type containing 15 [Source:MGI Symbol;Acc:MGI:3603821]	chr11	70459433	70466202	1	6	ensembl_havana	KNOWN
ENSMUSG00000023966	4.28554	2.92577	4.5829	-1.65713	-3.8158	0.00554775	0.0321322	-3.1539	protein_coding	Rsph9	radial spoke head 9 homolog (Chlamydomonas) [Source:MGI Symbol;Acc:MGI:1922814]	chr17	46122035	46144216	-1	3	ensembl_havana	KNOWN
ENSMUSG00000026347	4.58079	3.55059	5.20587	-1.65528	-2.69116	0.0285342	0.0939988	-3.14983	protein_coding	Tmem163	transmembrane protein 163 [Source:MGI Symbol;Acc:MGI:1919410]	chr1	127486546	127679548	-1	5	ensembl_havana	KNOWN
ENSMUSG00000022306	5.58981	5.31105	6.96606	-1.65502	-5.3961	0.000749528	0.0093848	-3.14927	protein_coding	Zfpm2	zinc finger protein, multitype 2 [Source:MGI Symbol;Acc:MGI:1334444]	chr15	40655042	41104592	1	1	ensembl	KNOWN
ENSMUSG00000046844	7.91741	6.61572	8.26695	-1.65123	-6.08822	0.000347997	0.00609404	-3.14101	protein_coding	Vat1l	vesicle amine transport protein 1 homolog-like (T. californica) [Source:MGI Symbol;Acc:MGI:2142534]	chr8	114205612	114374071	1	4	ensembl_havana	KNOWN
ENSMUSG00000073421	6.22165	4.33045	5.98014	-1.64969	-1.33393	0.220502	0.379397	-3.13766	protein_coding	H2-Ab1	histocompatibility 2, class II antigen A, beta 1 [Source:MGI Symbol;Acc:MGI:103070]	chr17	34263209	34269418	1	3	ensembl_havana	KNOWN
ENSMUSG00000030303	6.15196	3.61941	5.26821	-1.6488	-2.96908	0.0187809	0.0716361	-3.13572	protein_coding	Far2	fatty acyl CoA reductase 2 [Source:MGI Symbol;Acc:MGI:2687035]	chr6	148047259	148182758	1	3	ensembl_havana	KNOWN
ENSMUSG00000024907	3.79638	2.74893	4.39621	-1.64728	-2.40365	0.0442364	0.126104	-3.13242	protein_coding	Gal	galanin [Source:MGI Symbol;Acc:MGI:95637]	chr19	3409919	3414472	-1	1	ensembl	KNOWN
ENSMUSG00000036377	9.67508	7.16694	8.81419	-1.64725	-5.79879	0.000476072	0.00721962	-3.13237	protein_coding	C530008M17Rik	RIKEN cDNA C530008M17 gene [Source:MGI Symbol;Acc:MGI:2444817]	chr5	76656512	76873554	1	12	ensembl_havana	KNOWN
ENSMUSG00000097303	4.53965	2.91074	4.55669	-1.64595	-3.29925	0.0115458	0.0515452	-3.12954	lincRNA	3110083C13Rik	RIKEN cDNA 3110083C13 gene [Source:MGI Symbol;Acc:MGI:1920458]	chr14	57999323	58003695	1	1	ensembl	KNOWN
ENSMUSG00000033910	4.50264	2.74893	4.39488	-1.64595	-2.30454	0.0514916	0.139787	-3.12954	protein_coding	Gucy1a3	guanylate cyclase 1, soluble, alpha 3 [Source:MGI Symbol;Acc:MGI:1926562]	chr3	82092427	82145789	-1	5	ensembl_havana	KNOWN
ENSMUSG00000021359	4.8243	3.53556	5.17961	-1.64405	-4.28823	0.00293478	0.0212604	-3.12541	protein_coding	Tfap2a	transcription factor AP-2, alpha [Source:MGI Symbol;Acc:MGI:104671]	chr13	40715675	40733823	-1	2	ensembl	KNOWN
ENSMUSG00000053141	6.3163	4.23622	5.87855	-1.64233	-4.60399	0.00195325	0.0165611	-3.12171	protein_coding	Ptprt	protein tyrosine phosphatase, receptor type, T [Source:MGI Symbol;Acc:MGI:1321152]	chr2	161521990	162661147	-1	6	ensembl_havana	KNOWN
ENSMUSG00000025993	8.5576	6.33439	7.97372	-1.63933	-5.86961	0.000440504	0.00693871	-3.11521	protein_coding	Slc40a1	solute carrier family 40 (iron-regulated transporter), member 1 [Source:MGI Symbol;Acc:MGI:1315204]	chr1	45908068	45926523	-1	8	ensembl_havana	KNOWN
ENSMUSG00000059857	2.43321	1.44663	3.08588	-1.63925	-4.30161	0.0028837	0.0210361	-3.11503	protein_coding	Ntng1	netrin G1 [Source:MGI Symbol;Acc:MGI:1934028]	chr3	109780040	110144011	-1	13	ensembl_havana	KNOWN
ENSMUSG00000043388	6.30235	4.89878	6.53772	-1.63894	-8.00059	5.55089e-05	0.00240329	-3.11437	protein_coding	Tmem130	transmembrane protein 130 [Source:MGI Symbol;Acc:MGI:3607706]	chr5	144735915	144761818	-1	2	ensembl_havana	KNOWN
ENSMUSG00000031144	8.11678	6.24002	7.87805	-1.63802	-4.12577	0.00363958	0.0245083	-3.11239	protein_coding	Syp	synaptophysin [Source:MGI Symbol;Acc:MGI:98467]	chrX	7638471	7653256	1	6	ensembl_havana	KNOWN
ENSMUSG00000025324	10.591	9.44852	11.0854	-1.63688	-6.15978	0.000322566	0.00583202	-3.10993	protein_coding	Atp10a	ATPase, class V, type 10A [Source:MGI Symbol;Acc:MGI:1330809]	chr7	58658202	58829426	1	1	ensembl	KNOWN
ENSMUSG00000042109	6.26889	5.19155	6.8284	-1.63685	-4.99879	0.0011984	0.0123228	-3.10985	protein_coding	Csdc2	cold shock domain containing C2, RNA binding [Source:MGI Symbol;Acc:MGI:2146027]	chr15	81936759	81950941	1	4	ensembl_havana	KNOWN
ENSMUSG00000040136	7.29687	5.95792	7.59426	-1.63634	-2.72255	0.0272086	0.0912075	-3.10876	protein_coding	Abcc8	ATP-binding cassette, sub-family C (CFTR/MRP), member 8 [Source:MGI Symbol;Acc:MGI:1352629]	chr7	46104523	46180033	-1	1	ensembl	KNOWN
ENSMUSG00000031925	7.17638	6.30687	7.9429	-1.63603	-4.68127	0.00177196	0.0156066	-3.10809	protein_coding	Maml2	mastermind like 2 (Drosophila) [Source:MGI Symbol;Acc:MGI:2389460]	chr9	13619990	13709533	1	4	ensembl_havana	KNOWN
ENSMUSG00000038128	5.69285	3.6159	5.25124	-1.63534	-4.7888	0.00154961	0.0144027	-3.1066	protein_coding	Camk4	calcium/calmodulin-dependent protein kinase IV [Source:MGI Symbol;Acc:MGI:88258]	chr18	32939041	33195767	1	1	ensembl	KNOWN
ENSMUSG00000024247	9.06264	6.60264	8.23796	-1.63532	-3.21019	0.0131484	0.0564274	-3.10657	protein_coding	Pkdcc	protein kinase domain containing, cytoplasmic [Source:MGI Symbol;Acc:MGI:2147077]	chr17	83215292	83225070	1	4	ensembl_havana	KNOWN
ENSMUSG00000022048	9.97907	8.31088	9.94411	-1.63323	-6.97419	0.000141795	0.00383287	-3.10207	protein_coding	Dpysl2	dihydropyrimidinase-like 2 [Source:MGI Symbol;Acc:MGI:1349763]	chr14	66802864	66868688	-1	1	ensembl_havana	KNOWN
ENSMUSG00000020159	4.31552	3.86576	5.49781	-1.63205	-3.41215	0.00980635	0.0462955	-3.09953	protein_coding	Gabrp	gamma-aminobutyric acid (GABA) A receptor, pi [Source:MGI Symbol;Acc:MGI:2387597]	chr11	33550781	33578959	-1	2	ensembl_havana	KNOWN
ENSMUSG00000006311	7.17344	5.60225	7.23289	-1.63064	-5.73959	0.000508249	0.00750703	-3.0965	protein_coding	Etv2	ets variant 2 [Source:MGI Symbol;Acc:MGI:99253]	chr7	30633616	30635852	-1	1	ensembl_havana	KNOWN
ENSMUSG00000102697	4.40992	2.91074	4.54025	-1.62951	-3.03884	0.0169286	0.0667139	-3.09407	protein_coding	Pcdhac2	protocadherin alpha subfamily C, 2 [Source:MGI Symbol;Acc:MGI:1891443]	chr18	37143503	37187657	1	1	ensembl_havana	KNOWN
ENSMUSG00000037362	4.98208	4.49381	6.12185	-1.62803	-7.32153	0.000102062	0.00326454	-3.09091	protein_coding	Nov	nephroblastoma overexpressed gene [Source:MGI Symbol;Acc:MGI:109185]	chr15	54745702	54754039	1	1	ensembl_havana	KNOWN
ENSMUSG00000034308	5.50155	3.96227	5.58945	-1.62719	-4.60132	0.00195986	0.0165858	-3.0891	protein_coding	Sdr42e1	short chain dehydrogenase/reductase family 42E, member 1 [Source:MGI Symbol;Acc:MGI:1921282]	chr8	117661399	117673689	-1	3	ensembl_havana	KNOWN
ENSMUSG00000106361	5.47857	4.19259	5.81833	-1.62574	-3.97942	0.0044332	0.027704	-3.086	macro_lncRNA	RP24-277E17.1		chr3	144972124	144982560	1	1	havana	KNOWN
ENSMUSG00000001622	5.15245	5.17801	6.80273	-1.62472	-2.17636	0.0626734	0.159824	-3.08382	protein_coding	Csn3	casein kappa [Source:MGI Symbol;Acc:MGI:107461]	chr5	87925579	87932665	1	6	ensembl_havana	KNOWN
ENSMUSG00000031530	11.0156	9.12734	10.7507	-1.62331	-5.10259	0.00105787	0.0114226	-3.08081	protein_coding	Dusp4	dual specificity phosphatase 4 [Source:MGI Symbol;Acc:MGI:2442191]	chr8	34807297	34819894	1	1	ensembl_havana	KNOWN
ENSMUSG00000042104	8.63112	6.98738	8.61019	-1.62281	-12.056	2.96307e-06	0.000709011	-3.07975	protein_coding	Uggt2	UDP-glucose glycoprotein glucosyltransferase 2 [Source:MGI Symbol;Acc:MGI:1913685]	chr14	118985039	119099430	-1	14	ensembl_havana	KNOWN
ENSMUSG00000029055	6.21248	4.99682	6.61754	-1.62073	-3.75331	0.00605005	0.0338531	-3.0753	protein_coding	Plch2	phospholipase C, eta 2 [Source:MGI Symbol;Acc:MGI:2443078]	chr4	154983115	155056784	-1	12	ensembl_havana	KNOWN
ENSMUSG00000036218	4.00566	1.69229	3.31085	-1.61856	-2.68403	0.0288443	0.0946065	-3.07069	protein_coding	Pdzrn4	PDZ domain containing RING finger 4 [Source:MGI Symbol;Acc:MGI:3056996]	chr15	92396915	92771819	1	2	ensembl	KNOWN
ENSMUSG00000019866	7.20029	6.18341	7.80092	-1.61751	-10.5363	7.89274e-06	0.00107848	-3.06845	protein_coding	Aim1	absent in melanoma 1 [Source:MGI Symbol;Acc:MGI:109544]	chr10	43950307	44148853	-1	2	ensembl_havana	KNOWN
ENSMUSG00000048450	7.05583	5.10069	6.71777	-1.61708	-3.14749	0.0144164	0.0600049	-3.06754	protein_coding	Msx1	msh homeobox 1 [Source:MGI Symbol;Acc:MGI:97168]	chr5	37820485	37824583	-1	2	ensembl_havana	KNOWN
ENSMUSG00000020601	8.54863	6.67559	8.29206	-1.61647	-6.87162	0.000156627	0.00397862	-3.06624	protein_coding	Trib2	tribbles homolog 2 (Drosophila) [Source:MGI Symbol;Acc:MGI:2145021]	chr12	15791727	15816877	-1	2	ensembl_havana	KNOWN
ENSMUSG00000027452	9.30427	8.22185	9.83744	-1.61559	-4.97932	0.00122697	0.0124913	-3.06437	protein_coding	Acss1	acyl-CoA synthetase short-chain family member 1 [Source:MGI Symbol;Acc:MGI:1915988]	chr2	150618105	150668500	-1	5	ensembl_havana	KNOWN
ENSMUSG00000028115	6.84853	5.83236	7.44705	-1.61469	-4.13117	0.00361344	0.0243794	-3.06245	protein_coding	Bnipl	BCL2/adenovirus E1B 19kD interacting protein like [Source:MGI Symbol;Acc:MGI:2384749]	chr3	95241271	95251193	-1	5	ensembl_havana	KNOWN
ENSMUSG00000023022	12.4102	11.6098	13.2244	-1.6146	-7.78416	6.70899e-05	0.0026654	-3.06226	protein_coding	Lima1	LIM domain and actin binding 1 [Source:MGI Symbol;Acc:MGI:1920992]	chr15	99778470	99875428	-1	4	ensembl_havana	KNOWN
ENSMUSG00000036334	9.26577	8.06181	9.67588	-1.61406	-8.81756	2.81356e-05	0.00184256	-3.06112	protein_coding	Igsf10	immunoglobulin superfamily, member 10 [Source:MGI Symbol;Acc:MGI:1923481]	chr3	59316735	59344394	-1	4	ensembl_havana	KNOWN
ENSMUSG00000029298	7.43515	6.34552	7.95745	-1.61193	-4.72932	0.00166856	0.0150595	-3.0566	protein_coding	Gbp9	guanylate-binding protein 9 [Source:MGI Symbol;Acc:MGI:3605620]	chr5	105077630	105139539	-1	4	ensembl_havana	KNOWN
ENSMUSG00000046854	5.78083	4.93322	6.54241	-1.60919	-4.46917	0.00231989	0.0184479	-3.0508	protein_coding	Pip5kl1	phosphatidylinositol-4-phosphate 5-kinase-like 1 [Source:MGI Symbol;Acc:MGI:2448520]	chr2	32574797	32583782	1	4	ensembl_havana	KNOWN
ENSMUSG00000092167	6.2551	4.85983	6.46733	-1.6075	-4.47792	0.00229396	0.0183576	-3.04724	protein_coding	Gm3696	predicted gene 3696 [Source:MGI Symbol;Acc:MGI:3781872]	chr14	7083208	7100621	-1	2	ensembl_havana	KNOWN
ENSMUSG00000023236	4.79551	2.55926	4.1663	-1.60704	-1.96855	0.0861127	0.199435	-3.04627	protein_coding	Scg5	secretogranin V [Source:MGI Symbol;Acc:MGI:98289]	chr2	113776362	113829121	-1	2	ensembl_havana	KNOWN
ENSMUSG00000031431	8.68225	6.47161	8.07837	-1.60675	-4.88772	0.00137183	0.0133656	-3.04566	protein_coding	Tsc22d3	TSC22 domain family, member 3 [Source:MGI Symbol;Acc:MGI:1196284]	chrX	140539528	140600659	-1	6	ensembl_havana	KNOWN
ENSMUSG00000052560	7.54612	6.46914	8.07528	-1.60614	-3.32641	0.0110994	0.0502994	-3.04437	protein_coding	Cpne8	copine VIII [Source:MGI Symbol;Acc:MGI:1914121]	chr15	90487482	90679432	-1	5	ensembl_havana	KNOWN
ENSMUSG00000038980	5.31623	3.00724	4.61315	-1.60591	-3.42127	0.00967854	0.04593	-3.04387	protein_coding	Rbbp8nl	RBBP8 N-terminal like [Source:MGI Symbol;Acc:MGI:3606212]	chr2	180277646	180289879	-1	1	ensembl_havana	KNOWN
ENSMUSG00000025529	7.44473	6.13252	7.73663	-1.60411	-2.81964	0.0234974	0.0826283	-3.04008	protein_coding	Zfp711	zinc finger protein 711 [Source:MGI Symbol;Acc:MGI:3045342]	chrX	112600526	112635070	1	4	ensembl_havana	KNOWN
ENSMUSG00000039110	4.50174	2.22061	3.82414	-1.60353	-2.37469	0.0462432	0.130132	-3.03886	protein_coding	Mycbpap	MYCBP associated protein [Source:MGI Symbol;Acc:MGI:2388726]	chr11	94501347	94521742	-1	6	ensembl_havana	KNOWN
ENSMUSG00000018486	3.2798	1.16397	2.7675	-1.60353	-2.15789	0.0644725	0.162862	-3.03886	protein_coding	Wnt9b	wingless-type MMTV integration site family, member 9B [Source:MGI Symbol;Acc:MGI:1197020]	chr11	103727364	103749821	-1	1	ensembl_havana	KNOWN
ENSMUSG00000038132	6.23517	4.01575	5.61688	-1.60112	-3.05513	0.0165243	0.0655922	-3.03379	protein_coding	Rbm24	RNA binding motif protein 24 [Source:MGI Symbol;Acc:MGI:3610364]	chr13	46418300	46431090	1	1	ensembl	KNOWN
ENSMUSG00000032373	8.61811	7.07015	8.67035	-1.6002	-1.5652	0.157814	0.302035	-3.03185	protein_coding	Car12	carbonic anyhydrase 12 [Source:MGI Symbol;Acc:MGI:1923709]	chr9	66713686	66766845	1	5	ensembl_havana	KNOWN
ENSMUSG00000034614	8.64576	6.43275	8.03285	-1.60011	-4.35355	0.00269444	0.0202548	-3.03166	protein_coding	Pik3ip1	phosphoinositide-3-kinase interacting protein 1 [Source:MGI Symbol;Acc:MGI:1917016]	chr11	3330401	3342971	1	10	ensembl_havana	KNOWN
ENSMUSG00000033998	10.5907	8.57707	10.1749	-1.59779	-5.06072	0.00111226	0.0117826	-3.02678	protein_coding	Kcnk1	potassium channel, subfamily K, member 1 [Source:MGI Symbol;Acc:MGI:109322]	chr8	125995102	126030683	1	1	ensembl	KNOWN
ENSMUSG00000040554	4.6993	3.36195	4.956	-1.59405	-2.05978	0.0749185	0.180685	-3.01896	protein_coding	Aipl1	aryl hydrocarbon receptor-interacting protein-like 1 [Source:MGI Symbol;Acc:MGI:2148800]	chr11	72027963	72037509	-1	2	ensembl_havana	KNOWN
ENSMUSG00000035929	9.5696	7.8112	9.40483	-1.59364	-4.47766	0.00229473	0.018359	-3.01809	protein_coding	H2-Q4	histocompatibility 2, Q region locus 4 [Source:MGI Symbol;Acc:MGI:95933]	chr17	35379617	35385290	1	2	ensembl_havana	KNOWN
ENSMUSG00000031825	5.70082	6.21719	7.80754	-1.59035	-3.89395	0.00498177	0.029974	-3.01122	protein_coding	Crispld2	cysteine-rich secretory protein LCCL domain containing 2 [Source:MGI Symbol;Acc:MGI:1926142]	chr8	119992438	120052793	1	5	ensembl_havana	KNOWN
ENSMUSG00000048388	9.28826	7.40937	8.99791	-1.58854	-8.00853	5.51288e-05	0.00239677	-3.00745	protein_coding	Fam171b	family with sequence similarity 171, member B [Source:MGI Symbol;Acc:MGI:2444579]	chr2	83812636	83883486	1	2	ensembl_havana	KNOWN
ENSMUSG00000036030	12.1122	9.94041	11.5274	-1.58702	-4.82407	0.00148348	0.0140324	-3.00428	protein_coding	Prtg	protogenin homolog (Gallus gallus) [Source:MGI Symbol;Acc:MGI:2444710]	chr9	72806874	72917291	1	2	ensembl_havana	KNOWN
ENSMUSG00000036687	7.02479	5.56371	7.15042	-1.58671	-5.6388	0.000568699	0.00800353	-3.00364	protein_coding	Tmem184a	transmembrane protein 184a [Source:MGI Symbol;Acc:MGI:2385897]	chr5	139802485	139819917	-1	5	ensembl_havana	KNOWN
ENSMUSG00000098037	4.58796	3.80557	5.39211	-1.58654	-4.77304	0.0015802	0.0145986	-3.00329	processed_pseudogene	Gm7765	predicted gene 7765 [Source:MGI Symbol;Acc:MGI:3645843]	chr16	16365184	16366157	-1	1	havana	KNOWN
ENSMUSG00000037868	6.43788	6.87401	8.45803	-1.58401	-4.58785	0.0019936	0.0167889	-2.99803	protein_coding	Egr2	early growth response 2 [Source:MGI Symbol;Acc:MGI:95296]	chr10	67535475	67542188	1	7	ensembl_havana	KNOWN
ENSMUSG00000031897	10.5897	9.51004	11.0931	-1.58311	-6.12586	0.000334358	0.00594016	-2.99614	protein_coding	Psmb10	proteasome (prosome, macropain) subunit, beta type 10 [Source:MGI Symbol;Acc:MGI:1096380]	chr8	105935728	105938392	-1	1	ensembl	KNOWN
ENSMUSG00000027030	9.93768	7.16138	8.74427	-1.58289	-4.0582	0.00398503	0.0260728	-2.99569	protein_coding	Stk39	serine/threonine kinase 39 [Source:MGI Symbol;Acc:MGI:1858416]	chr2	68210445	68472268	-1	8	ensembl_havana	KNOWN
ENSMUSG00000004872	3.04156	1.44663	3.02861	-1.58197	-1.43638	0.19043	0.342193	-2.99379	protein_coding	Pax3	paired box 3 [Source:MGI Symbol;Acc:MGI:97487]	chr1	78101267	78197134	-1	3	ensembl_havana	KNOWN
ENSMUSG00000096904	4.40688	2.62807	4.20568	-1.57761	-4.29753	0.00289917	0.0211146	-2.98475	protein_coding	Gm3591	predicted gene 3591 [Source:MGI Symbol;Acc:MGI:3781768]	chr14	6405827	6412482	-1	2	ensembl_havana	KNOWN
ENSMUSG00000046402	8.70624	7.01693	8.5945	-1.57757	-7.17809	0.000116732	0.00348817	-2.98467	protein_coding	Rbp1	retinol binding protein 1, cellular [Source:MGI Symbol;Acc:MGI:97876]	chr9	98422961	98446575	1	1	ensembl_havana	KNOWN
ENSMUSG00000023903	9.19751	7.75162	9.32673	-1.57511	-4.46947	0.002319	0.0184479	-2.97959	protein_coding	Mmp25	matrix metallopeptidase 25 [Source:MGI Symbol;Acc:MGI:2443938]	chr17	23629458	23645269	-1	1	ensembl	KNOWN
ENSMUSG00000037138	10.0852	8.33049	9.90513	-1.57463	-5.36868	0.000773667	0.00955907	-2.9786	protein_coding	Aff3	AF4/FMR2 family, member 3 [Source:MGI Symbol;Acc:MGI:106927]	chr1	38177326	38664955	-1	5	ensembl_havana	KNOWN
ENSMUSG00000051998	4.1353	4.14422	5.71857	-1.57435	-2.88975	0.0211473	0.0771871	-2.97802	protein_coding	Lax1	lymphocyte transmembrane adaptor 1 [Source:MGI Symbol;Acc:MGI:2443362]	chr1	133679091	133690108	-1	2	ensembl_havana	KNOWN
ENSMUSG00000037129	5.64649	4.28447	5.8566	-1.57213	-2.90841	0.020564	0.0758869	-2.97344	protein_coding	Tmprss13	transmembrane protease, serine 13 [Source:MGI Symbol;Acc:MGI:2682935]	chr9	45319100	45347581	1	1	ensembl_havana	KNOWN
ENSMUSG00000020435	4.8165	3.82875	5.40014	-1.57138	-2.24542	0.0563775	0.148855	-2.97189	protein_coding	Osbp2	oxysterol binding protein 2 [Source:MGI Symbol;Acc:MGI:1921559]	chr11	3703731	3863903	-1	6	ensembl_havana	KNOWN
ENSMUSG00000064452	4.32587	2.50328	4.0698	-1.56652	-4.06223	0.00396348	0.0259752	-2.9619	snoRNA	Gm24564	predicted gene, 24564 [Source:MGI Symbol;Acc:MGI:5454341]	chr12	109631074	109631148	1	1	ensembl	KNOWN
ENSMUSG00000096775	4.5729	3.03554	4.60203	-1.56649	-5.59693	0.000596112	0.0082249	-2.96183	protein_coding	Gm5796	predicted gene 5796 [Source:MGI Symbol;Acc:MGI:3779522]	chr14	4023941	4041370	1	1	ensembl_havana	KNOWN
ENSMUSG00000026185	8.11683	5.37444	6.94054	-1.5661	-2.32746	0.0497136	0.136575	-2.96104	protein_coding	Igfbp5	insulin-like growth factor binding protein 5 [Source:MGI Symbol;Acc:MGI:96440]	chr1	72857932	72874884	-1	2	ensembl_havana	KNOWN
ENSMUSG00000001510	5.62802	4.47372	6.03968	-1.56596	-1.34107	0.21828	0.377086	-2.96074	protein_coding	Dlx3	distal-less homeobox 3 [Source:MGI Symbol;Acc:MGI:94903]	chr11	95120119	95125296	1	1	ensembl_havana	KNOWN
ENSMUSG00000026946	6.95133	5.82285	7.38699	-1.56413	-7.12109	0.000123201	0.00358244	-2.957	protein_coding	Nmi	N-myc (and STAT) interactor [Source:MGI Symbol;Acc:MGI:1928368]	chr2	51948487	51973494	-1	6	ensembl_havana	KNOWN
ENSMUSG00000069372	2.63961	2.31711	3.87969	-1.56258	-1.28715	0.235552	0.396202	-2.95381	protein_coding	Ctxn3	cortexin 3 [Source:MGI Symbol;Acc:MGI:3642816]	chr18	57468486	57478134	1	1	ensembl	KNOWN
ENSMUSG00000036437	6.22741	4.55168	6.11166	-1.55998	-6.31504	0.000274178	0.0053249	-2.9485	protein_coding	Npy1r	neuropeptide Y receptor Y1 [Source:MGI Symbol;Acc:MGI:104963]	chr8	66697422	66706798	1	1	ensembl	KNOWN
ENSMUSG00000030209	4.83318	3.03554	4.59418	-1.55864	-1.92607	0.0918643	0.208152	-2.94576	protein_coding	Grin2b	glutamate receptor, ionotropic, NMDA2B (epsilon 2) [Source:MGI Symbol;Acc:MGI:95821]	chr6	135713233	136173511	-1	7	ensembl_havana	KNOWN
ENSMUSG00000051367	8.88787	8.17345	9.73162	-1.55818	-8.00067	5.55051e-05	0.00240329	-2.94481	protein_coding	Six1	sine oculis-related homeobox 1 [Source:MGI Symbol;Acc:MGI:102780]	chr12	73040015	73053887	-1	4	ensembl_havana	KNOWN
ENSMUSG00000048148	4.35478	2.38242	3.93988	-1.55746	-3.7919	0.00573431	0.032736	-2.94336	protein_coding	Nwd1	NACHT and WD repeat domain containing 1 [Source:MGI Symbol;Acc:MGI:2442268]	chr8	72646711	72714746	1	8	ensembl_havana	KNOWN
ENSMUSG00000028005	6.26991	5.41636	6.97365	-1.55729	-5.04087	0.0011391	0.0119739	-2.943	protein_coding	Gucy1b3	guanylate cyclase 1, soluble, beta 3 [Source:MGI Symbol;Acc:MGI:1860604]	chr3	82032006	82074689	-1	4	ensembl_havana	KNOWN
ENSMUSG00000037860	10.1445	9.81724	11.3735	-1.55623	-7.55409	8.24463e-05	0.00295543	-2.94084	protein_coding	Aim2	absent in melanoma 2 [Source:MGI Symbol;Acc:MGI:2686159]	chr1	173350879	173466040	1	7	ensembl_havana	KNOWN
ENSMUSG00000085795	7.54596	7.03603	8.59057	-1.55454	-3.78585	0.00578263	0.032891	-2.9374	protein_coding	Zfp703	zinc finger protein 703 [Source:MGI Symbol;Acc:MGI:2662729]	chr8	26977336	26981461	1	2	ensembl	KNOWN
ENSMUSG00000028137	5.58885	3.15639	4.70869	-1.55229	-2.94692	0.0194127	0.073108	-2.93283	protein_coding	Celf3	CUGBP, Elav-like family member 3 [Source:MGI Symbol;Acc:MGI:1926034]	chr3	94478295	94492198	1	15	ensembl_havana	KNOWN
ENSMUSG00000004891	11.8707	10.7899	12.3421	-1.55215	-4.72955	0.0016681	0.0150595	-2.93254	protein_coding	Nes	nestin [Source:MGI Symbol;Acc:MGI:101784]	chr3	87971078	87980451	1	3	ensembl_havana	KNOWN
ENSMUSG00000020427	11.4683	10.5254	12.0762	-1.55076	-6.51668	0.000222939	0.00475089	-2.92971	protein_coding	Igfbp3	insulin-like growth factor binding protein 3 [Source:MGI Symbol;Acc:MGI:96438]	chr11	7206086	7213923	-1	2	ensembl_havana	KNOWN
ENSMUSG00000029217	7.76296	7.35058	8.89978	-1.5492	-5.85131	0.000449406	0.00700717	-2.92655	protein_coding	Tec	tec protein tyrosine kinase [Source:MGI Symbol;Acc:MGI:98662]	chr5	72755716	72868483	-1	9	ensembl_havana	KNOWN
ENSMUSG00000048416	8.1743	7.06565	8.61484	-1.54918	-6.79069	0.000169549	0.00417166	-2.92651	protein_coding	Mlf1	myeloid leukemia factor 1 [Source:MGI Symbol;Acc:MGI:1341819]	chr3	67374097	67400003	1	4	ensembl_havana	KNOWN
ENSMUSG00000025977	6.57441	5.44657	6.99503	-1.54847	-6.01846	0.000374943	0.00636671	-2.92506	protein_coding	Boll	bol, boule-like (Drosophila) [Source:MGI Symbol;Acc:MGI:1922638]	chr1	55248658	55363469	-1	7	ensembl_havana	KNOWN
ENSMUSG00000041923	4.59624	3.37375	4.91942	-1.54566	-4.93693	0.00129181	0.0128918	-2.91938	protein_coding	Nol4	nucleolar protein 4 [Source:MGI Symbol;Acc:MGI:2441684]	chr18	22693181	23041653	-1	9	ensembl_havana	KNOWN
ENSMUSG00000035864	5.65357	5.0724	6.61745	-1.54505	-5.75289	0.000500816	0.00742952	-2.91815	protein_coding	Syt1	synaptotagmin I [Source:MGI Symbol;Acc:MGI:99667]	chr10	108497650	109010982	-1	6	ensembl_havana	KNOWN
ENSMUSG00000022629	10.8309	9.03531	10.5762	-1.54086	-8.01605	5.47714e-05	0.00239451	-2.90967	protein_coding	Kif21a	kinesin family member 21A [Source:MGI Symbol;Acc:MGI:109188]	chr15	90933276	91049948	-1	5	ensembl	KNOWN
ENSMUSG00000091568	4.55769	2.50328	4.0415	-1.53822	-2.96574	0.0188746	0.0718975	-2.90437	protein_coding	Gm8206	predicted gene 8206 [Source:MGI Symbol;Acc:MGI:3779788]	chr14	6016759	6038209	-1	2	havana	KNOWN
ENSMUSG00000102374	3.54839	1.44663	2.98486	-1.53822	-3.57515	0.00776995	0.0399679	-2.90437	TEC	Gm38387	predicted gene, 38387 [Source:MGI Symbol;Acc:MGI:5613622]	chr1	66769290	66771866	-1	1	havana	KNOWN
ENSMUSG00000050271	9.92159	8.65224	10.1895	-1.53723	-5.19896	0.000943478	0.0107231	-2.90237	protein_coding	D8Ertd82e	DNA segment, Chr 8, ERATO Doi 82, expressed [Source:MGI Symbol;Acc:MGI:1196223]	chr8	36094828	36147787	1	3	ensembl_havana	KNOWN
ENSMUSG00000041688	11.697	9.45059	10.9823	-1.53171	-3.39844	0.0100019	0.046899	-2.89129	protein_coding	Amot	angiomotin [Source:MGI Symbol;Acc:MGI:108440]	chrX	145446425	145505181	-1	6	ensembl_havana	KNOWN
ENSMUSG00000061143	7.4565	4.72444	6.25523	-1.53079	-3.74291	0.00613828	0.034182	-2.88944	protein_coding	Maml3	mastermind like 3 (Drosophila) [Source:MGI Symbol;Acc:MGI:2389461]	chr3	51685907	52105076	-1	3	ensembl_havana	KNOWN
ENSMUSG00000087400	4.64566	4.1391	5.66979	-1.53069	-7.18902	0.000115535	0.00346894	-2.88923	processed_transcript	Gm15270	predicted gene 15270 [Source:MGI Symbol;Acc:MGI:3705149]	chr10	24549441	24597108	-1	4	havana	KNOWN
ENSMUSG00000074280	9.56888	7.849	9.37476	-1.52576	-7.68632	7.31923e-05	0.00278481	-2.87938	pseudogene	Gm6166	predicted gene 6166 [Source:MGI Symbol;Acc:MGI:3645893]	chr9	57483913	57484585	1	1	ensembl	KNOWN
ENSMUSG00000058153	4.6435	3.78122	5.30679	-1.52557	-3.85837	0.00523133	0.0309049	-2.879	protein_coding	Sez6l	seizure related 6 homolog like [Source:MGI Symbol;Acc:MGI:1935121]	chr5	112419151	112577185	-1	4	ensembl_havana	KNOWN
ENSMUSG00000040125	4.37161	1.44663	2.9722	-1.52557	-3.1612	0.0141285	0.0591653	-2.879	protein_coding	Gpr26	G protein-coupled receptor 26 [Source:MGI Symbol;Acc:MGI:2441758]	chr7	131966460	131994405	1	1	ensembl_havana	KNOWN
ENSMUSG00000044071	2.51509	0.918313	2.44388	-1.52557	-2.00827	0.0810521	0.191113	-2.879	protein_coding	Fam19a2	family with sequence similarity 19, member A2 [Source:MGI Symbol;Acc:MGI:2143691]	chr10	123264076	123741204	1	1	ensembl	KNOWN
ENSMUSG00000038192	4.88392	0.918313	2.44388	-1.52557	-3.55576	0.00798651	0.0406988	-2.879	protein_coding	Cer1	cerberus 1 homolog (Xenopus laevis) [Source:MGI Symbol;Acc:MGI:1201414]	chr4	82881751	82885148	-1	1	ensembl_havana	KNOWN
ENSMUSG00000040752	8.30654	7.54903	9.07383	-1.5248	-6.11102	0.000339663	0.00599834	-2.87747	protein_coding	Myh6	myosin, heavy polypeptide 6, cardiac muscle, alpha [Source:MGI Symbol;Acc:MGI:97255]	chr14	54941981	54966927	-1	5	ensembl_havana	KNOWN
ENSMUSG00000098912	5.95753	4.876	6.40044	-1.52444	-3.75461	0.0060391	0.0338215	-2.87674	processed_transcript	1500004A13Rik	RIKEN cDNA 1500004A13 gene [Source:MGI Symbol;Acc:MGI:2442808]	chr3	88782943	88832547	-1	9	havana	KNOWN
ENSMUSG00000057098	8.02071	7.78615	9.30912	-1.52297	-6.28646	0.000282443	0.00542492	-2.87381	protein_coding	Ebf1	early B cell factor 1 [Source:MGI Symbol;Acc:MGI:95275]	chr11	44617317	45008091	1	7	ensembl_havana	KNOWN
ENSMUSG00000030653	8.68422	8.16892	9.69002	-1.5211	-8.33642	4.17037e-05	0.00212717	-2.8701	protein_coding	Pde2a	phosphodiesterase 2A, cGMP-stimulated [Source:MGI Symbol;Acc:MGI:2446107]	chr7	101421691	101512829	1	3	ensembl	KNOWN
ENSMUSG00000050558	5.14681	4.02336	5.54134	-1.51798	-3.82667	0.00546503	0.0317294	-2.8639	protein_coding	Prokr2	prokineticin receptor 2 [Source:MGI Symbol;Acc:MGI:2181363]	chr2	132337733	132385447	-1	5	ensembl_havana	KNOWN
ENSMUSG00000035498	8.06708	6.19436	7.71207	-1.51771	-4.71436	0.00170002	0.0152029	-2.86336	protein_coding	Cdcp1	CUB domain containing protein 1 [Source:MGI Symbol;Acc:MGI:2442010]	chr9	123170824	123216038	-1	3	ensembl_havana	KNOWN
ENSMUSG00000044629	6.33342	3.92976	5.44716	-1.5174	-6.12423	0.000334934	0.00594016	-2.86276	protein_coding	Cnrip1	cannabinoid receptor interacting protein 1 [Source:MGI Symbol;Acc:MGI:1917505]	chr11	17051586	17079371	1	3	ensembl_havana	KNOWN
ENSMUSG00000095139	4.18251	2.68011	4.19706	-1.51694	-1.6811	0.132905	0.268328	-2.86184	protein_coding	Pou3f2	POU domain, class 3, transcription factor 2 [Source:MGI Symbol;Acc:MGI:101895]	chr4	22482780	22488366	-1	1	ensembl_havana	KNOWN
ENSMUSG00000029819	3.81208	3.00724	4.52271	-1.51547	-1.77896	0.114773	0.242741	-2.85892	protein_coding	Npy	neuropeptide Y [Source:MGI Symbol;Acc:MGI:97374]	chr6	49822710	49829507	1	1	ensembl_havana	KNOWN
ENSMUSG00000036782	12.4252	13.0969	14.6118	-1.51492	-8.10555	5.07106e-05	0.00230323	-2.85783	protein_coding	Klhl13	kelch-like 13 [Source:MGI Symbol;Acc:MGI:1914705]	chrX	23219271	23365082	-1	7	ensembl_havana	KNOWN
ENSMUSG00000016024	3.55294	2.38242	3.89687	-1.51445	-3.22075	0.0129465	0.0558138	-2.8569	protein_coding	Lbp	lipopolysaccharide binding protein [Source:MGI Symbol;Acc:MGI:1098776]	chr2	158306493	158332852	1	5	ensembl_havana	KNOWN
ENSMUSG00000029648	9.10939	7.03689	8.55097	-1.51409	-2.55854	0.0349112	0.10773	-2.85618	protein_coding	Flt1	FMS-like tyrosine kinase 1 [Source:MGI Symbol;Acc:MGI:95558]	chr5	147561604	147726011	-1	6	ensembl_havana	KNOWN
ENSMUSG00000026344	5.32176	3.99858	5.5099	-1.51133	-5.34026	0.000799585	0.00976202	-2.85072	protein_coding	Lypd1	Ly6/Plaur domain containing 1 [Source:MGI Symbol;Acc:MGI:1919835]	chr1	125867622	125913101	-1	5	ensembl_havana	KNOWN
ENSMUSG00000025938	8.86669	7.64962	9.15977	-1.51015	-4.70153	0.00172753	0.015349	-2.84839	protein_coding	Slco5a1	solute carrier organic anion transporter family, member 5A1 [Source:MGI Symbol;Acc:MGI:2443431]	chr1	12866549	12992650	-1	8	ensembl_havana	KNOWN
ENSMUSG00000049001	5.65977	5.30876	6.81879	-1.51004	-7.10319	0.000125315	0.00361706	-2.84817	protein_coding	Ndnf	neuron-derived neurotrophic factor [Source:MGI Symbol;Acc:MGI:1915419]	chr6	65671590	65712326	1	2	ensembl_havana	KNOWN
ENSMUSG00000047963	7.45747	6.03854	7.54831	-1.50978	-5.9439	0.000406326	0.00664399	-2.84766	protein_coding	Stbd1	starch binding domain 1 [Source:MGI Symbol;Acc:MGI:1261768]	chr5	92603041	92606579	1	3	ensembl_havana	KNOWN
ENSMUSG00000076431	11.7936	9.86079	11.3698	-1.50905	-11.7663	3.53971e-06	0.000787381	-2.84623	protein_coding	Sox4	SRY (sex determining region Y)-box 4 [Source:MGI Symbol;Acc:MGI:98366]	chr13	28948919	28953713	-1	1	ensembl_havana	KNOWN
ENSMUSG00000025892	7.48287	5.70887	7.21695	-1.50808	-4.72182	0.00168426	0.0151432	-2.84432	protein_coding	Gria4	glutamate receptor, ionotropic, AMPA4 (alpha 4) [Source:MGI Symbol;Acc:MGI:95811]	chr9	4417899	4796234	-1	3	ensembl	KNOWN
ENSMUSG00000010175	8.06809	5.00578	6.51344	-1.50766	-2.84825	0.0225071	0.0803173	-2.84348	protein_coding	Prox1	prospero homeobox 1 [Source:MGI Symbol;Acc:MGI:97772]	chr1	190118035	190170714	-1	3	ensembl_havana	KNOWN
ENSMUSG00000019235	8.31459	7.59414	9.1013	-1.50716	-6.6482	0.000195285	0.00448126	-2.8425	protein_coding	Rps6kl1	ribosomal protein S6 kinase-like 1 [Source:MGI Symbol;Acc:MGI:2443413]	chr12	85135596	85151264	-1	1	ensembl	KNOWN
ENSMUSG00000039313	6.99665	4.67254	6.17922	-1.50668	-4.70535	0.0017193	0.0152845	-2.84155	protein_coding	AF529169	cDNA sequence AF529169 [Source:MGI Symbol;Acc:MGI:2667167]	chr9	89587216	89623125	-1	2	ensembl_havana	KNOWN
ENSMUSG00000064247	8.75383	7.11231	8.61587	-1.50356	-4.05621	0.00399575	0.0261103	-2.83542	protein_coding	Plcxd1	phosphatidylinositol-specific phospholipase C, X domain containing 1 [Source:MGI Symbol;Acc:MGI:2685422]	chr5	110099969	110105953	1	4	ensembl_havana	KNOWN
ENSMUSG00000040699	11.4267	9.4806	10.9839	-1.50328	-8.07825	5.19124e-05	0.00231802	-2.83487	protein_coding	Limd2	LIM domain containing 2 [Source:MGI Symbol;Acc:MGI:1915053]	chr11	106156256	106160860	-1	4	ensembl_havana	KNOWN
ENSMUSG00000030921	5.42883	4.61051	6.11268	-1.50217	-4.62815	0.00189448	0.0162563	-2.83269	protein_coding	Trim30a	tripartite motif-containing 30A [Source:MGI Symbol;Acc:MGI:98178]	chr7	104409025	104465193	-1	4	ensembl_havana	KNOWN
ENSMUSG00000019989	11.3447	10.4887	11.9907	-1.50198	-5.93379	0.000410797	0.00668928	-2.83231	protein_coding	Enpp3	ectonucleotide pyrophosphatase/phosphodiesterase 3 [Source:MGI Symbol;Acc:MGI:2143702]	chr10	24773814	24836195	-1	1	ensembl	KNOWN
ENSMUSG00000052374	8.11762	7.331	8.83187	-1.50087	-5.86118	0.000444583	0.00697765	-2.83014	protein_coding	Actn2	actinin alpha 2 [Source:MGI Symbol;Acc:MGI:109192]	chr13	12269426	12340760	-1	3	ensembl_havana	KNOWN
ENSMUSG00000064329	6.26023	3.96227	5.46227	-1.50001	-5.78638	0.000482625	0.00727417	-2.82844	protein_coding	Scn1a	sodium channel, voltage-gated, type I, alpha [Source:MGI Symbol;Acc:MGI:98246]	chr2	66270778	66440840	-1	8	ensembl_havana	KNOWN
ENSMUSG00000025889	6.32745	4.53391	6.03344	-1.49953	-5.01554	0.00117439	0.0121936	-2.82751	protein_coding	Snca	synuclein, alpha [Source:MGI Symbol;Acc:MGI:1277151]	chr6	60731575	60829855	-1	4	ensembl_havana	KNOWN
ENSMUSG00000036292	6.72649	5.29059	6.78951	-1.49892	-6.01181	0.000377629	0.00638869	-2.82632	protein_coding	Gramd1c	GRAM domain containing 1C [Source:MGI Symbol;Acc:MGI:2443024]	chr16	43980350	44027945	-1	3	ensembl_havana	KNOWN
ENSMUSG00000025716	4.08757	2.38242	3.87969	-1.49727	-4.40045	0.00253513	0.0194532	-2.82309	protein_coding	Myo3a	myosin IIIA [Source:MGI Symbol;Acc:MGI:2183924]	chr2	22227503	22618252	1	6	ensembl_havana	KNOWN
ENSMUSG00000022358	8.7465	8.02451	9.52154	-1.49703	-5.95227	0.000402662	0.00662564	-2.82261	protein_coding	Fbxo32	F-box protein 32 [Source:MGI Symbol;Acc:MGI:1914981]	chr15	58175879	58214892	-1	1	ensembl	KNOWN
ENSMUSG00000037797	3.31287	4.47075	5.96703	-1.49628	-2.69291	0.0284583	0.0938441	-2.82113	protein_coding	Adh4	alcohol dehydrogenase 4 (class II), pi polypeptide [Source:MGI Symbol;Acc:MGI:1349472]	chr3	138415466	138430892	1	3	ensembl_havana	KNOWN
ENSMUSG00000042377	8.99384	7.89831	9.39266	-1.49436	-5.82944	0.000460303	0.00710436	-2.81739	protein_coding	Fam83g	family with sequence similarity 83, member G [Source:MGI Symbol;Acc:MGI:1916890]	chr11	61684091	61709951	1	2	ensembl_havana	KNOWN
ENSMUSG00000054409	5.17905	4.81279	6.3053	-1.49251	-4.06233	0.00396297	0.0259752	-2.81377	protein_coding	Tmem74	transmembrane protein 74 [Source:MGI Symbol;Acc:MGI:2443417]	chr15	43866695	43870029	-1	1	ensembl	KNOWN
ENSMUSG00000046442	6.56135	4.66742	6.15873	-1.4913	-3.25243	0.0123607	0.0540917	-2.81142	protein_coding	Ppm1e	protein phosphatase 1E (PP2C domain containing) [Source:MGI Symbol;Acc:MGI:2444096]	chr11	87226906	87359023	-1	2	ensembl_havana	KNOWN
ENSMUSG00000087373	4.83017	4.34174	5.82735	-1.48561	-3.70479	0.00647375	0.0354704	-2.80035	lincRNA	Gm15892	predicted gene 15892 [Source:MGI Symbol;Acc:MGI:3801833]	chr11	88059066	88067476	1	3	havana	KNOWN
ENSMUSG00000044550	5.38062	3.20843	4.69391	-1.48547	-4.19888	0.00330198	0.0229907	-2.80009	protein_coding	Tceal3	transcription elongation factor A (SII)-like 3 [Source:MGI Symbol;Acc:MGI:1913354]	chrX	136590842	136668378	1	7	ensembl_havana	KNOWN
ENSMUSG00000103032	3.68804	3.41471	4.89738	-1.48267	-2.94007	0.0196124	0.0735722	-2.79465	TEC	Gm37121	predicted gene, 37121 [Source:MGI Symbol;Acc:MGI:5610349]	chr1	62809302	62811857	1	1	havana	KNOWN
ENSMUSG00000046169	6.65253	4.06711	5.54881	-1.4817	-3.15934	0.0141672	0.0592651	-2.79278	protein_coding	Adamts6	a disintegrin-like and metallopeptidase (reprolysin type) with thrombospondin type 1 motif, 6 [Source:MGI Symbol;Acc:MGI:1347348]	chr13	104287873	104494763	1	1	ensembl	KNOWN
ENSMUSG00000051037	5.65623	4.28124	5.76278	-1.48154	-5.02883	0.00115572	0.0120879	-2.79246	protein_coding	Zfp455	zinc finger protein 455 [Source:MGI Symbol;Acc:MGI:3040708]	chr13	67194506	67209298	1	2	ensembl_havana	KNOWN
ENSMUSG00000037736	7.11566	5.63751	7.1149	-1.47739	-3.79626	0.00569979	0.032639	-2.78445	protein_coding	Limch1	LIM and calponin homology domains 1 [Source:MGI Symbol;Acc:MGI:1924819]	chr5	66745827	67057158	1	18	ensembl_havana	KNOWN
ENSMUSG00000027533	10.681	8.97551	10.4523	-1.47676	-6.94007	0.000146548	0.00390167	-2.78323	protein_coding	Fabp5	fatty acid binding protein 5, epidermal [Source:MGI Symbol;Acc:MGI:101790]	chr3	10012548	10016607	1	2	ensembl_havana	KNOWN
ENSMUSG00000024981	10.5062	9.34534	10.8212	-1.47584	-6.48768	0.000229606	0.00483686	-2.78145	protein_coding	Acsl5	acyl-CoA synthetase long-chain family member 5 [Source:MGI Symbol;Acc:MGI:1919129]	chr19	55253369	55296627	1	1	ensembl	KNOWN
ENSMUSG00000055523	3.74796	4.25678	5.73143	-1.47464	-2.95052	0.0193084	0.0728815	-2.77915	protein_coding	Gucy2g	guanylate cyclase 2g [Source:MGI Symbol;Acc:MGI:106025]	chr19	55198297	55241236	-1	1	ensembl_havana	KNOWN
ENSMUSG00000031137	8.38212	6.65296	8.12708	-1.47412	-6.71818	0.00018214	0.00433184	-2.77814	protein_coding	Fgf13	fibroblast growth factor 13 [Source:MGI Symbol;Acc:MGI:109178]	chrX	59062145	59568071	-1	9	ensembl_havana	KNOWN
ENSMUSG00000024503	6.12859	5.40798	6.87862	-1.47064	-1.33953	0.218757	0.377431	-2.77144	protein_coding	Spink1	serine peptidase inhibitor, Kazal type 1 [Source:MGI Symbol;Acc:MGI:106202]	chr18	43728069	43737237	-1	1	ensembl	KNOWN
ENSMUSG00000085457	4.08105	2.07146	3.54148	-1.47002	-1.70194	0.128832	0.262506	-2.77026	antisense	1110046J04Rik	RIKEN cDNA 1110046J04 gene [Source:MGI Symbol;Acc:MGI:1916058]	chr13	33935567	33960181	1	3	havana	KNOWN
ENSMUSG00000082674	5.01138	3.33323	4.80282	-1.46959	-6.00725	0.000379486	0.0063988	-2.76943	processed_pseudogene	Gm11914	predicted gene 11914 [Source:MGI Symbol;Acc:MGI:3649889]	chr4	27867149	27867655	-1	1	havana	KNOWN
ENSMUSG00000023341	4.68673	2.74893	4.21834	-1.46941	-1.72734	0.124025	0.255803	-2.76908	polymorphic_pseudogene	Mx2	MX dynamin-like GTPase 2 [Source:MGI Symbol;Acc:MGI:97244]	chr16	97535308	97560900	1	5	ensembl_havana	KNOWN
ENSMUSG00000043531	4.23239	2.22061	3.69002	-1.46941	-3.633	0.00716013	0.0379444	-2.76908	protein_coding	Sorcs1	sortilin-related VPS10 domain containing receptor 1 [Source:MGI Symbol;Acc:MGI:1929666]	chr19	50143301	50678646	-1	4	ensembl	KNOWN
ENSMUSG00000053226	5.01763	4.08824	5.55749	-1.46925	-4.49591	0.0022416	0.0181096	-2.76879	protein_coding	Dand5	DAN domain family, member 5 [Source:MGI Symbol;Acc:MGI:1344365]	chr8	84815405	84822823	-1	1	ensembl	KNOWN
ENSMUSG00000043843	7.76623	6.00826	7.47643	-1.46817	-2.86758	0.0218626	0.0788614	-2.76671	protein_coding	Tmem145	transmembrane protein 145 [Source:MGI Symbol;Acc:MGI:3607779]	chr7	25306106	25316195	1	3	ensembl_havana	KNOWN
ENSMUSG00000038112	7.57273	6.67749	8.14241	-1.46492	-3.17074	0.0139317	0.0586045	-2.76048	protein_coding	AW551984	expressed sequence AW551984 [Source:MGI Symbol;Acc:MGI:2143322]	chr9	39587396	39604403	-1	7	ensembl_havana	KNOWN
ENSMUSG00000071757	7.25145	4.77793	6.24279	-1.46486	-8.34071	4.15543e-05	0.00212717	-2.76036	protein_coding	Zhx2	zinc fingers and homeoboxes 2 [Source:MGI Symbol;Acc:MGI:2683087]	chr15	57694665	57839832	1	2	ensembl_havana	KNOWN
ENSMUSG00000030270	6.60153	5.99851	7.46185	-1.46335	-5.02499	0.00116109	0.0121127	-2.75748	protein_coding	Cpne9	copine family member IX [Source:MGI Symbol;Acc:MGI:2443052]	chr6	113282307	113305627	1	10	ensembl_havana	KNOWN
ENSMUSG00000030200	6.23701	5.53076	6.99382	-1.46306	-3.41563	0.00975739	0.0461389	-2.75692	protein_coding	Bcl2l14	BCL2-like 14 (apoptosis facilitator) [Source:MGI Symbol;Acc:MGI:1914063]	chr6	134396318	134438736	1	6	ensembl_havana	KNOWN
ENSMUSG00000018654	6.32928	4.69993	6.16167	-1.46174	-3.77843	0.00584246	0.0330907	-2.75441	protein_coding	Ikzf1	IKAROS family zinc finger 1 [Source:MGI Symbol;Acc:MGI:1342540]	chr11	11685003	11772926	1	6	ensembl_havana	KNOWN
ENSMUSG00000044352	3.73826	2.09975	3.56071	-1.46096	-1.02024	0.338736	0.507118	-2.75292	protein_coding	Sowaha	sosondowah ankyrin repeat domain family member A [Source:MGI Symbol;Acc:MGI:2687280]	chr11	53476573	53480274	-1	1	ensembl_havana	KNOWN
ENSMUSG00000029576	8.6686	8.3562	9.81605	-1.45985	-4.62657	0.00189826	0.0162665	-2.75079	protein_coding	Radil	Ras association and DIL domains [Source:MGI Symbol;Acc:MGI:2443088]	chr5	142484839	142551098	-1	8	ensembl_havana	KNOWN
ENSMUSG00000028773	9.32165	8.24199	9.70168	-1.45968	-3.11875	0.0150403	0.0617651	-2.75048	protein_coding	Fabp3	fatty acid binding protein 3, muscle and heart [Source:MGI Symbol;Acc:MGI:95476]	chr4	130308595	130315463	1	1	ensembl_havana	KNOWN
ENSMUSG00000055373	10.0557	9.48522	10.9426	-1.45741	-4.85578	0.00142666	0.0136884	-2.74615	protein_coding	Fut9	fucosyltransferase 9 [Source:MGI Symbol;Acc:MGI:1330859]	chr4	25609332	25800244	-1	3	ensembl_havana	KNOWN
ENSMUSG00000052776	6.91194	6.98501	8.44211	-1.45709	-5.69364	0.000534876	0.00775496	-2.74555	protein_coding	Oas1a	2'-5' oligoadenylate synthetase 1A [Source:MGI Symbol;Acc:MGI:2180860]	chr5	120896256	120907521	-1	1	ensembl_havana	KNOWN
ENSMUSG00000039579	3.48026	1.44663	2.90339	-1.45675	-2.18375	0.0619669	0.158526	-2.7449	protein_coding	Grin3a	glutamate receptor ionotropic, NMDA3A [Source:MGI Symbol;Acc:MGI:1933206]	chr4	49661611	49845744	-1	4	ensembl_havana	KNOWN
ENSMUSG00000028195	10.309	9.62248	11.0764	-1.45396	-6.07753	0.000351986	0.00612625	-2.7396	protein_coding	Cyr61	cysteine rich protein 61 [Source:MGI Symbol;Acc:MGI:88613]	chr3	145646976	145649981	-1	1	ensembl_havana	KNOWN
ENSMUSG00000034472	8.85722	7.26423	8.71739	-1.45315	-3.57371	0.00778577	0.0400086	-2.73806	protein_coding	Rasd2	RASD family, member 2 [Source:MGI Symbol;Acc:MGI:1922391]	chr8	75213944	75224113	1	2	ensembl_havana	KNOWN
ENSMUSG00000026073	4.57011	4.38987	5.84238	-1.45251	-2.80422	0.0240499	0.0839122	-2.73683	protein_coding	Il1r2	interleukin 1 receptor, type II [Source:MGI Symbol;Acc:MGI:96546]	chr1	40074079	40125231	1	4	ensembl_havana	KNOWN
ENSMUSG00000030214	5.83384	4.43362	5.8858	-1.45218	-4.52154	0.00216926	0.0177354	-2.73621	protein_coding	Plbd1	phospholipase B domain containing 1 [Source:MGI Symbol;Acc:MGI:1914107]	chr6	136612070	136661928	-1	4	ensembl_havana	KNOWN
ENSMUSG00000070473	6.94776	5.11572	6.56785	-1.45213	-2.20703	0.0597954	0.154828	-2.73612	protein_coding	Cldn3	claudin 3 [Source:MGI Symbol;Acc:MGI:1329044]	chr5	134986214	134987472	1	1	ensembl_havana	KNOWN
ENSMUSG00000042453	7.82876	6.75209	8.2033	-1.45121	-3.8869	0.00503016	0.0301363	-2.73437	protein_coding	Reln	reelin [Source:MGI Symbol;Acc:MGI:103022]	chr5	21884454	22344702	-1	15	ensembl_havana	KNOWN
ENSMUSG00000019775	7.45905	6.4741	7.92317	-1.44908	-2.35542	0.0476288	0.132779	-2.73033	protein_coding	Rgs17	regulator of G-protein signaling 17 [Source:MGI Symbol;Acc:MGI:1927469]	chr10	5825663	5922400	-1	4	ensembl_havana	KNOWN
ENSMUSG00000032281	5.54351	4.3216	5.76993	-1.44833	-6.16276	0.000321552	0.0058296	-2.72892	protein_coding	Acsbg1	acyl-CoA synthetase bubblegum family member 1 [Source:MGI Symbol;Acc:MGI:2385656]	chr9	54604877	54661870	-1	5	ensembl_havana	KNOWN
ENSMUSG00000068859	3.34899	3.33323	4.78096	-1.44772	-1.52405	0.167639	0.314208	-2.72778	protein_coding	Sp9	trans-acting transcription factor 9 [Source:MGI Symbol;Acc:MGI:3574660]	chr2	73271925	73284706	1	2	ensembl_havana	KNOWN
ENSMUSG00000031428	8.06289	6.06132	7.50903	-1.4477	-6.59093	0.000206829	0.00460698	-2.72774	protein_coding	Zcchc18	zinc finger, CCHC domain containing 18 [Source:MGI Symbol;Acc:MGI:1914245]	chrX	136993155	136998472	1	3	ensembl_havana	KNOWN
ENSMUSG00000031626	7.26468	6.00353	7.45096	-1.44743	-3.85377	0.00526458	0.0310194	-2.72722	protein_coding	Sorbs2	sorbin and SH3 domain containing 2 [Source:MGI Symbol;Acc:MGI:1924574]	chr8	45507788	45827906	1	31	ensembl_havana	KNOWN
ENSMUSG00000100213	5.40142	4.0878	5.53459	-1.44679	-3.06109	0.0163791	0.0652377	-2.72601	lincRNA	Gm28151	predicted gene 28151 [Source:MGI Symbol;Acc:MGI:5578857]	chr1	46849529	46850479	-1	1	havana	KNOWN
ENSMUSG00000047996	7.13853	5.55022	6.99697	-1.44674	-6.08018	0.000350993	0.00612411	-2.72592	protein_coding	Prrg1	proline rich Gla (G-carboxyglutamic acid) 1 [Source:MGI Symbol;Acc:MGI:1917364]	chrX	78449613	78583896	-1	10	ensembl_havana	KNOWN
ENSMUSG00000034452	6.2869	5.96113	7.40783	-1.44671	-4.89024	0.0013676	0.0133506	-2.72585	protein_coding	Slc24a1	solute carrier family 24 (sodium/potassium/calcium exchanger), member 1 [Source:MGI Symbol;Acc:MGI:2384871]	chr9	64922861	64951607	-1	1	ensembl	KNOWN
ENSMUSG00000036834	10.2782	8.64929	10.0956	-1.44634	-6.48219	0.000230894	0.00485093	-2.72516	protein_coding	Plch1	phospholipase C, eta 1 [Source:MGI Symbol;Acc:MGI:2683547]	chr3	63696234	63899472	-1	13	ensembl_havana	KNOWN
ENSMUSG00000009378	3.59234	2.09975	3.54539	-1.44563	-1.97772	0.0849184	0.197525	-2.72382	protein_coding	Slc16a12	solute carrier family 16 (monocarboxylic acid transporters), member 12 [Source:MGI Symbol;Acc:MGI:2147716]	chr19	34668403	34747289	-1	1	ensembl_havana	KNOWN
ENSMUSG00000031212	4.08313	3.93037	5.37571	-1.44534	-3.82432	0.00548279	0.0318148	-2.72328	protein_coding	Pgr15l	G protein-coupled receptor 15-like [Source:MGI Symbol;Acc:MGI:2676330]	chrX	97072596	97082104	1	1	ensembl_havana	KNOWN
ENSMUSG00000074653	7.06862	6.07383	7.51909	-1.44526	-2.45199	0.0410815	0.119837	-2.72312	protein_coding	Lrrc31	leucine rich repeat containing 31 [Source:MGI Symbol;Acc:MGI:2443864]	chr3	30679058	30699843	-1	4	havana	KNOWN
ENSMUSG00000024313	7.99527	8.82916	10.2744	-1.44525	-3.97162	0.00448046	0.0279547	-2.72311	protein_coding	Mep1b	meprin 1 beta [Source:MGI Symbol;Acc:MGI:96964]	chr18	21072344	21100199	1	1	ensembl	KNOWN
ENSMUSG00000054702	9.51335	8.15209	9.59617	-1.44408	-8.21088	4.63566e-05	0.00220472	-2.72089	protein_coding	Ap1s3	adaptor-related protein complex AP-1, sigma 3 [Source:MGI Symbol;Acc:MGI:1891304]	chr1	79606876	79671972	-1	3	ensembl_havana	KNOWN
ENSMUSG00000028532	10.813	8.6074	10.0512	-1.44383	-3.85915	0.00522568	0.0308948	-2.72042	protein_coding	Cachd1	cache domain containing 1 [Source:MGI Symbol;Acc:MGI:2444177]	chr4	100776675	101029220	1	4	ensembl_havana	KNOWN
ENSMUSG00000035357	9.12268	6.8888	8.33251	-1.44371	-3.86599	0.00517678	0.03071	-2.72019	protein_coding	Pdzrn3	PDZ domain containing RING finger 3 [Source:MGI Symbol;Acc:MGI:1933157]	chr6	101149609	101377897	-1	4	ensembl_havana	KNOWN
ENSMUSG00000054720	9.73444	8.48355	9.92713	-1.44359	-8.58724	3.38906e-05	0.00193646	-2.71996	protein_coding	Lrrc8c	leucine rich repeat containing 8 family, member C [Source:MGI Symbol;Acc:MGI:2140839]	chr5	105519388	105613018	1	4	ensembl_havana	KNOWN
ENSMUSG00000000094	5.09862	4.88161	6.32375	-1.44214	-2.75684	0.025833	0.0880461	-2.71725	protein_coding	Tbx4	T-box 4 [Source:MGI Symbol;Acc:MGI:102556]	chr11	85886422	85916097	1	3	ensembl_havana	KNOWN
ENSMUSG00000084904	3.93206	1.8541	3.29582	-1.44172	-2.37736	0.0460544	0.129752	-2.71645	lincRNA	Gm14827	predicted gene 14827 [Source:MGI Symbol;Acc:MGI:3705192]	chrX	94442732	94447727	1	1	havana	KNOWN
ENSMUSG00000047759	2.9082	1.32578	2.7675	-1.44172	-1.21168	0.261665	0.424541	-2.71645	protein_coding	Hs3st3a1	heparan sulfate (glucosamine) 3-O-sulfotransferase 3A1 [Source:MGI Symbol;Acc:MGI:1333861]	chr11	64435332	64522841	1	1	ensembl_havana	KNOWN
ENSMUSG00000020007	3.29931	1.16397	2.60569	-1.44172	-2.10191	0.0702434	0.172987	-2.71645	protein_coding	Il20ra	interleukin 20 receptor, alpha [Source:MGI Symbol;Acc:MGI:3605069]	chr10	19712587	19760053	1	1	ensembl	KNOWN
ENSMUSG00000103899	3.05154	0.918313	2.36004	-1.44172	-1.95867	0.0874187	0.201369	-2.71645	TEC	Gm37940	predicted gene, 37940 [Source:MGI Symbol;Acc:MGI:5611168]	chr6	28796463	28799713	1	1	havana	KNOWN
ENSMUSG00000048699	2.05713	0.389992	1.83171	-1.44172	-2.87399	0.0216532	0.0783376	-2.71645	protein_coding	4732456N10Rik	RIKEN cDNA 4732456N10 gene [Source:MGI Symbol;Acc:MGI:3045312]	chr15	101552356	101562950	-1	1	ensembl_havana	KNOWN
ENSMUSG00000030500	2.59925	0.389992	1.83171	-1.44172	-2.21457	0.059108	0.153592	-2.71645	protein_coding	Slc17a6	solute carrier family 17 (sodium-dependent inorganic phosphate cotransporter), member 6 [Source:MGI Symbol;Acc:MGI:2156052]	chr7	51621830	51671125	1	1	ensembl	KNOWN
ENSMUSG00000068302	2.31695	0.389992	1.83171	-1.44172	-2.00987	0.0808549	0.190706	-2.71645	protein_coding	Noto	notochord homolog (Xenopus laevis) [Source:MGI Symbol;Acc:MGI:3053002]	chr6	85423886	85428877	1	2	ensembl_havana	KNOWN
ENSMUSG00000085779	2.22966	0.389992	1.83171	-1.44172	-0.967926	0.362629	0.530596	-2.71645	antisense	Atcayos	ataxia, cerebellar, Cayman type homolog (human), opposite strand [Source:MGI Symbol;Acc:MGI:1916928]	chr10	81194609	81210877	1	3	havana	KNOWN
ENSMUSG00000024526	4.60298	5.54831	6.98584	-1.43754	-1.69984	0.129238	0.263174	-2.70858	protein_coding	Cidea	cell death-inducing DNA fragmentation factor, alpha subunit-like effector A [Source:MGI Symbol;Acc:MGI:1270845]	chr18	67343564	67367794	1	1	ensembl	KNOWN
ENSMUSG00000086173	4.18205	2.90562	4.34242	-1.4368	-1.33348	0.220644	0.37953	-2.7072	processed_transcript	Kis2	Kaplan integration site 2 [Source:MGI Symbol;Acc:MGI:3617487]	chrX	52742563	52744960	-1	4	havana	KNOWN
ENSMUSG00000035948	4.3913	3.08758	4.52271	-1.43514	-2.96342	0.0189401	0.0720155	-2.70407	protein_coding	Acss3	acyl-CoA synthetase short-chain family member 3 [Source:MGI Symbol;Acc:MGI:2685720]	chr10	106936164	107123668	-1	3	ensembl_havana	KNOWN
ENSMUSG00000021662	9.45129	7.96064	9.39411	-1.43346	-9.01058	2.41475e-05	0.00174284	-2.70094	protein_coding	Arhgef28	Rho guanine nucleotide exchange factor (GEF) 28 [Source:MGI Symbol;Acc:MGI:1346016]	chr13	97898595	98206165	-1	1	ensembl	KNOWN
ENSMUSG00000031245	11.2009	9.66085	11.0938	-1.43295	-7.0185	0.000135877	0.0037628	-2.69998	protein_coding	Hmgn5	high-mobility group nucleosome binding domain 5 [Source:MGI Symbol;Acc:MGI:1355295]	chrX	109004534	109013404	-1	1	ensembl_havana	KNOWN
ENSMUSG00000019767	4.65571	3.89027	5.32074	-1.43047	-2.11911	0.0684182	0.169966	-2.69534	protein_coding	Ccdc170	coiled-coil domain containing 170 [Source:MGI Symbol;Acc:MGI:2685067]	chr10	4482502	4562231	1	4	ensembl_havana	KNOWN
ENSMUSG00000038267	9.20792	7.52614	8.95648	-1.43033	-4.10607	0.00373684	0.0248906	-2.69509	protein_coding	Slc22a23	solute carrier family 22, member 23 [Source:MGI Symbol;Acc:MGI:1920352]	chr13	34179158	34345182	-1	5	ensembl_havana	KNOWN
ENSMUSG00000020553	9.21661	7.95056	9.38	-1.42944	-5.26293	0.000875078	0.010234	-2.69342	protein_coding	Pctp	phosphatidylcholine transfer protein [Source:MGI Symbol;Acc:MGI:107375]	chr11	89982665	90002894	-1	1	ensembl_havana	KNOWN
ENSMUSG00000020620	7.34993	6.36791	7.7969	-1.42899	-5.69711	0.000532811	0.00773576	-2.69259	protein_coding	Abca8b	ATP-binding cassette, sub-family A (ABC1), member 8b [Source:MGI Symbol;Acc:MGI:1351668]	chr11	109932190	109995845	-1	2	ensembl_havana	KNOWN
ENSMUSG00000042448	3.93618	2.62807	4.05653	-1.42846	-1.51231	0.170541	0.31769	-2.69158	protein_coding	Hoxd1	homeobox D1 [Source:MGI Symbol;Acc:MGI:96201]	chr2	74762980	74765142	1	1	ensembl_havana	KNOWN
ENSMUSG00000001249	8.51881	6.91998	8.34732	-1.42734	-3.82826	0.00545304	0.0316936	-2.6895	protein_coding	Hpn	hepsin [Source:MGI Symbol;Acc:MGI:1196620]	chr7	31098725	31115290	-1	11	ensembl_havana	KNOWN
ENSMUSG00000051159	6.32112	5.25221	6.67782	-1.42561	-3.48668	0.00881226	0.0433981	-2.68627	protein_coding	Cited1	Cbp/p300-interacting transactivator with Glu/Asp-rich carboxy-terminal domain 1 [Source:MGI Symbol;Acc:MGI:108023]	chrX	102247381	102252181	-1	5	ensembl_havana	KNOWN
ENSMUSG00000084844	4.30618	2.87373	4.29867	-1.42495	-2.02667	0.078807	0.187441	-2.68504	antisense	Hoxb3os	homeobox B3 and homeobox B2, opposite strand [Source:MGI Symbol;Acc:MGI:103211]	chr11	96343072	96354691	-1	2	havana	KNOWN
ENSMUSG00000021986	4.80381	2.91074	4.33469	-1.42395	-4.47864	0.00229182	0.0183545	-2.68319	protein_coding	Amer2	APC membrane recruitment 2 [Source:MGI Symbol;Acc:MGI:1919375]	chr14	60378286	60381003	1	1	ensembl	KNOWN
ENSMUSG00000004359	6.45714	8.05853	9.4813	-1.42277	-4.73108	0.00166491	0.0150467	-2.681	protein_coding	Spic	Spi-C transcription factor (Spi-1/PU.1 related) [Source:MGI Symbol;Acc:MGI:1341168]	chr10	88674772	88685015	-1	4	ensembl_havana	KNOWN
ENSMUSG00000030170	6.62887	4.97589	6.39779	-1.4219	-2.41126	0.0437237	0.125066	-2.67938	protein_coding	Wnt5b	wingless-type MMTV integration site family, member 5B [Source:MGI Symbol;Acc:MGI:98959]	chr6	119432531	119544347	-1	4	ensembl_havana	KNOWN
ENSMUSG00000024910	5.25641	4.93102	6.35231	-1.42129	-3.75291	0.00605341	0.0338568	-2.67825	protein_coding	Ctsw	cathepsin W [Source:MGI Symbol;Acc:MGI:1338045]	chr19	5465240	5468498	-1	1	ensembl	KNOWN
ENSMUSG00000030222	7.4792	6.24877	7.66924	-1.42047	-2.51787	0.0371464	0.112089	-2.67674	protein_coding	Rerg	RAS-like, estrogen-regulated, growth-inhibitor [Source:MGI Symbol;Acc:MGI:2665139]	chr6	137054825	137170497	-1	5	ensembl_havana	KNOWN
ENSMUSG00000069793	9.0918	8.21609	9.63364	-1.41756	-4.47592	0.00229985	0.0183812	-2.67133	protein_coding	Slfn9	schlafen 9 [Source:MGI Symbol;Acc:MGI:2445121]	chr11	82979629	82991830	-1	3	ensembl_havana	KNOWN
ENSMUSG00000039853	5.09362	3.76856	5.18522	-1.41665	-3.65743	0.00691823	0.037108	-2.66966	protein_coding	Trim14	tripartite motif-containing 14 [Source:MGI Symbol;Acc:MGI:1921985]	chr4	46493781	46536141	-1	6	ensembl_havana	KNOWN
ENSMUSG00000011256	12.0802	11.6361	13.0521	-1.41605	-7.58004	8.05318e-05	0.0029217	-2.66855	protein_coding	Adam19	a disintegrin and metallopeptidase domain 19 (meltrin beta) [Source:MGI Symbol;Acc:MGI:105377]	chr11	46055992	46147343	1	4	ensembl_havana	KNOWN
ENSMUSG00000046532	6.97	5.27175	6.68693	-1.41518	-4.81692	0.00149664	0.0141009	-2.66693	protein_coding	Ar	androgen receptor [Source:MGI Symbol;Acc:MGI:88064]	chrX	98149721	98323215	1	1	ensembl_havana	KNOWN
ENSMUSG00000002565	5.44328	4.31698	5.73139	-1.41441	-4.63616	0.00187543	0.0161726	-2.66551	protein_coding	Scin	scinderin [Source:MGI Symbol;Acc:MGI:1306794]	chr12	40059769	40134228	-1	2	ensembl_havana	KNOWN
ENSMUSG00000038213	8.12398	7.09318	8.50733	-1.41415	-3.61245	0.00737069	0.038681	-2.66503	protein_coding	Tapbpl	TAP binding protein-like [Source:MGI Symbol;Acc:MGI:2384853]	chr6	125223933	125231860	-1	1	ensembl_havana	KNOWN
ENSMUSG00000076617	3.92178	1.69229	3.10572	-1.41343	-2.08998	0.0715371	0.175254	-2.66369	IG_C_gene	Ighm	immunoglobulin heavy constant mu [Source:MGI Symbol;Acc:MGI:96448]	chr12	113418558	113422730	-1	2	ensembl_havana	KNOWN
ENSMUSG00000040061	3.93006	1.69229	3.10572	-1.41343	-1.70324	0.128581	0.26213	-2.66369	protein_coding	Plcb2	phospholipase C, beta 2 [Source:MGI Symbol;Acc:MGI:107465]	chr2	118707517	118728438	-1	6	ensembl_havana	KNOWN
ENSMUSG00000075302	3.88249	2.22061	3.63404	-1.41343	-3.41672	0.00974211	0.0461084	-2.66369	protein_coding	Erich2	glutamate rich 2 [Source:MGI Symbol;Acc:MGI:1913998]	chr2	70508819	70540884	1	5	ensembl_havana	KNOWN
ENSMUSG00000022885	10.3813	8.26425	9.67658	-1.41233	-5.97315	0.000393679	0.00653282	-2.66166	protein_coding	St6gal1	beta galactoside alpha 2,6 sialyltransferase 1 [Source:MGI Symbol;Acc:MGI:108470]	chr16	23224740	23360350	1	6	ensembl_havana	KNOWN
ENSMUSG00000001663	7.6739	6.38308	7.7944	-1.41132	-3.90512	0.00490607	0.0296712	-2.6598	protein_coding	Gstt1	glutathione S-transferase, theta 1 [Source:MGI Symbol;Acc:MGI:107379]	chr10	75783813	75798584	-1	3	ensembl_havana	KNOWN
ENSMUSG00000072621	5.82591	4.57907	5.99031	-1.41124	-5.46204	0.000694825	0.00897404	-2.65966	transcribed_unprocessed_pseudogene	Slfn10-ps	schlafen 10, pseudogene [Source:MGI Symbol;Acc:MGI:3512288]	chr11	83028130	83040042	-1	2	ensembl_havana	KNOWN
ENSMUSG00000051648	5.12788	4.05123	5.4607	-1.40948	-1.94573	0.0891575	0.20404	-2.65641	protein_coding	Kctd19	potassium channel tetramerisation domain containing 19 [Source:MGI Symbol;Acc:MGI:3045294]	chr8	105382807	105413502	-1	4	ensembl_havana	KNOWN
ENSMUSG00000029168	10.9408	9.12818	10.5365	-1.40835	-5.78656	0.000482532	0.00727417	-2.65434	protein_coding	Dpysl5	dihydropyrimidinase-like 5 [Source:MGI Symbol;Acc:MGI:1929772]	chr5	30711564	30799375	1	7	ensembl_havana	KNOWN
ENSMUSG00000063172	8.08211	6.66117	8.06941	-1.40824	-8.37754	4.0295e-05	0.00211573	-2.65413	protein_coding	Hspb11	heat shock protein family B (small), member 11 [Source:MGI Symbol;Acc:MGI:1920188]	chr4	107253593	107279938	1	5	ensembl_havana	KNOWN
ENSMUSG00000055978	4.15207	3.99056	5.39758	-1.40702	-2.72577	0.0270764	0.0909295	-2.65188	protein_coding	Fut2	fucosyltransferase 2 [Source:MGI Symbol;Acc:MGI:109374]	chr7	45648595	45666308	-1	1	ensembl	KNOWN
ENSMUSG00000022829	3.50386	1.97495	3.37967	-1.40471	-2.60867	0.032344	0.102224	-2.64765	protein_coding	Stxbp5l	syntaxin binding protein 5-like [Source:MGI Symbol;Acc:MGI:2443815]	chr16	37114942	37384962	-1	10	ensembl_havana	KNOWN
ENSMUSG00000009216	6.89335	4.5922	5.99632	-1.40412	-2.84909	0.0224788	0.0802437	-2.64656	protein_coding	Fam163b	family with sequence similarity 163, member B [Source:MGI Symbol;Acc:MGI:1926106]	chr2	27110380	27142491	-1	1	ensembl_havana	KNOWN
ENSMUSG00000016382	12.1786	10.3436	11.7475	-1.40392	-7.98803	5.61166e-05	0.00241276	-2.6462	protein_coding	Pls3	plastin 3 (T-isoform) [Source:MGI Symbol;Acc:MGI:104807]	chrX	75785654	75875182	-1	6	ensembl_havana	KNOWN
ENSMUSG00000060550	7.41146	5.99047	7.39265	-1.40218	-2.40694	0.0440145	0.125642	-2.643	protein_coding	H2-Q7	histocompatibility 2, Q region locus 7 [Source:MGI Symbol;Acc:MGI:95936]	chr17	35439155	35443773	1	6	ensembl_havana	KNOWN
ENSMUSG00000030246	11.8515	10.4358	11.8378	-1.40204	-6.99456	0.00013904	0.00380067	-2.64276	protein_coding	Ldhb	lactate dehydrogenase B [Source:MGI Symbol;Acc:MGI:96763]	chr6	142490249	142507957	-1	4	ensembl_havana	KNOWN
ENSMUSG00000036862	7.49078	6.10392	7.50477	-1.40085	-5.97	0.000395021	0.00654111	-2.64056	protein_coding	Dchs1	dachsous 1 (Drosophila) [Source:MGI Symbol;Acc:MGI:2685011]	chr7	105752989	105787654	-1	4	ensembl_havana	KNOWN
ENSMUSG00000032066	3.50382	1.8541	3.25487	-1.40077	-1.73144	0.123266	0.254795	-2.64043	protein_coding	Bco2	beta-carotene oxygenase 2 [Source:MGI Symbol;Acc:MGI:2177469]	chr9	50533087	50555181	-1	1	ensembl_havana	KNOWN
ENSMUSG00000024033	7.81866	7.02747	8.42727	-1.39979	-7.12236	0.000123054	0.00358147	-2.63864	protein_coding	Rsph1	radial spoke head 1 homolog (Chlamydomonas) [Source:MGI Symbol;Acc:MGI:1194909]	chr17	31255019	31277356	-1	1	ensembl	KNOWN
ENSMUSG00000073077	6.41197	5.22491	6.62397	-1.39906	-5.59342	0.000598474	0.00825037	-2.6373	protein_coding	Gm7173	predicted gene 7173 [Source:MGI Symbol;Acc:MGI:3645063]	chrX	79266559	79517285	-1	6	ensembl_havana	KNOWN
ENSMUSG00000055610	4.00001	4.16491	5.56286	-1.39795	-1.28264	0.237048	0.397864	-2.63528	protein_coding	Olfr307	olfactory receptor 307 [Source:MGI Symbol;Acc:MGI:3030141]	chr7	86335406	86336417	-1	1	ensembl_havana	KNOWN
ENSMUSG00000022906	10.6682	9.55704	10.9548	-1.39779	-7.25606	0.000108487	0.00335003	-2.63497	protein_coding	Parp9	poly (ADP-ribose) polymerase family, member 9 [Source:MGI Symbol;Acc:MGI:1933117]	chr16	35938470	35972605	1	7	ensembl_havana	KNOWN
ENSMUSG00000034098	3.77103	3.80557	5.20311	-1.39753	-2.32855	0.0496308	0.136431	-2.63451	protein_coding	Fstl5	follistatin-like 5 [Source:MGI Symbol;Acc:MGI:2442179]	chr3	76074270	76710019	1	5	ensembl_havana	KNOWN
ENSMUSG00000060985	9.38787	7.61935	9.01521	-1.39586	-6.39594	0.000252198	0.0050798	-2.63146	protein_coding	Tdrd5	tudor domain containing 5 [Source:MGI Symbol;Acc:MGI:2684949]	chr1	156255296	156303664	-1	5	ensembl_havana	KNOWN
ENSMUSG00000034701	7.17095	7.09682	8.49071	-1.39389	-3.5239	0.00835666	0.0418693	-2.62787	protein_coding	Neurod1	neurogenic differentiation 1 [Source:MGI Symbol;Acc:MGI:1339708]	chr2	79452521	79456751	-1	1	ensembl_havana	KNOWN
ENSMUSG00000067279	6.49029	3.68472	5.07831	-1.39359	-1.06733	0.318288	0.48592	-2.62732	protein_coding	Ppp1r3c	protein phosphatase 1, regulatory (inhibitor) subunit 3C [Source:MGI Symbol;Acc:MGI:1858229]	chr19	36731737	36736653	-1	1	ensembl	KNOWN
ENSMUSG00000028392	9.45911	8.28076	9.67229	-1.39153	-5.41861	0.000730339	0.00926476	-2.62356	protein_coding	Bspry	B-box and SPRY domain containing [Source:MGI Symbol;Acc:MGI:2177191]	chr4	62480053	62497298	1	3	ensembl_havana	KNOWN
ENSMUSG00000070732	8.00285	7.45142	8.84249	-1.39107	-4.03335	0.00412087	0.0266007	-2.62273	protein_coding	Rbm44	RNA binding motif protein 44 [Source:MGI Symbol;Acc:MGI:2685663]	chr1	91145089	91170795	1	4	ensembl_havana	KNOWN
ENSMUSG00000007653	4.22997	2.99459	4.38366	-1.38907	-2.21813	0.0587861	0.153087	-2.6191	protein_coding	Gabrb2	gamma-aminobutyric acid (GABA) A receptor, subunit beta 2 [Source:MGI Symbol;Acc:MGI:95620]	chr11	42419757	42629028	1	5	ensembl_havana	KNOWN
ENSMUSG00000037016	11.0711	9.74318	11.1294	-1.38623	-4.47101	0.0023144	0.0184364	-2.61394	protein_coding	Frem2	Fras1 related extracellular matrix protein 2 [Source:MGI Symbol;Acc:MGI:2444465]	chr3	53513938	53657355	-1	4	ensembl_havana	KNOWN
ENSMUSG00000056004	6.72018	5.38273	6.76778	-1.38505	-4.43124	0.00243611	0.0190051	-2.61182	protein_coding	9330182L06Rik	RIKEN cDNA 9330182L06 gene [Source:MGI Symbol;Acc:MGI:2443264]	chr5	9266118	9481825	1	8	ensembl_havana	KNOWN
ENSMUSG00000030905	7.13784	5.78812	7.1722	-1.38408	-5.11244	0.00104551	0.0113915	-2.61005	protein_coding	Crym	crystallin, mu [Source:MGI Symbol;Acc:MGI:102675]	chr7	120186380	120202111	-1	2	ensembl_havana	KNOWN
ENSMUSG00000084381	4.32442	2.99459	4.37795	-1.38336	-2.34332	0.0485197	0.134474	-2.60875	processed_pseudogene	AA413626	expressed sequence AA413626 [Source:MGI Symbol;Acc:MGI:3035311]	chr11	4918510	4919003	1	1	havana	KNOWN
ENSMUSG00000023443	4.97218	5.31011	6.69182	-1.3817	-2.49016	0.0387527	0.115496	-2.60576	protein_coding	Esx1	extraembryonic, spermatogenesis, homeobox 1 [Source:MGI Symbol;Acc:MGI:1096388]	chrX	137115397	137122083	-1	3	ensembl_havana	KNOWN
ENSMUSG00000015222	9.62909	8.66398	10.0444	-1.38046	-7.01341	0.000136543	0.00377006	-2.60351	protein_coding	Map2	microtubule-associated protein 2 [Source:MGI Symbol;Acc:MGI:97175]	chr1	66175273	66442583	1	24	ensembl_havana	KNOWN
ENSMUSG00000037111	12.0252	10.0977	11.4755	-1.37776	-5.70097	0.000530526	0.00771688	-2.59865	protein_coding	Setd7	SET domain containing (lysine methyltransferase) 7 [Source:MGI Symbol;Acc:MGI:1920501]	chr3	51515319	51560879	-1	4	ensembl_havana	KNOWN
ENSMUSG00000021803	8.3137	7.32828	8.70599	-1.37771	-3.09725	0.0155255	0.0631159	-2.59856	protein_coding	Cdhr1	cadherin-related family member 1 [Source:MGI Symbol;Acc:MGI:2157782]	chr14	37077850	37098311	-1	1	ensembl	KNOWN
ENSMUSG00000033006	3.61403	2.74893	4.12535	-1.37642	-1.84296	0.104206	0.227405	-2.59623	protein_coding	Sox10	SRY (sex determining region Y)-box 10 [Source:MGI Symbol;Acc:MGI:98358]	chr15	79154913	79164490	-1	1	ensembl	KNOWN
ENSMUSG00000047992	3.91011	1.8541	3.23051	-1.37642	-1.88084	0.0983961	0.218406	-2.59623	protein_coding	Fam69c	family with sequence similarity 69, member C [Source:MGI Symbol;Acc:MGI:3041188]	chr18	84720019	84740436	1	4	ensembl_havana	KNOWN
ENSMUSG00000033721	7.25944	5.96455	7.34073	-1.37618	-3.62576	0.0072336	0.0381883	-2.59579	protein_coding	Vav3	vav 3 oncogene [Source:MGI Symbol;Acc:MGI:1888518]	chr3	109340653	109685698	1	6	ensembl_havana	KNOWN
ENSMUSG00000049521	7.07917	6.09502	7.47046	-1.37545	-2.74191	0.026423	0.0893575	-2.59448	protein_coding	Cdc42ep1	CDC42 effector protein (Rho GTPase binding) 1 [Source:MGI Symbol;Acc:MGI:1929763]	chr15	78842647	78850902	1	1	ensembl	KNOWN
ENSMUSG00000049154	4.94722	4.97568	6.35097	-1.37528	-1.53633	0.164649	0.310666	-2.59419	protein_coding	Fam183b	family with sequence similarity 183, member B [Source:MGI Symbol;Acc:MGI:1922679]	chr11	58792797	58801960	-1	2	ensembl_havana	KNOWN
ENSMUSG00000001300	11.3554	10.1279	11.5022	-1.37429	-6.67058	0.00019097	0.00443101	-2.59241	protein_coding	Efnb2	ephrin B2 [Source:MGI Symbol;Acc:MGI:105097]	chr8	8617434	8660773	-1	2	ensembl_havana	KNOWN
ENSMUSG00000039661	7.10931	6.06082	7.43344	-1.37262	-4.32393	0.00280065	0.0206696	-2.58941	protein_coding	Dusp26	dual specificity phosphatase 26 (putative) [Source:MGI Symbol;Acc:MGI:1914209]	chr8	31089471	31097047	1	5	ensembl_havana	KNOWN
ENSMUSG00000050002	8.77607	7.38179	8.75387	-1.37208	-5.29786	0.000840044	0.0100122	-2.58844	protein_coding	Idnk	idnK gluconokinase homolog (E. coli) [Source:MGI Symbol;Acc:MGI:1922981]	chr13	58157649	58164693	1	2	ensembl	KNOWN
ENSMUSG00000047786	5.67032	5.29376	6.66539	-1.37164	-4.61666	0.00192218	0.0163997	-2.58764	protein_coding	Lix1	limb expression 1 homolog (chicken) [Source:MGI Symbol;Acc:MGI:1913893]	chr17	17402672	17459387	1	2	ensembl_havana	KNOWN
ENSMUSG00000026163	5.735	4.16491	5.53384	-1.36893	-5.27624	0.000861537	0.0101259	-2.5828	protein_coding	Sphkap	SPHK1 interactor, AKAP domain containing [Source:MGI Symbol;Acc:MGI:1924879]	chr1	83254139	83408200	-1	5	ensembl_havana	KNOWN
ENSMUSG00000032181	5.43854	4.19259	5.55939	-1.36679	-4.4293	0.00244222	0.0190385	-2.57897	protein_coding	Scg3	secretogranin III [Source:MGI Symbol;Acc:MGI:103032]	chr9	75643264	75683996	-1	1	ensembl	KNOWN
ENSMUSG00000027499	8.58314	7.18908	8.55253	-1.36345	-5.85318	0.000448486	0.00700717	-2.573	protein_coding	Pkia	protein kinase inhibitor, alpha [Source:MGI Symbol;Acc:MGI:104747]	chr3	7366669	7445366	1	3	ensembl_havana	KNOWN
ENSMUSG00000060548	9.88438	8.66809	10.0312	-1.36315	-3.04855	0.0166866	0.0660343	-2.57247	protein_coding	Tnfrsf19	tumor necrosis factor receptor superfamily, member 19 [Source:MGI Symbol;Acc:MGI:1352474]	chr14	60963834	61046855	-1	2	ensembl	KNOWN
ENSMUSG00000096727	6.96456	6.0574	7.41935	-1.36195	-2.81291	0.0237371	0.0832377	-2.57032	protein_coding	Psmb9	proteasome (prosome, macropain) subunit, beta type 9 (large multifunctional peptidase 2) [Source:MGI Symbol;Acc:MGI:1346526]	chr17	34181988	34187764	-1	6	ensembl_havana	KNOWN
ENSMUSG00000066842	7.63715	5.96506	7.32693	-1.36187	-2.67611	0.0291933	0.0954018	-2.57019	protein_coding	Hmcn1	hemicentin 1 [Source:MGI Symbol;Acc:MGI:2685047]	chr1	150562524	150993435	-1	6	ensembl_havana	KNOWN
ENSMUSG00000063568	4.82047	3.90207	5.26232	-1.36025	-3.15853	0.0141841	0.0593057	-2.5673	protein_coding	Jazf1	JAZF zinc finger 1 [Source:MGI Symbol;Acc:MGI:2141450]	chr6	52768797	53068631	-1	3	ensembl_havana	KNOWN
ENSMUSG00000025780	6.80016	5.2673	6.62649	-1.35919	-3.33602	0.0109459	0.0497705	-2.56541	protein_coding	Itih5	inter-alpha (globulin) inhibitor H5 [Source:MGI Symbol;Acc:MGI:1925751]	chr2	10153571	10256529	1	1	ensembl_havana	KNOWN
ENSMUSG00000025020	5.8965	4.26811	5.62706	-1.35895	-2.76563	0.025492	0.0872445	-2.56499	protein_coding	Slit1	slit homolog 1 (Drosophila) [Source:MGI Symbol;Acc:MGI:1315203]	chr19	41600257	41743665	-1	5	ensembl_havana	KNOWN
ENSMUSG00000025555	9.91325	8.66026	10.0172	-1.35696	-7.05947	0.000130649	0.00368377	-2.56146	protein_coding	Farp1	FERM, RhoGEF (Arhgef) and pleckstrin domain protein 1 (chondrocyte-derived) [Source:MGI Symbol;Acc:MGI:2446173]	chr14	121035200	121283744	1	4	ensembl_havana	KNOWN
ENSMUSG00000037143	4.98314	3.90207	5.25766	-1.35559	-2.90312	0.0207277	0.0762861	-2.55901	protein_coding	Cfap61	cilia and flagella associated protein 61 [Source:MGI Symbol;Acc:MGI:1926024]	chr2	145934784	146215039	1	14	ensembl_havana	KNOWN
ENSMUSG00000026870	4.74757	3.03554	4.39109	-1.35556	-4.73722	0.00165221	0.014999	-2.55896	protein_coding	Cutal	cutA divalent cation tolerance homolog-like [Source:MGI Symbol;Acc:MGI:1925246]	chr2	34874396	34892132	1	5	ensembl_havana	KNOWN
ENSMUSG00000021379	7.46288	6.89103	8.24618	-1.35515	-4.35477	0.00269018	0.0202416	-2.55824	protein_coding	Id4	inhibitor of DNA binding 4 [Source:MGI Symbol;Acc:MGI:99414]	chr13	48261427	48264036	1	1	ensembl	KNOWN
ENSMUSG00000035274	9.52199	8.21362	9.56569	-1.35207	-5.61118	0.000586622	0.00817094	-2.55278	protein_coding	Tpbg	trophoblast glycoprotein [Source:MGI Symbol;Acc:MGI:1341264]	chr9	85842380	85847040	1	3	ensembl_havana	KNOWN
ENSMUSG00000029376	8.27582	6.57739	7.92897	-1.35158	-4.34781	0.00271468	0.0203378	-2.55192	protein_coding	Mthfd2l	methylenetetrahydrofolate dehydrogenase (NADP+ dependent) 2-like [Source:MGI Symbol;Acc:MGI:1915871]	chr5	90931117	91021368	1	4	ensembl_havana	KNOWN
ENSMUSG00000078942	6.21992	4.67254	6.02409	-1.35155	-2.84932	0.022471	0.0802251	-2.55186	protein_coding	Naip6	NLR family, apoptosis inhibitory protein 6 [Source:MGI Symbol;Acc:MGI:1298222]	chr13	100281121	100317674	-1	2	ensembl_havana	KNOWN
ENSMUSG00000064417	4.78711	3.33323	4.68379	-1.35056	-3.86091	0.00521303	0.0308491	-2.55011	snoRNA	DQ267102	snoRNA DQ267102 [Source:MGI Symbol;Acc:MGI:5439880]	chr12	109656345	109656416	1	1	ensembl	KNOWN
ENSMUSG00000025545	9.25219	8.22495	9.57538	-1.35043	-3.38485	0.0101997	0.0475258	-2.54988	protein_coding	Clybl	citrate lyase beta like [Source:MGI Symbol;Acc:MGI:1916884]	chr14	122181694	122402232	1	1	ensembl	KNOWN
ENSMUSG00000024548	9.48037	7.90655	9.25604	-1.34949	-4.63947	0.00186763	0.0161452	-2.54822	protein_coding	Setbp1	SET binding protein 1 [Source:MGI Symbol;Acc:MGI:1933199]	chr18	78750380	79109391	-1	1	ensembl_havana	KNOWN
ENSMUSG00000032625	7.55503	5.76585	7.1149	-1.34905	-4.86396	0.0014124	0.0136272	-2.54745	protein_coding	Thsd7a	thrombospondin, type I, domain containing 7A [Source:MGI Symbol;Acc:MGI:2685683]	chr6	12311610	12749410	-1	6	ensembl_havana	KNOWN
ENSMUSG00000020020	10.1166	8.96144	10.3102	-1.3488	-7.51019	8.58013e-05	0.00299792	-2.547	protein_coding	Usp44	ubiquitin specific peptidase 44 [Source:MGI Symbol;Acc:MGI:3045318]	chr10	93831555	93848524	1	1	ensembl	KNOWN
ENSMUSG00000028088	5.85577	4.96408	6.31283	-1.34874	-3.14162	0.0145416	0.0603735	-2.5469	protein_coding	Fmo5	flavin containing monooxygenase 5 [Source:MGI Symbol;Acc:MGI:1310004]	chr3	97628804	97655282	1	5	ensembl_havana	KNOWN
ENSMUSG00000029851	8.54173	7.73963	9.0881	-1.34847	-7.47023	8.89891e-05	0.00304527	-2.54642	protein_coding	Tcaf2	TRPM8 channel-associated factor 2 [Source:MGI Symbol;Acc:MGI:2385258]	chr6	42623016	42645254	-1	2	ensembl_havana	KNOWN
ENSMUSG00000029875	3.62176	2.09975	3.44787	-1.34812	-2.72846	0.0269661	0.0907048	-2.5458	protein_coding	Ccdc184	coiled-coil domain containing 184 [Source:MGI Symbol;Acc:MGI:2146066]	chr15	98167806	98170134	1	1	ensembl	KNOWN
ENSMUSG00000027603	7.09276	5.48704	6.83493	-1.3479	-6.73698	0.000178779	0.00430502	-2.54541	protein_coding	Ggt7	gamma-glutamyltransferase 7 [Source:MGI Symbol;Acc:MGI:1913385]	chr2	155490379	155518237	-1	5	ensembl_havana	KNOWN
ENSMUSG00000022408	6.33084	4.86781	6.21428	-1.34647	-3.4588	0.00917091	0.0445416	-2.54288	protein_coding	Fam83f	family with sequence similarity 83, member F [Source:MGI Symbol;Acc:MGI:2146227]	chr15	80671847	80700420	1	1	ensembl	KNOWN
ENSMUSG00000001583	9.22579	7.6483	8.99175	-1.34345	-5.41401	0.000734215	0.00928387	-2.53758	protein_coding	Tnk1	tyrosine kinase, non-receptor, 1 [Source:MGI Symbol;Acc:MGI:1930958]	chr11	69851005	69858730	-1	5	ensembl_havana	KNOWN
ENSMUSG00000020562	5.01239	3.6159	4.95745	-1.34155	-2.23036	0.0576945	0.151161	-2.53424	protein_coding	Efcab10	EF-hand calcium binding domain 10 [Source:MGI Symbol;Acc:MGI:1922290]	chr12	33394854	33401269	1	1	ensembl	KNOWN
ENSMUSG00000031659	8.17875	7.11535	8.4565	-1.34116	-5.56176	0.000620264	0.00840287	-2.53354	protein_coding	Adcy7	adenylate cyclase 7 [Source:MGI Symbol;Acc:MGI:102891]	chr8	88272403	88329962	1	4	ensembl	KNOWN
ENSMUSG00000052234	4.40125	4.65877	5.99913	-1.34036	-4.36854	0.00264238	0.0200068	-2.53214	protein_coding	Epx	eosinophil peroxidase [Source:MGI Symbol;Acc:MGI:107569]	chr11	87864000	87875536	-1	2	ensembl_havana	KNOWN
ENSMUSG00000050272	4.97486	3.61941	4.95951	-1.3401	-3.8123	0.0055746	0.0322045	-2.5317	protein_coding	Dscam	Down syndrome cell adhesion molecule [Source:MGI Symbol;Acc:MGI:1196281]	chr16	96592079	97170752	-1	1	ensembl_havana	KNOWN
ENSMUSG00000017897	4.56607	3.46224	4.80235	-1.3401	-2.02937	0.0784825	0.186896	-2.5317	protein_coding	Eya2	eyes absent 2 homolog (Drosophila) [Source:MGI Symbol;Acc:MGI:109341]	chr2	165595032	165771727	1	6	ensembl_havana	KNOWN
ENSMUSG00000046470	5.38647	4.18797	5.52753	-1.33956	-2.66146	0.0298498	0.0968904	-2.53074	protein_coding	Sox18	SRY (sex determining region Y)-box 18 [Source:MGI Symbol;Acc:MGI:103559]	chr2	181669836	181671640	-1	1	ensembl_havana	KNOWN
ENSMUSG00000046999	6.13809	4.15773	5.49532	-1.33759	-4.7247	0.00167821	0.0151034	-2.52729	protein_coding	1110032F04Rik	RIKEN cDNA 1110032F04 gene [Source:MGI Symbol;Acc:MGI:1915975]	chr3	68869586	68872163	1	1	ensembl_havana	KNOWN
ENSMUSG00000046314	8.18787	5.88542	7.22246	-1.33704	-8.61169	3.3221e-05	0.0019298	-2.52633	protein_coding	Stxbp6	syntaxin binding protein 6 (amisyn) [Source:MGI Symbol;Acc:MGI:2384963]	chr12	44852488	45074493	-1	5	ensembl_havana	KNOWN
ENSMUSG00000034156	8.42482	6.77328	8.1102	-1.33691	-3.56748	0.00785483	0.0402815	-2.52611	protein_coding	Bzrap1	benzodiazepine receptor associated protein 1 [Source:MGI Symbol;Acc:MGI:2450877]	chr11	87760541	87785928	1	10	ensembl_havana	KNOWN
ENSMUSG00000029211	7.14896	5.38121	6.71638	-1.33517	-4.1382	0.00357963	0.0242348	-2.52305	protein_coding	Gabra4	gamma-aminobutyric acid (GABA) A receptor, subunit alpha 4 [Source:MGI Symbol;Acc:MGI:95616]	chr5	71569749	71658308	-1	5	ensembl_havana	KNOWN
ENSMUSG00000073652	4.71249	3.43394	4.76735	-1.3334	-2.25371	0.0556654	0.147418	-2.51996	antisense	Apol7d	apolipoprotein L 7d [Source:MGI Symbol;Acc:MGI:3723449]	chr1	71652837	71662843	1	4	ensembl_havana	KNOWN
ENSMUSG00000028028	6.38676	4.9418	6.27484	-1.33304	-5.86698	0.000441773	0.00695521	-2.51933	protein_coding	Alpk1	alpha-kinase 1 [Source:MGI Symbol;Acc:MGI:1918731]	chr3	127670310	127780527	-1	6	ensembl_havana	KNOWN
ENSMUSG00000030946	9.84435	8.72312	10.0549	-1.33175	-4.96036	0.00125552	0.0126708	-2.51707	protein_coding	Lhpp	phospholysine phosphohistidine inorganic pyrophosphate phosphatase [Source:MGI Symbol;Acc:MGI:1923679]	chr7	132610638	132706420	1	5	ensembl_havana	KNOWN
ENSMUSG00000073102	6.6746	5.39448	6.72555	-1.33107	-3.94472	0.0046476	0.0286629	-2.5159	protein_coding	Drc1	dynein regulatory complex subunit 1 [Source:MGI Symbol;Acc:MGI:2685906]	chr5	30281388	30366695	1	4	ensembl_havana	KNOWN
ENSMUSG00000025491	11.2094	11.3817	12.7108	-1.3291	-3.593	0.00757607	0.039383	-2.51246	protein_coding	Ifitm1	interferon induced transmembrane protein 1 [Source:MGI Symbol;Acc:MGI:1915963]	chr7	140967221	140969825	1	3	ensembl_havana	KNOWN
ENSMUSG00000053965	9.84981	7.65649	8.98539	-1.3289	-5.38175	0.000762053	0.00946782	-2.51211	protein_coding	Pde5a	phosphodiesterase 5A, cGMP-specific [Source:MGI Symbol;Acc:MGI:2651499]	chr3	122728947	122859374	1	4	ensembl_havana	KNOWN
ENSMUSG00000100398	2.91863	3.64329	4.9719	-1.32861	-2.52377	0.0368134	0.111416	-2.51161	processed_pseudogene	Gm5251	predicted gene 5251 [Source:MGI Symbol;Acc:MGI:3647666]	chr1	17394958	17395429	1	1	havana	KNOWN
ENSMUSG00000063873	3.79314	2.38242	3.7107	-1.32829	-2.79393	0.0244259	0.0847713	-2.51104	protein_coding	Slc24a3	solute carrier family 24 (sodium/potassium/calcium exchanger), member 3 [Source:MGI Symbol;Acc:MGI:2137513]	chr2	145167754	145642166	1	5	ensembl_havana	KNOWN
ENSMUSG00000091345	7.15584	7.46146	8.78664	-1.32519	-5.23078	0.000908739	0.0104672	-2.50565	protein_coding	Col6a5	collagen, type VI, alpha 5 [Source:MGI Symbol;Acc:MGI:3648134]	chr9	105856070	105960643	-1	3	ensembl_havana	KNOWN
ENSMUSG00000032315	5.02193	3.55992	4.88368	-1.32377	-3.73204	0.00623199	0.0345354	-2.50319	protein_coding	Cyp1a1	cytochrome P450, family 1, subfamily a, polypeptide 1 [Source:MGI Symbol;Acc:MGI:88588]	chr9	57697613	57703822	1	1	ensembl	KNOWN
ENSMUSG00000020467	7.10467	5.84177	7.16445	-1.32268	-4.25436	0.00306849	0.021945	-2.5013	protein_coding	Efemp1	epidermal growth factor-containing fibulin-like extracellular matrix protein 1 [Source:MGI Symbol;Acc:MGI:1339998]	chr11	28853204	28926743	1	3	ensembl_havana	KNOWN
ENSMUSG00000037347	6.67348	5.18228	6.5048	-1.32252	-3.23469	0.0126853	0.0550509	-2.50102	protein_coding	Chst7	carbohydrate (N-acetylglucosamino) sulfotransferase 7 [Source:MGI Symbol;Acc:MGI:1891767]	chrX	20059560	20097521	1	1	ensembl_havana	KNOWN
ENSMUSG00000027584	5.81923	4.2897	5.61072	-1.32101	-2.96429	0.0189155	0.0720155	-2.49842	protein_coding	Oprl1	opioid receptor-like 1 [Source:MGI Symbol;Acc:MGI:97440]	chr2	181715016	181720985	1	11	ensembl_havana	KNOWN
ENSMUSG00000037185	3.82017	2.22061	3.54148	-1.32087	-1.23962	0.251726	0.413922	-2.49816	protein_coding	Krt80	keratin 80 [Source:MGI Symbol;Acc:MGI:1921377]	chr15	101349571	101370125	-1	1	ensembl	KNOWN
ENSMUSG00000041886	3.78432	1.44663	2.7675	-1.32087	-2.74583	0.0262667	0.0890415	-2.49816	protein_coding	Macc1	metastasis associated in colon cancer 1 [Source:MGI Symbol;Acc:MGI:2685113]	chr12	119443410	119466934	1	1	ensembl_havana	KNOWN
ENSMUSG00000094443	6.39527	6.49826	7.81907	-1.32081	-3.45928	0.00916466	0.0445388	-2.49805	protein_coding	Sgol2b	shugoshin like 2b (S. pombe) [Source:MGI Symbol;Acc:MGI:3644562]	chr8	63924694	63952170	-1	1	ensembl	KNOWN
ENSMUSG00000019987	3.8528	3.40205	4.72258	-1.32053	-1.75133	0.119641	0.249852	-2.49758	protein_coding	Arg1	arginase, liver [Source:MGI Symbol;Acc:MGI:88070]	chr10	24915208	24927470	-1	1	ensembl	KNOWN
ENSMUSG00000052160	6.41833	5.04618	6.36667	-1.32049	-5.57145	0.000613502	0.00836851	-2.49751	protein_coding	Pld4	phospholipase D family, member 4 [Source:MGI Symbol;Acc:MGI:2144765]	chr12	112760655	112768986	1	1	ensembl	KNOWN
ENSMUSG00000005338	6.88091	4.86616	6.18598	-1.31982	-3.30307	0.0114819	0.0513791	-2.49636	protein_coding	Cadm3	cell adhesion molecule 3 [Source:MGI Symbol;Acc:MGI:2137858]	chr1	173333258	173367695	-1	5	ensembl_havana	KNOWN
ENSMUSG00000029826	9.95126	9.54926	10.8681	-1.3188	-6.03034	0.000370196	0.00631633	-2.49458	protein_coding	Zc3hav1	zinc finger CCCH type, antiviral 1 [Source:MGI Symbol;Acc:MGI:1926031]	chr6	38305286	38354603	-1	4	ensembl_havana	KNOWN
ENSMUSG00000053441	6.77016	5.14444	6.46274	-1.3183	-3.07871	0.0159571	0.0642506	-2.49372	protein_coding	Adamts19	a disintegrin-like and metallopeptidase (reprolysin type) with thrombospondin type 1 motif, 19 [Source:MGI Symbol;Acc:MGI:2442875]	chr18	58836764	59053678	1	1	ensembl	KNOWN
ENSMUSG00000020848	4.08193	3.45409	4.77101	-1.31692	-2.2754	0.0538443	0.144121	-2.49134	protein_coding	Doc2b	double C2, beta [Source:MGI Symbol;Acc:MGI:1100497]	chr11	75768966	75796049	-1	1	ensembl_havana	KNOWN
ENSMUSG00000032338	5.23883	3.63206	4.94785	-1.31579	-2.78539	0.0247429	0.0854832	-2.48938	protein_coding	Hcn4	hyperpolarization-activated, cyclic nucleotide-gated K+ 4 [Source:MGI Symbol;Acc:MGI:1298209]	chr9	58823512	58860955	1	1	ensembl	KNOWN
ENSMUSG00000041012	7.2051	5.12375	6.43892	-1.31516	-4.54208	0.00211309	0.017417	-2.48831	protein_coding	Cmtm8	CKLF-like MARVEL transmembrane domain containing 8 [Source:MGI Symbol;Acc:MGI:2447167]	chr9	114789345	114844152	-1	1	ensembl	KNOWN
ENSMUSG00000035112	6.85479	5.46517	6.77941	-1.31424	-1.83741	0.105085	0.228606	-2.48671	protein_coding	Wnk4	WNK lysine deficient protein kinase 4 [Source:MGI Symbol;Acc:MGI:1917097]	chr11	101260567	101277409	1	5	ensembl_havana	KNOWN
ENSMUSG00000031734	6.77029	5.22549	6.53896	-1.31347	-3.26503	0.0121357	0.0533189	-2.48538	protein_coding	Irx3	Iroquois related homeobox 3 [Source:MGI Symbol;Acc:MGI:1197522]	chr8	91798525	91801916	-1	2	ensembl_havana	KNOWN
ENSMUSG00000004031	6.41402	4.90341	6.21471	-1.3113	-3.79271	0.00572789	0.0327304	-2.48165	protein_coding	Brinp2	bone morphogenic protein/retinoic acid inducible neural-specific 2 [Source:MGI Symbol;Acc:MGI:2443333]	chr1	158245269	158356326	-1	4	ensembl_havana	KNOWN
ENSMUSG00000018909	11.8148	10.0706	11.3815	-1.31092	-5.94058	0.000407788	0.00665409	-2.481	protein_coding	Arrb1	arrestin, beta 1 [Source:MGI Symbol;Acc:MGI:99473]	chr7	99535466	99606771	1	10	ensembl_havana	KNOWN
ENSMUSG00000022180	7.36564	6.11421	7.42465	-1.31044	-2.14403	0.0658559	0.165354	-2.48018	protein_coding	Slc7a8	solute carrier family 7 (cationic amino acid transporter, y+ system), member 8 [Source:MGI Symbol;Acc:MGI:1355323]	chr14	54722216	54781886	-1	1	ensembl	KNOWN
ENSMUSG00000031870	6.88331	4.62657	5.93694	-1.31037	-3.63943	0.00709558	0.0376975	-2.48005	protein_coding	Pgr	progesterone receptor [Source:MGI Symbol;Acc:MGI:97567]	chr9	8899833	8968611	1	4	ensembl_havana	KNOWN
ENSMUSG00000097493	6.75761	4.61051	5.92049	-1.30998	-5.4429	0.000710236	0.00910752	-2.47938	processed_transcript	9930014A18Rik	RIKEN cDNA 9930014A18 gene [Source:MGI Symbol;Acc:MGI:2444091]	chr15	60822271	60831793	1	4	havana	KNOWN
ENSMUSG00000045034	6.16543	5.61184	6.92163	-1.30979	-2.80089	0.0241709	0.0841959	-2.47906	protein_coding	Ankrd34b	ankyrin repeat domain 34B [Source:MGI Symbol;Acc:MGI:2443245]	chr13	92425896	92441658	1	3	ensembl_havana	KNOWN
ENSMUSG00000029330	9.79436	8.68093	9.99006	-1.30912	-3.29624	0.0115965	0.0516988	-2.47791	protein_coding	Cds1	CDP-diacylglycerol synthase 1 [Source:MGI Symbol;Acc:MGI:1921846]	chr5	101765130	101823858	1	2	ensembl_havana	KNOWN
ENSMUSG00000034796	6.85325	4.86616	6.17518	-1.30902	-10.3922	8.71755e-06	0.00112917	-2.47774	protein_coding	Cpne7	copine VII [Source:MGI Symbol;Acc:MGI:2142747]	chr8	123117374	123135182	1	5	ensembl_havana	KNOWN
ENSMUSG00000029669	7.43259	5.48088	6.7898	-1.30892	-4.49628	0.00224054	0.0181057	-2.47756	protein_coding	Tspan12	tetraspanin 12 [Source:MGI Symbol;Acc:MGI:1889818]	chr6	21771395	21852515	-1	6	ensembl_havana	KNOWN
ENSMUSG00000056854	4.75674	3.83326	5.14189	-1.30863	-3.1386	0.0146064	0.0605786	-2.47707	protein_coding	Pou3f4	POU domain, class 3, transcription factor 4 [Source:MGI Symbol;Acc:MGI:101894]	chrX	110814280	110817207	1	1	ensembl_havana	KNOWN
ENSMUSG00000045877	5.70534	4.28124	5.58945	-1.30821	-2.99835	0.0179791	0.0695427	-2.47634	protein_coding	4933415A04Rik	RIKEN cDNA 4933415A04 gene [Source:MGI Symbol;Acc:MGI:1922977]	chr11	43587040	43589048	1	1	ensembl	KNOWN
ENSMUSG00000039097	5.45363	4.29774	5.60518	-1.30744	-2.30238	0.0516628	0.140113	-2.47503	protein_coding	Rln1	relaxin 1 [Source:MGI Symbol;Acc:MGI:97931]	chr19	29331170	29334670	-1	2	ensembl_havana	KNOWN
ENSMUSG00000040562	8.31848	7.33522	8.64131	-1.30608	-7.60277	7.88954e-05	0.00289831	-2.47269	protein_coding	Gstm2	glutathione S-transferase, mu 2 [Source:MGI Symbol;Acc:MGI:95861]	chr3	107981702	107986453	-1	4	ensembl_havana	KNOWN
ENSMUSG00000022610	9.97207	7.88302	9.18863	-1.3056	-4.33063	0.00277625	0.0205673	-2.47187	protein_coding	Mapk12	mitogen-activated protein kinase 12 [Source:MGI Symbol;Acc:MGI:1353438]	chr15	89130585	89140703	-1	1	ensembl	KNOWN
ENSMUSG00000027434	4.44036	3.97523	5.28064	-1.30541	-1.45913	0.184264	0.335047	-2.47154	protein_coding	Nkx2-2	NK2 homeobox 2 [Source:MGI Symbol;Acc:MGI:97347]	chr2	147177546	147194243	-1	4	ensembl_havana	KNOWN
ENSMUSG00000020808	10.9204	9.31967	10.6246	-1.30493	-11.8219	3.41996e-06	0.000776826	-2.47072	protein_coding	Fam64a	family with sequence similarity 64, member A [Source:MGI Symbol;Acc:MGI:1924434]	chr11	72042032	72047370	1	5	ensembl_havana	KNOWN
ENSMUSG00000091133	4.58634	3.73676	5.0413	-1.30454	-4.91705	0.0013235	0.0131079	-2.47005	processed_transcript	Gm17108	predicted gene 17108 [Source:MGI Symbol;Acc:MGI:4937935]	chr13	69610498	69614901	-1	1	havana	KNOWN
ENSMUSG00000033453	8.10747	5.9241	7.22786	-1.30375	-3.47308	0.00898535	0.0439406	-2.4687	protein_coding	Adamts15	a disintegrin-like and metallopeptidase (reprolysin type) with thrombospondin type 1 motif, 15 [Source:MGI Symbol;Acc:MGI:2449569]	chr9	30899155	30922452	-1	1	ensembl	KNOWN
ENSMUSG00000035226	8.79949	7.53207	8.83582	-1.30375	-4.87577	0.00139207	0.0134886	-2.4687	protein_coding	Rims4	regulating synaptic membrane exocytosis 4 [Source:MGI Symbol;Acc:MGI:2674366]	chr2	163859751	163918683	-1	1	ensembl_havana	KNOWN
ENSMUSG00000028661	7.41402	6.21979	7.52244	-1.30265	-3.92555	0.00477089	0.0291858	-2.46681	protein_coding	Epha8	Eph receptor A8 [Source:MGI Symbol;Acc:MGI:109378]	chr4	136929419	136956816	-1	1	ensembl_havana	KNOWN
ENSMUSG00000038168	7.04472	5.47324	6.77547	-1.30223	-3.4939	0.00872191	0.0430484	-2.46609	protein_coding	P3h2	prolyl 3-hydroxylase 2 [Source:MGI Symbol;Acc:MGI:2146663]	chr16	25959288	26105784	-1	4	ensembl_havana	KNOWN
ENSMUSG00000057060	4.87973	4.06388	5.36577	-1.30189	-6.29106	0.000281094	0.00541227	-2.46551	protein_coding	Slc35f3	solute carrier family 35, member F3 [Source:MGI Symbol;Acc:MGI:2444426]	chr8	126298558	126395482	1	1	ensembl_havana	KNOWN
ENSMUSG00000035095	7.2868	7.07113	8.37294	-1.30181	-6.30791	0.000276213	0.00535116	-2.46538	protein_coding	Fam167a	family with sequence similarity 167, member A [Source:MGI Symbol;Acc:MGI:3606565]	chr14	63436394	63465498	1	2	ensembl_havana	KNOWN
ENSMUSG00000026497	7.82684	5.19403	6.49548	-1.30145	-1.42102	0.194696	0.347426	-2.46476	protein_coding	Mixl1	Mix1 homeobox-like 1 (Xenopus laevis) [Source:MGI Symbol;Acc:MGI:1351322]	chr1	180693043	180697034	-1	1	ensembl_havana	KNOWN
ENSMUSG00000049115	5.55001	4.29944	5.60034	-1.3009	-4.11128	0.00371083	0.0247647	-2.46382	protein_coding	Agtr1a	angiotensin II receptor, type 1a [Source:MGI Symbol;Acc:MGI:87964]	chr13	30336441	30382867	1	2	ensembl_havana	KNOWN
ENSMUSG00000046719	5.91461	5.75246	7.05247	-1.30002	-3.91968	0.00480932	0.0293351	-2.46232	protein_coding	Nxph3	neurexophilin 3 [Source:MGI Symbol;Acc:MGI:1336188]	chr11	95509845	95514570	-1	1	ensembl_havana	KNOWN
ENSMUSG00000015501	9.13378	7.61301	8.91212	-1.29911	-3.65898	0.0069031	0.0370585	-2.46076	protein_coding	Hivep2	human immunodeficiency virus type I enhancer binding protein 2 [Source:MGI Symbol;Acc:MGI:1338076]	chr10	13966075	14151374	1	6	ensembl_havana	KNOWN
ENSMUSG00000078202	8.22946	7.26661	8.56479	-1.29818	-2.64526	0.0305933	0.0984778	-2.45919	protein_coding	Nrarp	Notch-regulated ankyrin repeat protein [Source:MGI Symbol;Acc:MGI:1914372]	chr2	25180758	25183339	1	1	ensembl_havana	KNOWN
ENSMUSG00000004113	9.20589	7.57649	8.87433	-1.29785	-3.43488	0.00949104	0.0454763	-2.45862	protein_coding	Cacna1b	calcium channel, voltage-dependent, N type, alpha 1B subunit [Source:MGI Symbol;Acc:MGI:88296]	chr2	24603887	24763152	-1	10	ensembl_havana	KNOWN
ENSMUSG00000028184	12.204	10.4789	11.7754	-1.2965	-4.02168	0.00418637	0.0268575	-2.45633	protein_coding	Adgrl2	adhesion G protein-coupled receptor L2 [Source:MGI Symbol;Acc:MGI:2139714]	chr3	148815583	148990555	-1	20	ensembl_havana	KNOWN
ENSMUSG00000049502	10.7304	9.71634	11.0113	-1.29495	-5.61419	0.000584635	0.00816302	-2.45369	protein_coding	Dtx3l	deltex 3-like (Drosophila) [Source:MGI Symbol;Acc:MGI:2656973]	chr16	35926511	35939151	-1	2	ensembl_havana	KNOWN
ENSMUSG00000028373	5.05817	2.91074	4.20568	-1.29494	-3.83853	0.0053763	0.0314062	-2.45367	protein_coding	Astn2	astrotactin 2 [Source:MGI Symbol;Acc:MGI:1889277]	chr4	65380803	66404611	-1	2	ensembl_havana	KNOWN
ENSMUSG00000044667	4.13215	2.62807	3.92064	-1.29257	-2.51894	0.0370862	0.111952	-2.44964	protein_coding	Lppr4	lipid phosphate phosphatase-related protein type 4 [Source:MGI Symbol;Acc:MGI:106530]	chr3	117319139	117360876	-1	3	ensembl_havana	KNOWN
ENSMUSG00000037490	4.4945	2.46626	3.75883	-1.29257	-2.81573	0.0236361	0.0830137	-2.44964	protein_coding	Slc2a12	solute carrier family 2 (facilitated glucose transporter), member 12 [Source:MGI Symbol;Acc:MGI:3052471]	chr10	22645011	22704285	1	2	ensembl_havana	KNOWN
ENSMUSG00000034384	2.50952	1.69229	2.98486	-1.29257	-4.3141	0.00283692	0.0208502	-2.44964	protein_coding	Barhl2	BarH-like 2 (Drosophila) [Source:MGI Symbol;Acc:MGI:1859314]	chr5	106452523	106458166	-1	1	ensembl_havana	KNOWN
ENSMUSG00000023906	11.4803	9.74427	11.0362	-1.29197	-3.44217	0.00939223	0.0452042	-2.44862	protein_coding	Cldn6	claudin 6 [Source:MGI Symbol;Acc:MGI:1859284]	chr17	23679365	23682446	1	1	ensembl_havana	KNOWN
ENSMUSG00000036667	9.54509	8.03292	9.32432	-1.2914	-5.18138	0.000963279	0.0108576	-2.44766	protein_coding	Tcaf1	TRPM8 channel-associated factor 1 [Source:MGI Symbol;Acc:MGI:1914665]	chr6	42668002	42710088	-1	8	ensembl_havana	KNOWN
ENSMUSG00000032826	10.6637	9.21569	10.504	-1.28827	-5.15889	0.000989294	0.0109966	-2.44234	protein_coding	Ank2	ankyrin 2, brain [Source:MGI Symbol;Acc:MGI:88025]	chr3	126921612	127499350	-1	26	ensembl_havana	KNOWN
ENSMUSG00000058665	4.93131	4.89805	6.18587	-1.28782	-2.34897	0.0481017	0.133694	-2.44159	protein_coding	En1	engrailed 1 [Source:MGI Symbol;Acc:MGI:95389]	chr1	120602418	120607992	1	1	ensembl_havana	KNOWN
ENSMUSG00000029832	6.08614	4.65622	5.94334	-1.28712	-6.49446	0.000228029	0.00481982	-2.44041	protein_coding	Nfe2l3	nuclear factor, erythroid derived 2, like 3 [Source:MGI Symbol;Acc:MGI:1339958]	chr6	51432670	51458768	1	3	ensembl_havana	KNOWN
ENSMUSG00000046909	9.69531	8.78702	10.0741	-1.2871	-6.15764	0.000323298	0.00583762	-2.44037	protein_coding	Tefm	transcription elongation factor, mitochondrial [Source:MGI Symbol;Acc:MGI:1915800]	chr11	80136678	80142175	-1	3	ensembl_havana	KNOWN
ENSMUSG00000056306	5.65327	3.90207	5.1891	-1.28703	-2.6066	0.0324465	0.102414	-2.44025	protein_coding	Sertm1	serine rich and transmembrane domain containing 1 [Source:MGI Symbol;Acc:MGI:3607715]	chr3	54897068	54915887	-1	2	ensembl_havana	KNOWN
ENSMUSG00000049420	7.94083	6.10481	7.39159	-1.28678	-2.23684	0.0571236	0.150142	-2.43984	protein_coding	Tmem200a	transmembrane protein 200A [Source:MGI Symbol;Acc:MGI:1924470]	chr10	25991186	26079052	-1	1	ensembl	KNOWN
ENSMUSG00000063632	12.1851	10.481	11.7676	-1.28659	-4.35763	0.00268016	0.0202121	-2.4395	protein_coding	Sox11	SRY (sex determining region Y)-box 11 [Source:MGI Symbol;Acc:MGI:98359]	chr12	27334264	27342574	-1	1	ensembl_havana	KNOWN
ENSMUSG00000026672	9.84413	7.93527	9.22097	-1.2857	-4.26664	0.00301925	0.0216918	-2.438	protein_coding	Optn	optineurin [Source:MGI Symbol;Acc:MGI:1918898]	chr2	5020642	5064051	-1	5	ensembl_havana	KNOWN
ENSMUSG00000022106	11.032	9.17133	10.4569	-1.2856	-8.44806	3.80013e-05	0.00204054	-2.43783	protein_coding	Rcbtb2	regulator of chromosome condensation (RCC1) and BTB (POZ) domain containing protein 2 [Source:MGI Symbol;Acc:MGI:1917200]	chr14	73123037	73207843	1	26	ensembl_havana	KNOWN
ENSMUSG00000079396	6.537	4.95	6.23538	-1.28538	-8.17936	4.76142e-05	0.00222432	-2.43746	protein_coding	Gm3411	predicted gene 3411 [Source:MGI Symbol;Acc:MGI:3781589]	chr14	6259747	6287250	-1	1	ensembl_havana	KNOWN
ENSMUSG00000031246	11.4651	9.93358	11.2182	-1.28466	-8.24052	4.52081e-05	0.00220472	-2.43624	protein_coding	Sh3bgrl	SH3-binding domain glutamic acid-rich protein like [Source:MGI Symbol;Acc:MGI:1930849]	chrX	109095365	109197873	1	3	ensembl_havana	KNOWN
ENSMUSG00000041794	4.82058	4.40194	5.68595	-1.28402	-2.98442	0.0183559	0.0705301	-2.43516	protein_coding	Myrip	myosin VIIA and Rab interacting protein [Source:MGI Symbol;Acc:MGI:2384407]	chr9	120303936	120474841	1	4	ensembl_havana	KNOWN
ENSMUSG00000032849	12.1416	11.5872	12.8712	-1.28401	-6.64647	0.000195623	0.00448468	-2.43515	protein_coding	Abcc4	ATP-binding cassette, sub-family C (CFTR/MRP), member 4 [Source:MGI Symbol;Acc:MGI:2443111]	chr14	118482692	118706219	-1	2	ensembl	KNOWN
ENSMUSG00000030123	8.56881	7.52712	8.81107	-1.28395	-2.37755	0.0460408	0.12975	-2.43504	protein_coding	Plxnd1	plexin D1 [Source:MGI Symbol;Acc:MGI:2154244]	chr6	115954811	115995005	-1	5	ensembl_havana	KNOWN
ENSMUSG00000097683	3.99094	2.78988	4.0698	-1.27991	-2.62542	0.0315303	0.100534	-2.42824	lincRNA	Gm26644	predicted gene, 26644 [Source:MGI Symbol;Acc:MGI:5477138]	chr19	44692367	44695275	-1	1	ensembl	KNOWN
ENSMUSG00000027016	4.19017	2.62807	3.90799	-1.27991	-1.95396	0.0880472	0.202425	-2.42824	protein_coding	Zfp385b	zinc finger protein 385B [Source:MGI Symbol;Acc:MGI:2444734]	chr2	77410634	77819639	-1	11	ensembl_havana	KNOWN
ENSMUSG00000039057	3.10543	1.69229	2.9722	-1.27991	-1.39374	0.202478	0.357174	-2.42824	protein_coding	Myo16	myosin XVI [Source:MGI Symbol;Acc:MGI:2685951]	chr8	10272572	10634741	1	1	ensembl	KNOWN
ENSMUSG00000022715	3.26021	1.32578	2.60569	-1.27991	-2.16107	0.0641585	0.162304	-2.42824	protein_coding	Tmem114	transmembrane protein 114 [Source:MGI Symbol;Acc:MGI:1921970]	chr16	8409276	8425136	-1	1	ensembl	KNOWN
ENSMUSG00000026141	2.39527	0.918313	2.19823	-1.27991	-2.61574	0.0319982	0.101458	-2.42824	protein_coding	Col19a1	collagen, type XIX, alpha 1 [Source:MGI Symbol;Acc:MGI:1095415]	chr1	24261890	24587472	-1	3	ensembl_havana	KNOWN
ENSMUSG00000068615	2.92578	0.918313	2.19823	-1.27991	-1.56721	0.157346	0.301404	-2.42824	protein_coding	Gjd2	gap junction protein, delta 2 [Source:MGI Symbol;Acc:MGI:1334209]	chr2	114009601	114013619	-1	1	ensembl_havana	KNOWN
ENSMUSG00000087264	2.6528	0.389992	1.66991	-1.27991	-3.13191	0.0147511	0.0609369	-2.42824	antisense	Gad1os	glutamate decarboxylase 1, opposite strand [Source:MGI Symbol;Acc:MGI:1916236]	chr2	70489940	70563357	-1	2	havana	KNOWN
ENSMUSG00000004552	2.18587	0.389992	1.66991	-1.27991	-1.36399	0.211276	0.368089	-2.42824	protein_coding	Ctse	cathepsin E [Source:MGI Symbol;Acc:MGI:107361]	chr1	131638306	131675505	1	3	ensembl_havana	KNOWN
ENSMUSG00000060183	3.37303	2.46626	3.74618	-1.27991	-1.62864	0.143692	0.282836	-2.42824	polymorphic_pseudogene	Cxcl11	chemokine (C-X-C motif) ligand 11 [Source:MGI Symbol;Acc:MGI:1860203]	chr5	92359544	92365485	-1	2	ensembl_havana	KNOWN
ENSMUSG00000056606	1.93944	0.389992	1.66991	-1.27991	-2.54297	0.0357504	0.109255	-2.42824	protein_coding	Gm10000	predicted gene 10000 [Source:MGI Symbol;Acc:MGI:3641968]	chr12	104474488	104477489	1	1	ensembl	KNOWN
ENSMUSG00000006270	1.84569	0.389992	1.66991	-1.27991	-2.50973	0.0376115	0.113069	-2.42824	protein_coding	Vax1	ventral anterior homeobox 1 [Source:MGI Symbol;Acc:MGI:1277163]	chr19	59166187	59170056	-1	2	ensembl_havana	KNOWN
ENSMUSG00000025783	1.61757	0.389992	1.66991	-1.27991	-1.1579	0.281711	0.446527	-2.42824	protein_coding	4930412O13Rik	RIKEN cDNA 4930412O13 gene [Source:MGI Symbol;Acc:MGI:1921185]	chr2	9881252	9883921	1	2	ensembl_havana	KNOWN
ENSMUSG00000042766	8.21948	6.48619	7.76472	-1.27853	-7.24891	0.000109215	0.00335962	-2.42592	protein_coding	Trim46	tripartite motif-containing 46 [Source:MGI Symbol;Acc:MGI:2673000]	chr3	89234177	89246309	-1	6	ensembl_havana	KNOWN
ENSMUSG00000027075	9.53445	8.5313	9.80819	-1.27689	-8.24156	4.51681e-05	0.00220472	-2.42316	protein_coding	Slc43a1	solute carrier family 43, member 1 [Source:MGI Symbol;Acc:MGI:1931352]	chr2	84838850	84863594	1	6	ensembl_havana	KNOWN
ENSMUSG00000040387	5.0938	3.73309	5.00949	-1.2764	-1.88824	0.0972972	0.216786	-2.42234	protein_coding	Klhl32	kelch-like 32 [Source:MGI Symbol;Acc:MGI:3612790]	chr4	24612554	24851124	-1	7	ensembl_havana	KNOWN
ENSMUSG00000046961	4.49933	3.55059	4.827	-1.2764	-3.41139	0.00981711	0.0463167	-2.42234	protein_coding	Gpr156	G protein-coupled receptor 156 [Source:MGI Symbol;Acc:MGI:2653880]	chr16	37916496	38007527	1	1	ensembl	KNOWN
ENSMUSG00000040329	4.93501	4.32106	5.59673	-1.27567	-4.72654	0.00167436	0.0150904	-2.42111	protein_coding	Il7	interleukin 7 [Source:MGI Symbol;Acc:MGI:96561]	chr3	7569994	7613760	-1	5	ensembl_havana	KNOWN
ENSMUSG00000031785	8.06004	7.34605	8.6216	-1.27556	-2.96794	0.0188127	0.0717226	-2.42093	protein_coding	Adgrg1	adhesion G protein-coupled receptor G1 [Source:MGI Symbol;Acc:MGI:1340051]	chr8	94977109	95014208	1	2	ensembl	KNOWN
ENSMUSG00000032940	4.57669	3.3182	4.59374	-1.27553	-5.26601	0.000871924	0.010225	-2.42088	protein_coding	Rbm11	RNA binding motif protein 11 [Source:MGI Symbol;Acc:MGI:2447622]	chr16	75592844	75602829	1	3	ensembl_havana	KNOWN
ENSMUSG00000033350	7.27117	5.56707	6.84239	-1.27532	-3.5876	0.00763418	0.0395604	-2.42053	protein_coding	Chst2	carbohydrate sulfotransferase 2 [Source:MGI Symbol;Acc:MGI:1891160]	chr9	95399292	95406722	-1	1	ensembl_havana	KNOWN
ENSMUSG00000079057	5.6427	4.21944	5.49057	-1.27113	-4.85598	0.00142631	0.0136884	-2.41351	protein_coding	Cyp4v3	cytochrome P450, family 4, subfamily v, polypeptide 3 [Source:MGI Symbol;Acc:MGI:2142763]	chr8	45269671	45333216	-1	2	ensembl_havana	KNOWN
ENSMUSG00000022489	9.68336	9.29525	10.5659	-1.27064	-3.57861	0.0077319	0.0398319	-2.41269	protein_coding	Pde1b	phosphodiesterase 1B, Ca2+-calmodulin dependent [Source:MGI Symbol;Acc:MGI:97523]	chr15	103503298	103530052	1	1	ensembl	KNOWN
ENSMUSG00000028865	5.62208	4.51888	5.78863	-1.26975	-2.13427	0.0668481	0.167082	-2.4112	protein_coding	Cd164l2	CD164 sialomucin-like 2 [Source:MGI Symbol;Acc:MGI:1916905]	chr4	133212131	133224555	1	4	ensembl_havana	KNOWN
ENSMUSG00000079197	11.1112	9.94195	11.2106	-1.26867	-5.77388	0.000489327	0.00733157	-2.40939	protein_coding	Psme2	proteasome (prosome, macropain) activator subunit 2 (PA28 beta) [Source:MGI Symbol;Acc:MGI:1096365]	chr14	55587441	55591113	-1	10	ensembl_havana	KNOWN
ENSMUSG00000020216	4.7593	3.75292	5.02061	-1.26769	-0.970949	0.361214	0.529218	-2.40776	protein_coding	Jsrp1	junctional sarcoplasmic reticulum protein 1 [Source:MGI Symbol;Acc:MGI:1916700]	chr10	80808496	80813498	-1	4	ensembl_havana	KNOWN
ENSMUSG00000019102	4.63894	5.48812	6.75355	-1.26544	-3.05654	0.01649	0.065521	-2.404	protein_coding	Aldh3a1	aldehyde dehydrogenase family 3, subfamily A1 [Source:MGI Symbol;Acc:MGI:1353451]	chr11	61207537	61218421	1	3	ensembl_havana	KNOWN
ENSMUSG00000031242	9.62262	8.3406	9.60519	-1.2646	-10.1574	1.0276e-05	0.00121492	-2.4026	protein_coding	2610002M06Rik	RIKEN cDNA 2610002M06 gene [Source:MGI Symbol;Acc:MGI:1914278]	chrX	107782751	107816334	-1	2	ensembl_havana	KNOWN
ENSMUSG00000010064	8.21599	6.65715	7.92009	-1.26295	-2.43652	0.0420659	0.121675	-2.39985	protein_coding	Slc38a3	solute carrier family 38, member 3 [Source:MGI Symbol;Acc:MGI:1923507]	chr9	107650634	107669530	-1	14	ensembl_havana	KNOWN
ENSMUSG00000031789	6.42011	6.51101	7.77286	-1.26186	-4.81728	0.00149596	0.0141009	-2.39804	protein_coding	Cngb1	cyclic nucleotide gated channel beta 1 [Source:MGI Symbol;Acc:MGI:2664102]	chr8	95239045	95306585	-1	9	ensembl_havana	KNOWN
ENSMUSG00000025867	7.21968	4.97009	6.22948	-1.25938	-4.40977	0.00250471	0.0193244	-2.39393	protein_coding	Cplx2	complexin 2 [Source:MGI Symbol;Acc:MGI:104726]	chr13	54371349	54383917	1	1	ensembl_havana	KNOWN
ENSMUSG00000039954	6.96916	5.63381	6.89177	-1.25796	-3.68659	0.00664086	0.0360888	-2.39157	protein_coding	Stk32a	serine/threonine kinase 32A [Source:MGI Symbol;Acc:MGI:2442403]	chr18	43207697	43317481	1	1	ensembl	KNOWN
ENSMUSG00000024897	4.36061	4.07891	5.33662	-1.25771	-3.04829	0.0166929	0.0660343	-2.39115	protein_coding	Apba1	amyloid beta (A4) precursor protein binding, family A, member 1 [Source:MGI Symbol;Acc:MGI:1860297]	chr19	23758876	23949597	1	1	ensembl	KNOWN
ENSMUSG00000030930	9.57125	7.97792	9.23554	-1.25762	-6.43955	0.000241164	0.00494734	-2.39101	protein_coding	Chst15	carbohydrate (N-acetylgalactosamine 4-sulfate 6-O) sulfotransferase 15 [Source:MGI Symbol;Acc:MGI:1924840]	chr7	132235780	132317228	-1	3	ensembl_havana	KNOWN
ENSMUSG00000022619	9.33532	7.19974	8.45659	-1.25685	-4.90404	0.0013447	0.0132263	-2.38974	protein_coding	Mapk8ip2	mitogen-activated protein kinase 8 interacting protein 2 [Source:MGI Symbol;Acc:MGI:1926555]	chr15	89453913	89464468	1	2	ensembl_havana	KNOWN
ENSMUSG00000039835	10.5941	9.7636	11.0196	-1.25602	-5.74394	0.000505803	0.00747951	-2.38836	protein_coding	Nhsl1	NHS-like 1 [Source:MGI Symbol;Acc:MGI:106390]	chr10	18390322	18533892	1	8	ensembl_havana	KNOWN
ENSMUSG00000061462	5.8554	5.20437	6.46037	-1.256	-2.5923	0.0331603	0.103975	-2.38832	protein_coding	Obscn	obscurin, cytoskeletal calmodulin and titin-interacting RhoGEF [Source:MGI Symbol;Acc:MGI:2681862]	chr11	58994256	59136402	-1	7	ensembl_havana	KNOWN
ENSMUSG00000020901	6.40913	5.8105	7.06562	-1.25512	-7.96417	5.72907e-05	0.00244998	-2.38687	protein_coding	Pik3r5	phosphoinositide-3-kinase, regulatory subunit 5, p101 [Source:MGI Symbol;Acc:MGI:2443588]	chr11	68432121	68497849	1	5	ensembl_havana	KNOWN
ENSMUSG00000053111	5.85962	5.40304	6.65799	-1.25495	-3.48279	0.00886142	0.0435171	-2.3866	protein_coding	Fank1	fibronectin type 3 and ankyrin repeat domains 1 [Source:MGI Symbol;Acc:MGI:1914180]	chr7	133776861	133881532	1	3	ensembl_havana	KNOWN
ENSMUSG00000058669	4.61561	5.02213	6.27586	-1.25372	-1.90523	0.0948207	0.212958	-2.38456	protein_coding	Nkx2-9	NK2 homeobox 9 [Source:MGI Symbol;Acc:MGI:1270158]	chr12	56611389	56613284	-1	1	ensembl_havana	KNOWN
ENSMUSG00000016128	7.43653	6.53342	7.78689	-1.25347	-5.30661	0.000831511	0.00995187	-2.38414	protein_coding	Stard13	StAR-related lipid transfer (START) domain containing 13 [Source:MGI Symbol;Acc:MGI:2385331]	chr5	151037510	151233836	-1	10	ensembl_havana	KNOWN
ENSMUSG00000008461	5.3361	3.55727	4.81036	-1.25309	-1.51119	0.170821	0.318042	-2.38351	protein_coding	Fut1	fucosyltransferase 1 [Source:MGI Symbol;Acc:MGI:109375]	chr7	45617606	45621059	1	1	ensembl	KNOWN
ENSMUSG00000040372	6.78072	5.05839	6.31142	-1.25303	-5.23733	0.000901772	0.0104268	-2.38341	protein_coding	Gpr63	G protein-coupled receptor 63 [Source:MGI Symbol;Acc:MGI:2135884]	chr4	24966407	25009233	1	2	ensembl_havana	KNOWN
ENSMUSG00000060284	3.5419	2.26156	3.51318	-1.25162	-2.23697	0.057112	0.150137	-2.38108	protein_coding	Sp7	Sp7 transcription factor 7 [Source:MGI Symbol;Acc:MGI:2153568]	chr15	102356609	102366325	-1	1	ensembl	KNOWN
ENSMUSG00000032269	6.45699	4.80829	6.0592	-1.25091	-3.88705	0.00502912	0.0301363	-2.37991	protein_coding	Htr3a	5-hydroxytryptamine (serotonin) receptor 3A [Source:MGI Symbol;Acc:MGI:96282]	chr9	48899214	48911099	-1	1	ensembl	KNOWN
ENSMUSG00000020865	4.65326	4.47628	5.72686	-1.25058	-3.05753	0.0164656	0.0654667	-2.37937	protein_coding	Abcc3	ATP-binding cassette, sub-family C (CFTR/MRP), member 3 [Source:MGI Symbol;Acc:MGI:1923658]	chr11	94343295	94392997	-1	6	ensembl_havana	KNOWN
ENSMUSG00000067818	9.35943	9.20242	10.4521	-1.24968	-3.99804	0.00432258	0.0272969	-2.37789	protein_coding	Myl9	myosin, light polypeptide 9, regulatory [Source:MGI Symbol;Acc:MGI:2138915]	chr2	156775420	156781658	1	4	ensembl_havana	KNOWN
ENSMUSG00000013367	7.14904	5.72229	6.97143	-1.24914	-3.37705	0.0103153	0.0478388	-2.37699	protein_coding	Iglon5	IgLON family member 5 [Source:MGI Symbol;Acc:MGI:2686277]	chr7	43472907	43490075	-1	1	ensembl_havana	KNOWN
ENSMUSG00000030683	6.6747	5.14581	6.39418	-1.24837	-3.37329	0.0103714	0.0479951	-2.37573	protein_coding	Sez6l2	seizure related 6 homolog like 2 [Source:MGI Symbol;Acc:MGI:2385295]	chr7	126950563	126970606	1	7	ensembl_havana	KNOWN
ENSMUSG00000046618	5.85457	3.45409	4.70206	-1.24797	-3.71372	0.00639346	0.035185	-2.37506	protein_coding	Olfml2a	olfactomedin-like 2A [Source:MGI Symbol;Acc:MGI:2444741]	chr2	38931978	38963753	1	1	ensembl_havana	KNOWN
ENSMUSG00000006711	3.84035	3.3182	4.56502	-1.24681	-1.88459	0.0978371	0.217519	-2.37317	protein_coding	D130043K22Rik	RIKEN cDNA D130043K22 gene [Source:MGI Symbol;Acc:MGI:3036268]	chr13	24845135	24901270	1	4	ensembl_havana	KNOWN
ENSMUSG00000002688	8.23638	6.61663	7.86325	-1.24662	-4.45581	0.00236013	0.0186491	-2.37285	protein_coding	Prkd1	protein kinase D1 [Source:MGI Symbol;Acc:MGI:99879]	chr12	50341231	50649223	-1	1	ensembl	KNOWN
ENSMUSG00000075410	5.13257	5.61195	6.85705	-1.2451	-2.26713	0.0545314	0.145402	-2.37035	protein_coding	Gm11744	predicted gene 11744 [Source:MGI Symbol;Acc:MGI:3649529]	chr11	116653534	116668389	1	5	ensembl_havana	KNOWN
ENSMUSG00000085614	4.74163	2.84543	4.08987	-1.24444	-2.97809	0.0185299	0.0709726	-2.36927	processed_transcript	1700123M08Rik	RIKEN cDNA 1700123M08 gene [Source:MGI Symbol;Acc:MGI:1923915]	chr4	11966565	11994280	1	3	havana	KNOWN
ENSMUSG00000020376	9.58592	8.29006	9.53419	-1.24414	-4.91094	0.00133341	0.0131674	-2.36877	protein_coding	Rnf130	ring finger protein 130 [Source:MGI Symbol;Acc:MGI:1891717]	chr11	50025346	50104758	1	3	ensembl_havana	KNOWN
ENSMUSG00000038180	6.1659	4.86981	6.11334	-1.24354	-6.14034	0.000329265	0.00589442	-2.36778	protein_coding	Spag4	sperm associated antigen 4 [Source:MGI Symbol;Acc:MGI:2444120]	chr2	156065175	156070617	1	8	ensembl_havana	KNOWN
ENSMUSG00000078932	7.57549	7.50898	8.75168	-1.2427	-5.09529	0.00106713	0.0114985	-2.36641	protein_coding	CN725425	cDNA sequence CN725425 [Source:MGI Symbol;Acc:MGI:3613655]	chr15	91199494	91260894	1	2	ensembl_havana	KNOWN
ENSMUSG00000047730	6.06083	4.96522	6.20757	-1.24235	-3.91475	0.00484181	0.0294416	-2.36583	protein_coding	Fcgbp	Fc fragment of IgG binding protein [Source:MGI Symbol;Acc:MGI:2444336]	chr7	28071236	28120862	1	6	ensembl_havana	KNOWN
ENSMUSG00000075316	6.67579	6.0039	7.24614	-1.24224	-9.20459	2.0766e-05	0.00162733	-2.36565	protein_coding	Scn9a	sodium channel, voltage-gated, type IX, alpha [Source:MGI Symbol;Acc:MGI:107636]	chr2	66480080	66634962	-1	7	ensembl_havana	KNOWN
ENSMUSG00000054951	5.45322	4.59543	5.8376	-1.24217	-3.06719	0.0162318	0.0649128	-2.36554	protein_coding	9130008F23Rik	RIKEN cDNA 9130008F23 gene [Source:MGI Symbol;Acc:MGI:1918833]	chr17	40875482	40880558	-1	1	ensembl	KNOWN
ENSMUSG00000033510	6.50158	4.92147	6.16357	-1.24209	-4.39245	0.00256156	0.0195936	-2.36542	protein_coding	Otud7a	OTU domain containing 7A [Source:MGI Symbol;Acc:MGI:2158505]	chr7	63444751	63759028	1	4	ensembl_havana	KNOWN
ENSMUSG00000020310	6.14012	4.98904	6.22948	-1.24043	-2.78701	0.0246824	0.0853872	-2.36269	protein_coding	Madcam1	mucosal vascular addressin cell adhesion molecule 1 [Source:MGI Symbol;Acc:MGI:103579]	chr10	79664574	79668536	1	1	ensembl	KNOWN
ENSMUSG00000093979	6.16563	4.61051	5.85084	-1.24033	-3.52909	0.0082951	0.0416867	-2.36252	protein_coding	Gm2237	predicted gene 2237 [Source:MGI Symbol;Acc:MGI:3780407]	chr14	19563801	19585135	-1	2	ensembl_havana	KNOWN
ENSMUSG00000022208	9.74802	7.78489	9.0248	-1.23991	-4.58747	0.00199457	0.0167889	-2.36184	protein_coding	Jph4	junctophilin 4 [Source:MGI Symbol;Acc:MGI:2443113]	chr14	55106830	55116935	-1	4	ensembl_havana	KNOWN
ENSMUSG00000026678	4.38853	3.34369	4.5829	-1.23922	-2.26783	0.0544733	0.145309	-2.3607	protein_coding	Rgs5	regulator of G-protein signaling 5 [Source:MGI Symbol;Acc:MGI:1098434]	chr1	169655501	169695813	1	2	ensembl_havana	KNOWN
ENSMUSG00000005917	5.00773	3.76942	5.00832	-1.2389	-3.84596	0.00532153	0.0312317	-2.36018	protein_coding	Otx1	orthodenticle homolog 1 [Source:MGI Symbol;Acc:MGI:97450]	chr11	21994764	22002897	-1	3	ensembl_havana	KNOWN
ENSMUSG00000074622	6.05425	5.62075	6.85963	-1.23888	-3.04401	0.0167992	0.0663393	-2.36015	protein_coding	Mafb	v-maf musculoaponeurotic fibrosarcoma oncogene family, protein B (avian) [Source:MGI Symbol;Acc:MGI:104555]	chr2	160363703	160367065	-1	1	ensembl_havana	KNOWN
ENSMUSG00000027570	7.5954	5.78613	7.02323	-1.2371	-2.44323	0.0416358	0.120863	-2.35724	protein_coding	Col9a3	collagen, type IX, alpha 3 [Source:MGI Symbol;Acc:MGI:894686]	chr2	180597790	180622189	1	6	ensembl_havana	KNOWN
ENSMUSG00000041261	5.44166	4.70435	5.94113	-1.23678	-2.01621	0.0800754	0.18958	-2.35672	protein_coding	Car8	carbonic anhydrase 8 [Source:MGI Symbol;Acc:MGI:88253]	chr4	8143362	8239041	-1	1	ensembl_havana	KNOWN
ENSMUSG00000057058	4.88321	4.09218	5.32579	-1.23361	-1.31111	0.227736	0.387274	-2.35155	protein_coding	Skap1	src family associated phosphoprotein 1 [Source:MGI Symbol;Acc:MGI:1925723]	chr11	96464593	96759130	1	10	ensembl_havana	KNOWN
ENSMUSG00000034848	10.6992	9.13387	10.3665	-1.23268	-5.72016	0.000519327	0.00761048	-2.35004	protein_coding	Ttc21b	tetratricopeptide repeat domain 21B [Source:MGI Symbol;Acc:MGI:1920918]	chr2	66184327	66256617	-1	4	ensembl_havana	KNOWN
ENSMUSG00000061603	4.89589	3.2529	4.48468	-1.23178	-3.85472	0.0052577	0.0309964	-2.34857	protein_coding	Akap6	A kinase (PRKA) anchor protein 6 [Source:MGI Symbol;Acc:MGI:3050566]	chr12	52699383	53151015	1	1	ensembl	KNOWN
ENSMUSG00000054727	5.47664	3.15639	4.38818	-1.23178	-1.41036	0.197705	0.351119	-2.34857	protein_coding	1700013H16Rik	RIKEN cDNA 1700013H16 gene [Source:MGI Symbol;Acc:MGI:1922764]	chrX	53742901	53757831	-1	1	ensembl_havana	KNOWN
ENSMUSG00000061232	11.2602	10.0887	11.3203	-1.23158	-4.62001	0.00191406	0.0163661	-2.34824	protein_coding	H2-K1	histocompatibility 2, K1, K region [Source:MGI Symbol;Acc:MGI:95904]	chr17	33996017	34000333	-1	9	ensembl_havana	KNOWN
ENSMUSG00000034690	6.31264	6.23788	7.46936	-1.23147	-8.74157	2.99037e-05	0.00188491	-2.34807	protein_coding	Nlrp4c	NLR family, pyrin domain containing 4C [Source:MGI Symbol;Acc:MGI:1890518]	chr7	6045161	6105149	1	2	ensembl_havana	KNOWN
ENSMUSG00000091764	6.46478	5.25939	6.48987	-1.23048	-3.51118	0.00850941	0.0423441	-2.34646	protein_coding	Zfp964	zinc finger protein 964 [Source:MGI Symbol;Acc:MGI:3646490]	chr8	69654479	69666982	1	3	ensembl_havana	KNOWN
ENSMUSG00000035506	7.72287	7.2888	8.5184	-1.22959	-4.44107	0.00240541	0.0188654	-2.34501	protein_coding	Slc12a8	solute carrier family 12 (potassium/chloride transporters), member 8 [Source:MGI Symbol;Acc:MGI:2443672]	chr16	33517328	33664135	1	7	ensembl_havana	KNOWN
ENSMUSG00000034825	6.65252	6.30443	7.53398	-1.22955	-3.38645	0.0101763	0.0474681	-2.34494	protein_coding	Nrip3	nuclear receptor interacting protein 3 [Source:MGI Symbol;Acc:MGI:1925843]	chr7	109758055	109782025	-1	2	ensembl_havana	KNOWN
ENSMUSG00000074647	3.37746	3.64771	4.87567	-1.22796	-3.41292	0.00979541	0.0462699	-2.34236	protein_coding	Fam83c	family with sequence similarity 83, member C [Source:MGI Symbol;Acc:MGI:1918655]	chr2	155827548	155834854	-1	1	ensembl_havana	KNOWN
ENSMUSG00000028015	5.91831	4.49381	5.7212	-1.22738	-2.60696	0.0324283	0.102377	-2.34142	protein_coding	Ctso	cathepsin O [Source:MGI Symbol;Acc:MGI:2139628]	chr3	81932601	81956725	1	4	ensembl_havana	KNOWN
ENSMUSG00000030854	4.23234	2.22061	3.44787	-1.22726	-4.45046	0.00237645	0.0187482	-2.34122	protein_coding	Ptpn5	protein tyrosine phosphatase, non-receptor type 5 [Source:MGI Symbol;Acc:MGI:97807]	chr7	47077798	47133684	-1	11	ensembl_havana	KNOWN
ENSMUSG00000052373	8.41356	6.31225	7.53924	-1.22698	-3.94231	0.00466293	0.0287386	-2.34077	protein_coding	Mpp3	membrane protein, palmitoylated 3 (MAGUK p55 subfamily member 3) [Source:MGI Symbol;Acc:MGI:1328354]	chr11	101999652	102028461	-1	9	ensembl_havana	KNOWN
ENSMUSG00000040653	6.9895	5.52596	6.75246	-1.2265	-3.00324	0.0178486	0.0691915	-2.33998	protein_coding	Ppp1r14c	protein phosphatase 1, regulatory (inhibitor) subunit 14c [Source:MGI Symbol;Acc:MGI:1923392]	chr10	3366150	3464975	1	1	ensembl	KNOWN
ENSMUSG00000034330	11.8758	10.8207	12.047	-1.22633	-5.60671	0.00058958	0.00817993	-2.33971	protein_coding	Plcg2	phospholipase C, gamma 2 [Source:MGI Symbol;Acc:MGI:97616]	chr8	117498291	117635140	1	1	ensembl	KNOWN
ENSMUSG00000070407	7.92109	7.71387	8.939	-1.22513	-2.33135	0.0494182	0.135942	-2.33776	protein_coding	Hs3st3b1	heparan sulfate (glucosamine) 3-O-sulfotransferase 3B1 [Source:MGI Symbol;Acc:MGI:1333853]	chr11	63885792	63922290	-1	1	ensembl_havana	KNOWN
ENSMUSG00000048373	9.6674	9.96593	11.1899	-1.22401	-3.20501	0.0132484	0.0566321	-2.33596	protein_coding	Fgfbp1	fibroblast growth factor binding protein 1 [Source:MGI Symbol;Acc:MGI:1096350]	chr5	43978858	43981779	-1	3	ensembl_havana	KNOWN
ENSMUSG00000041272	4.80209	3.3182	4.54205	-1.22384	-2.39365	0.044919	0.127528	-2.33568	protein_coding	Tox	thymocyte selection-associated high mobility group box [Source:MGI Symbol;Acc:MGI:2181659]	chr4	6686353	6991557	-1	4	ensembl_havana	KNOWN
ENSMUSG00000056145	7.00008	5.13421	6.35798	-1.22378	-6.12399	0.000335019	0.00594016	-2.33557	lincRNA	AI504432	expressed sequence AI504432 [Source:MGI Symbol;Acc:MGI:2139742]	chr3	107039504	107054347	1	1	ensembl_havana	KNOWN
ENSMUSG00000027009	6.15871	4.51888	5.74147	-1.22259	-3.50539	0.00858003	0.0425597	-2.33366	protein_coding	Itga4	integrin alpha 4 [Source:MGI Symbol;Acc:MGI:96603]	chr2	79255426	79333123	1	5	ensembl_havana	KNOWN
ENSMUSG00000042595	10.7114	9.16476	10.3872	-1.22241	-9.88011	1.2534e-05	0.00130963	-2.33336	protein_coding	Fam199x	family with sequence similarity 199, X-linked [Source:MGI Symbol;Acc:MGI:2384304]	chrX	137049594	137082503	1	1	ensembl_havana	KNOWN
ENSMUSG00000039154	6.30858	4.73624	5.9579	-1.22166	-2.76232	0.0256198	0.0875386	-2.33215	protein_coding	Shd	src homology 2 domain-containing transforming protein D [Source:MGI Symbol;Acc:MGI:1099461]	chr17	55970467	55976617	1	1	ensembl	KNOWN
ENSMUSG00000033022	8.28311	7.80945	9.03105	-1.2216	-9.41589	1.76735e-05	0.00149324	-2.33205	protein_coding	Cdo1	cysteine dioxygenase 1, cytosolic [Source:MGI Symbol;Acc:MGI:105925]	chr18	46713205	46728342	-1	1	ensembl	KNOWN
ENSMUSG00000030849	10.2684	9.988	11.2086	-1.22061	-2.25915	0.0552024	0.146555	-2.33045	protein_coding	Fgfr2	fibroblast growth factor receptor 2 [Source:MGI Symbol;Acc:MGI:95523]	chr7	130162451	133123350	-1	26	ensembl_havana	KNOWN
ENSMUSG00000028525	7.99709	5.9291	7.14919	-1.2201	-2.58245	0.0336617	0.105095	-2.32963	protein_coding	Pde4b	phosphodiesterase 4B, cAMP specific [Source:MGI Symbol;Acc:MGI:99557]	chr4	102087543	102607259	1	13	ensembl_havana	KNOWN
ENSMUSG00000020661	13.6923	12.3986	13.6164	-1.21778	-6.91752	0.000149785	0.00395217	-2.32588	protein_coding	Dnmt3a	DNA methyltransferase 3A [Source:MGI Symbol;Acc:MGI:1261827]	chr12	3806007	3914443	1	18	ensembl_havana	KNOWN
ENSMUSG00000015305	12.0317	11.3257	12.5426	-1.21697	-5.42404	0.000725789	0.00922945	-2.32458	protein_coding	Sash1	SAM and SH3 domain containing 1 [Source:MGI Symbol;Acc:MGI:1917347]	chr10	8722219	8886070	-1	1	ensembl	KNOWN
ENSMUSG00000022240	8.06742	6.65191	7.86823	-1.21632	-3.03757	0.0169607	0.0667995	-2.32353	protein_coding	Ctnnd2	catenin (cadherin associated protein), delta 2 [Source:MGI Symbol;Acc:MGI:1195966]	chr15	30172593	31029311	1	1	ensembl	KNOWN
ENSMUSG00000032537	5.42696	3.49504	4.71007	-1.21503	-2.48485	0.0390688	0.116136	-2.32146	protein_coding	Ephb1	Eph receptor B1 [Source:MGI Symbol;Acc:MGI:1096337]	chr9	101922128	102354693	-1	3	ensembl_havana	KNOWN
ENSMUSG00000073007	4.34429	3.43906	4.65367	-1.21461	-6.68445	0.000188349	0.00439622	-2.32078	protein_coding	Fam46d	family with sequence similarity 46, member D [Source:MGI Symbol;Acc:MGI:2685223]	chrX	107792590	107872909	1	4	ensembl_havana	KNOWN
ENSMUSG00000047139	12.4577	10.3797	11.5936	-1.21382	-7.53761	8.36882e-05	0.00296752	-2.3195	protein_coding	Cd24a	CD24a antigen [Source:MGI Symbol;Acc:MGI:88323]	chr10	43579169	43584262	1	1	ensembl	KNOWN
ENSMUSG00000008318	8.78355	7.62027	8.8336	-1.21332	-4.71455	0.00169963	0.0152029	-2.31871	protein_coding	Relt	RELT tumor necrosis factor receptor [Source:MGI Symbol;Acc:MGI:2443373]	chr7	100845848	100863446	-1	6	ensembl_havana	KNOWN
ENSMUSG00000015970	4.62863	3.09109	4.30433	-1.21324	-2.64931	0.0304057	0.0980854	-2.31858	protein_coding	Chdh	choline dehydrogenase [Source:MGI Symbol;Acc:MGI:1860776]	chr14	30009023	30040466	1	3	ensembl_havana	KNOWN
ENSMUSG00000048626	3.48898	3.43906	4.65016	-1.2111	-2.48566	0.0390202	0.116056	-2.31514	protein_coding	Klf17	Kruppel-like factor 17 [Source:MGI Symbol;Acc:MGI:2181068]	chr4	117757836	117765648	-1	1	ensembl_havana	KNOWN
ENSMUSG00000055413	3.85889	2.22061	3.43171	-1.2111	-1.84886	0.103279	0.225932	-2.31514	polymorphic_pseudogene	H2-Q5	histocompatibility 2, Q region locus 5 [Source:MGI Symbol;Acc:MGI:95934]	chr17	35394126	35397800	1	3	ensembl_havana	KNOWN
ENSMUSG00000040495	6.27538	5.56373	6.77153	-1.20781	-2.45673	0.0407852	0.119281	-2.30987	protein_coding	Chrm4	cholinergic receptor, muscarinic 4 [Source:MGI Symbol;Acc:MGI:88399]	chr2	91927249	91928688	1	1	ensembl_havana	KNOWN
ENSMUSG00000031549	4.67286	3.33323	4.54025	-1.20701	-4.12258	0.00365518	0.0245659	-2.30859	protein_coding	Ido2	indoleamine 2,3-dioxygenase 2 [Source:MGI Symbol;Acc:MGI:2142489]	chr8	24531894	24576333	-1	4	ensembl_havana	KNOWN
ENSMUSG00000039103	7.55933	7.04032	8.24587	-1.20555	-4.38506	0.00258624	0.0197102	-2.30625	protein_coding	Nexn	nexilin [Source:MGI Symbol;Acc:MGI:1916060]	chr3	152236982	152266350	-1	16	ensembl_havana	KNOWN
ENSMUSG00000029843	6.63858	5.70071	6.90588	-1.20517	-2.90888	0.0205493	0.075884	-2.30564	protein_coding	Slc13a4	solute carrier family 13 (sodium/sulfate symporters), member 4 [Source:MGI Symbol;Acc:MGI:2442367]	chr6	35267957	35308131	-1	3	ensembl_havana	KNOWN
ENSMUSG00000029123	5.12233	4.28826	5.49295	-1.20469	-3.19809	0.0133836	0.0570467	-2.30488	protein_coding	Stk32b	serine/threonine kinase 32B [Source:MGI Symbol;Acc:MGI:1927552]	chr5	37446825	37717171	-1	1	ensembl_havana	KNOWN
ENSMUSG00000041872	4.00588	5.00656	6.21083	-1.20427	-1.56508	0.157842	0.302035	-2.30421	protein_coding	Il17f	interleukin 17F [Source:MGI Symbol;Acc:MGI:2676631]	chr1	20777146	20790617	-1	4	ensembl_havana	KNOWN
ENSMUSG00000034127	6.7074	5.64606	6.8498	-1.20374	-3.93629	0.00470142	0.0288849	-2.30335	protein_coding	Tspan8	tetraspanin 8 [Source:MGI Symbol;Acc:MGI:2384918]	chr10	115817284	115849893	1	3	ensembl	KNOWN
ENSMUSG00000102189	5.59235	4.01575	5.219	-1.20325	-1.98213	0.0843495	0.19664	-2.30257	TEC	Gm37194	predicted gene, 37194 [Source:MGI Symbol;Acc:MGI:5610422]	chr14	50061360	50064390	1	1	havana	KNOWN
ENSMUSG00000031179	4.55319	4.88539	6.08804	-1.20264	-2.35064	0.047979	0.133459	-2.30161	protein_coding	3830417A13Rik	RIKEN cDNA 3830417A13 gene [Source:MGI Symbol;Acc:MGI:1917946]	chrX	64173548	64178778	1	2	ensembl_havana	KNOWN
ENSMUSG00000035964	8.16284	6.72895	7.93149	-1.20254	-3.89881	0.00494867	0.0298424	-2.30145	protein_coding	Tmem59l	transmembrane protein 59-like [Source:MGI Symbol;Acc:MGI:1915187]	chr8	70483876	70487358	-1	1	ensembl	KNOWN
ENSMUSG00000024274	4.8403	3.45409	4.65393	-1.19984	-2.44797	0.041335	0.120339	-2.29714	protein_coding	Zscan30	zinc finger and SCAN domain containing 30 [Source:MGI Symbol;Acc:MGI:2685600]	chr18	23970975	23981555	-1	1	ensembl	KNOWN
ENSMUSG00000026204	9.73257	8.80793	10.0073	-1.19941	-4.26472	0.00302688	0.0217118	-2.29645	protein_coding	Ptprn	protein tyrosine phosphatase, receptor type, N [Source:MGI Symbol;Acc:MGI:102765]	chr1	75247027	75264502	-1	6	ensembl_havana	KNOWN
ENSMUSG00000023092	10.8474	9.88258	11.0814	-1.19884	-4.29402	0.00291256	0.0211581	-2.29554	protein_coding	Fhl1	four and a half LIM domains 1 [Source:MGI Symbol;Acc:MGI:1298387]	chrX	56731787	56793346	1	10	ensembl_havana	KNOWN
ENSMUSG00000070942	5.87962	4.66425	5.86183	-1.19758	-5.58078	0.000607069	0.00832545	-2.29355	protein_coding	Il1rl2	interleukin 1 receptor-like 2 [Source:MGI Symbol;Acc:MGI:1913107]	chr1	40324610	40367562	1	4	ensembl_havana	KNOWN
ENSMUSG00000026668	4.25503	4.19259	5.38982	-1.19723	-2.07809	0.0728504	0.177351	-2.29299	protein_coding	Ucma	upper zone of growth plate and cartilage matrix associated [Source:MGI Symbol;Acc:MGI:1915777]	chr2	4976122	4985748	1	5	ensembl_havana	KNOWN
ENSMUSG00000025255	7.76754	6.65616	7.85303	-1.19687	-3.49566	0.00870005	0.0429602	-2.29242	protein_coding	Zfhx4	zinc finger homeodomain 4 [Source:MGI Symbol;Acc:MGI:2137668]	chr3	5218526	5415857	1	5	ensembl_havana	KNOWN
ENSMUSG00000038305	8.45695	6.9515	8.14829	-1.19678	-5.01847	0.00117025	0.0121707	-2.29228	protein_coding	Spats2l	spermatogenesis associated, serine-rich 2-like [Source:MGI Symbol;Acc:MGI:1914448]	chr1	57774162	57948394	1	15	ensembl_havana	KNOWN
ENSMUSG00000049123	4.06025	2.22061	3.41668	-1.19607	-1.73728	0.122192	0.253372	-2.29114	protein_coding	Catsperg2	catsper channel auxiliary subunit gamma 2 [Source:MGI Symbol;Acc:MGI:1923968]	chr7	29697219	29727015	-1	1	ensembl	KNOWN
ENSMUSG00000010080	4.86031	3.2529	4.44837	-1.19547	-5.54918	0.000629162	0.00846907	-2.2902	protein_coding	Epn3	epsin 3 [Source:MGI Symbol;Acc:MGI:1919139]	chr11	94489599	94499974	-1	4	ensembl_havana	KNOWN
ENSMUSG00000029419	5.21976	4.16491	5.36035	-1.19544	-2.3706	0.0465334	0.130725	-2.29015	protein_coding	Gm996	predicted gene 996 [Source:MGI Symbol;Acc:MGI:2685842]	chr2	25575416	25581757	-1	4	ensembl_havana	KNOWN
ENSMUSG00000021198	5.97275	3.99858	5.19351	-1.19493	-3.29351	0.0116426	0.051854	-2.28934	protein_coding	Unc79	unc-79 homolog (C. elegans) [Source:MGI Symbol;Acc:MGI:2684729]	chr12	102948859	103184065	1	9	ensembl_havana	KNOWN
ENSMUSG00000031970	5.94601	4.20792	5.40252	-1.1946	-4.54628	0.00210183	0.0173607	-2.28881	protein_coding	Dbndd1	dysbindin (dystrobrevin binding protein 1) domain containing 1 [Source:MGI Symbol;Acc:MGI:1919435]	chr8	123504718	123515463	-1	3	ensembl_havana	KNOWN
ENSMUSG00000035045	6.09506	4.40194	5.59499	-1.19305	-3.94587	0.00464036	0.0286445	-2.28636	protein_coding	Zc3h12b	zinc finger CCCH-type containing 12B [Source:MGI Symbol;Acc:MGI:2442133]	chrX	95711678	95932637	1	4	ensembl_havana	KNOWN
ENSMUSG00000047143	5.05493	4.26141	5.45425	-1.19284	-2.49021	0.0387495	0.115496	-2.28603	protein_coding	Dmrta2	doublesex and mab-3 related transcription factor like family A2 [Source:MGI Symbol;Acc:MGI:2653629]	chr4	109978053	109983687	1	1	ensembl_havana	KNOWN
ENSMUSG00000052316	6.36818	6.57775	7.76962	-1.19188	-4.83801	0.00145821	0.0138742	-2.2845	protein_coding	Lrrc15	leucine rich repeat containing 15 [Source:MGI Symbol;Acc:MGI:1921738]	chr16	30269302	30283256	-1	1	ensembl_havana	KNOWN
ENSMUSG00000036422	6.43776	4.99066	6.17976	-1.18909	-2.01147	0.0806575	0.190454	-2.2801	protein_coding	Pcdh8	protocadherin 8 [Source:MGI Symbol;Acc:MGI:1306800]	chr14	79766775	79771312	-1	4	ensembl_havana	KNOWN
ENSMUSG00000038910	8.40373	6.88682	8.0759	-1.18908	-4.01002	0.00425299	0.0270816	-2.28008	protein_coding	Plcl2	phospholipase C-like 2 [Source:MGI Symbol;Acc:MGI:1352756]	chr17	50509547	50688493	1	1	ensembl	KNOWN
ENSMUSG00000050105	6.35357	4.59894	5.78779	-1.18884	-3.31642	0.0112614	0.0507395	-2.2797	protein_coding	Grrp1	glycine/arginine rich protein 1 [Source:MGI Symbol;Acc:MGI:1919940]	chr4	134251110	134254106	-1	2	ensembl_havana	KNOWN
ENSMUSG00000062995	8.84711	7.52735	8.71455	-1.1872	-6.26783	0.000287982	0.00547934	-2.2771	protein_coding	Ica1	islet cell autoantigen 1 [Source:MGI Symbol;Acc:MGI:96391]	chr6	8630527	8778488	-1	12	ensembl_havana	KNOWN
ENSMUSG00000014773	9.70978	8.90327	10.0898	-1.18654	-2.70699	0.0278574	0.0925707	-2.27607	protein_coding	Dll1	delta-like 1 (Drosophila) [Source:MGI Symbol;Acc:MGI:104659]	chr17	15367354	15376872	-1	6	ensembl_havana	KNOWN
ENSMUSG00000022490	9.65082	8.66981	9.85599	-1.18618	-4.6321	0.00188506	0.016211	-2.2755	protein_coding	Ppp1r1a	protein phosphatase 1, regulatory (inhibitor) subunit 1A [Source:MGI Symbol;Acc:MGI:1889595]	chr15	103530279	103537992	-1	1	ensembl	KNOWN
ENSMUSG00000045312	8.28143	6.94114	8.12717	-1.18603	-2.72383	0.0271557	0.0910984	-2.27525	protein_coding	Lhfpl2	lipoma HMGIC fusion partner-like 2 [Source:MGI Symbol;Acc:MGI:2145236]	chr13	94057796	94195409	1	7	ensembl_havana	KNOWN
ENSMUSG00000000782	12.1185	10.8882	12.0737	-1.18548	-5.24243	0.000896377	0.0103835	-2.2744	protein_coding	Tcf7	transcription factor 7, T cell specific [Source:MGI Symbol;Acc:MGI:98507]	chr11	52252371	52283014	-1	2	ensembl_havana	KNOWN
ENSMUSG00000093985	7.63667	5.97273	7.15733	-1.18461	-3.52816	0.00830608	0.0417106	-2.27301	protein_coding	Gm10406	predicted gene 10406 [Source:MGI Symbol;Acc:MGI:3711272]	chr14	7006115	7027449	-1	2	ensembl_havana	KNOWN
ENSMUSG00000003411	7.20967	6.55272	7.73678	-1.18406	-5.88217	0.00043451	0.00687539	-2.27215	protein_coding	Rab3b	RAB3B, member RAS oncogene family [Source:MGI Symbol;Acc:MGI:1917158]	chr4	108879063	108943324	1	4	ensembl_havana	KNOWN
ENSMUSG00000053846	8.16205	6.49566	7.67968	-1.18401	-2.83183	0.0230701	0.0815832	-2.27208	protein_coding	Lipg	lipase, endothelial [Source:MGI Symbol;Acc:MGI:1341803]	chr18	74939322	74961263	-1	1	ensembl	KNOWN
ENSMUSG00000086968	7.32872	5.7704	6.95329	-1.1829	-7.08363	0.00012767	0.0036395	-2.27033	antisense	4933431E20Rik	RIKEN cDNA 4933431E20 gene [Source:MGI Symbol;Acc:MGI:3584041]	chr3	107888850	107896213	-1	12	havana	KNOWN
ENSMUSG00000029660	4.76124	2.87373	4.05653	-1.1828	-2.077	0.0729722	0.177525	-2.27017	protein_coding	Tex26	testis expressed 26 [Source:MGI Symbol;Acc:MGI:1923110]	chr5	149439660	149470979	1	7	ensembl_havana	KNOWN
ENSMUSG00000026600	13.2911	11.5523	12.7343	-1.182	-4.6503	0.00184231	0.0160103	-2.26891	protein_coding	Soat1	sterol O-acyltransferase 1 [Source:MGI Symbol;Acc:MGI:104665]	chr1	156424525	156474331	-1	8	ensembl_havana	KNOWN
ENSMUSG00000085936	6.34704	4.64819	5.82995	-1.18176	-2.98066	0.0184593	0.0708317	-2.26854	processed_transcript	2610307P16Rik	RIKEN cDNA 2610307P16 gene [Source:MGI Symbol;Acc:MGI:1919768]	chr13	28460034	28885620	-1	7	havana	KNOWN
ENSMUSG00000028946	3.62751	4.1391	5.31915	-1.18005	-2.51251	0.0374522	0.112785	-2.26584	protein_coding	Hes3	hairy and enhancer of split 3 (Drosophila) [Source:MGI Symbol;Acc:MGI:104877]	chr4	152285972	152291662	-1	1	ensembl_havana	KNOWN
ENSMUSG00000025997	7.11116	5.2964	6.47644	-1.18004	-5.27275	0.000865066	0.0101597	-2.26583	protein_coding	Ikzf2	IKAROS family zinc finger 2 [Source:MGI Symbol;Acc:MGI:1342541]	chr1	69531214	69687245	-1	9	ensembl_havana	KNOWN
ENSMUSG00000026610	4.42674	2.92577	4.10551	-1.17974	-1.63663	0.141999	0.280737	-2.26537	protein_coding	Esrrg	estrogen-related receptor gamma [Source:MGI Symbol;Acc:MGI:1347056]	chr1	187608791	188214885	1	5	ensembl_havana	KNOWN
ENSMUSG00000022867	10.2757	9.04659	10.2258	-1.17926	-5.94704	0.000404946	0.0066402	-2.26461	protein_coding	Usp25	ubiquitin specific peptidase 25 [Source:MGI Symbol;Acc:MGI:1353655]	chr16	77014069	77116779	1	1	ensembl	KNOWN
ENSMUSG00000052854	8.50512	7.42416	8.60308	-1.17892	-2.10541	0.0698675	0.172405	-2.26407	protein_coding	Nrk	Nik related kinase [Source:MGI Symbol;Acc:MGI:1351326]	chrX	138914430	139010532	1	5	ensembl_havana	KNOWN
ENSMUSG00000044279	8.61544	6.75516	7.93397	-1.1788	-2.42386	0.0428887	0.123406	-2.26389	protein_coding	Crb3	crumbs family member 3 [Source:MGI Symbol;Acc:MGI:2670904]	chr17	57059105	57065918	1	5	ensembl_havana	KNOWN
ENSMUSG00000024386	3.90515	4.41056	5.58899	-1.17843	-1.45688	0.184866	0.335691	-2.2633	protein_coding	Proc	protein C [Source:MGI Symbol;Acc:MGI:97771]	chr18	32123129	32139570	-1	1	ensembl	KNOWN
ENSMUSG00000031278	12.8121	11.3761	12.5543	-1.17819	-8.98527	2.46325e-05	0.0017469	-2.26292	protein_coding	Acsl4	acyl-CoA synthetase long-chain family member 4 [Source:MGI Symbol;Acc:MGI:1354713]	chrX	142317993	142390535	-1	5	ensembl_havana	KNOWN
ENSMUSG00000024842	3.42375	4.34174	5.51993	-1.17819	-2.07485	0.0732127	0.1779	-2.26292	protein_coding	Cabp4	calcium binding protein 4 [Source:MGI Symbol;Acc:MGI:1920910]	chr19	4135425	4139609	-1	1	ensembl	KNOWN
ENSMUSG00000027577	7.10744	5.06223	6.23856	-1.17633	-2.07815	0.0728434	0.177351	-2.26	protein_coding	Chrna4	cholinergic receptor, nicotinic, alpha polypeptide 4 [Source:MGI Symbol;Acc:MGI:87888]	chr2	181018380	181043546	-1	5	ensembl_havana	KNOWN
ENSMUSG00000062210	8.94445	7.47561	8.65178	-1.17617	-8.79558	2.86347e-05	0.00185451	-2.25975	protein_coding	Tnfaip8	tumor necrosis factor, alpha-induced protein 8 [Source:MGI Symbol;Acc:MGI:2147191]	chr18	49979427	50107173	1	13	ensembl_havana	KNOWN
ENSMUSG00000079547	5.3529	4.89878	6.07495	-1.17616	-4.55061	0.00209025	0.0173185	-2.25975	protein_coding	H2-DMb1	histocompatibility 2, class II, locus Mb1 [Source:MGI Symbol;Acc:MGI:95922]	chr17	34153072	34160230	1	2	ensembl_havana	KNOWN
ENSMUSG00000002324	8.76447	8.19614	9.37011	-1.17397	-4.01051	0.00425016	0.0270816	-2.25632	protein_coding	Rec8	REC8 meiotic recombination protein [Source:MGI Symbol;Acc:MGI:1929645]	chr14	55618037	55625395	1	4	ensembl_havana	KNOWN
ENSMUSG00000047507	5.59557	4.34845	5.5223	-1.17385	-2.69424	0.0284012	0.093702	-2.25613	protein_coding	Baiap3	BAI1-associated protein 3 [Source:MGI Symbol;Acc:MGI:2685783]	chr17	25242659	25256364	-1	9	ensembl_havana	KNOWN
ENSMUSG00000061132	5.60341	5.46658	6.63912	-1.17254	-4.12108	0.0036625	0.0245682	-2.25409	protein_coding	Blnk	B cell linker [Source:MGI Symbol;Acc:MGI:96878]	chr19	40928927	40994535	-1	3	ensembl_havana	KNOWN
ENSMUSG00000045608	4.44282	3.53556	4.70741	-1.17185	-2.95027	0.0193158	0.0728858	-2.25301	protein_coding	Dbx2	developing brain homeobox 2 [Source:MGI Symbol;Acc:MGI:107445]	chr15	95623563	95655960	-1	1	ensembl_havana	KNOWN
ENSMUSG00000030064	10.1106	8.82249	9.99364	-1.17115	-4.44674	0.00238787	0.0187877	-2.25191	protein_coding	Frmd4b	FERM domain containing 4B [Source:MGI Symbol;Acc:MGI:2141794]	chr6	97286867	97617541	-1	13	ensembl_havana	KNOWN
ENSMUSG00000105345	4.72188	2.71192	3.88292	-1.171	-1.81892	0.108062	0.233093	-2.25168	lincRNA	RP23-301L9.3		chr5	143270075	143272513	1	1	havana	KNOWN
ENSMUSG00000020541	11.3563	10.2244	11.3948	-1.17046	-9.42956	1.74918e-05	0.00148405	-2.25084	protein_coding	Tom1l1	target of myb1-like 1 (chicken) [Source:MGI Symbol;Acc:MGI:1919193]	chr11	90643465	90688366	-1	8	ensembl_havana	KNOWN
ENSMUSG00000017417	7.39102	7.6297	8.79935	-1.16966	-2.7721	0.0252442	0.0866424	-2.24958	protein_coding	Plxdc1	plexin domain containing 1 [Source:MGI Symbol;Acc:MGI:1919574]	chr11	97923238	97986444	-1	4	ensembl_havana	KNOWN
ENSMUSG00000019853	8.08344	6.68464	7.85205	-1.16741	-7.07169	0.000129133	0.00366648	-2.24609	protein_coding	Hebp2	heme binding protein 2 [Source:MGI Symbol;Acc:MGI:1860084]	chr10	18540123	18546076	-1	1	ensembl	KNOWN
ENSMUSG00000037813	5.20865	4.57907	5.74644	-1.16737	-4.4999	0.00223018	0.0180479	-2.24601	protein_coding	D630003M21Rik	RIKEN cDNA D630003M21 gene [Source:MGI Symbol;Acc:MGI:3606579]	chr2	158182533	158229222	-1	3	ensembl_havana	KNOWN
ENSMUSG00000074384	5.48044	3.63093	4.79747	-1.16654	-3.52822	0.00830539	0.0417106	-2.24473	protein_coding	AI429214	expressed sequence AI429214 [Source:MGI Symbol;Acc:MGI:2142538]	chr8	36993575	36995531	1	1	ensembl	KNOWN
ENSMUSG00000073414	5.32011	3.48743	4.65393	-1.16649	-2.17039	0.0632493	0.160757	-2.24466	protein_coding	G6b	immunoreceptor tyrosine-based inhibitory motif (ITIM) containing platelet receptor [Source:MGI Symbol;Acc:MGI:2146995]	chr17	35062693	35066184	-1	2	ensembl_havana	KNOWN
ENSMUSG00000085042	5.84379	4.63595	5.80173	-1.16578	-3.50089	0.00863531	0.0427754	-2.24355	antisense	Abhd11os	abhydrolase domain containing 11, opposite strand [Source:MGI Symbol;Acc:MGI:1917062]	chr5	135012114	135013253	-1	2	havana	KNOWN
ENSMUSG00000025389	5.9624	5.45934	6.62504	-1.1657	-7.90443	6.03536e-05	0.00252711	-2.24343	protein_coding	Mip	major intrinsic protein of eye lens fiber [Source:MGI Symbol;Acc:MGI:96990]	chr10	128225838	128231812	1	1	ensembl_havana	KNOWN
ENSMUSG00000025318	7.85283	6.01536	7.17957	-1.16421	-3.38197	0.0102422	0.047629	-2.24111	protein_coding	Jph3	junctophilin 3 [Source:MGI Symbol;Acc:MGI:1891497]	chr8	121729623	121794276	1	4	ensembl_havana	KNOWN
ENSMUSG00000038507	10.49	10.1294	11.2935	-1.16412	-4.74115	0.00164414	0.0149687	-2.24096	protein_coding	Parp12	poly (ADP-ribose) polymerase family, member 12 [Source:MGI Symbol;Acc:MGI:2143990]	chr6	39086410	39118349	-1	2	ensembl_havana	KNOWN
ENSMUSG00000048070	5.85314	5.55441	6.71637	-1.16195	-2.61004	0.0322766	0.102085	-2.2376	protein_coding	Pirt	phosphoinositide-interacting regulator of transient receptor potential channels [Source:MGI Symbol;Acc:MGI:2443635]	chr11	66911981	66929876	1	1	ensembl_havana	KNOWN
ENSMUSG00000028222	3.85986	4.11142	5.27227	-1.16085	-1.78227	0.114203	0.24196	-2.23589	protein_coding	Calb1	calbindin 1 [Source:MGI Symbol;Acc:MGI:88248]	chr4	15881264	15908064	1	3	ensembl_havana	KNOWN
ENSMUSG00000018907	3.66677	2.50328	3.66233	-1.15906	-1.67054	0.135014	0.271205	-2.23311	protein_coding	Alox12e	arachidonate lipoxygenase, epidermal [Source:MGI Symbol;Acc:MGI:1274790]	chr11	70315610	70322628	-1	4	ensembl_havana	KNOWN
ENSMUSG00000086395	3.79903	1.69229	2.85135	-1.15906	-1.88824	0.0972965	0.216786	-2.23311	antisense	A630014C17Rik	RIKEN cDNA A630014C17 gene [Source:MGI Symbol;Acc:MGI:3026989]	chr11	52276055	52286179	1	1	havana	KNOWN
ENSMUSG00000047085	4.06184	0.918313	2.07737	-1.15906	-2.31914	0.0503523	0.137912	-2.23311	protein_coding	Lrrc4b	leucine rich repeat containing 4B [Source:MGI Symbol;Acc:MGI:3027390]	chr7	44429018	44463351	1	3	ensembl_havana	KNOWN
ENSMUSG00000090486	2.96505	0.918313	2.07737	-1.15906	-1.83456	0.105538	0.229351	-2.23311	protein_coding	BC035947	cDNA sequence BC035947 [Source:MGI Symbol;Acc:MGI:2652858]	chr1	78497026	78512158	-1	2	ensembl_havana	KNOWN
ENSMUSG00000041708	6.01267	4.87222	6.03114	-1.15892	-3.26409	0.0121524	0.0533663	-2.2329	protein_coding	Mpped1	metallophosphoesterase domain containing 1 [Source:MGI Symbol;Acc:MGI:106316]	chr15	83779467	83858494	1	11	ensembl_havana	KNOWN
ENSMUSG00000062170	9.71441	9.2456	10.4043	-1.15875	-8.94139	2.54994e-05	0.00175286	-2.23263	protein_coding	Fmr1nb	fragile X mental retardation 1 neighbor [Source:MGI Symbol;Acc:MGI:2672032]	chrX	68761839	68804567	1	3	ensembl_havana	KNOWN
ENSMUSG00000042842	4.11528	3.08758	4.24573	-1.15815	-3.36837	0.0104454	0.048221	-2.23171	protein_coding	Serpinb6b	serine (or cysteine) peptidase inhibitor, clade B, member 6b [Source:MGI Symbol;Acc:MGI:894688]	chr13	32965209	32979067	1	3	ensembl_havana	KNOWN
ENSMUSG00000014782	6.66866	6.11004	7.26555	-1.15551	-6.01022	0.000378275	0.00638869	-2.22763	protein_coding	Plekhg4	pleckstrin homology domain containing, family G (with RhoGef domain) member 4 [Source:MGI Symbol;Acc:MGI:2142544]	chr8	105373274	105382862	1	5	ensembl_havana	KNOWN
ENSMUSG00000020838	3.2786	3.56386	4.71897	-1.15512	-0.839722	0.42648	0.591577	-2.22702	protein_coding	Slc6a4	solute carrier family 6 (neurotransmitter transporter, serotonin), member 4 [Source:MGI Symbol;Acc:MGI:96285]	chr11	76998603	77032340	1	4	ensembl_havana	KNOWN
ENSMUSG00000045104	7.73433	6.43885	7.59189	-1.15304	-7.81367	6.53628e-05	0.00262327	-2.22381	processed_pseudogene	Gm5514	predicted gene 5514 [Source:MGI Symbol;Acc:MGI:3645435]	chr19	21938079	21938384	1	1	ensembl	KNOWN
ENSMUSG00000070990	4.0798	3.83326	4.98554	-1.15228	-1.21311	0.261149	0.424188	-2.22265	protein_coding	Foxe1	forkhead box E1 [Source:MGI Symbol;Acc:MGI:1353500]	chr4	46343609	46346412	1	1	ensembl_havana	KNOWN
ENSMUSG00000028033	5.58764	4.68069	5.8329	-1.15221	-3.42041	0.00969057	0.0459755	-2.22255	protein_coding	Kcnq5	potassium voltage-gated channel, subfamily Q, member 5 [Source:MGI Symbol;Acc:MGI:1924937]	chr1	21398403	21961942	-1	7	ensembl_havana	KNOWN
ENSMUSG00000026114	6.92407	7.04454	8.1947	-1.15017	-5.5321	0.000641474	0.00856373	-2.2194	protein_coding	Cnga3	cyclic nucleotide gated channel alpha 3 [Source:MGI Symbol;Acc:MGI:1341818]	chr1	37214434	37263384	1	4	ensembl_havana	KNOWN
ENSMUSG00000037754	6.42542	5.93087	7.08092	-1.15005	-2.27588	0.0538044	0.144046	-2.21921	protein_coding	Ppp1r16b	protein phosphatase 1, regulatory (inhibitor) subunit 16B [Source:MGI Symbol;Acc:MGI:2151841]	chr2	158665398	158766334	1	5	ensembl_havana	KNOWN
ENSMUSG00000021728	13.6888	12.2459	13.3943	-1.1484	-5.31452	0.000823879	0.00990688	-2.21668	protein_coding	Emb	embigin [Source:MGI Symbol;Acc:MGI:95321]	chr13	117220625	117274098	1	1	ensembl_havana	KNOWN
ENSMUSG00000027070	12.8614	11.9567	13.1038	-1.14707	-5.57231	0.000612907	0.00836767	-2.21464	protein_coding	Lrp2	low density lipoprotein receptor-related protein 2 [Source:MGI Symbol;Acc:MGI:95794]	chr2	69424340	69586065	-1	4	ensembl_havana	KNOWN
ENSMUSG00000036916	11.8265	10.6347	11.7805	-1.14573	-6.1498	0.000325989	0.0058717	-2.21259	protein_coding	Zfp280c	zinc finger protein 280C [Source:MGI Symbol;Acc:MGI:2387585]	chrX	48541625	48594504	-1	7	ensembl_havana	KNOWN
ENSMUSG00000045994	4.94471	4.15773	5.30344	-1.14572	-2.65504	0.0301423	0.0974867	-2.21256	protein_coding	B3gat1	beta-1,3-glucuronyltransferase 1 (glucuronosyltransferase P) [Source:MGI Symbol;Acc:MGI:1924148]	chr9	26733728	26763101	1	6	ensembl_havana	KNOWN
ENSMUSG00000038298	8.65514	7.28218	8.42687	-1.14469	-3.376	0.0103309	0.0478686	-2.21098	protein_coding	Pdzk1	PDZ domain containing 1 [Source:MGI Symbol;Acc:MGI:1928901]	chr3	96829284	96870926	1	7	ensembl_havana	KNOWN
ENSMUSG00000086567	7.37802	6.58858	7.73271	-1.14413	-7.53801	8.3658e-05	0.00296752	-2.21012	processed_pseudogene	Gm2830	predicted gene 2830 [Source:MGI Symbol;Acc:MGI:3781002]	chr13	54499705	54500089	-1	1	havana	KNOWN
ENSMUSG00000013936	4.53367	3.2529	4.39488	-1.14198	-2.88668	0.0212447	0.0773715	-2.20684	protein_coding	Myl2	myosin, light polypeptide 2, regulatory, cardiac, slow [Source:MGI Symbol;Acc:MGI:97272]	chr5	122100951	122113472	1	12	ensembl_havana	KNOWN
ENSMUSG00000042515	9.89711	8.77658	9.9158	-1.13922	-2.83981	0.0227946	0.0809655	-2.20262	protein_coding	Mum1l1	melanoma associated antigen (mutated) 1-like 1 [Source:MGI Symbol;Acc:MGI:2445062]	chrX	139210042	139238335	1	8	ensembl_havana	KNOWN
ENSMUSG00000022018	4.45843	3.43394	4.57259	-1.13864	-1.07622	0.314536	0.481701	-2.20174	protein_coding	Rgcc	regulator of cell cycle [Source:MGI Symbol;Acc:MGI:1913464]	chr14	79288756	79301645	-1	1	ensembl_havana	KNOWN
ENSMUSG00000032517	6.33624	8.14323	9.27962	-1.13639	-2.19018	0.0613599	0.157577	-2.1983	protein_coding	Mobp	myelin-associated oligodendrocytic basic protein [Source:MGI Symbol;Acc:MGI:108511]	chr9	120149742	120181484	1	4	ensembl_havana	KNOWN
ENSMUSG00000097451	14.3035	13.0723	14.2084	-1.13609	-6.96674	0.000142817	0.00384601	-2.19785	processed_transcript	Rian	RNA imprinted and accumulated in nucleus [Source:MGI Symbol;Acc:MGI:1922995]	chr12	109603940	109661716	1	19	havana	KNOWN
ENSMUSG00000046027	9.04968	7.96859	9.10429	-1.13571	-6.63709	0.000197467	0.00450167	-2.19726	protein_coding	Stard5	StAR-related lipid transfer (START) domain containing 5 [Source:MGI Symbol;Acc:MGI:2156765]	chr7	83631959	83653127	1	5	ensembl_havana	KNOWN
ENSMUSG00000001700	9.49569	8.14502	9.2807	-1.13568	-6.89281	0.000153426	0.00397479	-2.19722	protein_coding	Gramd3	GRAM domain containing 3 [Source:MGI Symbol;Acc:MGI:1914815]	chr18	56432132	56503792	1	1	ensembl	KNOWN
ENSMUSG00000028327	6.18928	4.72759	5.86296	-1.13537	-2.60132	0.0327083	0.10297	-2.19675	protein_coding	Stra6l	STRA6-like [Source:MGI Symbol;Acc:MGI:1921402]	chr4	45848664	45887008	1	5	ensembl_havana	KNOWN
ENSMUSG00000033569	4.69935	3.33323	4.4682	-1.13497	-2.40773	0.0439613	0.125536	-2.19614	protein_coding	Adgrb3	adhesion G protein-coupled receptor B3 [Source:MGI Symbol;Acc:MGI:2441837]	chr1	25067476	25829707	-1	11	ensembl_havana	KNOWN
ENSMUSG00000087624	4.69739	3.33744	4.47143	-1.13399	-1.56682	0.157437	0.301505	-2.19465	lincRNA	9230111E07Rik	RIKEN cDNA 9230111E07 gene [Source:MGI Symbol;Acc:MGI:1924998]	chr2	167782053	167783486	1	1	havana	KNOWN
ENSMUSG00000020053	4.93883	4.05123	5.18522	-1.13399	-1.5233	0.167823	0.314457	-2.19465	protein_coding	Igf1	insulin-like growth factor 1 [Source:MGI Symbol;Acc:MGI:96432]	chr10	87858265	87937042	1	8	ensembl_havana	KNOWN
ENSMUSG00000051499	6.2412	5.14955	6.28353	-1.13398	-3.87915	0.00508397	0.0303431	-2.19464	protein_coding	Zfp786	zinc finger protein 786 [Source:MGI Symbol;Acc:MGI:3026883]	chr6	47819266	47830867	-1	3	ensembl_havana	KNOWN
ENSMUSG00000016458	8.93589	8.40967	9.54341	-1.13374	-3.38461	0.0102033	0.0475258	-2.19427	protein_coding	Wt1	Wilms tumor 1 homolog [Source:MGI Symbol;Acc:MGI:98968]	chr2	105126529	105173616	1	8	ensembl_havana	KNOWN
ENSMUSG00000028246	9.56477	7.66392	8.79751	-1.1336	-9.2234	2.04675e-05	0.00161606	-2.19405	protein_coding	Faxc	failed axon connections homolog (Drosophila) [Source:MGI Symbol;Acc:MGI:1923382]	chr4	21931329	21996839	1	5	ensembl_havana	KNOWN
ENSMUSG00000084919	4.21903	4.39594	5.52914	-1.1332	-3.5101	0.00852261	0.0423778	-2.19345	antisense	Ptprtos	protein tyrosine phosphatase, receptor type T, opposite strand [Source:MGI Symbol;Acc:MGI:1924895]	chr2	162390813	162393945	1	1	havana	KNOWN
ENSMUSG00000070583	6.48035	4.9819	6.11499	-1.13309	-6.1893	0.000312683	0.00574179	-2.19328	protein_coding	Fv1	Friend virus susceptibility 1 [Source:MGI Symbol;Acc:MGI:95595]	chr4	147868979	147870358	1	1	ensembl_havana	KNOWN
ENSMUSG00000042331	10.2996	9.83489	10.9672	-1.13233	-5.00059	0.00119579	0.0123057	-2.19212	protein_coding	Specc1	sperm antigen with calponin homology and coiled-coil domains 1 [Source:MGI Symbol;Acc:MGI:2442356]	chr11	61956763	62223013	1	17	ensembl_havana	KNOWN
ENSMUSG00000008540	7.68415	6.11421	7.24602	-1.13181	-7.65708	7.51341e-05	0.00282392	-2.19133	protein_coding	Mgst1	microsomal glutathione S-transferase 1 [Source:MGI Symbol;Acc:MGI:1913850]	chr6	138140316	138156755	1	8	ensembl_havana	KNOWN
ENSMUSG00000015599	7.41401	6.86969	8.00143	-1.13174	-4.30363	0.00287609	0.0210056	-2.19123	protein_coding	Ttbk1	tau tubulin kinase 1 [Source:MGI Symbol;Acc:MGI:2147036]	chr17	46442448	46487675	-1	1	ensembl	KNOWN
ENSMUSG00000009376	9.24936	7.60931	8.74011	-1.1308	-6.04808	0.00036323	0.00623538	-2.1898	protein_coding	Met	met proto-oncogene [Source:MGI Symbol;Acc:MGI:96969]	chr6	17463800	17573980	1	7	ensembl_havana	KNOWN
ENSMUSG00000065413	2.69986	0.389992	1.52075	-1.13076	-1.26468	0.243084	0.404314	-2.18974	miRNA	Mir367	microRNA 367 [Source:MGI Symbol;Acc:MGI:3619373]	chr3	127545733	127545807	1	1	mirbase	KNOWN
ENSMUSG00000020844	11.314	10.7564	11.8869	-1.1305	-9.45371	1.71763e-05	0.00147092	-2.18934	protein_coding	Nxn	nucleoredoxin [Source:MGI Symbol;Acc:MGI:109331]	chr11	76257198	76399140	-1	2	ensembl_havana	KNOWN
ENSMUSG00000025085	9.18758	7.60884	8.73741	-1.12857	-3.23271	0.0127221	0.0551497	-2.18642	protein_coding	Ablim1	actin-binding LIM protein 1 [Source:MGI Symbol;Acc:MGI:1194500]	chr19	57032733	57314919	-1	21	ensembl_havana	KNOWN
ENSMUSG00000066191	6.53355	5.07171	6.20025	-1.12854	-3.24671	0.0124645	0.0544166	-2.18637	protein_coding	Anks6	ankyrin repeat and sterile alpha motif domain containing 6 [Source:MGI Symbol;Acc:MGI:1922941]	chr4	47015669	47057306	-1	4	ensembl_havana	KNOWN
ENSMUSG00000029420	7.47838	6.25186	7.38012	-1.12826	-4.72812	0.00167108	0.0150695	-2.18595	protein_coding	Rimbp2	RIMS binding protein 2 [Source:MGI Symbol;Acc:MGI:2443235]	chr5	128757791	128953486	-1	7	ensembl_havana	KNOWN
ENSMUSG00000032679	7.33004	6.6444	7.7719	-1.12749	-3.63725	0.00711739	0.0377883	-2.18479	protein_coding	Cd59a	CD59a antigen [Source:MGI Symbol;Acc:MGI:109177]	chr2	104095801	104115354	1	3	ensembl_havana	KNOWN
ENSMUSG00000026124	5.29862	3.17142	4.29867	-1.12725	-1.46498	0.182707	0.333069	-2.18442	protein_coding	Cfc1	cripto, FRL-1, cryptic family 1 [Source:MGI Symbol;Acc:MGI:109448]	chr1	34535648	34544313	1	1	ensembl_havana	KNOWN
ENSMUSG00000020135	6.31009	5.8299	6.95658	-1.12668	-3.85807	0.00523345	0.0309058	-2.18355	protein_coding	Apc2	adenomatosis polyposis coli 2 [Source:MGI Symbol;Acc:MGI:1346052]	chr10	80295977	80318263	1	6	ensembl_havana	KNOWN
ENSMUSG00000022286	10.7141	9.82896	10.9547	-1.12572	-5.65032	0.000561403	0.00796215	-2.18211	protein_coding	Grhl2	grainyhead-like 2 (Drosophila) [Source:MGI Symbol;Acc:MGI:2182543]	chr15	37233036	37363569	1	5	ensembl_havana	KNOWN
ENSMUSG00000061666	8.24464	7.39331	8.51868	-1.12537	-4.0343	0.0041156	0.0266002	-2.18158	protein_coding	Gdpd1	glycerophosphodiester phosphodiesterase domain containing 1 [Source:MGI Symbol;Acc:MGI:1913819]	chr11	87033867	87074062	-1	1	ensembl_havana	KNOWN
ENSMUSG00000039316	8.56028	7.20775	8.33209	-1.12434	-4.43914	0.00241139	0.0188968	-2.18002	protein_coding	Rftn1	raftlin lipid raft linker 1 [Source:MGI Symbol;Acc:MGI:1923688]	chr17	49992257	50190674	-1	3	ensembl_havana	KNOWN
ENSMUSG00000030847	10.9863	10.2041	11.3278	-1.1236	-7.44496	9.10726e-05	0.00307957	-2.17891	protein_coding	Bag3	BCL2-associated athanogene 3 [Source:MGI Symbol;Acc:MGI:1352493]	chr7	128523583	128546977	1	1	ensembl	KNOWN
ENSMUSG00000015090	5.28262	4.71641	5.83821	-1.1218	-1.32938	0.221929	0.381078	-2.17618	protein_coding	Ptgds	prostaglandin D2 synthase (brain) [Source:MGI Symbol;Acc:MGI:99261]	chr2	25466709	25470046	-1	5	ensembl_havana	KNOWN
ENSMUSG00000022061	6.59309	4.95365	6.07495	-1.12129	-6.46671	0.000234565	0.00487616	-2.17542	protein_coding	Nkx3-1	NK-3 transcription factor, locus 1 (Drosophila) [Source:MGI Symbol;Acc:MGI:97352]	chr14	69190638	69194662	1	1	ensembl_havana	KNOWN
ENSMUSG00000005251	9.96495	8.66456	9.7853	-1.12074	-3.84715	0.0053128	0.0312156	-2.17458	protein_coding	Ripk4	receptor-interacting serine-threonine kinase 4 [Source:MGI Symbol;Acc:MGI:1919638]	chr16	97741933	97763737	-1	2	ensembl_havana	KNOWN
ENSMUSG00000018217	7.60962	6.72446	7.84414	-1.11968	-1.47683	0.17959	0.328956	-2.17298	protein_coding	Pmp22	peripheral myelin protein 22 [Source:MGI Symbol;Acc:MGI:97631]	chr11	63128982	63159547	1	5	ensembl_havana	KNOWN
ENSMUSG00000079681	6.41885	5.81819	6.93747	-1.11928	-4.35755	0.00268046	0.0202121	-2.17239	protein_coding	Zglp1	zinc finger, GATA-like protein 1 [Source:MGI Symbol;Acc:MGI:3696042]	chr9	21062393	21067093	-1	1	ensembl	KNOWN
ENSMUSG00000041625	8.14568	7.57525	8.69436	-1.11911	-7.72297	7.08366e-05	0.00275821	-2.17214	protein_coding	Ggact	gamma-glutamylamine cyclotransferase [Source:MGI Symbol;Acc:MGI:2385008]	chr14	122816223	122913757	-1	5	ensembl_havana	KNOWN
ENSMUSG00000058135	10.3864	9.56553	10.6841	-1.11858	-3.70916	0.00643438	0.035304	-2.17133	protein_coding	Gstm1	glutathione S-transferase, mu 1 [Source:MGI Symbol;Acc:MGI:95860]	chr3	108012255	108017973	-1	4	ensembl_havana	KNOWN
ENSMUSG00000072663	4.62619	3.00724	4.12535	-1.1181	-2.01277	0.0804973	0.190234	-2.17062	protein_coding	Spef2	sperm flagellar 2 [Source:MGI Symbol;Acc:MGI:2443727]	chr15	9578193	9748868	-1	5	ensembl_havana	KNOWN
ENSMUSG00000037996	3.72592	1.8541	2.9722	-1.1181	-1.97392	0.0854113	0.198363	-2.17062	protein_coding	Slc24a2	solute carrier family 24 (sodium/potassium/calcium exchanger), member 2 [Source:MGI Symbol;Acc:MGI:1923626]	chr4	86983124	87230477	-1	9	ensembl_havana	KNOWN
ENSMUSG00000050896	6.1733	4.77572	5.89358	-1.11786	-2.2515	0.0558538	0.147809	-2.17025	protein_coding	Rtn4rl2	reticulon 4 receptor-like 2 [Source:MGI Symbol;Acc:MGI:2669796]	chr2	84871924	84886710	-1	3	ensembl_havana	KNOWN
ENSMUSG00000032528	4.8921	3.90207	5.01904	-1.11696	-2.21543	0.0590298	0.15347	-2.1689	protein_coding	Vipr1	vasoactive intestinal peptide receptor 1 [Source:MGI Symbol;Acc:MGI:109272]	chr9	121642716	121672954	1	4	ensembl_havana	KNOWN
ENSMUSG00000026730	8.18064	7.04044	8.15716	-1.11671	-4.85627	0.00142581	0.0136884	-2.16852	protein_coding	Pter	phosphotriesterase related [Source:MGI Symbol;Acc:MGI:107372]	chr2	12924041	13003455	1	7	ensembl_havana	KNOWN
ENSMUSG00000025915	9.70163	8.45706	9.57283	-1.11577	-7.93943	5.85377e-05	0.00248415	-2.16711	protein_coding	Sgk3	serum/glucocorticoid regulated kinase 3 [Source:MGI Symbol;Acc:MGI:2182368]	chr1	9798107	9900845	1	12	ensembl_havana	KNOWN
ENSMUSG00000106978	3.97007	3.09109	4.20568	-1.11459	-2.89706	0.0209168	0.0767344	-2.16534	processed_transcript	N4bp2os	NEDD4 binding protein 2, opposite strand [Source:MGI Symbol;Acc:MGI:1921484]	chr5	65760991	65764379	-1	3	havana	KNOWN
ENSMUSG00000026587	6.87496	4.76819	5.88264	-1.11445	-2.79702	0.0243123	0.084509	-2.16513	protein_coding	Astn1	astrotactin 1 [Source:MGI Symbol;Acc:MGI:1098567]	chr1	158362273	158691781	1	11	ensembl_havana	KNOWN
ENSMUSG00000031461	5.85934	6.33087	7.44473	-1.11386	-2.8138	0.023705	0.083181	-2.16424	protein_coding	Myom2	myomesin 2 [Source:MGI Symbol;Acc:MGI:1328358]	chr8	15057653	15133541	1	5	ensembl_havana	KNOWN
ENSMUSG00000007594	8.50262	7.42846	8.54231	-1.11385	-2.41204	0.0436717	0.124994	-2.16423	protein_coding	Hapln4	hyaluronan and proteoglycan link protein 4 [Source:MGI Symbol;Acc:MGI:2679531]	chr8	70083529	70090862	1	1	ensembl	KNOWN
ENSMUSG00000020836	5.99713	5.30876	6.42212	-1.11336	-3.20902	0.0131708	0.0564717	-2.16349	protein_coding	Coro6	coronin 6 [Source:MGI Symbol;Acc:MGI:2183448]	chr11	77462411	77470484	1	6	ensembl_havana	KNOWN
ENSMUSG00000023764	10.6946	9.51312	10.6264	-1.11323	-7.6091	7.84467e-05	0.00289221	-2.16329	protein_coding	Sfi1	Sfi1 homolog, spindle assembly associated (yeast) [Source:MGI Symbol;Acc:MGI:1926137]	chr11	3131850	3193463	-1	20	ensembl_havana	KNOWN
ENSMUSG00000031861	10.5143	9.12713	10.2398	-1.11269	-6.47388	0.000232856	0.00486282	-2.16249	protein_coding	Lpar2	lysophosphatidic acid receptor 2 [Source:MGI Symbol;Acc:MGI:1858422]	chr8	69822429	69831102	1	2	ensembl	KNOWN
ENSMUSG00000028583	10.6188	9.58478	10.697	-1.11219	-5.34224	0.000797744	0.00975657	-2.16174	protein_coding	Pdpn	podoplanin [Source:MGI Symbol;Acc:MGI:103098]	chr4	143267431	143299564	-1	2	ensembl_havana	KNOWN
ENSMUSG00000002944	4.38777	3.64329	4.75481	-1.11152	-1.84242	0.104291	0.227558	-2.16074	protein_coding	Cd36	CD36 antigen [Source:MGI Symbol;Acc:MGI:107899]	chr5	17781690	17888801	-1	6	ensembl_havana	KNOWN
ENSMUSG00000031342	7.85707	6.23976	7.35104	-1.11128	-3.13703	0.0146402	0.0606464	-2.16037	protein_coding	Gpm6b	glycoprotein m6b [Source:MGI Symbol;Acc:MGI:107672]	chrX	166238911	166388988	1	12	ensembl_havana	KNOWN
ENSMUSG00000029032	9.15657	7.80782	8.91878	-1.11096	-3.466	0.0090769	0.0441915	-2.15989	protein_coding	Arhgef16	Rho guanine nucleotide exchange factor (GEF) 16 [Source:MGI Symbol;Acc:MGI:2446219]	chr4	154278486	154301676	-1	7	ensembl_havana	KNOWN
ENSMUSG00000005373	8.22721	7.3342	8.44474	-1.11054	-3.36936	0.0104304	0.0481803	-2.15927	protein_coding	Mlxipl	MLX interacting protein-like [Source:MGI Symbol;Acc:MGI:1927999]	chr5	135089890	135138382	1	10	ensembl_havana	KNOWN
ENSMUSG00000018727	8.03216	8.17087	9.28141	-1.11053	-3.80399	0.00563909	0.032392	-2.15926	protein_coding	Cpsf4l	cleavage and polyadenylation specific factor 4-like [Source:MGI Symbol;Acc:MGI:1277182]	chr11	113698172	113710017	-1	5	ensembl_havana	KNOWN
ENSMUSG00000024155	4.84912	5.06932	6.17862	-1.1093	-1.34058	0.218434	0.377162	-2.15741	protein_coding	Meiob	meiosis specific with OB domains [Source:MGI Symbol;Acc:MGI:1922428]	chr17	24804382	24839787	1	1	ensembl	KNOWN
ENSMUSG00000018899	11.1452	9.83855	10.9477	-1.1092	-3.33702	0.01093	0.0497333	-2.15726	protein_coding	Irf1	interferon regulatory factor 1 [Source:MGI Symbol;Acc:MGI:96590]	chr11	53770014	53778374	1	10	ensembl_havana	KNOWN
ENSMUSG00000029413	7.96066	7.54455	8.65329	-1.10873	-4.00475	0.00428345	0.02718	-2.15656	protein_coding	Naaa	N-acylethanolamine acid amidase [Source:MGI Symbol;Acc:MGI:1914361]	chr5	92257659	92278170	-1	5	ensembl_havana	KNOWN
ENSMUSG00000031093	11.6572	9.97504	11.0834	-1.10839	-5.10883	0.00105002	0.0114054	-2.15604	protein_coding	Dock11	dedicator of cytokinesis 11 [Source:MGI Symbol;Acc:MGI:1923224]	chrX	35888832	36076562	1	5	ensembl_havana	KNOWN
ENSMUSG00000029121	12.0103	10.9419	12.0496	-1.10766	-3.6462	0.00702826	0.0374641	-2.15496	protein_coding	Crmp1	collapsin response mediator protein 1 [Source:MGI Symbol;Acc:MGI:107793]	chr5	37241940	37292133	1	10	ensembl_havana	KNOWN
ENSMUSG00000031767	6.25034	4.57907	5.68645	-1.10738	-5.60421	0.000591242	0.00819129	-2.15454	protein_coding	Nudt7	nudix (nucleoside diphosphate linked moiety X)-type motif 7 [Source:MGI Symbol;Acc:MGI:1914778]	chr8	114133557	114154739	1	5	ensembl_havana	KNOWN
ENSMUSG00000070345	5.8106	4.97983	6.08686	-1.10702	-2.12733	0.0675622	0.168427	-2.15401	protein_coding	Hsf5	heat shock transcription factor family member 5 [Source:MGI Symbol;Acc:MGI:2685585]	chr11	87617164	87659542	1	1	ensembl_havana	KNOWN
ENSMUSG00000024235	5.62125	4.37485	5.48183	-1.10699	-2.21367	0.059189	0.15374	-2.15395	protein_coding	Map3k8	mitogen-activated protein kinase kinase kinase 8 [Source:MGI Symbol;Acc:MGI:1346878]	chr18	4331327	4353015	-1	5	ensembl_havana	KNOWN
ENSMUSG00000074987	4.0781	3.53556	4.64187	-1.1063	-2.05263	0.0757427	0.182031	-2.15293	antisense	Wt1os	Wilms tumor 1 homolog, opposite strand [Source:MGI Symbol;Acc:MGI:2138884]	chr2	105076538	105126510	-1	4	ensembl_havana	KNOWN
ENSMUSG00000031904	11.8226	10.9785	12.0845	-1.10601	-8.07987	5.18406e-05	0.00231802	-2.15249	protein_coding	Slc7a6	solute carrier family 7 (cationic amino acid transporter, y+ system), member 6 [Source:MGI Symbol;Acc:MGI:2142598]	chr8	106168875	106198704	1	1	ensembl	KNOWN
ENSMUSG00000021010	4.83776	3.15639	4.26209	-1.10569	-3.33272	0.0109983	0.0499403	-2.15202	protein_coding	Npas3	neuronal PAS domain protein 3 [Source:MGI Symbol;Acc:MGI:1351610]	chr12	53248677	54072175	1	1	ensembl	KNOWN
ENSMUSG00000024665	11.8878	10.4168	11.522	-1.10526	-8.63485	3.26005e-05	0.0019298	-2.15137	protein_coding	Fads2	fatty acid desaturase 2 [Source:MGI Symbol;Acc:MGI:1930079]	chr19	10064164	10101503	-1	1	ensembl	KNOWN
ENSMUSG00000003992	8.58207	6.84142	7.94665	-1.10522	-5.51643	0.000653004	0.00866723	-2.15132	protein_coding	Ssbp2	single-stranded DNA binding protein 2 [Source:MGI Symbol;Acc:MGI:1914220]	chr13	91460283	91703429	1	9	ensembl_havana	KNOWN
ENSMUSG00000032452	5.10907	4.0426	5.14735	-1.10475	-2.85608	0.0222438	0.07975	-2.15061	protein_coding	Clstn2	calsyntenin 2 [Source:MGI Symbol;Acc:MGI:1929897]	chr9	97444395	98033181	-1	2	ensembl_havana	KNOWN
ENSMUSG00000022440	6.81302	5.35352	6.45697	-1.10344	-4.15757	0.00348835	0.0238778	-2.14867	protein_coding	C1qtnf6	C1q and tumor necrosis factor related protein 6 [Source:MGI Symbol;Acc:MGI:1919959]	chr15	78523346	78529625	-1	3	ensembl_havana	KNOWN
ENSMUSG00000062296	8.23318	6.97318	8.07572	-1.10254	-1.92168	0.0924789	0.209107	-2.14733	protein_coding	Trank1	tetratricopeptide repeat and ankyrin repeat containing 1 [Source:MGI Symbol;Acc:MGI:1341834]	chr9	111311739	111395775	1	7	ensembl_havana	KNOWN
ENSMUSG00000079410	4.03571	2.62807	3.73054	-1.10246	-2.43111	0.0424156	0.122393	-2.14721	protein_coding	Gm2897	predicted gene 2897 [Source:MGI Symbol;Acc:MGI:3781075]	chr14	3049285	3076840	1	1	ensembl_havana	KNOWN
ENSMUSG00000031972	7.87795	6.80801	7.91038	-1.10237	-3.35966	0.0105777	0.0485958	-2.14707	protein_coding	Acta1	actin, alpha 1, skeletal muscle [Source:MGI Symbol;Acc:MGI:87902]	chr8	123891767	123894736	-1	1	ensembl	KNOWN
ENSMUSG00000046613	6.06457	4.47628	5.57765	-1.10137	-2.81108	0.0238024	0.0833172	-2.14559	protein_coding	Vwa5b2	von Willebrand factor A domain containing 5B2 [Source:MGI Symbol;Acc:MGI:2681859]	chr16	20589471	20605377	1	10	ensembl_havana	KNOWN
ENSMUSG00000019256	9.51066	8.91827	10.0183	-1.09998	-5.38607	0.000758258	0.00944588	-2.14352	protein_coding	Ahr	aryl-hydrocarbon receptor [Source:MGI Symbol;Acc:MGI:105043]	chr12	35497974	35535038	-1	3	ensembl_havana	KNOWN
ENSMUSG00000017692	6.34585	4.9819	6.08146	-1.09957	-3.54136	0.00815165	0.0412065	-2.1429	protein_coding	Rhbdl3	rhomboid, veinlet-like 3 (Drosophila) [Source:MGI Symbol;Acc:MGI:2179276]	chr11	80300912	80355955	1	3	ensembl_havana	KNOWN
ENSMUSG00000044367	9.12386	7.61759	8.71651	-1.09892	-5.015	0.00117516	0.0121975	-2.14195	protein_coding	Slc16a13	solute carrier family 16 (monocarboxylic acid transporters), member 13 [Source:MGI Symbol;Acc:MGI:1916559]	chr11	70216789	70221064	-1	4	ensembl_havana	KNOWN
ENSMUSG00000070604	5.00585	4.27323	5.37209	-1.09887	-2.69786	0.0282458	0.0933959	-2.14186	protein_coding	Vsig10l	ZV-set and immunoglobulin domain containing 10 like [Source:MGI Symbol;Acc:MGI:1922940]	chr7	43463151	43472014	1	5	havana	KNOWN
ENSMUSG00000018554	8.92818	7.63108	8.72928	-1.0982	-3.10469	0.0153557	0.0626366	-2.14088	protein_coding	Ybx2	Y box protein 2 [Source:MGI Symbol;Acc:MGI:1096372]	chr11	69935796	69941605	1	5	ensembl_havana	KNOWN
ENSMUSG00000034413	5.32688	4.37485	5.47116	-1.09631	-1.96865	0.0860998	0.19943	-2.13808	protein_coding	Neurl1b	neuralized E3 ubiquitin protein ligase 1B [Source:MGI Symbol;Acc:MGI:3643092]	chr17	26414829	26446349	1	3	ensembl_havana	KNOWN
ENSMUSG00000021838	8.47415	7.38252	8.47815	-1.09563	-3.89019	0.00500753	0.0300701	-2.13707	protein_coding	Samd4	sterile alpha motif domain containing 4 [Source:MGI Symbol;Acc:MGI:1921730]	chr14	46882854	47105817	1	8	ensembl_havana	KNOWN
ENSMUSG00000089665	5.52652	4.76454	5.85956	-1.09502	-4.13989	0.00357157	0.0242116	-2.13616	antisense	Fcor	Foxo1 corepressor [Source:MGI Symbol;Acc:MGI:1915484]	chr8	3671188	3672336	-1	1	havana	KNOWN
ENSMUSG00000028750	4.88341	4.18474	5.2792	-1.09446	-2.11673	0.0686674	0.170356	-2.13533	protein_coding	Pla2g2c	phospholipase A2, group IIC [Source:MGI Symbol;Acc:MGI:106638]	chr4	138724792	138746132	1	3	ensembl_havana	KNOWN
ENSMUSG00000102415	4.44809	2.74893	3.84268	-1.09375	-2.1835	0.061991	0.158561	-2.13428	TEC	A430110C17Rik	RIKEN cDNA A430110C17 gene [Source:MGI Symbol;Acc:MGI:2444994]	chr5	136345884	136350231	-1	1	havana	KNOWN
ENSMUSG00000031104	6.00136	4.57381	5.66726	-1.09345	-2.33156	0.0494025	0.135923	-2.13383	protein_coding	Rab33a	RAB33A, member RAS oncogene family [Source:MGI Symbol;Acc:MGI:109493]	chrX	48519285	48530232	1	1	ensembl_havana	KNOWN
ENSMUSG00000036273	8.96358	8.05814	9.15122	-1.09308	-7.15166	0.000119684	0.00353809	-2.13329	protein_coding	Lrrk2	leucine-rich repeat kinase 2 [Source:MGI Symbol;Acc:MGI:1913975]	chr15	91673175	91816120	1	6	ensembl_havana	KNOWN
ENSMUSG00000035914	11.8967	10.8337	11.9263	-1.09257	-8.34666	4.13478e-05	0.00212717	-2.13254	protein_coding	Cd276	CD276 antigen [Source:MGI Symbol;Acc:MGI:2183926]	chr9	58524300	58555132	-1	2	ensembl	KNOWN
ENSMUSG00000052616	5.38257	4.24961	5.34185	-1.09224	-1.98496	0.0839856	0.196083	-2.13205	protein_coding	Ccdc79	coiled-coil domain containing 79 [Source:MGI Symbol;Acc:MGI:2443187]	chr8	104446719	104509910	-1	4	ensembl_havana	KNOWN
ENSMUSG00000047632	6.61847	4.41056	5.50102	-1.09046	-3.34755	0.0107646	0.0492198	-2.12942	protein_coding	Fgfbp3	fibroblast growth factor binding protein 3 [Source:MGI Symbol;Acc:MGI:1919764]	chr19	36917550	36919615	-1	1	ensembl_havana	KNOWN
ENSMUSG00000030966	8.42706	7.15404	8.24417	-1.09013	-4.35579	0.00268659	0.0202302	-2.12894	protein_coding	Trim21	tripartite motif-containing 21 [Source:MGI Symbol;Acc:MGI:106657]	chr7	102557922	102565469	-1	2	ensembl	KNOWN
ENSMUSG00000097740	4.5571	2.78988	3.87969	-1.08981	-3.00409	0.0178261	0.0691213	-2.12846	lincRNA	E030044B06Rik	RIKEN cDNA E030044B06 gene [Source:MGI Symbol;Acc:MGI:2686464]	chr19	40868386	40874071	1	1	ensembl	KNOWN
ENSMUSG00000059013	8.18276	7.13078	8.2196	-1.08882	-2.70929	0.0277607	0.0923851	-2.127	protein_coding	Sh2d3c	SH2 domain containing 3C [Source:MGI Symbol;Acc:MGI:1351631]	chr2	32721055	32755512	1	6	ensembl_havana	KNOWN
ENSMUSG00000101438	5.72685	4.63256	5.72018	-1.08762	-4.44884	0.00238143	0.0187625	-2.12523	antisense	Gm19412	predicted gene, 19412 [Source:MGI Symbol;Acc:MGI:5011597]	chr17	33919279	33920289	-1	2	havana	KNOWN
ENSMUSG00000024781	9.25792	8.4715	9.55745	-1.08595	-6.00257	0.000381399	0.0064207	-2.12277	protein_coding	Lipa	lysosomal acid lipase A [Source:MGI Symbol;Acc:MGI:96789]	chr19	34492318	34527474	-1	2	ensembl	KNOWN
ENSMUSG00000046093	6.48209	6.74097	7.82491	-1.08394	-5.92991	0.000412529	0.00669487	-2.11982	protein_coding	Hpcal4	hippocalcin-like 4 [Source:MGI Symbol;Acc:MGI:2157521]	chr4	123183227	123194701	1	5	ensembl_havana	KNOWN
ENSMUSG00000028182	4.68289	3.30494	4.38818	-1.08324	-2.98152	0.0184356	0.0707841	-2.11879	protein_coding	Lrriq3	leucine-rich repeats and IQ motif containing 3 [Source:MGI Symbol;Acc:MGI:1921685]	chr3	155093434	155194280	1	4	ensembl_havana	KNOWN
ENSMUSG00000039457	8.62378	8.07928	9.16215	-1.08287	-3.75903	0.00600211	0.0336569	-2.11824	protein_coding	Ppl	periplakin [Source:MGI Symbol;Acc:MGI:1194898]	chr16	5086291	5132481	-1	1	ensembl	KNOWN
ENSMUSG00000028565	4.28049	3.9053	4.98787	-1.08257	-1.2931	0.233589	0.393978	-2.11781	protein_coding	Nfia	nuclear factor I/A [Source:MGI Symbol;Acc:MGI:108056]	chr4	97772734	98118874	1	8	ensembl_havana	KNOWN
ENSMUSG00000050010	6.88399	5.90194	6.98404	-1.0821	-2.52523	0.0367312	0.111319	-2.11711	protein_coding	Shisa3	shisa family member 3 [Source:MGI Symbol;Acc:MGI:3041225]	chr5	67607882	67623552	1	2	ensembl_havana	KNOWN
ENSMUSG00000027199	8.69963	7.4859	8.56646	-1.08056	-4.2097	0.00325496	0.0227677	-2.11485	protein_coding	Gatm	glycine amidinotransferase (L-arginine:glycine amidinotransferase) [Source:MGI Symbol;Acc:MGI:1914342]	chr2	122594467	122611303	-1	3	ensembl_havana	KNOWN
ENSMUSG00000075571	3.52447	3.90207	4.98222	-1.08014	-2.01996	0.0796183	0.188869	-2.11424	protein_coding	Defb30	defensin beta 30 [Source:MGI Symbol;Acc:MGI:1920920]	chr14	63034087	63049960	-1	4	ensembl_havana	KNOWN
ENSMUSG00000030662	15.2509	14.7219	15.8019	-1.08004	-11.1352	5.2889e-06	0.000916756	-2.11409	protein_coding	Ipo5	importin 5 [Source:MGI Symbol;Acc:MGI:1917822]	chr14	120911194	120948042	1	1	ensembl	KNOWN
ENSMUSG00000029552	10.4631	9.33971	10.4191	-1.07937	-7.49831	8.6736e-05	0.00301088	-2.11312	protein_coding	Tes	testis derived transcript [Source:MGI Symbol;Acc:MGI:105081]	chr6	17065149	17105828	1	5	ensembl_havana	KNOWN
ENSMUSG00000032291	8.71588	8.40376	9.48308	-1.07932	-2.82131	0.0234384	0.0825136	-2.11304	protein_coding	Crabp1	cellular retinoic acid binding protein I [Source:MGI Symbol;Acc:MGI:88490]	chr9	54764748	54773110	1	1	ensembl_havana	KNOWN
ENSMUSG00000033578	6.28704	5.25366	6.33258	-1.07892	-4.53444	0.00213379	0.0175363	-2.11246	protein_coding	Tmem35	transmembrane protein 35 [Source:MGI Symbol;Acc:MGI:1914814]	chrX	134295225	134305969	1	1	ensembl_havana	KNOWN
ENSMUSG00000006784	6.64658	5.77569	6.85364	-1.07795	-2.03676	0.0776015	0.185349	-2.11103	protein_coding	Ttc25	tetratricopeptide repeat domain 25 [Source:MGI Symbol;Acc:MGI:1921657]	chr11	100545607	100572568	1	5	ensembl_havana	KNOWN
ENSMUSG00000024619	5.28433	6.36606	7.44369	-1.07764	-1.48582	0.177259	0.326154	-2.11057	protein_coding	Cdx1	caudal type homeobox 1 [Source:MGI Symbol;Acc:MGI:88360]	chr18	61018862	61036199	-1	1	ensembl_havana	KNOWN
ENSMUSG00000001166	6.86021	6.25105	7.32756	-1.07651	-5.13386	0.00101916	0.0112133	-2.10893	protein_coding	Oas1c	2'-5' oligoadenylate synthetase 1C [Source:MGI Symbol;Acc:MGI:2149633]	chr5	120800194	120812514	-1	3	ensembl_havana	KNOWN
ENSMUSG00000029864	7.39577	6.19756	7.27281	-1.07525	-6.13471	0.000331234	0.00591278	-2.10709	protein_coding	Gstk1	glutathione S-transferase kappa 1 [Source:MGI Symbol;Acc:MGI:1923513]	chr6	42245935	42250447	1	4	ensembl_havana	KNOWN
ENSMUSG00000021095	5.68905	3.52291	4.59812	-1.07521	-1.0597	0.321531	0.489327	-2.10703	protein_coding	Gsc	goosecoid homeobox [Source:MGI Symbol;Acc:MGI:95841]	chr12	104471209	104473330	-1	1	ensembl_havana	KNOWN
ENSMUSG00000075334	6.80219	5.88732	6.96225	-1.07493	-3.89914	0.00494642	0.0298404	-2.10662	protein_coding	Rprm	reprimo, TP53 dependent G2 arrest mediator candidate [Source:MGI Symbol;Acc:MGI:1915124]	chr2	54084093	54085552	-1	1	ensembl_havana	KNOWN
ENSMUSG00000051457	7.63008	8.89196	9.96473	-1.07276	-4.36863	0.00264205	0.0200068	-2.10346	protein_coding	Spn	sialophorin [Source:MGI Symbol;Acc:MGI:98384]	chr7	127132232	127137823	-1	2	ensembl_havana	KNOWN
ENSMUSG00000050379	10.8813	9.58305	10.6555	-1.0724	-8.04744	5.33073e-05	0.00236682	-2.10293	protein_coding	2016-09-06	septin 6 [Source:MGI Symbol;Acc:MGI:1888939]	chrX	36911326	36991794	-1	5	ensembl_havana	KNOWN
ENSMUSG00000018841	10.0763	9.11476	10.1867	-1.07193	-11.2262	4.9851e-06	0.000916756	-2.10224	protein_coding	Rad51d	RAD51 homolog D [Source:MGI Symbol;Acc:MGI:1261809]	chr11	82876434	82890614	-1	6	ensembl_havana	KNOWN
ENSMUSG00000007946	6.56032	5.34779	6.41961	-1.07181	-1.82872	0.106474	0.230578	-2.10208	protein_coding	Phox2a	paired-like homeobox 2a [Source:MGI Symbol;Acc:MGI:106633]	chr7	101818313	101822726	1	1	ensembl_havana	KNOWN
ENSMUSG00000035566	5.81583	5.61927	6.69096	-1.07168	-1.90153	0.0953549	0.213759	-2.10189	protein_coding	Pcdh17	protocadherin 17 [Source:MGI Symbol;Acc:MGI:2684924]	chr14	84443563	84537060	1	1	ensembl	KNOWN
ENSMUSG00000024776	7.24129	7.02316	8.09308	-1.06992	-5.13352	0.00101958	0.0112139	-2.09932	protein_coding	Stambpl1	STAM binding protein like 1 [Source:MGI Symbol;Acc:MGI:1923880]	chr19	34192229	34240333	1	5	ensembl_havana	KNOWN
ENSMUSG00000041594	9.05234	8.12254	9.19207	-1.06953	-4.23329	0.00315498	0.0223421	-2.09875	protein_coding	Tmtc4	transmembrane and tetratricopeptide repeat containing 4 [Source:MGI Symbol;Acc:MGI:1921050]	chr14	122918971	122984035	-1	10	ensembl_havana	KNOWN
ENSMUSG00000039081	6.30744	6.13057	7.19966	-1.06909	-2.99391	0.0180982	0.0698999	-2.09811	protein_coding	Zfp503	zinc finger protein 503 [Source:MGI Symbol;Acc:MGI:1353644]	chr14	21983962	21989601	-1	1	ensembl_havana	KNOWN
ENSMUSG00000041144	5.19143	3.24024	4.30913	-1.06889	-1.50373	0.172691	0.320268	-2.09782	protein_coding	Dnah7b	dynein, axonemal, heavy chain 7B [Source:MGI Symbol;Acc:MGI:2684953]	chr1	46066315	46373546	1	6	ensembl_havana	KNOWN
ENSMUSG00000035208	5.18209	4.56263	5.63129	-1.06866	-1.55277	0.160724	0.305873	-2.09748	protein_coding	Slfn8	schlafen 8 [Source:MGI Symbol;Acc:MGI:2672859]	chr11	83002158	83020810	-1	5	ensembl_havana	KNOWN
ENSMUSG00000006611	5.16772	4.56214	5.6304	-1.06827	-2.63149	0.0312407	0.0999742	-2.09691	protein_coding	Hfe	hemochromatosis [Source:MGI Symbol;Acc:MGI:109191]	chr13	23702034	23710854	-1	4	ensembl_havana	KNOWN
ENSMUSG00000023186	10.8811	9.96947	11.0376	-1.0681	-6.58632	0.000207791	0.00461017	-2.09667	protein_coding	Vwa5a	von Willebrand factor A domain containing 5A [Source:MGI Symbol;Acc:MGI:1915026]	chr9	38718268	38743337	1	7	ensembl_havana	KNOWN
ENSMUSG00000016349	6.14108	5.53161	6.59962	-1.06801	-4.5761	0.00202355	0.0169691	-2.09654	protein_coding	Eef1a2	eukaryotic translation elongation factor 1 alpha 2 [Source:MGI Symbol;Acc:MGI:1096317]	chr2	181147653	181157014	-1	1	ensembl_havana	KNOWN
ENSMUSG00000050957	5.59198	4.68694	5.75375	-1.06682	-2.65591	0.0301023	0.0974247	-2.09481	protein_coding	Insl6	insulin-like 6 [Source:MGI Symbol;Acc:MGI:1351595]	chr19	29321344	29325356	-1	1	ensembl_havana	KNOWN
ENSMUSG00000079391	6.14628	4.74373	5.80991	-1.06618	-2.55133	0.0352972	0.108388	-2.09389	protein_coding	Gm2974	predicted gene 2974 [Source:MGI Symbol;Acc:MGI:3781152]	chr14	4182576	4204895	1	2	ensembl_havana	KNOWN
ENSMUSG00000035285	5.74037	5.09079	6.15685	-1.06607	-3.2173	0.0130122	0.0560182	-2.09372	protein_coding	Nat14	N-acetyltransferase 14 [Source:MGI Symbol;Acc:MGI:3039561]	chr7	4922251	4925006	1	1	ensembl	KNOWN
ENSMUSG00000057329	6.71291	5.02138	6.08723	-1.06585	-5.21814	0.000922366	0.0105251	-2.0934	protein_coding	Bcl2	B cell leukemia/lymphoma 2 [Source:MGI Symbol;Acc:MGI:88138]	chr1	106538178	106714274	-1	2	ensembl_havana	KNOWN
ENSMUSG00000026930	9.66493	8.27062	9.33593	-1.06531	-5.02097	0.00116673	0.0121473	-2.09262	protein_coding	Gpsm1	G-protein signalling modulator 1 (AGS3-like, C. elegans) [Source:MGI Symbol;Acc:MGI:1915089]	chr2	26315515	26348237	1	13	ensembl_havana	KNOWN
ENSMUSG00000092300	4.4828	4.16491	5.22838	-1.06348	-2.06893	0.0738777	0.179004	-2.08996	polymorphic_pseudogene	Cdk3-ps	cyclin-dependent kinase 3, pseudogene [Source:MGI Symbol;Acc:MGI:1916931]	chr11	116216003	116220287	1	3	ensembl_havana	KNOWN
ENSMUSG00000055435	5.32032	4.74743	5.81051	-1.06308	-1.58083	0.154221	0.297453	-2.08939	protein_coding	Maf	avian musculoaponeurotic fibrosarcoma (v-maf) AS42 oncogene homolog [Source:MGI Symbol;Acc:MGI:96909]	chr8	115682942	115707794	-1	2	ensembl_havana	KNOWN
ENSMUSG00000097855	5.58388	3.80951	4.8705	-1.06098	-3.24719	0.0124557	0.0543941	-2.08635	lincRNA	A930007I19Rik	RIKEN cDNA A930007I19 gene [Source:MGI Symbol;Acc:MGI:1925029]	chr19	29486355	29523159	-1	3	ensembl	KNOWN
ENSMUSG00000025420	7.94757	6.28068	7.34163	-1.06095	-6.40161	0.000250731	0.00507386	-2.0863	protein_coding	Katnal2	katanin p60 subunit A-like 2 [Source:MGI Symbol;Acc:MGI:1924234]	chr18	76977148	77047308	-1	11	ensembl_havana	KNOWN
ENSMUSG00000030108	5.68974	5.16178	6.22213	-1.06036	-4.3502	0.00270623	0.0203087	-2.08544	protein_coding	Slc6a13	solute carrier family 6 (neurotransmitter transporter, GABA), member 13 [Source:MGI Symbol;Acc:MGI:95629]	chr6	121300227	121337733	1	4	ensembl_havana	KNOWN
ENSMUSG00000038022	7.52558	6.3791	7.43926	-1.06015	-6.14911	0.000326225	0.0058717	-2.08515	protein_coding	Fam188b	family with sequence similarity 188, member B [Source:MGI Symbol;Acc:MGI:3583959]	chr6	55203383	55320222	1	3	ensembl_havana	KNOWN
ENSMUSG00000045790	5.19518	3.3182	4.37795	-1.05974	-3.00773	0.0177297	0.0688326	-2.08456	protein_coding	Ccdc149	coiled-coil domain containing 149 [Source:MGI Symbol;Acc:MGI:2685293]	chr5	52374651	52471521	-1	2	ensembl_havana	KNOWN
ENSMUSG00000019982	9.96251	7.81532	8.87455	-1.05923	-3.88079	0.00507254	0.0302966	-2.08381	protein_coding	Myb	myeloblastosis oncogene [Source:MGI Symbol;Acc:MGI:97249]	chr10	21124936	21160905	-1	3	ensembl_havana	KNOWN
ENSMUSG00000054162	4.41622	3.53556	4.59374	-1.05817	-3.0185	0.017448	0.0681188	-2.08229	protein_coding	Spock3	sparc/osteonectin, cwcv and kazal-like domains proteoglycan 3 [Source:MGI Symbol;Acc:MGI:1920152]	chr8	62951009	63357103	1	6	ensembl_havana	KNOWN
ENSMUSG00000028358	9.05818	8.0245	9.08247	-1.05797	-5.2874	0.000850369	0.0100801	-2.08199	protein_coding	Zfp618	zinc finger protein 618 [Source:MGI Symbol;Acc:MGI:1919950]	chr4	62965573	63139708	1	4	ensembl_havana	KNOWN
ENSMUSG00000028197	4.9383	3.27725	4.33469	-1.05744	-3.65108	0.00698021	0.0373	-2.08123	protein_coding	Col24a1	collagen, type XXIV, alpha 1 [Source:MGI Symbol;Acc:MGI:1918605]	chr3	145292472	145552011	1	4	ensembl_havana	KNOWN
ENSMUSG00000087366	4.27413	2.38242	3.43986	-1.05744	-3.58241	0.00769048	0.039742	-2.08123	antisense	Junos	jun proto-oncogene, opposite strand [Source:MGI Symbol;Acc:MGI:2652837]	chr4	95051534	95167318	1	8	havana	KNOWN
ENSMUSG00000031647	9.05508	8.09818	9.15507	-1.05689	-2.96133	0.0189993	0.0721446	-2.08044	protein_coding	Mfap3l	microfibrillar-associated protein 3-like [Source:MGI Symbol;Acc:MGI:1918556]	chr8	60632827	60676729	1	4	ensembl_havana	KNOWN
ENSMUSG00000031613	5.5052	5.13421	6.19093	-1.05672	-5.32674	0.000812251	0.00984079	-2.0802	protein_coding	Hpgd	hydroxyprostaglandin dehydrogenase 15 (NAD) [Source:MGI Symbol;Acc:MGI:108085]	chr8	56294552	56321046	1	1	ensembl	KNOWN
ENSMUSG00000025931	8.71944	7.89285	8.94929	-1.05644	-4.32163	0.00280909	0.0207063	-2.07979	protein_coding	Paqr8	progestin and adipoQ receptor family member VIII [Source:MGI Symbol;Acc:MGI:1921479]	chr1	20890606	20939650	1	4	ensembl_havana	KNOWN
ENSMUSG00000068117	4.75667	4.19259	5.24888	-1.05628	-2.28106	0.0533788	0.143193	-2.07957	protein_coding	Mei1	meiosis defective 1 [Source:MGI Symbol;Acc:MGI:3028590]	chr15	82069997	82126811	1	4	ensembl_havana	KNOWN
ENSMUSG00000028841	7.28093	6.11133	7.16592	-1.05459	-5.60206	0.00059267	0.00819129	-2.07712	protein_coding	Cnksr1	connector enhancer of kinase suppressor of Ras 1 [Source:MGI Symbol;Acc:MGI:2670958]	chr4	134228041	134238399	-1	5	ensembl_havana	KNOWN
ENSMUSG00000041439	7.39785	6.45402	7.50721	-1.05319	-2.3725	0.0463981	0.130416	-2.07511	protein_coding	Mfsd6	major facilitator superfamily domain containing 6 [Source:MGI Symbol;Acc:MGI:1922925]	chr1	52656286	52727462	-1	6	ensembl_havana	KNOWN
ENSMUSG00000029999	7.58161	6.2443	7.29726	-1.05295	-3.89586	0.00496874	0.0299117	-2.07477	protein_coding	Tgfa	transforming growth factor alpha [Source:MGI Symbol;Acc:MGI:98724]	chr6	86195223	86275719	1	4	ensembl_havana	KNOWN
ENSMUSG00000040714	8.84231	7.43617	8.48827	-1.05209	-3.83984	0.0053666	0.0313905	-2.07354	protein_coding	Klc3	kinesin light chain 3 [Source:MGI Symbol;Acc:MGI:1277971]	chr7	19394437	19404104	-1	6	ensembl_havana	KNOWN
ENSMUSG00000050844	3.18819	4.42322	5.47491	-1.05169	-2.76278	0.0256021	0.0874972	-2.07296	protein_coding	1700020N01Rik	RIKEN cDNA 1700020N01 gene [Source:MGI Symbol;Acc:MGI:1914942]	chr10	21593145	21622376	1	2	ensembl_havana	KNOWN
ENSMUSG00000002908	7.11126	6.03051	7.08134	-1.05083	-3.45537	0.0092161	0.0446809	-2.07172	protein_coding	Kcnn1	potassium intermediate/small conductance calcium-activated channel, subfamily N, member 1 [Source:MGI Symbol;Acc:MGI:1933993]	chr8	70842049	70857008	-1	2	ensembl	KNOWN
ENSMUSG00000029602	7.37996	7.11973	8.16952	-1.04979	-3.00898	0.0176969	0.0687464	-2.07023	protein_coding	Rasal1	RAS protein activator like 1 (GAP1 like) [Source:MGI Symbol;Acc:MGI:1330842]	chr5	120648812	120679597	1	5	ensembl_havana	KNOWN
ENSMUSG00000024053	7.26041	6.23666	7.28624	-1.04958	-5.12257	0.00103296	0.0113135	-2.06993	protein_coding	Emilin2	elastin microfibril interfacer 2 [Source:MGI Symbol;Acc:MGI:2389136]	chr17	71252176	71310965	-1	1	ensembl	KNOWN
ENSMUSG00000063142	4.68178	3.51573	4.56502	-1.04929	-2.53877	0.0359802	0.109768	-2.06951	protein_coding	Kcnma1	potassium large conductance calcium-activated channel, subfamily M, alpha member 1 [Source:MGI Symbol;Acc:MGI:99923]	chr14	23289431	24004859	-1	15	ensembl_havana	KNOWN
ENSMUSG00000032595	3.28758	2.38242	3.43171	-1.04929	-1.78357	0.113979	0.241666	-2.06951	protein_coding	Cdhr4	cadherin-related family member 4 [Source:MGI Symbol;Acc:MGI:1916648]	chr9	107992497	107999684	1	14	ensembl_havana	KNOWN
ENSMUSG00000045826	3.88988	4.93315	5.98206	-1.04891	-2.03667	0.0776123	0.185349	-2.06896	protein_coding	Ptprcap	protein tyrosine phosphatase, receptor type, C polypeptide-associated protein [Source:MGI Symbol;Acc:MGI:97811]	chr19	4154606	4156751	1	1	ensembl_havana	KNOWN
ENSMUSG00000040363	12.2577	10.9691	12.0179	-1.04872	-8.5504	3.49282e-05	0.0019586	-2.06869	protein_coding	Bcor	BCL6 interacting corepressor [Source:MGI Symbol;Acc:MGI:1918708]	chrX	12036740	12160355	-1	7	ensembl_havana	KNOWN
ENSMUSG00000045179	8.77331	7.383	8.43008	-1.04708	-3.95187	0.00460256	0.028484	-2.06634	protein_coding	Sox3	SRY (sex determining region Y)-box 3 [Source:MGI Symbol;Acc:MGI:98365]	chrX	60891366	60893430	-1	1	ensembl_havana	KNOWN
ENSMUSG00000030317	4.45735	2.46626	3.51318	-1.04691	-2.06175	0.0746939	0.180326	-2.06611	protein_coding	Timp4	tissue inhibitor of metalloproteinase 4 [Source:MGI Symbol;Acc:MGI:109125]	chr6	115241892	115252205	-1	2	ensembl_havana	KNOWN
ENSMUSG00000020142	10.8163	10.0667	11.1129	-1.0462	-3.57996	0.00771717	0.0398068	-2.06509	protein_coding	Slc1a4	solute carrier family 1 (glutamate/neutral amino acid transporter), member 4 [Source:MGI Symbol;Acc:MGI:2135601]	chr11	20302180	20332713	-1	2	ensembl_havana	KNOWN
ENSMUSG00000002808	9.38047	8.02622	9.06924	-1.04302	-4.61303	0.00193103	0.0164394	-2.06053	protein_coding	Epdr1	ependymin related protein 1 (zebrafish) [Source:MGI Symbol;Acc:MGI:2145369]	chr13	19591709	19619830	-1	1	ensembl	KNOWN
ENSMUSG00000026628	8.34251	8.50698	9.54954	-1.04256	-3.14953	0.0143732	0.0598647	-2.05988	protein_coding	Atf3	activating transcription factor 3 [Source:MGI Symbol;Acc:MGI:109384]	chr1	191170296	191218039	-1	3	ensembl_havana	KNOWN
ENSMUSG00000025429	7.76863	6.80683	7.84797	-1.04114	-5.64469	0.000564957	0.00797778	-2.05786	protein_coding	Pstpip2	proline-serine-threonine phosphatase-interacting protein 2 [Source:MGI Symbol;Acc:MGI:1335088]	chr18	77794545	77882007	1	1	ensembl	KNOWN
ENSMUSG00000027500	12.4223	12.7554	13.7959	-1.04046	-5.6642	0.000552751	0.00789724	-2.05689	protein_coding	Stmn2	stathmin-like 2 [Source:MGI Symbol;Acc:MGI:98241]	chr3	8509360	8561606	1	4	ensembl_havana	KNOWN
ENSMUSG00000022053	4.47135	3.99858	5.036	-1.03743	-1.26428	0.243223	0.404491	-2.05256	protein_coding	Ebf2	early B cell factor 2 [Source:MGI Symbol;Acc:MGI:894332]	chr14	67233292	67430918	1	4	ensembl_havana	KNOWN
ENSMUSG00000031990	10.3028	9.29912	10.3356	-1.03651	-5.16465	0.000982559	0.0109606	-2.05126	protein_coding	Jam3	junction adhesion molecule 3 [Source:MGI Symbol;Acc:MGI:1933825]	chr9	27097385	27155421	-1	2	ensembl_havana	KNOWN
ENSMUSG00000003341	6.73397	5.91251	6.94901	-1.03649	-3.79554	0.00570545	0.0326525	-2.05124	protein_coding	Atp8b3	ATPase, class I, type 8B, member 3 [Source:MGI Symbol;Acc:MGI:1914581]	chr10	80519585	80539124	-1	1	ensembl	KNOWN
ENSMUSG00000061859	10.5975	8.98423	10.0202	-1.03597	-3.29731	0.0115785	0.0516421	-2.0505	protein_coding	Inadl	InaD-like (Drosophila) [Source:MGI Symbol;Acc:MGI:1277960]	chr4	98395785	98719603	1	13	ensembl_havana	KNOWN
ENSMUSG00000046694	7.50827	7.0884	8.12429	-1.03589	-3.3059	0.0114348	0.0512416	-2.05037	protein_coding	Fam46b	family with sequence similarity 46, member B [Source:MGI Symbol;Acc:MGI:2140500]	chr4	133480132	133487938	1	1	ensembl_havana	KNOWN
ENSMUSG00000069227	6.68629	5.2076	6.24279	-1.03519	-5.93608	0.000409781	0.00667619	-2.04938	protein_coding	Gprin1	G protein-regulated inducer of neurite outgrowth 1 [Source:MGI Symbol;Acc:MGI:1349455]	chr13	54736671	54749874	-1	2	ensembl_havana	KNOWN
ENSMUSG00000101316	5.25365	4.40194	5.43696	-1.03502	-5.14971	0.00100013	0.0110857	-2.04914	processed_pseudogene	Gm12663	predicted gene 12663 [Source:MGI Symbol;Acc:MGI:3652168]	chr11	16635109	16636066	-1	1	havana	KNOWN
ENSMUSG00000036745	7.00567	6.57287	7.60766	-1.03479	-4.67852	0.00177808	0.0156517	-2.04882	protein_coding	Ttll7	tubulin tyrosine ligase-like family, member 7 [Source:MGI Symbol;Acc:MGI:1918142]	chr3	146852367	146984009	1	6	ensembl_havana	KNOWN
ENSMUSG00000047021	4.51374	3.17142	4.20568	-1.03426	-2.76314	0.0255883	0.0874758	-2.04806	protein_coding	Ccdc108	coiled-coil domain containing 108 [Source:MGI Symbol;Acc:MGI:2444274]	chr1	74902071	74935599	-1	3	ensembl_havana	KNOWN
ENSMUSG00000079017	4.34982	2.74893	3.78319	-1.03426	-1.55709	0.159707	0.30466	-2.04806	protein_coding	Ifi27l2a	interferon, alpha-inducible protein 27 like 2A [Source:MGI Symbol;Acc:MGI:1924183]	chr12	103442167	103443680	-1	1	ensembl_havana	KNOWN
ENSMUSG00000045087	3.27435	1.69229	2.72655	-1.03426	-1.73011	0.123511	0.255163	-2.04806	protein_coding	S1pr5	sphingosine-1-phosphate receptor 5 [Source:MGI Symbol;Acc:MGI:2150641]	chr9	21242912	21248443	-1	1	ensembl_havana	KNOWN
ENSMUSG00000074874	2.19741	0.918313	1.95257	-1.03426	-1.07897	0.313385	0.480431	-2.04806	protein_coding	Ctla2b	cytotoxic T lymphocyte-associated protein 2 beta [Source:MGI Symbol;Acc:MGI:88555]	chr13	60895351	60897447	-1	2	ensembl	KNOWN
ENSMUSG00000068587	1.27322	0.389992	1.42425	-1.03426	-0.802515	0.446424	0.609141	-2.04806	protein_coding	Mgam	maltase-glucoamylase [Source:MGI Symbol;Acc:MGI:1203495]	chr6	40628831	40769123	1	7	ensembl_havana	KNOWN
ENSMUSG00000104271	2.95082	0.918313	1.95257	-1.03426	-1.81487	0.108724	0.233878	-2.04806	TEC	Gm37891	predicted gene, 37891 [Source:MGI Symbol;Acc:MGI:5611119]	chr2	14966198	14967523	1	1	havana	KNOWN
ENSMUSG00000028523	2.51955	0.389992	1.42425	-1.03426	-2.15732	0.0645289	0.162922	-2.04806	protein_coding	Tctex1d1	Tctex1 domain containing 1 [Source:MGI Symbol;Acc:MGI:1914594]	chr4	102986379	103005594	1	6	ensembl_havana	KNOWN
ENSMUSG00000039714	3.30719	0.389992	1.42425	-1.03426	-1.93818	0.0901885	0.205589	-2.04806	protein_coding	Cplx3	complexin 3 [Source:MGI Symbol;Acc:MGI:2384571]	chr9	57600019	57606281	-1	1	ensembl	KNOWN
ENSMUSG00000053161	2.13937	0.389992	1.42425	-1.03426	-1.52017	0.168594	0.315375	-2.04806	protein_coding	Daw1	dynein assembly factor with WDR repeat domains 1 [Source:MGI Symbol;Acc:MGI:1923089]	chr1	83159752	83210574	1	5	ensembl_havana	KNOWN
ENSMUSG00000071551	1.71877	0.389992	1.42425	-1.03426	-0.913915	0.388608	0.555793	-2.04806	protein_coding	Akr1c19	aldo-keto reductase family 1, member C19 [Source:MGI Symbol;Acc:MGI:2653678]	chr13	4228700	4248681	1	3	ensembl_havana	KNOWN
ENSMUSG00000028356	1.0249	0.389992	1.42425	-1.03426	-0.879133	0.406048	0.572301	-2.04806	protein_coding	Ambp	alpha 1 microglobulin/bikunin [Source:MGI Symbol;Acc:MGI:88002]	chr4	63143275	63154799	-1	2	ensembl_havana	KNOWN
ENSMUSG00000050875	2.20337	0.389992	1.42425	-1.03426	-0.85271	0.419668	0.585131	-2.04806	protein_coding	A730017C20Rik	RIKEN cDNA A730017C20 gene [Source:MGI Symbol;Acc:MGI:2442934]	chr18	59062248	59076962	1	7	ensembl_havana	KNOWN
ENSMUSG00000032375	7.61444	6.03778	7.07191	-1.03412	-3.80672	0.00561788	0.0323353	-2.04787	protein_coding	Aph1b	anterior pharynx defective 1b homolog (C. elegans) [Source:MGI Symbol;Acc:MGI:3522097]	chr9	66775202	66795490	-1	3	ensembl_havana	KNOWN
ENSMUSG00000063410	11.7418	11.0717	12.1057	-1.03399	-8.05419	5.29981e-05	0.00235642	-2.04769	protein_coding	Stk24	serine/threonine kinase 24 [Source:MGI Symbol;Acc:MGI:2385007]	chr14	121286343	121379334	-1	1	ensembl	KNOWN
ENSMUSG00000026768	7.028	5.91417	6.94816	-1.03399	-4.80933	0.00151073	0.0141883	-2.04768	protein_coding	Itga8	integrin alpha 8 [Source:MGI Symbol;Acc:MGI:109442]	chr2	12106632	12301922	-1	7	ensembl_havana	KNOWN
ENSMUSG00000000861	9.44248	7.51932	8.55306	-1.03374	-1.77486	0.115483	0.243754	-2.04733	protein_coding	Bcl11a	B cell CLL/lymphoma 11A (zinc finger protein) [Source:MGI Symbol;Acc:MGI:106190]	chr11	24078056	24174123	1	6	ensembl_havana	KNOWN
ENSMUSG00000046876	7.31849	7.34943	8.38305	-1.03362	-4.75666	0.0016127	0.0147985	-2.04716	protein_coding	Atxn1	ataxin 1 [Source:MGI Symbol;Acc:MGI:104783]	chr13	45549758	45964991	-1	3	ensembl	KNOWN
ENSMUSG00000074899	5.54295	4.56785	5.60097	-1.03312	-1.55696	0.159739	0.304684	-2.04645	protein_coding	Sptbn5	spectrin beta, non-erythrocytic 5 [Source:MGI Symbol;Acc:MGI:2685200]	chr2	120046157	120085772	-1	4	havana	KNOWN
ENSMUSG00000052684	10.7528	10.2309	11.2639	-1.03298	-2.89659	0.0209315	0.0767481	-2.04624	protein_coding	Jun	jun proto-oncogene [Source:MGI Symbol;Acc:MGI:96646]	chr4	95049034	95052222	-1	1	ensembl_havana	KNOWN
ENSMUSG00000087060	5.6712	4.24961	5.28187	-1.03226	-2.31682	0.0505316	0.138173	-2.04523	processed_transcript	Eldr	Egfr long non-coding downstream RNA [Source:MGI Symbol;Acc:MGI:1919985]	chr11	16935154	16951282	-1	7	havana	KNOWN
ENSMUSG00000029658	2.60002	3.80557	4.83745	-1.03188	-1.66628	0.135874	0.272442	-2.04468	protein_coding	Wdr95	WD40 repeat domain 95 [Source:MGI Symbol;Acc:MGI:1923042]	chr5	149528679	149611894	1	7	ensembl_havana	KNOWN
ENSMUSG00000054640	4.98496	3.27725	4.30913	-1.03188	-2.64227	0.0307328	0.0988005	-2.04468	protein_coding	Slc8a1	solute carrier family 8 (sodium/calcium exchanger), member 1 [Source:MGI Symbol;Acc:MGI:107956]	chr17	81388691	81649607	-1	3	ensembl	KNOWN
ENSMUSG00000020902	10.5742	10.6735	11.7045	-1.03094	-2.01527	0.0801908	0.189774	-2.04336	protein_coding	Ntn1	netrin 1 [Source:MGI Symbol;Acc:MGI:105088]	chr11	68209364	68400823	-1	3	ensembl_havana	KNOWN
ENSMUSG00000024922	6.07555	5.60174	6.63252	-1.03078	-1.18323	0.272118	0.436241	-2.04313	protein_coding	Ovol1	OVO homolog-like 1 (Drosophila) [Source:MGI Symbol;Acc:MGI:1330290]	chr19	5549137	5560575	-1	1	ensembl	KNOWN
ENSMUSG00000056380	5.68011	5.18319	6.21376	-1.03057	-2.33513	0.0491331	0.135431	-2.04284	protein_coding	Gpr50	G-protein-coupled receptor 50 [Source:MGI Symbol;Acc:MGI:1333877]	chrX	71663667	71669257	1	3	ensembl_havana	KNOWN
ENSMUSG00000028480	10.6254	10.4667	11.4966	-1.02987	-4.01686	0.0042138	0.0269563	-2.04184	protein_coding	Glipr2	GLI pathogenesis-related 2 [Source:MGI Symbol;Acc:MGI:1917770]	chr4	43957401	43979118	1	2	ensembl_havana	KNOWN
ENSMUSG00000083097	5.68608	4.9099	5.93815	-1.02825	-4.8263	0.00147942	0.0140144	-2.03954	processed_pseudogene	Gm14494	predicted gene 14494 [Source:MGI Symbol;Acc:MGI:3704210]	chr2	153826171	153826605	1	1	havana	KNOWN
ENSMUSG00000021765	10.1229	8.12897	9.15556	-1.02659	-1.3088	0.228482	0.38791	-2.03721	protein_coding	Fst	follistatin [Source:MGI Symbol;Acc:MGI:95586]	chr13	114452262	114458730	-1	1	ensembl	KNOWN
ENSMUSG00000032698	6.93315	5.16857	6.19444	-1.02587	-2.96237	0.0189697	0.072079	-2.03619	protein_coding	Lmo2	LIM domain only 2 [Source:MGI Symbol;Acc:MGI:102811]	chr2	103957986	103981878	1	8	ensembl_havana	KNOWN
ENSMUSG00000032735	6.27882	5.09188	6.11716	-1.02528	-2.16845	0.0634373	0.161062	-2.03536	protein_coding	Ablim3	actin binding LIM protein family, member 3 [Source:MGI Symbol;Acc:MGI:2442582]	chr18	61799395	61911852	-1	2	ensembl	KNOWN
ENSMUSG00000012519	6.46784	5.51472	6.53927	-1.02455	-3.81296	0.00556956	0.0321991	-2.03433	protein_coding	Mlkl	mixed lineage kinase domain-like [Source:MGI Symbol;Acc:MGI:1921818]	chr8	111311797	111338177	-1	4	ensembl_havana	KNOWN
ENSMUSG00000005267	7.73886	6.76823	7.79265	-1.02441	-8.9416	2.54952e-05	0.00175286	-2.03413	protein_coding	Zfp287	zinc finger protein 287 [Source:MGI Symbol;Acc:MGI:2176561]	chr11	62700356	62731905	-1	6	ensembl_havana	KNOWN
ENSMUSG00000019894	9.9779	8.88346	9.90695	-1.02349	-3.35413	0.0106627	0.0488978	-2.03283	protein_coding	Slc6a15	solute carrier family 6 (neurotransmitter transporter), member 15 [Source:MGI Symbol;Acc:MGI:2143484]	chr10	103367808	103419378	1	2	ensembl	KNOWN
ENSMUSG00000042686	9.83947	8.42276	9.44541	-1.02265	-4.56083	0.00206324	0.0171777	-2.03164	protein_coding	Jph1	junctophilin 1 [Source:MGI Symbol;Acc:MGI:1891495]	chr1	16964560	17097889	-1	2	ensembl_havana	KNOWN
ENSMUSG00000099417	4.77172	4.57844	5.60034	-1.0219	-3.24718	0.0124558	0.0543941	-2.03059	transcribed_processed_pseudogene	1700028B04Rik	RIKEN cDNA 1700028B04 gene [Source:MGI Symbol;Acc:MGI:1917251]	chr7	28492550	28497713	1	2	havana	KNOWN
ENSMUSG00000031608	10.7541	9.63084	10.6526	-1.02178	-5.61021	0.000587263	0.00817094	-2.03042	protein_coding	Galnt7	UDP-N-acetyl-alpha-D-galactosamine: polypeptide N-acetylgalactosaminyltransferase 7 [Source:MGI Symbol;Acc:MGI:1349449]	chr8	57523828	57653032	-1	4	ensembl_havana	KNOWN
ENSMUSG00000069895	11.6623	10.5947	11.6158	-1.02118	-4.81714	0.00149623	0.0141009	-2.02958	protein_coding	Atxn1l	ataxin 1-like [Source:MGI Symbol;Acc:MGI:3694797]	chr8	109726451	109737739	-1	1	ensembl	KNOWN
ENSMUSG00000038418	11.2069	11.9348	12.9555	-1.02062	-3.32228	0.0111661	0.0504973	-2.02879	protein_coding	Egr1	early growth response 1 [Source:MGI Symbol;Acc:MGI:95295]	chr18	34859823	34864984	1	2	ensembl_havana	KNOWN
ENSMUSG00000027238	9.38209	8.20068	9.21994	-1.01926	-5.29335	0.000844478	0.0100383	-2.02687	protein_coding	Frmd5	FERM domain containing 5 [Source:MGI Symbol;Acc:MGI:2442557]	chr2	121545529	121807087	-1	12	ensembl_havana	KNOWN
ENSMUSG00000020387	11.5825	10.2403	11.2589	-1.01861	-3.57968	0.00772019	0.0398152	-2.02596	protein_coding	Jade2	jade family PHD finger 2 [Source:MGI Symbol;Acc:MGI:1924151]	chr11	51813455	51857653	-1	4	ensembl_havana	KNOWN
ENSMUSG00000051147	6.49029	5.26703	6.28498	-1.01795	-6.25632	0.000291462	0.0054971	-2.02504	protein_coding	Nat2	N-acetyltransferase 2 (arylamine N-acetyltransferase) [Source:MGI Symbol;Acc:MGI:109201]	chr8	67494867	67502580	1	2	ensembl	KNOWN
ENSMUSG00000000142	9.932	9.09666	10.1143	-1.01768	-2.83401	0.0229944	0.0814492	-2.02467	protein_coding	Axin2	axin2 [Source:MGI Symbol;Acc:MGI:1270862]	chr11	108920349	108950783	1	7	ensembl_havana	KNOWN
ENSMUSG00000010086	4.74233	3.91359	4.93127	-1.01768	-3.82763	0.00545775	0.0317047	-2.02465	protein_coding	Rnf112	ring finger protein 112 [Source:MGI Symbol;Acc:MGI:106611]	chr11	61448442	61454131	-1	7	ensembl_havana	KNOWN
ENSMUSG00000039936	9.70616	9.2877	10.3049	-1.01721	-6.9528	0.000144754	0.00387485	-2.024	protein_coding	Pik3cd	phosphatidylinositol 3-kinase catalytic delta polypeptide [Source:MGI Symbol;Acc:MGI:1098211]	chr4	149649168	149702571	-1	14	ensembl_havana	KNOWN
ENSMUSG00000025272	12.12	11.2577	12.2748	-1.01706	-11.3113	4.71874e-06	0.000916756	-2.02379	protein_coding	Tro	trophinin [Source:MGI Symbol;Acc:MGI:1928994]	chrX	150645304	150657583	-1	11	ensembl_havana	KNOWN
ENSMUSG00000041540	4.15771	3.69974	4.71659	-1.01685	-1.41724	0.195758	0.348685	-2.02349	protein_coding	Sox5	SRY (sex determining region Y)-box 5 [Source:MGI Symbol;Acc:MGI:98367]	chr6	143828425	144781977	-1	14	ensembl_havana	KNOWN
ENSMUSG00000045827	6.68592	6.0198	7.03585	-1.01606	-3.25794	0.0122618	0.0537714	-2.02238	protein_coding	Serpinb9	serine (or cysteine) peptidase inhibitor, clade B, member 9 [Source:MGI Symbol;Acc:MGI:106603]	chr13	33003250	33017957	1	2	ensembl_havana	KNOWN
ENSMUSG00000026764	10.964	9.92202	10.9379	-1.01583	-6.38002	0.000256362	0.00512274	-2.02207	protein_coding	Kif5c	kinesin family member 5C [Source:MGI Symbol;Acc:MGI:1098269]	chr2	49619298	49774778	1	6	ensembl_havana	KNOWN
ENSMUSG00000049680	8.1252	7.72059	8.73605	-1.01546	-4.80871	0.00151189	0.0141934	-2.02155	protein_coding	Urgcp	upregulator of cell proliferation [Source:MGI Symbol;Acc:MGI:1919296]	chr11	5713417	5762376	-1	6	ensembl_havana	KNOWN
ENSMUSG00000034613	8.44577	7.39926	8.41346	-1.0142	-4.47536	0.00230149	0.0183845	-2.01978	protein_coding	Ppm1h	protein phosphatase 1H (PP2C domain containing) [Source:MGI Symbol;Acc:MGI:2442087]	chr10	122678762	122945795	1	8	ensembl_havana	KNOWN
ENSMUSG00000002265	13.3803	12.5335	13.5477	-1.01416	-3.53922	0.00817645	0.0412971	-2.01973	protein_coding	Peg3	paternally expressed 3 [Source:MGI Symbol;Acc:MGI:104748]	chr7	6703892	6730421	-1	4	ensembl_havana	KNOWN
ENSMUSG00000027716	6.31022	4.51888	5.53278	-1.0139	-2.74712	0.0262157	0.088935	-2.01936	protein_coding	Trpc3	transient receptor potential cation channel, subfamily C, member 3 [Source:MGI Symbol;Acc:MGI:109526]	chr3	36620482	36690167	-1	5	ensembl_havana	KNOWN
ENSMUSG00000023959	7.15301	5.694	6.70775	-1.01375	-3.54147	0.00815033	0.0412065	-2.01916	protein_coding	Clic5	chloride intracellular channel 5 [Source:MGI Symbol;Acc:MGI:1917912]	chr17	44188572	44280168	1	1	ensembl	KNOWN
ENSMUSG00000042942	9.92321	8.90385	9.9167	-1.01284	-1.65525	0.138122	0.275365	-2.01788	protein_coding	Greb1l	growth regulation by estrogen in breast cancer-like [Source:MGI Symbol;Acc:MGI:3576497]	chr18	10325177	10562934	1	6	ensembl_havana	KNOWN
ENSMUSG00000013921	10.5812	9.59182	10.6018	-1.00999	-6.61812	0.000201258	0.00454423	-2.0139	protein_coding	Clip3	CAP-GLY domain containing linker protein 3 [Source:MGI Symbol;Acc:MGI:1923936]	chr7	30291672	30308367	1	7	ensembl_havana	KNOWN
ENSMUSG00000033207	3.40456	2.50328	3.51318	-1.0099	-1.4312	0.191857	0.344028	-2.01378	protein_coding	Mamdc2	MAM domain containing 2 [Source:MGI Symbol;Acc:MGI:1918988]	chr19	23302609	23448322	-1	1	ensembl	KNOWN
ENSMUSG00000000416	7.34308	5.871	6.88035	-1.00935	-4.62766	0.00189566	0.0162579	-2.01301	protein_coding	Cttnbp2	cortactin binding protein 2 [Source:MGI Symbol;Acc:MGI:1353467]	chr6	18366478	18514843	-1	9	ensembl_havana	KNOWN
ENSMUSG00000032839	7.91896	6.7319	7.7406	-1.00871	-1.85902	0.101704	0.223469	-2.01211	protein_coding	Trpc1	transient receptor potential cation channel, subfamily C, member 1 [Source:MGI Symbol;Acc:MGI:109528]	chr9	95705082	95750375	-1	7	ensembl_havana	KNOWN
ENSMUSG00000027420	4.48889	3.97523	4.98294	-1.0077	-2.20629	0.0598633	0.154914	-2.01071	protein_coding	Bfsp1	beaded filament structural protein 1, in lens-CP94 [Source:MGI Symbol;Acc:MGI:101770]	chr2	143826528	143863173	-1	2	ensembl_havana	KNOWN
ENSMUSG00000038555	8.60351	7.58839	8.59495	-1.00655	-4.14043	0.00356901	0.0242099	-2.00911	protein_coding	Reep2	receptor accessory protein 2 [Source:MGI Symbol;Acc:MGI:2385070]	chr18	34840589	34847463	1	1	ensembl	KNOWN
ENSMUSG00000019966	8.15524	7.99313	8.99924	-1.00611	-1.81202	0.109193	0.234645	-2.00848	protein_coding	Kitl	kit ligand [Source:MGI Symbol;Acc:MGI:96974]	chr10	100015630	100100413	1	3	ensembl_havana	KNOWN
ENSMUSG00000073600	7.84305	6.08852	7.09357	-1.00506	-2.08355	0.0722449	0.176342	-2.00703	protein_coding	Prob1	proline rich basic protein 1 [Source:MGI Symbol;Acc:MGI:2686460]	chr18	35650351	35655238	-1	3	ensembl_havana	KNOWN
ENSMUSG00000052726	7.75627	6.58745	7.59243	-1.00498	-2.21708	0.0588807	0.153246	-2.00692	protein_coding	Kcnt2	potassium channel, subfamily T, member 2 [Source:MGI Symbol;Acc:MGI:3036273]	chr1	140246158	140612067	1	6	ensembl_havana	KNOWN
ENSMUSG00000047281	9.72008	9.61107	10.616	-1.00493	-4.34447	0.00272654	0.0203636	-2.00685	protein_coding	Sfn	stratifin [Source:MGI Symbol;Acc:MGI:1891831]	chr4	133600556	133602168	-1	1	ensembl_havana	KNOWN
ENSMUSG00000042340	7.30998	6.25232	7.25657	-1.00425	-4.21315	0.00324012	0.0227214	-2.0059	protein_coding	Ctf1	cardiotrophin 1 [Source:MGI Symbol;Acc:MGI:105115]	chr7	127712736	127718185	1	1	ensembl	KNOWN
ENSMUSG00000044921	5.97054	5.04342	6.04671	-1.00329	-1.90238	0.0952308	0.213557	-2.00457	protein_coding	Rassf9	Ras association (RalGDS/AF-6) domain family (N-terminal) member 9 [Source:MGI Symbol;Acc:MGI:2384307]	chr10	102512222	102546560	1	1	ensembl_havana	KNOWN
ENSMUSG00000017493	10.4832	9.15537	10.1586	-1.0032	-1.90446	0.0949313	0.213084	-2.00445	protein_coding	Igfbp4	insulin-like growth factor binding protein 4 [Source:MGI Symbol;Acc:MGI:96439]	chr11	99041244	99054392	1	6	ensembl_havana	KNOWN
ENSMUSG00000030075	5.52162	4.30954	5.31196	-1.00242	-3.46616	0.00907474	0.0441915	-2.00335	protein_coding	Cntn3	contactin 3 [Source:MGI Symbol;Acc:MGI:99534]	chr6	102162655	102573101	-1	3	ensembl_havana	KNOWN
ENSMUSG00000079042	10.8417	10.3633	11.3655	-1.00211	-4.11659	0.00368457	0.0246629	-2.00293	protein_coding	Apela	apelin receptor early endogenous ligand [Source:MGI Symbol;Acc:MGI:3642370]	chr8	65012976	65037336	-1	4	ensembl_havana	KNOWN
ENSMUSG00000034555	5.01846	4.40194	5.40399	-1.00205	-3.44211	0.00939303	0.0452042	-2.00285	protein_coding	Tex16	testis expressed gene 16 [Source:MGI Symbol;Acc:MGI:1890545]	chrX	112011007	112127326	1	3	ensembl_havana	KNOWN
ENSMUSG00000041361	4.44597	3.1281	4.12999	-1.00189	-1.12203	0.295768	0.461868	-2.00262	protein_coding	Myzap	myocardial zonula adherens protein [Source:MGI Symbol;Acc:MGI:2142908]	chr9	71504347	71592360	-1	5	ensembl_havana	KNOWN
ENSMUSG00000026360	7.05502	5.30876	6.31061	-1.00186	-2.993	0.018123	0.0699695	-2.00257	protein_coding	Rgs2	regulator of G-protein signaling 2 [Source:MGI Symbol;Acc:MGI:1098271]	chr1	143999338	144004161	-1	4	ensembl_havana	KNOWN
ENSMUSG00000037259	7.60697	6.54928	7.54968	-1.00039	-3.92072	0.00480246	0.0293047	-2.00054	protein_coding	Dzank1	double zinc ribbon and ankyrin repeat domains 1 [Source:MGI Symbol;Acc:MGI:2139080]	chr2	144470557	144527414	-1	4	ensembl_havana	KNOWN
ENSMUSG00000006386	8.47581	8.4953	9.4953	-1	-1.45691	0.184858	0.335691	-2	protein_coding	Tek	endothelial-specific receptor tyrosine kinase [Source:MGI Symbol;Acc:MGI:98664]	chr4	94739289	94874976	1	4	ensembl_havana	KNOWN
ENSMUSG00000033763	10.7111	9.67369	10.6719	-0.998234	-6.26636	0.000288425	0.00548269	-1.99755	protein_coding	Mtss1l	metastasis suppressor 1-like [Source:MGI Symbol;Acc:MGI:3039591]	chr8	110721476	110741400	1	6	ensembl_havana	KNOWN
ENSMUSG00000097573	3.61847	1.97495	2.9722	-0.997248	-0.947444	0.372323	0.540221	-1.99619	antisense	G730003C15Rik	RIKEN cDNA G730003C15 gene [Source:MGI Symbol;Acc:MGI:3641700]	chr1	59119833	59122141	1	2	ensembl_havana	KNOWN
ENSMUSG00000104684	4.02083	1.8541	2.85135	-0.997248	-1.81045	0.109453	0.235106	-1.99619	lincRNA	RP24-270K7.3		chr5	103354306	103356698	-1	1	havana	KNOWN
ENSMUSG00000038725	3.85322	1.69229	2.68954	-0.997248	-1.80799	0.10986	0.235716	-1.99619	protein_coding	Pkhd1l1	polycystic kidney and hepatic disease 1-like 1 [Source:MGI Symbol;Acc:MGI:2183153]	chr15	44457553	44597143	1	2	ensembl	KNOWN
ENSMUSG00000029309	2.86165	1.44663	2.44388	-0.997248	-1.32075	0.224655	0.384196	-1.99619	protein_coding	Sparcl1	SPARC-like 1 [Source:MGI Symbol;Acc:MGI:108110]	chr5	104079111	104113733	-1	2	ensembl_havana	KNOWN
ENSMUSG00000026815	2.74022	1.44663	2.44388	-0.997248	-0.81724	0.438456	0.602483	-1.99619	protein_coding	Gfi1b	growth factor independent 1B [Source:MGI Symbol;Acc:MGI:1276578]	chr2	28609450	28621982	-1	4	ensembl_havana	KNOWN
ENSMUSG00000037321	8.16843	7.34308	8.33884	-0.995764	-3.29912	0.011548	0.0515452	-1.99414	protein_coding	Tap1	transporter 1, ATP-binding cassette, sub-family B (MDR/TAP) [Source:MGI Symbol;Acc:MGI:98483]	chr17	34187553	34197225	1	7	ensembl_havana	KNOWN
ENSMUSG00000037025	7.05693	4.66887	5.66417	-0.995293	-2.41074	0.0437589	0.125129	-1.99349	protein_coding	Foxa2	forkhead box A2 [Source:MGI Symbol;Acc:MGI:1347476]	chr2	148042877	148046969	-1	4	ensembl_havana	KNOWN
ENSMUSG00000025790	8.05876	7.22725	8.2215	-0.994247	-5.22956	0.000910048	0.0104672	-1.99204	protein_coding	Slco3a1	solute carrier organic anion transporter family, member 3a1 [Source:MGI Symbol;Acc:MGI:1351867]	chr7	74275419	74554780	-1	8	ensembl_havana	KNOWN
ENSMUSG00000016087	4.14397	2.84543	3.83917	-0.993738	-1.65225	0.13874	0.276273	-1.99134	protein_coding	Fli1	Friend leukemia integration 1 [Source:MGI Symbol;Acc:MGI:95554]	chr9	32422204	32542861	-1	2	ensembl_havana	KNOWN
ENSMUSG00000030774	11.5424	10.5999	11.5936	-0.993689	-4.98997	0.00121124	0.0124037	-1.99127	protein_coding	Pak1	p21 protein (Cdc42/Rac)-activated kinase 1 [Source:MGI Symbol;Acc:MGI:1339975]	chr7	97842935	97912381	1	2	ensembl_havana	KNOWN
ENSMUSG00000039323	13.4562	12.806	13.7993	-0.993245	-2.77377	0.0251807	0.0865001	-1.99066	protein_coding	Igfbp2	insulin-like growth factor binding protein 2 [Source:MGI Symbol;Acc:MGI:96437]	chr1	72824503	72852474	1	3	ensembl_havana	KNOWN
ENSMUSG00000022519	11.2955	10.5169	11.51	-0.993079	-6.79882	0.000168198	0.00415145	-1.99043	protein_coding	Srl	sarcalumenin [Source:MGI Symbol;Acc:MGI:2146620]	chr16	4480216	4541816	-1	4	ensembl_havana	KNOWN
ENSMUSG00000022416	4.06435	3.99056	4.98339	-0.992831	-0.951284	0.370491	0.538458	-1.99009	protein_coding	Cacna1i	calcium channel, voltage-dependent, alpha 1I subunit [Source:MGI Symbol;Acc:MGI:2178051]	chr15	80287238	80398279	1	6	ensembl_havana	KNOWN
ENSMUSG00000038146	12.1462	10.8202	11.8124	-0.99213	-3.81197	0.00557716	0.0322133	-1.98912	protein_coding	Notch3	notch 3 [Source:MGI Symbol;Acc:MGI:99460]	chr17	32120820	32166880	-1	1	ensembl_havana	KNOWN
ENSMUSG00000051537	6.05204	5.06513	6.05711	-0.991982	-6.44562	0.000239672	0.00493935	-1.98892	transcribed_processed_pseudogene	Gm5124	predicted pseudogene 5124 [Source:MGI Symbol;Acc:MGI:3643622]	chrX	21360865	21364622	1	2	havana	KNOWN
ENSMUSG00000096956	6.38275	5.34312	6.33492	-0.991794	-5.0187	0.00116992	0.0121707	-1.98866	lincRNA	Snhg18	small nucleolar RNA host gene 18 [Source:MGI Symbol;Acc:MGI:1914085]	chr15	32240569	32244662	-1	1	ensembl	KNOWN
ENSMUSG00000029673	11.0045	9.97089	10.9621	-0.991163	-5.2991	0.000838828	0.0100026	-1.98779	protein_coding	Auts2	autism susceptibility candidate 2 [Source:MGI Symbol;Acc:MGI:1919847]	chr5	131437333	132543344	-1	20	ensembl_havana	KNOWN
ENSMUSG00000029563	5.1973	3.6159	4.60619	-0.990293	-1.78516	0.113705	0.24138	-1.98659	protein_coding	Foxp2	forkhead box P2 [Source:MGI Symbol;Acc:MGI:2148705]	chr6	14901349	15441977	1	20	ensembl_havana	KNOWN
ENSMUSG00000041548	9.07515	9.23516	10.2239	-0.988736	-3.84358	0.00533902	0.0312846	-1.98445	protein_coding	Hspb8	heat shock protein 8 [Source:MGI Symbol;Acc:MGI:2135756]	chr5	116408491	116422864	-1	2	ensembl_havana	KNOWN
ENSMUSG00000040794	5.18562	4.61391	5.60211	-0.988196	-1.92684	0.0917569	0.207984	-1.9837	protein_coding	C1qtnf4	C1q and tumor necrosis factor related protein 4 [Source:MGI Symbol;Acc:MGI:1914695]	chr2	90885860	90890525	1	1	ensembl_havana	KNOWN
ENSMUSG00000015342	8.93795	8.07604	9.06362	-0.987582	-6.6228	0.000200315	0.00453824	-1.98286	protein_coding	Xk	Kell blood group precursor (McLeod phenotype) homolog [Source:MGI Symbol;Acc:MGI:103569]	chrX	9272756	9313250	1	1	ensembl_havana	KNOWN
ENSMUSG00000067786	10.0428	8.71891	9.70643	-0.987527	-5.11248	0.00104545	0.0113915	-1.98278	protein_coding	Nnat	neuronatin [Source:MGI Symbol;Acc:MGI:104716]	chr2	157560078	157562522	1	10	ensembl_havana	KNOWN
ENSMUSG00000003271	5.55189	5.76282	6.74851	-0.985693	-2.32652	0.0497858	0.136702	-1.98026	protein_coding	Sult2b1	sulfotransferase family, cytosolic, 2B, member 1 [Source:MGI Symbol;Acc:MGI:1926342]	chr7	45729983	45759612	-1	5	ensembl_havana	KNOWN
ENSMUSG00000026950	8.14969	7.575	8.56022	-0.985224	-2.72917	0.0269371	0.0906382	-1.97962	protein_coding	Neb	nebulin [Source:MGI Symbol;Acc:MGI:97292]	chr2	52136647	52338798	-1	11	ensembl_havana	KNOWN
ENSMUSG00000045532	7.2923	6.65083	7.63546	-0.984631	-4.34808	0.00271372	0.0203378	-1.97881	protein_coding	C1ql1	complement component 1, q subcomponent-like 1 [Source:MGI Symbol;Acc:MGI:1344400]	chr11	102939264	102946688	-1	1	ensembl_havana	KNOWN
ENSMUSG00000033585	9.1178	8.06439	9.04876	-0.984363	-7.50008	8.65961e-05	0.00301088	-1.97844	protein_coding	Ndn	necdin [Source:MGI Symbol;Acc:MGI:97290]	chr7	62348277	62349928	1	1	ensembl	KNOWN
ENSMUSG00000001247	11.6407	10.5577	11.5418	-0.984065	-4.96355	0.00125067	0.0126463	-1.97803	protein_coding	Lsr	lipolysis stimulated lipoprotein receptor [Source:MGI Symbol;Acc:MGI:1927471]	chr7	30957775	30973464	-1	4	ensembl_havana	KNOWN
ENSMUSG00000099397	6.96478	5.93668	6.91866	-0.981983	-7.73864	6.98556e-05	0.0027327	-1.97518	processed_pseudogene	Gm7809	predicted gene 7809 [Source:MGI Symbol;Acc:MGI:3643362]	chr17	21967501	21968242	-1	1	havana	KNOWN
ENSMUSG00000015579	3.36192	4.45007	5.43182	-0.981757	-1.34828	0.216056	0.374316	-1.97487	protein_coding	Nkx2-5	NK2 homeobox 5 [Source:MGI Symbol;Acc:MGI:97350]	chr17	26838664	26841565	-1	1	ensembl_havana	KNOWN
ENSMUSG00000057948	5.69259	5.77305	6.75246	-0.979408	-1.57653	0.155201	0.298719	-1.97166	protein_coding	Unc13d	unc-13 homolog D (C. elegans) [Source:MGI Symbol;Acc:MGI:1917700]	chr11	116062095	116077961	-1	9	ensembl_havana	KNOWN
ENSMUSG00000027400	5.29189	4.88119	5.86032	-0.979131	-1.25083	0.247832	0.409603	-1.97128	protein_coding	Pdyn	prodynorphin [Source:MGI Symbol;Acc:MGI:97535]	chr2	129686565	129699844	-1	3	ensembl_havana	KNOWN
ENSMUSG00000020303	10.246	9.34406	10.3223	-0.978227	-1.38048	0.206359	0.362034	-1.97004	protein_coding	Stc2	stanniocalcin 2 [Source:MGI Symbol;Acc:MGI:1316731]	chr11	31357307	31370074	-1	5	ensembl_havana	KNOWN
ENSMUSG00000075318	5.45288	4.45869	5.43619	-0.977502	-2.37325	0.0463449	0.130301	-1.96905	protein_coding	Scn2a1	sodium channel, voltage-gated, type II, alpha 1 [Source:MGI Symbol;Acc:MGI:98248]	chr2	65620771	65767447	1	9	ensembl_havana	KNOWN
ENSMUSG00000025383	4.84525	4.57237	5.54978	-0.977406	-3.16998	0.0139474	0.0586446	-1.96892	protein_coding	Il23a	interleukin 23, alpha subunit p19 [Source:MGI Symbol;Acc:MGI:1932410]	chr10	128296140	128298084	-1	1	ensembl	KNOWN
ENSMUSG00000052688	3.45819	3.96227	4.93956	-0.977295	-1.48236	0.178153	0.327262	-1.96877	protein_coding	Rab7b	RAB7B, member RAS oncogene family [Source:MGI Symbol;Acc:MGI:2442295]	chr1	131688695	131715439	1	5	ensembl_havana	KNOWN
ENSMUSG00000002108	5.62589	4.47075	5.44709	-0.976337	-3.87471	0.00511509	0.0304387	-1.96746	protein_coding	Nr1h3	nuclear receptor subfamily 1, group H, member 3 [Source:MGI Symbol;Acc:MGI:1352462]	chr2	91184061	91202834	-1	8	ensembl_havana	KNOWN
ENSMUSG00000040270	8.50172	7.49992	8.47624	-0.976318	-3.39301	0.0100804	0.0471896	-1.96744	protein_coding	Bach2	BTB and CNC homology 2 [Source:MGI Symbol;Acc:MGI:894679]	chr4	32238804	32586108	1	7	ensembl_havana	KNOWN
ENSMUSG00000044042	8.40101	7.52925	8.50042	-0.971172	-9.54771	1.6007e-05	0.00143682	-1.96043	protein_coding	Fmn1	formin 1 [Source:MGI Symbol;Acc:MGI:101815]	chr2	113327736	113716767	1	9	ensembl_havana	KNOWN
ENSMUSG00000070106	6.39967	5.14707	6.11696	-0.969885	-1.94489	0.0892726	0.204243	-1.95868	miRNA	Mir363	microRNA 363 [Source:MGI Symbol;Acc:MGI:3619370]	chrX	52741693	52741767	-1	1	mirbase	KNOWN
ENSMUSG00000062619	7.30717	6.90101	7.87034	-0.96933	-6.72257	0.00018135	0.00432288	-1.95793	protein_coding	2310039H08Rik	RIKEN cDNA 2310039H08 gene [Source:MGI Symbol;Acc:MGI:1914351]	chr17	46772635	46773407	1	1	ensembl	KNOWN
ENSMUSG00000086040	8.46813	7.06295	8.03216	-0.969207	-2.941	0.019585	0.0735105	-1.95776	protein_coding	Wipf3	WAS/WASL interacting protein family, member 3 [Source:MGI Symbol;Acc:MGI:3044681]	chr6	54429603	54503768	1	6	ensembl_havana	KNOWN
ENSMUSG00000002006	12.8555	12.028	12.9972	-0.969182	-4.96123	0.0012542	0.0126645	-1.95773	protein_coding	Pdzd4	PDZ domain containing 4 [Source:MGI Symbol;Acc:MGI:2443483]	chrX	73793359	73824969	-1	2	ensembl_havana	KNOWN
ENSMUSG00000025666	11.4662	10.3488	11.3152	-0.966403	-5.92946	0.000412733	0.00669487	-1.95396	protein_coding	Tmem47	transmembrane protein 47 [Source:MGI Symbol;Acc:MGI:2177570]	chrX	81070698	81097872	1	3	ensembl_havana	KNOWN
ENSMUSG00000024678	6.67641	5.21929	6.18547	-0.966172	-6.52122	0.000221916	0.00475089	-1.95365	protein_coding	Ms4a4d	membrane-spanning 4-domains, subfamily A, member 4D [Source:MGI Symbol;Acc:MGI:1913857]	chr19	11536801	11558467	1	1	ensembl_havana	KNOWN
ENSMUSG00000082292	5.34492	4.9317	5.89756	-0.965851	-2.06403	0.0744335	0.180002	-1.95322	processed_pseudogene	Gm12250	predicted gene 12250 [Source:MGI Symbol;Acc:MGI:3649299]	chr11	58187739	58189012	1	1	havana	KNOWN
ENSMUSG00000053367	8.10826	8.01017	8.97592	-0.965755	-2.70139	0.0280949	0.0930638	-1.95308	protein_coding	Gm6792	predicted gene 6792 [Source:MGI Symbol;Acc:MGI:3643580]	chr7	6252710	6282066	1	3	ensembl_havana	KNOWN
ENSMUSG00000027314	4.64038	2.99459	3.96003	-0.965442	-0.994392	0.350385	0.518387	-1.95266	protein_coding	Dll4	delta-like 4 (Drosophila) [Source:MGI Symbol;Acc:MGI:1859388]	chr2	119325784	119335962	1	2	ensembl_havana	KNOWN
ENSMUSG00000049107	4.07168	1.93794	2.90339	-0.965442	-1.7362	0.122388	0.25367	-1.95266	protein_coding	Ntf3	neurotrophin 3 [Source:MGI Symbol;Acc:MGI:97380]	chr6	126101412	126166910	-1	3	ensembl_havana	KNOWN
ENSMUSG00000025701	6.13193	5.53566	6.50084	-0.965176	-2.35745	0.047481	0.132497	-1.9523	protein_coding	Alox5	arachidonate 5-lipoxygenase [Source:MGI Symbol;Acc:MGI:87999]	chr6	116410077	116461178	-1	8	ensembl_havana	KNOWN
ENSMUSG00000031849	4.73789	4.76904	5.73345	-0.964406	-2.49122	0.0386898	0.11537	-1.95126	protein_coding	Comp	cartilage oligomeric matrix protein [Source:MGI Symbol;Acc:MGI:88469]	chr8	70373548	70382065	1	1	ensembl	KNOWN
ENSMUSG00000067889	10.6452	9.94739	10.9113	-0.963905	-4.44853	0.00238237	0.0187633	-1.95058	protein_coding	Sptbn2	spectrin beta, non-erythrocytic 2 [Source:MGI Symbol;Acc:MGI:1313261]	chr19	4711208	4752353	1	1	ensembl	KNOWN
ENSMUSG00000005803	4.74858	4.10424	5.06802	-0.963781	-2.23151	0.0575923	0.150982	-1.95041	protein_coding	Sqrdl	sulfide quinone reductase-like (yeast) [Source:MGI Symbol;Acc:MGI:1929899]	chr2	122765237	122809569	1	9	ensembl_havana	KNOWN
ENSMUSG00000084328	5.4313	4.85145	5.81483	-0.963382	-3.3754	0.0103399	0.0478895	-1.94988	processed_pseudogene	Gm14046	predicted gene 14046 [Source:MGI Symbol;Acc:MGI:3650215]	chr2	129749901	129750409	1	1	havana	KNOWN
ENSMUSG00000042363	10.6679	9.50113	10.464	-0.962884	-7.69144	7.28579e-05	0.00278481	-1.9492	protein_coding	Lgalsl	lectin, galactoside binding-like [Source:MGI Symbol;Acc:MGI:1916114]	chr11	20823576	20831056	-1	4	ensembl_havana	KNOWN
ENSMUSG00000019820	13.1827	12.7288	13.6911	-0.96233	-5.00768	0.0011856	0.0122734	-1.94845	protein_coding	Utrn	utrophin [Source:MGI Symbol;Acc:MGI:104631]	chr10	12382188	12861735	-1	1	ensembl	KNOWN
ENSMUSG00000037843	4.76236	3.20843	4.17021	-0.961774	-1.92406	0.0921462	0.208593	-1.9477	protein_coding	Vstm2l	V-set and transmembrane domain containing 2-like [Source:MGI Symbol;Acc:MGI:2685537]	chr2	157914653	157944719	1	1	ensembl_havana	KNOWN
ENSMUSG00000041235	12.7687	12.1032	13.0648	-0.961616	-4.75408	0.00161787	0.0148199	-1.94749	protein_coding	Chd7	chromodomain helicase DNA binding protein 7 [Source:MGI Symbol;Acc:MGI:2444748]	chr4	8690406	8867659	1	7	ensembl_havana	KNOWN
ENSMUSG00000035934	7.06714	6.15168	7.11324	-0.961562	-3.50516	0.00858278	0.0425597	-1.94742	protein_coding	Pknox2	Pbx/knotted 1 homeobox 2 [Source:MGI Symbol;Acc:MGI:2445415]	chr9	36890982	37147322	-1	12	ensembl_havana	KNOWN
ENSMUSG00000022216	11.758	10.8244	11.7859	-0.961552	-5.97065	0.000394742	0.00654001	-1.9474	protein_coding	Psme1	proteasome (prosome, macropain) activator subunit 1 (PA28 alpha) [Source:MGI Symbol;Acc:MGI:1096367]	chr14	55578123	55581529	1	12	ensembl_havana	KNOWN
ENSMUSG00000021301	6.00054	5.01821	5.979	-0.960797	-2.92446	0.0200758	0.0746592	-1.94638	protein_coding	Hecw1	HECT, C2 and WW domain containing E3 ubiquitin protein ligase 1 [Source:MGI Symbol;Acc:MGI:2444115]	chr13	14226438	14523226	-1	1	ensembl	KNOWN
ENSMUSG00000058317	8.91967	7.87119	8.83188	-0.960695	-4.01734	0.00421102	0.026944	-1.94625	protein_coding	Ube2e2	ubiquitin-conjugating enzyme E2E 2 [Source:MGI Symbol;Acc:MGI:2384997]	chr14	18573575	18894267	-1	14	ensembl_havana	KNOWN
ENSMUSG00000021108	7.17961	6.39187	7.35155	-0.959683	-2.57707	0.0339391	0.105656	-1.94488	protein_coding	Prkch	protein kinase C, eta [Source:MGI Symbol;Acc:MGI:97600]	chr12	73584797	73778185	1	2	ensembl_havana	KNOWN
ENSMUSG00000042268	4.92307	5.31212	6.27176	-0.959648	-1.81515	0.108679	0.233861	-1.94484	protein_coding	Slc26a9	solute carrier family 26, member 9 [Source:MGI Symbol;Acc:MGI:2444594]	chr1	131744022	131771504	1	4	ensembl_havana	KNOWN
ENSMUSG00000022658	7.36325	6.89201	7.85139	-0.959383	-5.36671	0.000775429	0.00956905	-1.94448	protein_coding	Tagln3	transgelin 3 [Source:MGI Symbol;Acc:MGI:1926784]	chr16	45711230	45724608	-1	1	ensembl_havana	KNOWN
ENSMUSG00000073293	7.14838	5.78053	6.73974	-0.959204	-4.46414	0.00233497	0.0185296	-1.94424	protein_coding	Nudt10	nudix (nucleoside diphosphate linked moiety X)-type motif 10 [Source:MGI Symbol;Acc:MGI:2147931]	chrX	6168696	6173015	-1	1	ensembl_havana	KNOWN
ENSMUSG00000025082	8.11836	6.79706	7.75606	-0.959006	-3.77457	0.00587391	0.0331814	-1.94397	protein_coding	Vwa2	von Willebrand factor A domain containing 2 [Source:MGI Symbol;Acc:MGI:2684334]	chr19	56874249	56912078	1	1	ensembl_havana	KNOWN
ENSMUSG00000079110	7.53014	8.06489	9.02351	-0.958619	-4.02088	0.00419093	0.0268703	-1.94345	protein_coding	Capn3	calpain 3 [Source:MGI Symbol;Acc:MGI:107437]	chr2	120456019	120504913	1	13	ensembl_havana	KNOWN
ENSMUSG00000041650	9.58222	8.68026	9.63848	-0.958218	-6.7014	0.0001852	0.00436442	-1.94291	protein_coding	Pcca	propionyl-Coenzyme A carboxylase, alpha polypeptide [Source:MGI Symbol;Acc:MGI:97499]	chr14	122534324	122891100	1	13	ensembl_havana	KNOWN
ENSMUSG00000072235	13.9633	12.8826	13.8402	-0.957652	-7.73793	6.98993e-05	0.0027327	-1.94215	protein_coding	Tuba1a	tubulin, alpha 1A [Source:MGI Symbol;Acc:MGI:98869]	chr15	98949841	98953551	-1	3	ensembl_havana	KNOWN
ENSMUSG00000025127	4.60647	3.30494	4.26209	-0.95715	-1.61353	0.146946	0.287168	-1.94147	protein_coding	Gcgr	glucagon receptor [Source:MGI Symbol;Acc:MGI:99572]	chr11	120530699	120538986	1	4	ensembl_havana	KNOWN
ENSMUSG00000027220	8.69708	7.47729	8.43425	-0.956956	-3.70797	0.00644502	0.0353501	-1.94121	protein_coding	Syt13	synaptotagmin XIII [Source:MGI Symbol;Acc:MGI:1933945]	chr2	92915098	92956058	1	1	ensembl_havana	KNOWN
ENSMUSG00000006931	9.47569	9.30667	10.263	-0.956304	-5.2546	0.000883666	0.0103048	-1.94033	protein_coding	P3h4	prolyl 3-hydroxylase family member 4 (non-enzymatic) [Source:MGI Symbol;Acc:MGI:1913430]	chr11	100408456	100414836	-1	2	ensembl_havana	KNOWN
ENSMUSG00000079550	4.52738	3.41471	4.371	-0.956296	-2.0599	0.0749055	0.180685	-1.94032	protein_coding	Mpp4	membrane protein, palmitoylated 4 (MAGUK p55 subfamily member 4) [Source:MGI Symbol;Acc:MGI:2386681]	chr1	59120935	59163389	-1	10	ensembl_havana	KNOWN
ENSMUSG00000022203	10.1333	8.63202	9.58808	-0.95606	-8.23568	4.53932e-05	0.00220472	-1.94	protein_coding	Efs	embryonal Fyn-associated substrate [Source:MGI Symbol;Acc:MGI:105311]	chr14	54916543	54926788	-1	1	ensembl	KNOWN
ENSMUSG00000004698	7.28427	5.59402	6.54963	-0.955607	-5.90492	0.00042388	0.00679986	-1.9394	protein_coding	Hdac9	histone deacetylase 9 [Source:MGI Symbol;Acc:MGI:1931221]	chr12	34371503	34528889	-1	1	ensembl	KNOWN
ENSMUSG00000099398	4.84753	5.33523	6.28935	-0.954125	-2.99436	0.0180862	0.0698707	-1.9374	protein_coding	Ms4a14	membrane-spanning 4-domains, subfamily A, member 14 [Source:MGI Symbol;Acc:MGI:2686122]	chr19	11301249	11314454	-1	1	havana	KNOWN
ENSMUSG00000058145	5.68333	5.00656	5.96061	-0.954047	-2.97274	0.0186784	0.0713582	-1.9373	protein_coding	Adamts17	a disintegrin-like and metallopeptidase (reprolysin type) with thrombospondin type 1 motif, 17 [Source:MGI Symbol;Acc:MGI:3588195]	chr7	66839735	67152625	1	8	ensembl_havana	KNOWN
ENSMUSG00000025658	7.84858	6.43812	7.39173	-0.953608	-5.9324	0.00041142	0.00669487	-1.93671	protein_coding	Cnksr2	connector enhancer of kinase suppressor of Ras 2 [Source:MGI Symbol;Acc:MGI:2661175]	chrX	157821436	158043294	-1	3	ensembl_havana	KNOWN
ENSMUSG00000026255	5.68949	5.95449	6.90768	-0.953185	-3.29354	0.0116421	0.051854	-1.93614	protein_coding	Efhd1	EF hand domain containing 1 [Source:MGI Symbol;Acc:MGI:1921607]	chr1	87264363	87310839	1	3	ensembl_havana	KNOWN
ENSMUSG00000028825	7.48263	6.57842	7.53096	-0.95254	-3.58483	0.00766416	0.0396568	-1.93528	protein_coding	Rhd	Rh blood group, D antigen [Source:MGI Symbol;Acc:MGI:1202882]	chr4	134864536	134896172	1	2	ensembl_havana	KNOWN
ENSMUSG00000030161	10.9241	9.97806	10.9298	-0.951751	-7.77614	6.75685e-05	0.00267212	-1.93422	protein_coding	Gabarapl1	gamma-aminobutyric acid (GABA) A receptor-associated protein-like 1 [Source:MGI Symbol;Acc:MGI:1914980]	chr6	129533160	129542346	1	4	ensembl_havana	KNOWN
ENSMUSG00000074570	7.20761	6.86412	7.81524	-0.951121	-3.65494	0.00694248	0.0371871	-1.93337	protein_coding	Cass4	Cas scaffolding protein family member 4 [Source:MGI Symbol;Acc:MGI:2444482]	chr2	172393794	172433757	1	3	ensembl_havana	KNOWN
ENSMUSG00000025558	10.4703	10.0088	10.9597	-0.950925	-4.56146	0.00206158	0.0171776	-1.93311	protein_coding	Dock9	dedicator of cytokinesis 9 [Source:MGI Symbol;Acc:MGI:106321]	chr14	121542039	121797734	-1	2	ensembl	KNOWN
ENSMUSG00000006587	6.67416	5.83613	6.78687	-0.950742	-6.10296	0.000342584	0.00603294	-1.93287	protein_coding	Snai3	snail family zinc finger 3 [Source:MGI Symbol;Acc:MGI:1353563]	chr8	122454206	122460692	-1	1	ensembl	KNOWN
ENSMUSG00000022090	7.68339	6.56148	7.51138	-0.949895	-4.31143	0.00284685	0.0208624	-1.93173	protein_coding	Pdlim2	PDZ and LIM domain 2 [Source:MGI Symbol;Acc:MGI:2384850]	chr14	70164218	70177681	-1	10	ensembl_havana	KNOWN
ENSMUSG00000022367	9.43765	7.88134	8.83119	-0.949843	-2.14078	0.0661845	0.165943	-1.93166	protein_coding	Has2	hyaluronan synthase 2 [Source:MGI Symbol;Acc:MGI:107821]	chr15	56665627	56694539	-1	1	ensembl_havana	KNOWN
ENSMUSG00000030707	8.6422	7.77277	8.72139	-0.948618	-2.24057	0.0567982	0.149538	-1.93002	protein_coding	Coro1a	coronin, actin binding protein 1A [Source:MGI Symbol;Acc:MGI:1345961]	chr7	126699773	126707787	-1	11	ensembl_havana	KNOWN
ENSMUSG00000020908	7.55326	7.68687	8.63487	-0.948	-3.892	0.00499511	0.0300128	-1.9292	protein_coding	Myh3	myosin, heavy polypeptide 3, skeletal muscle, embryonic [Source:MGI Symbol;Acc:MGI:1339709]	chr11	67078300	67102291	1	3	ensembl_havana	KNOWN
ENSMUSG00000033882	6.16782	5.31105	6.2583	-0.947254	-2.92466	0.0200695	0.0746527	-1.9282	protein_coding	Rbm46	RNA binding motif protein 46 [Source:MGI Symbol;Acc:MGI:3645057]	chr3	82837228	82876483	-1	3	ensembl_havana	KNOWN
ENSMUSG00000104253	4.21861	2.92577	3.87251	-0.946745	-1.15333	0.283471	0.448454	-1.92752	TEC	Gm37174	predicted gene, 37174 [Source:MGI Symbol;Acc:MGI:5610402]	chr1	121328092	121331149	1	1	havana	KNOWN
ENSMUSG00000070639	10.063	8.8244	9.77055	-0.946148	-3.27431	0.0119726	0.0528583	-1.92672	protein_coding	Lrrc8b	leucine rich repeat containing 8 family, member B [Source:MGI Symbol;Acc:MGI:2141353]	chr5	105415775	105490074	1	1	ensembl_havana	KNOWN
ENSMUSG00000039197	11.9379	11.3541	12.2991	-0.945012	-5.63853	0.000568872	0.00800353	-1.92521	protein_coding	Adk	adenosine kinase [Source:MGI Symbol;Acc:MGI:87930]	chr14	21052574	21448568	1	1	ensembl	KNOWN
ENSMUSG00000008129	6.73126	6.81652	7.76108	-0.944562	-2.3742	0.0462777	0.13018	-1.9246	protein_coding	4930432K21Rik	RIKEN cDNA 4930432K21 gene [Source:MGI Symbol;Acc:MGI:1921916]	chr8	84148025	84172590	1	3	ensembl_havana	KNOWN
ENSMUSG00000005583	5.56417	4.3216	5.2656	-0.944002	-1.70443	0.128354	0.261819	-1.92386	protein_coding	Mef2c	myocyte enhancer factor 2C [Source:MGI Symbol;Acc:MGI:99458]	chr13	83504034	83667080	1	31	ensembl_havana	KNOWN
ENSMUSG00000029468	7.56954	7.32431	8.26816	-0.943847	-3.11011	0.0152334	0.062306	-1.92365	protein_coding	P2rx7	purinergic receptor P2X, ligand-gated ion channel, 7 [Source:MGI Symbol;Acc:MGI:1339957]	chr5	122643911	122691432	1	8	ensembl_havana	KNOWN
ENSMUSG00000029847	4.7633	4.72444	5.66814	-0.943702	-2.37994	0.0458724	0.129356	-1.92346	protein_coding	2010107G12Rik	RIKEN cDNA 2010107G12 gene [Source:MGI Symbol;Acc:MGI:1917272]	chr6	34945278	34988404	-1	5	ensembl_havana	KNOWN
ENSMUSG00000002384	6.40281	6.86572	7.80929	-0.943573	-2.38534	0.0454944	0.128648	-1.92329	protein_coding	Bmp8b	bone morphogenetic protein 8b [Source:MGI Symbol;Acc:MGI:107335]	chr4	123105165	123132099	1	2	ensembl_havana	KNOWN
ENSMUSG00000030604	7.45252	6.71109	7.65148	-0.940392	-3.47195	0.00899986	0.0439803	-1.91905	protein_coding	Zfp626	zinc finger protein 626 [Source:MGI Symbol;Acc:MGI:1918413]	chr7	27810813	27818669	1	1	ensembl	KNOWN
ENSMUSG00000035275	10.791	9.58656	10.5267	-0.940163	-5.13311	0.00102008	0.0112155	-1.91875	protein_coding	Raver2	ribonucleoprotein, PTB-binding 2 [Source:MGI Symbol;Acc:MGI:2443623]	chr4	101068983	101152370	1	3	ensembl_havana	KNOWN
ENSMUSG00000031028	9.74335	8.84468	9.78301	-0.93833	-4.48327	0.00227824	0.0182972	-1.91631	protein_coding	Tub	tubby candidate gene [Source:MGI Symbol;Acc:MGI:2651573]	chr7	109010825	109034460	1	3	ensembl_havana	KNOWN
ENSMUSG00000032366	13.2101	12.598	13.5349	-0.936894	-6.39598	0.000252188	0.0050798	-1.9144	protein_coding	Tpm1	tropomyosin 1, alpha [Source:MGI Symbol;Acc:MGI:98809]	chr9	67022590	67049406	-1	21	ensembl_havana	KNOWN
ENSMUSG00000032009	10.4484	9.33518	10.2709	-0.935741	-4.18697	0.0033546	0.0232435	-1.91287	protein_coding	Sesn3	sestrin 3 [Source:MGI Symbol;Acc:MGI:1922997]	chr9	14276301	14326138	1	1	ensembl_havana	KNOWN
ENSMUSG00000042834	10.0827	8.12158	9.05674	-0.935161	-5.82779	0.000461138	0.00710436	-1.9121	protein_coding	Nrep	neuronal regeneration related protein [Source:MGI Symbol;Acc:MGI:99444]	chr18	33437019	33464029	-1	3	ensembl	KNOWN
ENSMUSG00000024837	10.3237	9.98198	10.917	-0.934984	-5.32504	0.000813857	0.00985053	-1.91187	protein_coding	Dmrt1	doublesex and mab-3 related transcription factor 1 [Source:MGI Symbol;Acc:MGI:1354733]	chr19	25505618	25604329	1	3	ensembl_havana	KNOWN
ENSMUSG00000024308	11.2899	10.6659	11.6003	-0.934441	-4.12042	0.00366572	0.0245682	-1.91115	protein_coding	Tapbp	TAP binding protein [Source:MGI Symbol;Acc:MGI:1201689]	chr17	33915899	33929288	1	5	ensembl_havana	KNOWN
ENSMUSG00000038242	5.67354	5.37519	6.30933	-0.934141	-1.87516	0.099247	0.219827	-1.91075	protein_coding	Aox4	aldehyde oxidase 4 [Source:MGI Symbol;Acc:MGI:1919122]	chr1	58210397	58268597	1	5	ensembl_havana	KNOWN
ENSMUSG00000037600	8.0187	6.61809	7.55214	-0.934049	-3.75214	0.00605994	0.0338659	-1.91063	protein_coding	Kdf1	keratinocyte differentiation factor 1 [Source:MGI Symbol;Acc:MGI:1916323]	chr4	133518963	133530790	1	5	ensembl_havana	KNOWN
ENSMUSG00000034855	5.45678	4.86781	5.80052	-0.932707	-3.07547	0.0160339	0.0644679	-1.90885	protein_coding	Cxcl10	chemokine (C-X-C motif) ligand 10 [Source:MGI Symbol;Acc:MGI:1352450]	chr5	92346638	92348889	-1	4	ensembl_havana	KNOWN
ENSMUSG00000063804	12.2101	11.0528	11.9853	-0.932456	-5.24586	0.000892774	0.0103638	-1.90852	protein_coding	Lin28b	lin-28 homolog B (C. elegans) [Source:MGI Symbol;Acc:MGI:3584032]	chr10	45376620	45470201	-1	1	ensembl	KNOWN
ENSMUSG00000079505	4.74292	3.55059	4.48117	-0.930579	-2.19066	0.0613147	0.1575	-1.90604	antisense	Gm11131	predicted gene 11131 [Source:MGI Symbol;Acc:MGI:3779386]	chr17	35377021	35380292	-1	1	havana	KNOWN
ENSMUSG00000038670	5.59196	5.57061	6.50098	-0.930374	-2.9876	0.0182693	0.0702749	-1.90577	protein_coding	Mybpc2	myosin binding protein C, fast-type [Source:MGI Symbol;Acc:MGI:1336170]	chr7	44501699	44524669	-1	1	ensembl	KNOWN
ENSMUSG00000073406	7.15713	6.85673	7.7863	-0.929574	-2.32484	0.0499137	0.136953	-1.90471	polymorphic_pseudogene	H2-Bl	histocompatibility 2, blastocyst [Source:MGI Symbol;Acc:MGI:892004]	chr17	36080115	36084223	-1	11	ensembl_havana	KNOWN
ENSMUSG00000027560	5.8771	4.11142	5.04072	-0.929301	-2.11804	0.0685299	0.170136	-1.90435	protein_coding	Dok5	docking protein 5 [Source:MGI Symbol;Acc:MGI:1924079]	chr2	170731807	170879769	1	1	ensembl_havana	KNOWN
ENSMUSG00000078349	3.09976	2.62807	3.55693	-0.928854	-0.932003	0.379759	0.547357	-1.90376	protein_coding	AW011738	expressed sequence AW011738 [Source:MGI Symbol;Acc:MGI:2140540]	chr4	156203304	156205151	1	1	ensembl	KNOWN
ENSMUSG00000067235	6.77694	6.0039	6.93249	-0.928592	-2.71134	0.0276744	0.0922362	-1.90342	protein_coding	H2-Q10	histocompatibility 2, Q region locus 10 [Source:MGI Symbol;Acc:MGI:95929]	chr17	35470089	35474563	1	3	ensembl_havana	KNOWN
ENSMUSG00000097944	6.16792	4.82139	5.74991	-0.928523	-1.73917	0.121844	0.252886	-1.90333	lincRNA	A130014A01Rik	RIKEN cDNA A130014A01 gene [Source:MGI Symbol;Acc:MGI:3028043]	chr8	120101582	120103904	1	1	havana	KNOWN
ENSMUSG00000047443	7.49105	6.38036	7.30849	-0.928134	-5.92567	0.000414429	0.00670621	-1.90281	protein_coding	Fam132b	family with sequence similarity 132, member B [Source:MGI Symbol;Acc:MGI:3606476]	chr1	91366430	91374217	1	2	ensembl_havana	KNOWN
ENSMUSG00000020000	8.32096	7.18176	8.10677	-0.925005	-3.4834	0.00885371	0.0435171	-1.89869	protein_coding	Moxd1	monooxygenase, DBH-like 1 [Source:MGI Symbol;Acc:MGI:1921582]	chr10	24223517	24302790	1	2	ensembl_havana	KNOWN
ENSMUSG00000041390	8.04717	7.14173	8.06578	-0.924048	-4.71533	0.00169798	0.0151984	-1.89743	protein_coding	Mdfic	MyoD family inhibitor domain containing [Source:MGI Symbol;Acc:MGI:104611]	chr6	15720661	15802169	1	7	ensembl_havana	KNOWN
ENSMUSG00000102555	7.00431	6.00818	6.93168	-0.923497	-1.9643	0.0866723	0.200297	-1.89671	TEC	6430511E19Rik	RIKEN cDNA 6430511E19 gene [Source:MGI Symbol;Acc:MGI:2443259]	chr7	92639949	92643783	1	1	havana	KNOWN
ENSMUSG00000031842	7.17181	6.26027	7.18358	-0.923311	-2.2626	0.0549114	0.145974	-1.89646	protein_coding	Pde4c	phosphodiesterase 4C, cAMP specific [Source:MGI Symbol;Acc:MGI:99556]	chr8	70723720	70751186	1	6	ensembl_havana	KNOWN
ENSMUSG00000028351	6.9607	5.92887	6.85202	-0.923156	-3.28308	0.0118207	0.0523644	-1.89626	protein_coding	Brinp1	bone morphogenic protein/retinoic acid inducible neural specific 1 [Source:MGI Symbol;Acc:MGI:1928478]	chr4	68761514	68954397	-1	3	ensembl_havana	KNOWN
ENSMUSG00000086368	3.75223	2.71192	3.63404	-0.922116	-1.85431	0.102431	0.224643	-1.89489	lincRNA	Gm13830	predicted gene 13830 [Source:MGI Symbol;Acc:MGI:3651141]	chr5	115301120	115319208	1	5	havana	KNOWN
ENSMUSG00000062760	6.01368	4.66742	5.58945	-0.922028	-2.01341	0.0804183	0.190119	-1.89478	protein_coding	1810041L15Rik	RIKEN cDNA 1810041L15 gene [Source:MGI Symbol;Acc:MGI:1919551]	chr15	84379203	84447097	-1	4	ensembl_havana	KNOWN
ENSMUSG00000020846	7.70725	6.5984	7.52041	-0.922008	-5.2812	0.000856557	0.0101017	-1.89475	protein_coding	Fam101b	family with sequence similarity 101, member B [Source:MGI Symbol;Acc:MGI:1923816]	chr11	76019194	76027782	-1	1	ensembl_havana	KNOWN
ENSMUSG00000046500	7.81728	7.21301	8.135	-0.921991	-2.29002	0.0526504	0.141954	-1.89473	protein_coding	Fam19a4	family with sequence similarity 19, member A4 [Source:MGI Symbol;Acc:MGI:2444563]	chr6	96831203	97060413	-1	2	ensembl_havana	KNOWN
ENSMUSG00000035299	5.80648	4.47135	5.39242	-0.921073	-2.70269	0.0280395	0.0929295	-1.89352	protein_coding	Mid1	midline 1 [Source:MGI Symbol;Acc:MGI:1100537]	chrX	169685199	170005736	1	15	ensembl_havana	KNOWN
ENSMUSG00000048216	6.37829	4.47745	5.39758	-0.920123	-3.50954	0.00852944	0.0423983	-1.89228	protein_coding	Gpr85	G protein-coupled receptor 85 [Source:MGI Symbol;Acc:MGI:1927851]	chr6	13834458	13839942	-1	4	ensembl_havana	KNOWN
ENSMUSG00000039942	6.9238	6.49686	7.41686	-0.919999	-2.14125	0.0661367	0.165836	-1.89211	protein_coding	Ptger4	prostaglandin E receptor 4 (subtype EP4) [Source:MGI Symbol;Acc:MGI:104311]	chr15	5206661	5244187	-1	3	ensembl_havana	KNOWN
ENSMUSG00000036109	8.70322	7.69569	8.61543	-0.919733	-6.14509	0.000327614	0.0058717	-1.89177	protein_coding	Mbnl3	muscleblind-like 3 (Drosophila) [Source:MGI Symbol;Acc:MGI:2444912]	chrX	51117269	51206532	-1	7	ensembl_havana	KNOWN
ENSMUSG00000036006	3.62029	3.68472	4.60419	-0.91947	-1.15244	0.283815	0.44884	-1.89142	protein_coding	Fam65b	family with sequence similarity 65, member B [Source:MGI Symbol;Acc:MGI:2444879]	chr13	24582189	24733816	1	13	ensembl_havana	KNOWN
ENSMUSG00000013523	7.55682	7.06854	7.98783	-0.919292	-3.62938	0.00719671	0.0380611	-1.89119	protein_coding	Bcas1	breast carcinoma amplified sequence 1 [Source:MGI Symbol;Acc:MGI:1924210]	chr2	170346991	170427845	-1	9	ensembl_havana	KNOWN
ENSMUSG00000097468	7.04953	6.19319	7.11162	-0.918425	-3.58214	0.00769338	0.0397424	-1.89005	lincRNA	2310010G23Rik	RIKEN cDNA 2310010G23 gene [Source:MGI Symbol;Acc:MGI:1916841]	chrX	36814771	36817185	-1	1	ensembl	KNOWN
ENSMUSG00000031202	8.12819	7.30942	8.2274	-0.917982	-5.31794	0.000820612	0.00988582	-1.88947	protein_coding	Rab39b	RAB39B, member RAS oncogene family [Source:MGI Symbol;Acc:MGI:1915040]	chrX	75572046	75578231	-1	1	ensembl_havana	KNOWN
ENSMUSG00000025104	10.3168	9.01727	9.93497	-0.917699	-4.64275	0.00185991	0.0161106	-1.8891	protein_coding	Hdgfrp3	hepatoma-derived growth factor, related protein 3 [Source:MGI Symbol;Acc:MGI:1352760]	chr7	81881251	81934473	-1	3	ensembl_havana	KNOWN
ENSMUSG00000020123	3.84467	2.87373	3.79104	-0.917312	-1.49098	0.175931	0.324492	-1.88859	protein_coding	Avpr1a	arginine vasopressin receptor 1A [Source:MGI Symbol;Acc:MGI:1859216]	chr10	122448499	122453453	1	1	ensembl_havana	KNOWN
ENSMUSG00000069581	5.27313	4.30954	5.22559	-0.916051	-4.84707	0.00144203	0.0137748	-1.88694	protein_coding	Tspear	thrombospondin type laminin G domain and EAR repeats [Source:MGI Symbol;Acc:MGI:2671932]	chr10	77829467	77887021	1	3	ensembl_havana	KNOWN
ENSMUSG00000044528	6.41061	5.44309	6.35898	-0.915892	-3.90549	0.00490359	0.0296619	-1.88674	protein_coding	Tram1l1	translocation associated membrane protein 1-like 1 [Source:MGI Symbol;Acc:MGI:2443503]	chr3	124320855	124324743	1	1	ensembl_havana	KNOWN
ENSMUSG00000004665	11.7075	11.8109	12.7266	-0.915765	-9.18126	2.11433e-05	0.00164456	-1.88657	protein_coding	Cnn2	calponin 2 [Source:MGI Symbol;Acc:MGI:105093]	chr10	79988584	79996062	1	2	ensembl_havana	KNOWN
ENSMUSG00000046410	8.07625	7.25973	8.1748	-0.915075	-3.02833	0.0171951	0.0674673	-1.88567	protein_coding	Kcnk6	potassium inwardly-rectifying channel, subfamily K, member 6 [Source:MGI Symbol;Acc:MGI:1891291]	chr7	29221928	29232522	-1	1	ensembl	KNOWN
ENSMUSG00000052062	5.73074	4.26141	5.17634	-0.914933	-2.7134	0.0275883	0.0920541	-1.88548	protein_coding	Pard3b	par-3 family cell polarity regulator beta [Source:MGI Symbol;Acc:MGI:1919301]	chr1	61638824	62642284	1	6	ensembl_havana	KNOWN
ENSMUSG00000043789	5.29415	4.16491	5.07975	-0.914846	-4.12169	0.00365949	0.0245682	-1.88537	protein_coding	Vwce	von Willebrand factor C and EGF domains [Source:MGI Symbol;Acc:MGI:1919018]	chr19	10634233	10665210	1	1	ensembl	KNOWN
ENSMUSG00000025586	9.25408	8.08734	9.00208	-0.914742	-2.80495	0.0240235	0.0838562	-1.88523	protein_coding	Cpeb1	cytoplasmic polyadenylation element binding protein 1 [Source:MGI Symbol;Acc:MGI:108442]	chr7	81347026	81455465	-1	9	ensembl_havana	KNOWN
ENSMUSG00000031654	7.21759	6.54751	7.46168	-0.914167	-1.79433	0.112146	0.239073	-1.88448	protein_coding	Cbln1	cerebellin 1 precursor protein [Source:MGI Symbol;Acc:MGI:88281]	chr8	87468854	87472592	-1	2	ensembl	KNOWN
ENSMUSG00000067276	6.13607	4.69085	5.60445	-0.913599	-0.790386	0.453062	0.614844	-1.88374	protein_coding	Capn6	calpain 6 [Source:MGI Symbol;Acc:MGI:1100850]	chrX	143802231	143827414	-1	2	ensembl_havana	KNOWN
ENSMUSG00000103056	3.99664	1.69229	2.60569	-0.913402	-1.2229	0.257637	0.420219	-1.88348	TEC	Gm38268	predicted gene, 38268 [Source:MGI Symbol;Acc:MGI:5611496]	chr1	186112181	186112373	-1	1	havana	KNOWN
ENSMUSG00000032303	2.74436	0.918313	1.83171	-0.913402	-1.14105	0.288247	0.453926	-1.88348	protein_coding	Chrna3	cholinergic receptor, nicotinic, alpha polypeptide 3 [Source:MGI Symbol;Acc:MGI:87887]	chr9	55011343	55026559	-1	1	ensembl	KNOWN
ENSMUSG00000033981	1.73465	0.918313	1.83171	-0.913402	-0.718037	0.494037	0.650676	-1.88348	protein_coding	Gria2	glutamate receptor, ionotropic, AMPA2 (alpha 2) [Source:MGI Symbol;Acc:MGI:95809]	chr3	80681450	80802835	-1	8	ensembl_havana	KNOWN
ENSMUSG00000097099	3.18885	2.39745	3.31085	-0.913402	-1.13984	0.28872	0.454386	-1.88348	antisense	Gm9917	predicted gene 9917 [Source:MGI Symbol;Acc:MGI:3704343]	chr9	107558809	107568415	-1	4	havana	KNOWN
ENSMUSG00000103529	3.66951	1.69229	2.60569	-0.913402	-1.98472	0.0840165	0.196126	-1.88348	TEC	A730089K16Rik	RIKEN cDNA A730089K16 gene [Source:MGI Symbol;Acc:MGI:2443970]	chr5	76655929	76658355	-1	1	havana	KNOWN
ENSMUSG00000022375	3.47157	1.44663	2.36004	-0.913402	-1.51172	0.170688	0.317876	-1.88348	protein_coding	Lrrc6	leucine rich repeat containing 6 (testis) [Source:MGI Symbol;Acc:MGI:1859553]	chr15	66379858	66500910	-1	1	ensembl_havana	KNOWN
ENSMUSG00000068037	1.75696	1.44663	2.36004	-0.913402	-0.807408	0.443765	0.607039	-1.88348	protein_coding	Mas1	MAS1 oncogene [Source:MGI Symbol;Acc:MGI:96918]	chr17	12841079	12868143	-1	9	ensembl_havana	KNOWN
ENSMUSG00000061080	2.63847	0.389992	1.30339	-0.913402	-1.1878	0.270418	0.434402	-1.88348	protein_coding	Lsamp	limbic system-associated membrane protein [Source:MGI Symbol;Acc:MGI:1261760]	chr16	39984361	42181679	1	10	ensembl_havana	KNOWN
ENSMUSG00000074813	3.56698	4.59894	5.51204	-0.913098	-1.93135	0.0911304	0.206968	-1.88308	processed_transcript	Gm14005	predicted gene 14005 [Source:MGI Symbol;Acc:MGI:3652191]	chr2	128195993	128429349	-1	7	ensembl_havana	KNOWN
ENSMUSG00000019461	9.52738	8.55136	9.46442	-0.913064	-5.49238	0.00067114	0.00879864	-1.88304	protein_coding	Plscr3	phospholipid scramblase 3 [Source:MGI Symbol;Acc:MGI:1917560]	chr11	69846376	69852058	1	4	ensembl_havana	KNOWN
ENSMUSG00000029135	9.389	9.53059	10.4436	-0.913004	-0.958661	0.36699	0.53498	-1.88296	protein_coding	Fosl2	fos-like antigen 2 [Source:MGI Symbol;Acc:MGI:102858]	chr5	32135801	32157842	1	3	ensembl_havana	KNOWN
ENSMUSG00000037960	9.04912	7.89192	8.80425	-0.912339	-1.97466	0.0853154	0.198199	-1.88209	protein_coding	1110007C09Rik	RIKEN cDNA 1110007C09 gene [Source:MGI Symbol;Acc:MGI:1915730]	chr13	49202951	49216026	-1	1	ensembl	KNOWN
ENSMUSG00000034551	10.18	9.37143	10.2836	-0.912167	-5.53897	0.000636493	0.00852425	-1.88187	protein_coding	Hdx	highly divergent homeobox [Source:MGI Symbol;Acc:MGI:2685226]	chrX	111569931	111697079	-1	2	ensembl_havana	KNOWN
ENSMUSG00000050394	8.48318	7.03725	7.94926	-0.912015	-3.7803	0.00582733	0.0330493	-1.88167	protein_coding	Armcx6	armadillo repeat containing, X-linked 6 [Source:MGI Symbol;Acc:MGI:2147993]	chrX	134748461	134751417	-1	4	ensembl_havana	KNOWN
ENSMUSG00000039232	5.88383	5.62265	6.53267	-0.910025	-2.68164	0.0289491	0.0948691	-1.87908	protein_coding	Stx11	syntaxin 11 [Source:MGI Symbol;Acc:MGI:1921982]	chr10	12939983	12964259	-1	2	ensembl	KNOWN
ENSMUSG00000086629	6.29862	5.30782	6.21728	-0.909466	-3.06111	0.0163785	0.0652377	-1.87835	processed_transcript	2810403D21Rik	RIKEN cDNA 2810403D21 gene [Source:MGI Symbol;Acc:MGI:1917214]	chrX	108834478	108974906	1	8	havana	KNOWN
ENSMUSG00000105734	4.1586	4.28447	5.19351	-0.909038	-1.29166	0.234062	0.394429	-1.87779	lincRNA	RP23-407B16.3		chr3	95386461	95402841	-1	1	havana	KNOWN
ENSMUSG00000061013	8.24949	7.53416	8.44287	-0.908706	-4.45604	0.00235944	0.0186491	-1.87736	protein_coding	Mkx	mohawk homeobox [Source:MGI Symbol;Acc:MGI:2687286]	chr18	6910459	7004780	-1	5	ensembl_havana	KNOWN
ENSMUSG00000053046	7.49026	6.09417	7.00209	-0.907917	-3.34734	0.0107679	0.0492198	-1.87633	protein_coding	Brsk2	BR serine/threonine kinase 2 [Source:MGI Symbol;Acc:MGI:1923020]	chr7	141949751	142004247	1	16	ensembl_havana	KNOWN
ENSMUSG00000047344	6.093	4.50355	5.40983	-0.906277	-3.23856	0.0126137	0.0548465	-1.8742	protein_coding	Lancl3	LanC lantibiotic synthetase component C-like 3 (bacterial) [Source:MGI Symbol;Acc:MGI:2443335]	chrX	9199902	9268085	1	1	ensembl_havana	KNOWN
ENSMUSG00000019464	4.15765	3.21659	4.12184	-0.905251	-2.8675	0.0218655	0.0788627	-1.87287	protein_coding	Ptger1	prostaglandin E receptor 1 (subtype EP1) [Source:MGI Symbol;Acc:MGI:97793]	chr8	83666833	83672753	1	2	ensembl_havana	KNOWN
ENSMUSG00000027233	7.99733	7.03525	7.94048	-0.905228	-2.11154	0.0692152	0.171362	-1.87284	protein_coding	Patl2	protein associated with topoisomerase II homolog 2 (yeast) [Source:MGI Symbol;Acc:MGI:1914828]	chr2	122120108	122186189	-1	1	ensembl_havana	KNOWN
ENSMUSG00000085133	6.79032	5.73713	6.642	-0.904866	-2.66821	0.0295455	0.0962216	-1.87237	sense_intronic	B930095G15Rik	RIKEN cDNA B930095G15 gene [Source:MGI Symbol;Acc:MGI:2443701]	chr14	121248706	121253971	1	1	havana	KNOWN
ENSMUSG00000029603	9.6469	8.96654	9.8686	-0.902057	-3.43048	0.00955126	0.0456301	-1.86873	protein_coding	Dtx1	deltex 1 homolog (Drosophila) [Source:MGI Symbol;Acc:MGI:1352744]	chr5	120680202	120711927	-1	6	ensembl_havana	KNOWN
ENSMUSG00000073295	9.16298	7.99816	8.89973	-0.901569	-4.32217	0.0028071	0.0207039	-1.8681	protein_coding	Nudt11	nudix (nucleoside diphosphate linked moiety X)-type motif 11 [Source:MGI Symbol;Acc:MGI:1930957]	chrX	6047453	6055110	1	1	ensembl_havana	KNOWN
ENSMUSG00000032769	7.4231	6.53911	7.43961	-0.900495	-2.62728	0.0314412	0.100352	-1.86671	protein_coding	Trpa1	transient receptor potential cation channel, subfamily A, member 1 [Source:MGI Symbol;Acc:MGI:3522699]	chr1	14872648	14918862	-1	1	ensembl_havana	KNOWN
ENSMUSG00000029821	6.21223	5.53229	6.43239	-0.900098	-4.08076	0.0038659	0.0255171	-1.86619	protein_coding	Dfna5	deafness, autosomal dominant 5 (human) [Source:MGI Symbol;Acc:MGI:1889850]	chr6	50188888	50263862	-1	7	ensembl_havana	KNOWN
ENSMUSG00000026004	8.36565	7.19562	8.09549	-0.899875	-6.55675	0.00021408	0.00468942	-1.8659	protein_coding	Kansl1l	KAT8 regulatory NSL complex subunit 1-like [Source:MGI Symbol;Acc:MGI:1915941]	chr1	66719248	66817562	-1	5	ensembl_havana	KNOWN
ENSMUSG00000024378	12.2272	10.7779	11.6769	-0.898981	-6.69337	0.000186685	0.00438339	-1.86475	protein_coding	Stard4	StAR-related lipid transfer (START) domain containing 4 [Source:MGI Symbol;Acc:MGI:2156764]	chr18	33199355	33213862	-1	4	ensembl_havana	KNOWN
ENSMUSG00000047658	6.48274	5.70483	6.60312	-0.89829	-3.58791	0.00763075	0.0395513	-1.86386	protein_coding	Gal3st3	galactose-3-O-sulfotransferase 3 [Source:MGI Symbol;Acc:MGI:3617843]	chr19	5298331	5308738	1	1	ensembl	KNOWN
ENSMUSG00000039774	8.1092	7.22226	8.12028	-0.898026	-3.10345	0.0153839	0.0627322	-1.86351	protein_coding	Galnt12	UDP-N-acetyl-alpha-D-galactosamine:polypeptide N-acetylgalactosaminyltransferase 12 [Source:MGI Symbol;Acc:MGI:2444664]	chr4	47091909	47123070	1	2	ensembl_havana	KNOWN
ENSMUSG00000089726	11.4197	10.9413	11.8388	-0.897542	-10.0846	1.08208e-05	0.00124167	-1.86289	lincRNA	Mir17hg	Mir17 host gene (non-protein coding) [Source:MGI Symbol;Acc:MGI:1923207]	chr14	115042879	115046727	1	1	havana	KNOWN
ENSMUSG00000000184	10.5674	10.433	11.33	-0.897017	-3.48285	0.0088607	0.0435171	-1.86221	protein_coding	Ccnd2	cyclin D2 [Source:MGI Symbol;Acc:MGI:88314]	chr6	127125162	127152193	-1	8	ensembl_havana	KNOWN
ENSMUSG00000107749	5.17523	4.13593	5.03289	-0.896966	-1.82443	0.107165	0.231574	-1.86215	TEC	RP23-322E20.6		chr6	71276494	71279348	1	1	havana	KNOWN
ENSMUSG00000062184	9.7179	8.33307	9.22924	-0.896162	-3.50646	0.00856695	0.0425376	-1.86111	protein_coding	Hs6st2	heparan sulfate 6-O-sulfotransferase 2 [Source:MGI Symbol;Acc:MGI:1354959]	chrX	51387212	51681856	-1	5	ensembl_havana	KNOWN
ENSMUSG00000056498	7.48474	5.53161	6.42772	-0.896106	-2.27273	0.0540654	0.144503	-1.86104	protein_coding	Tmem154	transmembrane protein 154 [Source:MGI Symbol;Acc:MGI:2444725]	chr3	84666192	84704575	1	4	ensembl_havana	KNOWN
ENSMUSG00000060791	7.29971	6.68537	7.58147	-0.896101	-2.27626	0.0537737	0.144006	-1.86103	protein_coding	Gmfg	glia maturation factor, gamma [Source:MGI Symbol;Acc:MGI:1927135]	chr7	28437447	28448233	1	5	ensembl_havana	KNOWN
ENSMUSG00000033577	9.98934	8.7702	9.66582	-0.895625	-1.79275	0.112413	0.239479	-1.86042	protein_coding	Myo6	myosin VI [Source:MGI Symbol;Acc:MGI:104785]	chr9	80165031	80311729	1	12	ensembl_havana	KNOWN
ENSMUSG00000031791	9.00992	8.09985	8.99545	-0.895601	-6.65898	0.000193194	0.00445521	-1.86038	protein_coding	Tmem38a	transmembrane protein 38A [Source:MGI Symbol;Acc:MGI:1921416]	chr8	72572103	72587282	1	1	ensembl	KNOWN
ENSMUSG00000108053	5.7852	5.21526	6.1106	-0.895338	-3.72019	0.0063359	0.0349411	-1.86005	TEC	RP24-317F6.7		chr6	83314145	83316943	-1	1	havana	KNOWN
ENSMUSG00000052364	4.6627	3.65642	4.55143	-0.895012	-2.1605	0.0642154	0.162396	-1.85963	protein_coding	B630019K06Rik	RIKEN cDNA B630019K06 gene [Source:MGI Symbol;Acc:MGI:2147918]	chrX	8892382	8894964	1	1	ensembl_havana	KNOWN
ENSMUSG00000032561	6.01235	5.66606	6.56095	-0.894891	-2.85804	0.0221783	0.0795918	-1.85947	protein_coding	Acpp	acid phosphatase, prostate [Source:MGI Symbol;Acc:MGI:1928480]	chr9	104288316	104337728	-1	5	ensembl_havana	KNOWN
ENSMUSG00000018339	9.98118	9.29783	10.1926	-0.89475	-3.31615	0.0112659	0.0507395	-1.85929	protein_coding	Gpx3	glutathione peroxidase 3 [Source:MGI Symbol;Acc:MGI:105102]	chr11	54902453	54910377	1	3	ensembl_havana	KNOWN
ENSMUSG00000017314	9.03092	7.66957	8.5634	-0.89383	-1.13083	0.29227	0.458097	-1.8581	protein_coding	Mpp2	membrane protein, palmitoylated 2 (MAGUK p55 subfamily member 2) [Source:MGI Symbol;Acc:MGI:1858257]	chr11	102057015	102088515	-1	6	ensembl_havana	KNOWN
ENSMUSG00000039252	9.02811	7.2844	8.17812	-0.89372	-8.51641	3.5917e-05	0.00198214	-1.85796	protein_coding	Lgi2	leucine-rich repeat LGI family, member 2 [Source:MGI Symbol;Acc:MGI:2180196]	chr5	52533517	52566462	-1	2	ensembl_havana	KNOWN
ENSMUSG00000064373	10.3956	9.3365	10.2291	-0.892591	-3.50236	0.00861723	0.042706	-1.85651	protein_coding	Sepp1	selenoprotein P, plasma, 1 [Source:MGI Symbol;Acc:MGI:894288]	chr15	3268547	3280508	1	7	ensembl_havana	KNOWN
ENSMUSG00000037580	7.12754	6.40922	7.30171	-0.89249	-1.94792	0.0888614	0.203645	-1.85638	protein_coding	Gch1	GTP cyclohydrolase 1 [Source:MGI Symbol;Acc:MGI:95675]	chr14	47153895	47189413	-1	1	ensembl	KNOWN
ENSMUSG00000004035	7.01122	5.63777	6.53024	-0.892469	-3.77688	0.0058551	0.0331123	-1.85635	protein_coding	Gstm7	glutathione S-transferase, mu 7 [Source:MGI Symbol;Acc:MGI:1915562]	chr3	107926334	107931817	-1	5	ensembl_havana	KNOWN
ENSMUSG00000057093	7.86014	7.84724	8.73927	-0.892034	-4.92865	0.00130491	0.012977	-1.85579	protein_coding	C030039L03Rik	RIKEN cDNA C030039L03 gene [Source:MGI Symbol;Acc:MGI:2148237]	chr7	27689340	27706484	1	4	ensembl_havana	KNOWN
ENSMUSG00000029470	7.94319	6.68545	7.57716	-0.891713	-3.11378	0.015151	0.0621141	-1.85538	protein_coding	P2rx4	purinergic receptor P2X, ligand-gated ion channel 4 [Source:MGI Symbol;Acc:MGI:1338859]	chr5	122707544	122729738	1	9	ensembl_havana	KNOWN
ENSMUSG00000048022	7.00195	4.89313	5.78369	-0.890563	-1.69346	0.130474	0.264972	-1.8539	protein_coding	Tmem229a	transmembrane protein 229A [Source:MGI Symbol;Acc:MGI:2442812]	chr6	24951141	24956297	-1	1	ensembl_havana	KNOWN
ENSMUSG00000040146	7.11175	4.32457	5.21486	-0.890295	-1.5609	0.158815	0.303406	-1.85356	protein_coding	Rgl3	ral guanine nucleotide dissociation stimulator-like 3 [Source:MGI Symbol;Acc:MGI:1918996]	chr9	21971527	21989453	-1	1	ensembl	KNOWN
ENSMUSG00000006235	6.87566	5.79082	6.68104	-0.890221	-2.22065	0.0585598	0.152675	-1.85346	protein_coding	Epor	erythropoietin receptor [Source:MGI Symbol;Acc:MGI:95408]	chr9	21958899	21963576	-1	1	ensembl	KNOWN
ENSMUSG00000020492	11.5906	10.8968	11.7864	-0.889602	-10.1235	1.05257e-05	0.00122199	-1.85266	protein_coding	Ska2	spindle and kinetochore associated complex subunit 2 [Source:MGI Symbol;Acc:MGI:1913390]	chr11	87109234	87124635	1	3	ensembl_havana	KNOWN
ENSMUSG00000032033	4.4811	4.11142	5.00057	-0.889152	-0.879941	0.405636	0.57185	-1.85209	protein_coding	Barx2	BarH-like homeobox 2 [Source:MGI Symbol;Acc:MGI:109617]	chr9	31846044	31913462	-1	1	ensembl_havana	KNOWN
ENSMUSG00000105632	5.20689	4.38987	5.27796	-0.888086	-1.68511	0.132112	0.267241	-1.85072	TEC	WI1-1010L24.1		chr5	101810492	101812075	1	1	havana	KNOWN
ENSMUSG00000038859	8.62154	7.50326	8.39105	-0.887793	-2.17962	0.0623608	0.15931	-1.85034	protein_coding	Baiap2l1	BAI1-associated protein 2-like 1 [Source:MGI Symbol;Acc:MGI:1914148]	chr5	144264526	144358112	-1	2	ensembl_havana	KNOWN
ENSMUSG00000052727	13.5763	13.2254	14.1132	-0.887748	-4.84584	0.00144421	0.0137809	-1.85029	protein_coding	Map1b	microtubule-associated protein 1B [Source:MGI Symbol;Acc:MGI:1306778]	chr13	99421464	99516602	-1	1	ensembl	KNOWN
ENSMUSG00000063760	9.01375	7.07188	7.95777	-0.88589	-2.18819	0.0615471	0.157838	-1.8479	protein_coding	Rnf217	ring finger protein 217 [Source:MGI Symbol;Acc:MGI:3610311]	chr10	31493193	31609184	-1	1	ensembl_havana	KNOWN
ENSMUSG00000005950	5.26429	4.60723	5.49295	-0.885717	-1.66608	0.135913	0.272504	-1.84768	protein_coding	P2rx5	purinergic receptor P2X, ligand-gated ion channel, 5 [Source:MGI Symbol;Acc:MGI:2137026]	chr11	73160421	73172685	1	3	ensembl_havana	KNOWN
ENSMUSG00000037685	9.88697	9.15258	10.0382	-0.885652	-2.80012	0.0241991	0.0842735	-1.8476	protein_coding	Atp8a1	ATPase, aminophospholipid transporter (APLT), class I, type 8A, member 1 [Source:MGI Symbol;Acc:MGI:1330848]	chr5	67618140	67847434	-1	14	ensembl_havana	KNOWN
ENSMUSG00000044364	4.70127	2.87373	3.75883	-0.885106	-1.67948	0.133226	0.268735	-1.8469	protein_coding	Tmem74b	transmembrane protein 74B [Source:MGI Symbol;Acc:MGI:1918629]	chr2	151702008	151712157	1	2	ensembl_havana	KNOWN
ENSMUSG00000030376	7.96464	7.02965	7.91473	-0.885073	-2.44494	0.0415273	0.120675	-1.84686	protein_coding	Slc8a2	solute carrier family 8 (sodium/calcium exchanger), member 2 [Source:MGI Symbol;Acc:MGI:107996]	chr7	16130300	16160509	1	1	ensembl	KNOWN
ENSMUSG00000025161	13.1076	11.9344	12.8192	-0.884796	-1.77403	0.115628	0.244007	-1.8465	protein_coding	Slc16a3	solute carrier family 16 (monocarboxylic acid transporters), member 3 [Source:MGI Symbol;Acc:MGI:1933438]	chr11	120948480	120960868	1	8	ensembl_havana	KNOWN
ENSMUSG00000027792	8.86885	8.23174	9.11649	-0.884751	-3.42427	0.00963687	0.0458666	-1.84645	protein_coding	Bche	butyrylcholinesterase [Source:MGI Symbol;Acc:MGI:894278]	chr3	73635808	73708415	-1	4	ensembl_havana	KNOWN
ENSMUSG00000044006	6.40316	7.09933	7.984	-0.884673	-2.17569	0.0627376	0.159949	-1.84635	protein_coding	Cilp2	cartilage intermediate layer protein 2 [Source:MGI Symbol;Acc:MGI:1915959]	chr8	69880369	69887687	-1	1	ensembl_havana	KNOWN
ENSMUSG00000058571	7.90986	6.27786	7.16142	-0.883561	-4.07786	0.003881	0.0255746	-1.84492	protein_coding	Gpc6	glypican 6 [Source:MGI Symbol;Acc:MGI:1346322]	chr14	116925297	117979529	1	4	ensembl_havana	KNOWN
ENSMUSG00000030523	5.70638	5.65185	6.53422	-0.882368	-2.10424	0.0699926	0.172605	-1.8434	protein_coding	Trpm1	transient receptor potential cation channel, subfamily M, member 1 [Source:MGI Symbol;Acc:MGI:1330305]	chr7	64153835	64269757	1	2	ensembl	KNOWN
ENSMUSG00000041189	7.67286	6.68815	7.57022	-0.882076	-3.0889	0.0157184	0.0636001	-1.84303	protein_coding	Chrnb1	cholinergic receptor, nicotinic, beta polypeptide 1 (muscle) [Source:MGI Symbol;Acc:MGI:87890]	chr11	69784036	69795943	-1	4	ensembl_havana	KNOWN
ENSMUSG00000040543	4.59765	3.75994	4.64187	-0.88193	-2.00447	0.0815237	0.191887	-1.84284	protein_coding	Pitpnm3	PITPNM family member 3 [Source:MGI Symbol;Acc:MGI:2685726]	chr11	72047528	72135778	-1	5	ensembl_havana	KNOWN
ENSMUSG00000038059	8.08671	7.31419	8.19512	-0.88093	-5.6434	0.000565772	0.00797778	-1.84156	protein_coding	Smim3	small integral membrane protein 3 [Source:MGI Symbol;Acc:MGI:1917088]	chr18	60474193	60501983	-1	1	ensembl	KNOWN
ENSMUSG00000007021	8.12494	7.66517	8.54474	-0.879573	-2.2275	0.0579474	0.151646	-1.83983	protein_coding	Syngr3	synaptogyrin 3 [Source:MGI Symbol;Acc:MGI:1341881]	chr17	24685092	24689955	-1	2	ensembl_havana	KNOWN
ENSMUSG00000030790	7.30661	5.92463	6.80385	-0.87922	-0.572317	0.5835	0.723022	-1.83938	protein_coding	Adm	adrenomedullin [Source:MGI Symbol;Acc:MGI:108058]	chr7	110627661	110629820	1	3	ensembl_havana	KNOWN
ENSMUSG00000033676	9.38038	8.48867	9.36735	-0.878678	-6.2459	0.000294653	0.00554394	-1.83869	protein_coding	Gabrb3	gamma-aminobutyric acid (GABA) A receptor, subunit beta 3 [Source:MGI Symbol;Acc:MGI:95621]	chr7	57419692	57828802	1	6	ensembl_havana	KNOWN
ENSMUSG00000039384	8.64159	8.07637	8.95494	-0.878566	-4.02636	0.00415997	0.0267355	-1.83855	protein_coding	Dusp10	dual specificity phosphatase 10 [Source:MGI Symbol;Acc:MGI:1927070]	chr1	184013302	184075636	1	2	ensembl_havana	KNOWN
ENSMUSG00000003948	9.5419	8.63637	9.51465	-0.878277	-5.43602	0.000715866	0.00914779	-1.83818	protein_coding	Mmd	monocyte to macrophage differentiation-associated [Source:MGI Symbol;Acc:MGI:1914718]	chr11	90187684	90278589	1	5	ensembl_havana	KNOWN
ENSMUSG00000037788	8.57167	7.00712	7.88462	-0.877499	-6.07374	0.000353409	0.00613058	-1.83719	protein_coding	Vopp1	vesicular, overexpressed in cancer, prosurvival protein 1 [Source:MGI Symbol;Acc:MGI:2141658]	chr6	57727807	57825159	-1	6	ensembl_havana	KNOWN
ENSMUSG00000035200	6.53385	5.40175	6.27899	-0.877238	-1.53335	0.16537	0.311444	-1.83686	protein_coding	Chrnb4	cholinergic receptor, nicotinic, beta polypeptide 4 [Source:MGI Symbol;Acc:MGI:87892]	chr9	55028156	55048544	-1	1	ensembl	KNOWN
ENSMUSG00000020709	5.94865	5.71308	6.59016	-0.87708	-5.15568	0.000993077	0.0110308	-1.83665	protein_coding	Adap2	ArfGAP with dual PH domains 2 [Source:MGI Symbol;Acc:MGI:2663075]	chr11	80154105	80178958	1	2	ensembl_havana	KNOWN
ENSMUSG00000102657	4.60901	4.02687	4.90389	-0.877013	-2.23419	0.0573565	0.150515	-1.83657	TEC	Gm37899	predicted gene, 37899 [Source:MGI Symbol;Acc:MGI:5611127]	chr12	109668869	109677585	1	1	havana	KNOWN
ENSMUSG00000027938	6.72706	5.8154	6.69236	-0.876963	-6.45787	0.000236691	0.0049102	-1.83651	protein_coding	Creb3l4	cAMP responsive element binding protein 3-like 4 [Source:MGI Symbol;Acc:MGI:1916603]	chr3	90237500	90243512	-1	2	ensembl_havana	KNOWN
ENSMUSG00000070495	5.5147	6.29114	7.16724	-0.876099	-1.51502	0.169866	0.316943	-1.83541	protein_coding	Ctcfl	CCCTC-binding factor (zinc finger protein)-like [Source:MGI Symbol;Acc:MGI:3652571]	chr2	173093609	173119525	-1	2	ensembl_havana	KNOWN
ENSMUSG00000031216	7.8299	8.07117	8.94719	-0.876022	-1.12256	0.295557	0.46168	-1.83531	protein_coding	Stard8	START domain containing 8 [Source:MGI Symbol;Acc:MGI:2448556]	chrX	99003248	99074728	1	4	ensembl_havana	KNOWN
ENSMUSG00000059361	5.14087	6.49937	7.37437	-0.874995	-1.41198	0.197244	0.35048	-1.834	protein_coding	Nrsn2	neurensin 2 [Source:MGI Symbol;Acc:MGI:2684969]	chr2	152368755	152376638	-1	1	ensembl_havana	KNOWN
ENSMUSG00000043639	7.71127	6.8034	7.6779	-0.874498	-3.2744	0.0119711	0.0528583	-1.83337	protein_coding	Rbm20	RNA binding motif protein 20 [Source:MGI Symbol;Acc:MGI:1920963]	chr19	53677306	53867080	1	4	ensembl_havana	KNOWN
ENSMUSG00000051615	9.57707	8.86569	9.74013	-0.874446	-3.91916	0.00481271	0.0293386	-1.8333	protein_coding	Rap2a	RAS related protein 2a [Source:MGI Symbol;Acc:MGI:97855]	chr14	120478461	120507194	1	2	ensembl_havana	KNOWN
ENSMUSG00000032035	9.06729	7.81102	8.68543	-0.874405	-2.09384	0.071116	0.17462	-1.83325	protein_coding	Ets1	E26 avian leukemia oncogene 1, 5' domain [Source:MGI Symbol;Acc:MGI:95455]	chr9	32636221	32757820	1	6	ensembl_havana	KNOWN
ENSMUSG00000032936	10.1113	9.44676	10.3203	-0.873528	-4.91086	0.00133354	0.0131674	-1.83214	protein_coding	Camkv	CaM kinase-like vesicle-associated [Source:MGI Symbol;Acc:MGI:2384296]	chr9	107935674	107949691	1	5	ensembl_havana	KNOWN
ENSMUSG00000103445	6.32764	4.81658	5.69	-0.873418	-2.28424	0.0531193	0.142717	-1.832	TEC	Gm36948	predicted gene, 36948 [Source:MGI Symbol;Acc:MGI:5610176]	chr9	72440760	72444006	1	1	havana	KNOWN
ENSMUSG00000029814	12.3314	10.8621	11.7352	-0.873086	-3.80731	0.00561326	0.0323324	-1.83158	protein_coding	Igf2bp3	insulin-like growth factor 2 mRNA binding protein 3 [Source:MGI Symbol;Acc:MGI:1890359]	chr6	49085223	49214957	-1	5	ensembl_havana	KNOWN
ENSMUSG00000075596	4.273	3.15639	4.02884	-0.87245	-2.19761	0.0606649	0.156369	-1.83077	protein_coding	B130006D01Rik	RIKEN cDNA B130006D01 gene [Source:MGI Symbol;Acc:MGI:2444371]	chr11	95723587	95726710	1	1	ensembl	KNOWN
ENSMUSG00000053909	3.82613	5.9322	6.80428	-0.872074	-1.52317	0.167854	0.31446	-1.83029	protein_coding	Rhox10	reproductive homeobox 10 [Source:MGI Symbol;Acc:MGI:3580249]	chrX	38066475	38071691	1	1	ensembl_havana	KNOWN
ENSMUSG00000024921	8.39441	6.64907	7.52066	-0.87159	-3.24966	0.0124108	0.0542504	-1.82968	protein_coding	Smarca2	SWI/SNF related, matrix associated, actin dependent regulator of chromatin, subfamily a, member 2 [Source:MGI Symbol;Acc:MGI:99603]	chr19	26605115	26778321	1	19	ensembl_havana	KNOWN
ENSMUSG00000071506	4.74138	3.53556	4.40607	-0.870503	-2.10992	0.0693871	0.171625	-1.8283	protein_coding	Tmem139	transmembrane protein 139 [Source:MGI Symbol;Acc:MGI:1924444]	chr6	42261970	42264555	1	1	ensembl	KNOWN
ENSMUSG00000094370	5.55798	4.28447	5.15422	-0.869745	-3.72041	0.00633397	0.0349384	-1.82734	protein_coding	Gm3373	predicted gene 3373 [Source:MGI Symbol;Acc:MGI:3781551]	chr14	5718336	5741577	-1	2	ensembl_havana	KNOWN
ENSMUSG00000021567	8.23617	7.20727	8.07657	-0.869293	-3.03755	0.0169611	0.0667995	-1.82677	protein_coding	Nkd2	naked cuticle 2 homolog (Drosophila) [Source:MGI Symbol;Acc:MGI:1919543]	chr13	73818534	73847631	-1	3	ensembl_havana	KNOWN
ENSMUSG00000000253	8.23363	8.14306	9.01228	-0.869223	-6.07422	0.00035323	0.00613058	-1.82668	protein_coding	Gmpr	guanosine monophosphate reductase [Source:MGI Symbol;Acc:MGI:1913605]	chr13	45507444	45546382	1	3	ensembl_havana	KNOWN
ENSMUSG00000039963	9.17604	8.64202	9.51072	-0.868698	-4.14902	0.00352834	0.0240538	-1.82601	protein_coding	Ccdc40	coiled-coil domain containing 40 [Source:MGI Symbol;Acc:MGI:2443893]	chr11	119228572	119265236	1	9	ensembl_havana	KNOWN
ENSMUSG00000020847	6.21	5.33269	6.19895	-0.866266	-2.24493	0.0564199	0.148917	-1.82294	protein_coding	Rph3al	rabphilin 3A-like (without C2 domains) [Source:MGI Symbol;Acc:MGI:1923492]	chr11	75830999	75938429	-1	5	ensembl_havana	KNOWN
ENSMUSG00000050473	7.19755	4.24072	5.1064	-0.865676	-2.53144	0.0363851	0.110623	-1.82219	protein_coding	Slc35d3	solute carrier family 35, member D3 [Source:MGI Symbol;Acc:MGI:1923407]	chr10	19847917	19851459	-1	1	ensembl	KNOWN
ENSMUSG00000032278	4.05898	3.73676	4.60203	-0.865272	-1.48716	0.176911	0.325724	-1.82168	protein_coding	Paqr5	progestin and adipoQ receptor family member V [Source:MGI Symbol;Acc:MGI:1921340]	chr9	61953481	62026856	-1	3	ensembl_havana	KNOWN
ENSMUSG00000046782	4.21417	3.1281	3.99337	-0.865272	-1.31841	0.225402	0.385017	-1.82168	protein_coding	4921506M07Rik	RIKEN cDNA 4921506M07 gene [Source:MGI Symbol;Acc:MGI:1918096]	chr12	57564113	57737928	1	3	ensembl_havana	KNOWN
ENSMUSG00000065952	7.52654	6.81718	7.68229	-0.865115	-2.69743	0.0282639	0.0934362	-1.82148	protein_coding	C330021F23Rik	RIKEN cDNA C330021F23 gene [Source:MGI Symbol;Acc:MGI:3612471]	chr8	3567990	3584939	1	5	ensembl_havana	KNOWN
ENSMUSG00000052516	4.19152	4.01575	4.88078	-0.86503	-1.54244	0.163181	0.3091	-1.82138	protein_coding	Robo2	roundabout homolog 2 (Drosophila) [Source:MGI Symbol;Acc:MGI:1890110]	chr16	73892306	74411825	-1	9	ensembl_havana	KNOWN
ENSMUSG00000071042	7.49889	6.37787	7.24251	-0.864643	-1.79931	0.111307	0.237851	-1.82089	protein_coding	Rasgrp3	RAS, guanyl releasing protein 3 [Source:MGI Symbol;Acc:MGI:3028579]	chr17	75435905	75529043	1	2	ensembl	KNOWN
ENSMUSG00000024593	5.08637	4.4166	5.2792	-0.862598	-2.60567	0.0324923	0.102517	-1.81831	protein_coding	Megf10	multiple EGF-like-domains 10 [Source:MGI Symbol;Acc:MGI:2685177]	chr18	57133090	57297467	1	2	ensembl_havana	KNOWN
ENSMUSG00000041544	5.64364	5.33611	6.19752	-0.861405	-2.81241	0.0237546	0.0832434	-1.81681	protein_coding	Ptchd2	patched domain containing 2 [Source:MGI Symbol;Acc:MGI:2444403]	chr4	148240264	148287965	-1	3	ensembl_havana	KNOWN
ENSMUSG00000031770	9.64922	9.28419	10.1451	-0.860935	-3.76383	0.00596218	0.033523	-1.81622	protein_coding	Herpud1	homocysteine-inducible, endoplasmic reticulum stress-inducible, ubiquitin-like domain member 1 [Source:MGI Symbol;Acc:MGI:1927406]	chr8	94386438	94395377	1	5	ensembl_havana	KNOWN
ENSMUSG00000071531	5.07008	3.78122	4.64187	-0.860648	-2.21455	0.0591099	0.153592	-1.81585	protein_coding	Gprin2	G protein regulated inducer of neurite outgrowth 2 [Source:MGI Symbol;Acc:MGI:2444560]	chr14	34194441	34201633	-1	1	ensembl	KNOWN
ENSMUSG00000038077	4.96711	3.37375	4.2344	-0.860648	-1.47757	0.179396	0.32879	-1.81585	protein_coding	Kcna6	potassium voltage-gated channel, shaker-related, subfamily, member 6 [Source:MGI Symbol;Acc:MGI:96663]	chr6	126708329	126740674	-1	4	ensembl_havana	KNOWN
ENSMUSG00000032085	11.0504	11.0123	11.8727	-0.86034	-1.91695	0.0931463	0.210297	-1.81547	protein_coding	Tagln	transgelin [Source:MGI Symbol;Acc:MGI:106012]	chr9	45929628	45936058	-1	1	ensembl	KNOWN
ENSMUSG00000025582	5.89282	6.06502	6.92514	-0.860117	-2.69637	0.0283095	0.0935275	-1.81519	protein_coding	Nptx1	neuronal pentraxin 1 [Source:MGI Symbol;Acc:MGI:107811]	chr11	119538719	119547753	-1	1	ensembl_havana	KNOWN
ENSMUSG00000038068	5.77387	5.42018	6.28024	-0.860061	-2.09624	0.070855	0.174126	-1.81512	protein_coding	Rnf144b	ring finger protein 144B [Source:MGI Symbol;Acc:MGI:2384986]	chr13	47122720	47247991	1	2	ensembl	KNOWN
ENSMUSG00000054034	6.1845	4.25678	5.11615	-0.859367	-2.30116	0.051759	0.140264	-1.81424	protein_coding	Tceal5	transcription elongation factor A (SII)-like 5 [Source:MGI Symbol;Acc:MGI:3036236]	chrX	136200948	136203876	-1	3	ensembl_havana	KNOWN
ENSMUSG00000022206	7.35943	7.75373	8.61221	-0.858481	-5.01372	0.00117698	0.0122123	-1.81313	protein_coding	Npr3	natriuretic peptide receptor 3 [Source:MGI Symbol;Acc:MGI:97373]	chr15	11839896	11905674	-1	1	ensembl	KNOWN
ENSMUSG00000013766	6.28681	7.02934	7.88713	-0.857785	-2.34053	0.0487282	0.134756	-1.81225	protein_coding	Ly6g6e	lymphocyte antigen 6 complex, locus G6E [Source:MGI Symbol;Acc:MGI:1917524]	chr17	35076902	35078804	1	4	ensembl_havana	KNOWN
ENSMUSG00000022514	7.77458	7.46749	8.32493	-0.857441	-3.97526	0.00445834	0.0278333	-1.81182	protein_coding	Il1rap	interleukin 1 receptor accessory protein [Source:MGI Symbol;Acc:MGI:104975]	chr16	26581704	26730117	1	7	ensembl_havana	KNOWN
ENSMUSG00000035576	5.28509	5.01891	5.87614	-0.857235	-2.8449	0.0226209	0.080531	-1.81156	protein_coding	L3mbtl1	l(3)mbt-like (Drosophila) [Source:MGI Symbol;Acc:MGI:2676663]	chr2	162943472	162974522	1	7	ensembl_havana	KNOWN
ENSMUSG00000024511	3.76405	3.52291	4.37955	-0.856646	-1.64471	0.140304	0.278475	-1.81082	protein_coding	Rab27b	RAB27B, member RAS oncogene family [Source:MGI Symbol;Acc:MGI:1931295]	chr18	69979131	70141605	-1	4	ensembl_havana	KNOWN
ENSMUSG00000044768	9.20456	8.55897	9.41493	-0.855959	-6.83517	0.000162306	0.00407338	-1.80996	protein_coding	D1Ertd622e	DNA segment, Chr 1, ERATO Doi 622, expressed [Source:MGI Symbol;Acc:MGI:1277184]	chr1	97606318	97662074	-1	4	ensembl_havana	KNOWN
ENSMUSG00000039208	5.30761	5.04003	5.8958	-0.855772	-2.49935	0.0382122	0.114337	-1.80973	protein_coding	Metrnl	meteorin, glial cell differentiation regulator-like [Source:MGI Symbol;Acc:MGI:2384806]	chr11	121701544	121716306	1	3	ensembl_havana	KNOWN
ENSMUSG00000106621	5.33418	4.46697	5.32252	-0.855549	-3.22352	0.0128942	0.0556571	-1.80945	TEC	RP23-175A22.1		chr3	37838468	37839573	1	1	havana	KNOWN
ENSMUSG00000072893	7.73253	6.54476	7.40024	-0.85548	-4.14314	0.00355613	0.0241574	-1.80936	processed_transcript	4933439C10Rik	RIKEN cDNA 4933439C10 gene [Source:MGI Symbol;Acc:MGI:1921726]	chr11	59505662	59513647	1	6	ensembl_havana	KNOWN
ENSMUSG00000021798	7.47564	6.52379	7.37856	-0.854763	-2.15964	0.0642996	0.162535	-1.80846	protein_coding	Ldb3	LIM domain binding 3 [Source:MGI Symbol;Acc:MGI:1344412]	chr14	34526699	34588681	-1	5	ensembl	KNOWN
ENSMUSG00000091472	6.5344	4.98701	5.84118	-0.854163	-3.29403	0.0116339	0.0518301	-1.80771	protein_coding	Gm3739	predicted gene 3739 [Source:MGI Symbol;Acc:MGI:3781914]	chr14	7293648	7315049	-1	1	havana	KNOWN
ENSMUSG00000085035	3.73126	4.89658	5.75067	-0.854088	-1.87281	0.0996001	0.220376	-1.80762	lincRNA	Gm12031	predicted gene 12031 [Source:MGI Symbol;Acc:MGI:3651406]	chr11	20145567	20146344	-1	1	havana	KNOWN
ENSMUSG00000027489	7.60743	6.71722	7.57114	-0.853921	-8.14081	4.92045e-05	0.00227152	-1.80741	protein_coding	Necab3	N-terminal EF-hand calcium binding protein 3 [Source:MGI Symbol;Acc:MGI:1861721]	chr2	154544399	154558890	-1	7	ensembl_havana	KNOWN
ENSMUSG00000033618	7.01476	6.25196	7.10578	-0.853821	-2.82053	0.0234659	0.0825738	-1.80728	protein_coding	Map3k13	mitogen-activated protein kinase kinase kinase 13 [Source:MGI Symbol;Acc:MGI:2444243]	chr16	21891969	21931877	1	1	ensembl	KNOWN
ENSMUSG00000054519	9.51394	8.78336	9.63682	-0.853465	-7.51174	8.56806e-05	0.00299792	-1.80684	protein_coding	Zfp867	zinc finger protein 867 [Source:MGI Symbol;Acc:MGI:2681848]	chr11	59461197	59472474	-1	1	ensembl_havana	KNOWN
ENSMUSG00000027834	8.77176	9.05953	9.91212	-0.852587	-5.65696	0.000557245	0.00793663	-1.80574	protein_coding	Serpini1	serine (or cysteine) peptidase inhibitor, clade I, member 1 [Source:MGI Symbol;Acc:MGI:1194506]	chr3	75557547	75643495	1	4	ensembl_havana	KNOWN
ENSMUSG00000031163	6.45117	7.44254	8.29466	-0.85212	-2.24048	0.0568059	0.149545	-1.80515	protein_coding	Glod5	glyoxalase domain containing 5 [Source:MGI Symbol;Acc:MGI:1917074]	chrX	8004200	8018492	-1	1	ensembl_havana	KNOWN
ENSMUSG00000019817	6.96307	7.13622	7.98833	-0.85211	-3.4453	0.00935021	0.0451074	-1.80514	protein_coding	Plagl1	pleiomorphic adenoma gene-like 1 [Source:MGI Symbol;Acc:MGI:1100874]	chr10	13060504	13131694	1	25	ensembl_havana	KNOWN
ENSMUSG00000020886	9.7041	8.43032	9.28083	-0.850506	-6.56514	0.000212273	0.0046727	-1.80313	protein_coding	Dlg4	discs, large homolog 4 (Drosophila) [Source:MGI Symbol;Acc:MGI:1277959]	chr11	70017085	70045532	1	13	ensembl_havana	KNOWN
ENSMUSG00000028804	6.058	4.38987	5.24012	-0.850243	-1.39364	0.202507	0.357179	-1.8028	protein_coding	Csmd2	CUB and Sushi multiple domains 2 [Source:MGI Symbol;Acc:MGI:2386401]	chr4	127987857	128567656	1	6	ensembl_havana	KNOWN
ENSMUSG00000054871	6.7518	5.67031	6.51978	-0.849476	-2.86026	0.0221045	0.0794322	-1.80185	protein_coding	Tmem158	transmembrane protein 158 [Source:MGI Symbol;Acc:MGI:1919559]	chr9	123259058	123260789	-1	1	ensembl	KNOWN
ENSMUSG00000026304	4.68043	3.83994	4.68924	-0.8493	-1.24487	0.249896	0.411951	-1.80163	protein_coding	Rab17	RAB17, member RAS oncogene family [Source:MGI Symbol;Acc:MGI:104640]	chr1	90958133	90969661	-1	5	ensembl_havana	KNOWN
ENSMUSG00000039934	7.88134	6.6099	7.45831	-0.848414	-3.13945	0.0145882	0.0605191	-1.80052	protein_coding	Gsap	gamma-secretase activating protein [Source:MGI Symbol;Acc:MGI:2442259]	chr5	21186255	21315132	1	10	ensembl_havana	KNOWN
ENSMUSG00000028496	9.15656	8.41351	9.26163	-0.848119	-7.62181	7.75531e-05	0.0028769	-1.80015	protein_coding	Mllt3	myeloid/lymphoid or mixed-lineage leukemia (trithorax homolog, Drosophila); translocated to, 3 [Source:MGI Symbol;Acc:MGI:1917372]	chr4	87769925	88033364	-1	8	ensembl_havana	KNOWN
ENSMUSG00000026407	4.69536	3.96738	4.81548	-0.848095	-1.25468	0.246503	0.408118	-1.80012	protein_coding	Cacna1s	calcium channel, voltage-dependent, L type, alpha 1S subunit [Source:MGI Symbol;Acc:MGI:88294]	chr1	136052750	136119822	1	6	ensembl_havana	KNOWN
ENSMUSG00000061911	4.31759	2.74893	3.59703	-0.848095	-1.1281	0.293349	0.459125	-1.80012	protein_coding	Myt1l	myelin transcription factor 1-like [Source:MGI Symbol;Acc:MGI:1100511]	chr12	29528384	29923209	1	2	ensembl	KNOWN
ENSMUSG00000036264	4.12185	2.38242	3.23051	-0.848095	-1.88816	0.0973091	0.216786	-1.80012	protein_coding	Fstl4	follistatin-like 4 [Source:MGI Symbol;Acc:MGI:2443199]	chr11	52764634	53188538	1	1	ensembl_havana	KNOWN
ENSMUSG00000024517	3.11362	1.44663	2.29473	-0.848095	-0.764317	0.467555	0.62694	-1.80012	protein_coding	Grp	gastrin releasing peptide [Source:MGI Symbol;Acc:MGI:95833]	chr18	65872820	65886579	1	3	ensembl_havana	KNOWN
ENSMUSG00000018143	9.7357	9.3976	10.2457	-0.848068	-4.00961	0.00425535	0.0270816	-1.80009	protein_coding	Mafk	v-maf musculoaponeurotic fibrosarcoma oncogene family, protein K (avian) [Source:MGI Symbol;Acc:MGI:99951]	chr5	139791513	139802653	1	3	ensembl_havana	KNOWN
ENSMUSG00000022131	8.74323	8.17754	9.02525	-0.847707	-4.83705	0.00145993	0.0138844	-1.79964	protein_coding	Gpr180	G protein-coupled receptor 180 [Source:MGI Symbol;Acc:MGI:1930949]	chr14	118137127	118164232	1	1	ensembl	KNOWN
ENSMUSG00000079388	6.40732	5.17554	6.0231	-0.847555	-2.57486	0.0340533	0.105928	-1.79945	protein_coding	2610042L04Rik	RIKEN cDNA 2610042L04 gene [Source:MGI Symbol;Acc:MGI:1914305]	chr14	4334763	4354688	1	2	ensembl_havana	KNOWN
ENSMUSG00000031910	7.67214	7.04781	7.89525	-0.847448	-1.8136	0.108934	0.234285	-1.79932	protein_coding	Has3	hyaluronan synthase 3 [Source:MGI Symbol;Acc:MGI:109599]	chr8	106870242	106884566	1	3	ensembl_havana	KNOWN
ENSMUSG00000031239	9.94875	8.87805	9.72498	-0.846932	-5.62429	0.000578038	0.00808822	-1.79867	protein_coding	Itm2a	integral membrane protein 2A [Source:MGI Symbol;Acc:MGI:107706]	chrX	107397099	107403376	-1	1	ensembl_havana	KNOWN
ENSMUSG00000029151	7.79002	6.95006	7.79593	-0.845864	-1.50876	0.171427	0.318717	-1.79734	protein_coding	Slc30a3	solute carrier family 30 (zinc transporter), member 3 [Source:MGI Symbol;Acc:MGI:1345280]	chr5	31086106	31108237	-1	6	ensembl_havana	KNOWN
ENSMUSG00000037989	8.79227	7.42416	8.26949	-0.845335	-2.51014	0.0375876	0.113019	-1.79668	protein_coding	Wnk2	WNK lysine deficient protein kinase 2 [Source:MGI Symbol;Acc:MGI:1922857]	chr13	49036303	49148014	-1	11	ensembl_havana	KNOWN
ENSMUSG00000045092	5.71192	6.34486	7.18943	-0.844574	-1.16535	0.278861	0.443535	-1.79574	protein_coding	S1pr1	sphingosine-1-phosphate receptor 1 [Source:MGI Symbol;Acc:MGI:1096355]	chr3	115710433	115715072	-1	1	ensembl_havana	KNOWN
ENSMUSG00000063564	6.09768	4.67928	5.52351	-0.844231	-1.36018	0.212427	0.36954	-1.79531	protein_coding	Col23a1	collagen, type XXIII, alpha 1 [Source:MGI Symbol;Acc:MGI:2653243]	chr11	51289920	51583918	1	2	ensembl_havana	KNOWN
ENSMUSG00000039976	11.3038	10.2409	11.083	-0.8421	-3.20724	0.0132053	0.056523	-1.79266	protein_coding	Tbc1d16	TBC1 domain family, member 16 [Source:MGI Symbol;Acc:MGI:2652878]	chr11	119143045	119228499	-1	2	ensembl_havana	KNOWN
ENSMUSG00000004347	5.63883	3.5831	4.42519	-0.842092	-1.53263	0.165544	0.311702	-1.79265	protein_coding	Pde1c	phosphodiesterase 1C [Source:MGI Symbol;Acc:MGI:108413]	chr6	56069804	56569103	-1	14	ensembl_havana	KNOWN
ENSMUSG00000060063	6.10335	6.58432	7.42614	-0.841823	-1.84951	0.103178	0.225805	-1.79231	protein_coding	Alox5ap	arachidonate 5-lipoxygenase activating protein [Source:MGI Symbol;Acc:MGI:107505]	chr5	149264767	149288153	1	4	ensembl_havana	KNOWN
ENSMUSG00000068876	11.0096	10.3348	11.1764	-0.841588	-3.31671	0.0112568	0.0507395	-1.79202	protein_coding	Cgn	cingulin [Source:MGI Symbol;Acc:MGI:1927237]	chr3	94760069	94786492	-1	4	ensembl_havana	KNOWN
ENSMUSG00000042918	5.45786	4.37509	5.21635	-0.841265	-3.27205	0.0120121	0.0529611	-1.79162	protein_coding	Mamstr	MEF2 activating motif and SAP domain containing transcriptional regulator [Source:MGI Symbol;Acc:MGI:1921740]	chr7	45639977	45646521	1	6	ensembl_havana	KNOWN
ENSMUSG00000033059	10.633	9.8486	10.6895	-0.84086	-5.75388	0.000500266	0.00742839	-1.79112	protein_coding	Pygb	brain glycogen phosphorylase [Source:MGI Symbol;Acc:MGI:97828]	chr2	150786735	150831758	1	5	ensembl_havana	KNOWN
ENSMUSG00000059588	6.09293	5.22238	6.06309	-0.840714	-1.31964	0.225009	0.384471	-1.79094	protein_coding	Calcrl	calcitonin receptor-like [Source:MGI Symbol;Acc:MGI:1926944]	chr2	84330626	84425411	-1	3	ensembl_havana	KNOWN
ENSMUSG00000093661	7.39818	6.0075	6.84808	-0.840583	-2.12958	0.0673297	0.168024	-1.79077	protein_coding	Eif4e3	eukaryotic translation initiation factor 4E member 3 [Source:MGI Symbol;Acc:MGI:1914142]	chr6	99625135	99666771	-1	1	ensembl_havana	KNOWN
ENSMUSG00000035835	6.50523	5.00792	5.84843	-0.840509	-1.17567	0.274955	0.439306	-1.79068	protein_coding	Lppr3	lipid phosphate phosphatase-related protein type 3 [Source:MGI Symbol;Acc:MGI:2388640]	chr10	79860475	79874634	-1	10	ensembl_havana	KNOWN
ENSMUSG00000020674	11.9494	10.5178	11.358	-0.84022	-2.62908	0.0313554	0.100251	-1.79032	protein_coding	Pxdn	peroxidasin homolog (Drosophila) [Source:MGI Symbol;Acc:MGI:1916925]	chr12	29938036	30017658	1	6	ensembl_havana	KNOWN
ENSMUSG00000004317	11.8582	10.687	11.5272	-0.840106	-4.22869	0.00317419	0.0224408	-1.79018	protein_coding	Clcn5	chloride channel 5 [Source:MGI Symbol;Acc:MGI:99486]	chrX	7153810	7319358	-1	5	ensembl_havana	KNOWN
ENSMUSG00000022893	9.0644	8.60293	9.44283	-0.839897	-4.07296	0.00390664	0.0257102	-1.78992	protein_coding	Adamts1	a disintegrin-like and metallopeptidase (reprolysin type) with thrombospondin type 1 motif, 1 [Source:MGI Symbol;Acc:MGI:109249]	chr16	85793827	85803113	-1	3	ensembl_havana	KNOWN
ENSMUSG00000008489	10.9409	10.3246	11.1639	-0.839327	-5.52916	0.00064362	0.00857777	-1.78922	protein_coding	Elavl2	ELAV (embryonic lethal, abnormal vision, Drosophila)-like 2 (Hu antigen B) [Source:MGI Symbol;Acc:MGI:1100887]	chr4	91250763	91400785	-1	16	ensembl_havana	KNOWN
ENSMUSG00000057378	8.00106	8.09745	8.93623	-0.838788	-2.4892	0.0388099	0.11561	-1.78855	protein_coding	Ryr3	ryanodine receptor 3 [Source:MGI Symbol;Acc:MGI:99684]	chr2	112631355	113217096	-1	8	ensembl_havana	KNOWN
ENSMUSG00000054850	8.80305	7.59536	8.43412	-0.838759	-9.02284	2.39165e-05	0.00174284	-1.78851	protein_coding	Smim10l2a	small integral membrane protein 10 like 2A [Source:MGI Symbol;Acc:MGI:2443645]	chrX	56374586	56377799	1	1	ensembl_havana	KNOWN
ENSMUSG00000104126	5.43499	4.74743	5.58611	-0.838685	-2.23099	0.0576383	0.151039	-1.78842	processed_pseudogene	Gm37486	predicted gene, 37486 [Source:MGI Symbol;Acc:MGI:5610714]	chr1	178299396	178299800	1	1	havana	KNOWN
ENSMUSG00000040978	5.31429	3.99056	4.82916	-0.838597	-1.63393	0.142569	0.281528	-1.78831	protein_coding	Gm11992	predicted gene 11992 [Source:MGI Symbol;Acc:MGI:3651127]	chr11	9048594	9069356	1	1	ensembl_havana	KNOWN
ENSMUSG00000056313	6.10902	6.37713	7.21561	-0.838481	-2.61202	0.0321799	0.101869	-1.78817	protein_coding	1810011O10Rik	RIKEN cDNA 1810011O10 gene [Source:MGI Symbol;Acc:MGI:1916318]	chr8	24437180	24438984	-1	1	ensembl_havana	KNOWN
ENSMUSG00000021589	11.1661	9.55167	10.3901	-0.838431	-5.46345	0.000693705	0.00897039	-1.7881	protein_coding	Rhobtb3	Rho-related BTB domain containing 3 [Source:MGI Symbol;Acc:MGI:1920546]	chr13	75869537	75943925	-1	3	ensembl_havana	KNOWN
ENSMUSG00000021591	9.37818	8.80731	9.64573	-0.838415	-3.54168	0.00814784	0.0412065	-1.78808	protein_coding	Glrx	glutaredoxin [Source:MGI Symbol;Acc:MGI:2135625]	chr13	75839868	75850151	1	1	ensembl_havana	KNOWN
ENSMUSG00000021032	5.18018	4.94691	5.78487	-0.83796	-2.61963	0.0318092	0.101106	-1.78752	protein_coding	Ngb	neuroglobin [Source:MGI Symbol;Acc:MGI:2151886]	chr12	87097531	87102539	-1	3	ensembl_havana	KNOWN
ENSMUSG00000045287	7.14754	5.4122	6.25015	-0.837945	-4.44559	0.00239142	0.0188062	-1.7875	protein_coding	Rtn4rl1	reticulon 4 receptor-like 1 [Source:MGI Symbol;Acc:MGI:2661375]	chr11	75193783	75267769	1	1	ensembl_havana	KNOWN
ENSMUSG00000037363	6.37521	5.38807	6.22575	-0.837685	-2.2396	0.0568825	0.149684	-1.78718	protein_coding	Letm2	leucine zipper-EF-hand containing transmembrane protein 2 [Source:MGI Symbol;Acc:MGI:2444979]	chr8	25578492	25597487	-1	1	ensembl	KNOWN
ENSMUSG00000002059	11.1009	10.1218	10.9585	-0.836623	-7.1558	0.000119216	0.00353207	-1.78587	protein_coding	Rab34	RAB34, member RAS oncogene family [Source:MGI Symbol;Acc:MGI:104606]	chr11	78188430	78192193	1	8	ensembl_havana	KNOWN
ENSMUSG00000046971	4.87921	5.14199	5.97854	-0.836547	-1.66056	0.137036	0.273971	-1.78577	protein_coding	Pla2g4f	phospholipase A2, group IVF [Source:MGI Symbol;Acc:MGI:2685493]	chr2	120299957	120314165	-1	2	ensembl_havana	KNOWN
ENSMUSG00000039013	5.01176	4.95677	5.79301	-0.836245	-3.55902	0.00794963	0.0406041	-1.7854	protein_coding	Siglecf	sialic acid binding Ig-like lectin F [Source:MGI Symbol;Acc:MGI:2681107]	chr7	43351341	43359531	1	5	ensembl_havana	KNOWN
ENSMUSG00000034780	7.49706	6.86231	7.69845	-0.836135	-4.85432	0.00142923	0.0137005	-1.78526	protein_coding	B3galt1	UDP-Gal:betaGlcNAc beta 1,3-galactosyltransferase, polypeptide 1 [Source:MGI Symbol;Acc:MGI:1349403]	chr2	67565871	68122689	1	4	ensembl_havana	KNOWN
ENSMUSG00000026430	6.51801	6.57773	7.41329	-0.835558	-4.60669	0.00194658	0.0165324	-1.78455	protein_coding	Rassf5	Ras association (RalGDS/AF-6) domain family member 5 [Source:MGI Symbol;Acc:MGI:1926375]	chr1	131176410	131245258	-1	4	ensembl_havana	KNOWN
ENSMUSG00000055254	7.7845	6.32768	7.1631	-0.835419	-2.52165	0.0369328	0.111628	-1.78437	protein_coding	Ntrk2	neurotrophic tyrosine kinase, receptor, type 2 [Source:MGI Symbol;Acc:MGI:97384]	chr13	58806596	59133970	1	2	ensembl	KNOWN
ENSMUSG00000032854	9.37338	8.54259	9.37763	-0.835031	-3.45124	0.00927085	0.0448602	-1.7839	protein_coding	Ugt8a	UDP galactosyltransferase 8A [Source:MGI Symbol;Acc:MGI:109522]	chr3	125865271	125938619	-1	3	ensembl_havana	KNOWN
ENSMUSG00000031616	5.33576	4.16491	4.99899	-0.834087	-2.13449	0.0668253	0.167082	-1.78273	protein_coding	Ednra	endothelin receptor type A [Source:MGI Symbol;Acc:MGI:105923]	chr8	77663031	77724464	-1	2	ensembl_havana	KNOWN
ENSMUSG00000043279	9.79751	8.64206	9.47598	-0.833917	-2.916	0.0203314	0.0753385	-1.78252	protein_coding	Trim56	tripartite motif-containing 56 [Source:MGI Symbol;Acc:MGI:2685298]	chr5	137105644	137116209	-1	2	ensembl_havana	KNOWN
ENSMUSG00000045231	6.00632	3.86155	4.69402	-0.832471	-2.51226	0.0374661	0.112809	-1.78073	protein_coding	BC106179	cDNA sequence BC106179 [Source:MGI Symbol;Acc:MGI:3702726]	chr16	23220656	23225368	-1	1	havana	KNOWN
ENSMUSG00000047959	5.08236	3.40205	4.2344	-0.832352	-1.83658	0.105215	0.228856	-1.78059	protein_coding	Kcna3	potassium voltage-gated channel, shaker-related subfamily, member 3 [Source:MGI Symbol;Acc:MGI:96660]	chr3	107036169	107038070	1	1	ensembl_havana	KNOWN
ENSMUSG00000022949	7.46058	5.54723	6.37932	-0.83209	-0.806012	0.444523	0.607729	-1.78026	protein_coding	Clic6	chloride intracellular channel 6 [Source:MGI Symbol;Acc:MGI:2146607]	chr16	92485736	92541243	1	2	ensembl_havana	KNOWN
ENSMUSG00000046550	7.91301	6.73495	7.56684	-0.831893	-2.55359	0.0351757	0.108192	-1.78002	protein_coding	Spin2c	spindlin family, member 2C [Source:MGI Symbol;Acc:MGI:3605548]	chrX	153832225	153834243	1	3	ensembl_havana	KNOWN
ENSMUSG00000065637	6.93856	6.28078	7.11249	-0.831708	-3.39101	0.0101096	0.0472765	-1.77979	snoRNA	Gm26397	predicted gene, 26397 [Source:MGI Symbol;Acc:MGI:5456174]	chr8	126944847	126944980	-1	1	ensembl	KNOWN
ENSMUSG00000086649	5.00666	5.17431	6.00583	-0.831522	-3.1613	0.0141264	0.0591653	-1.77956	processed_transcript	Gm15286	predicted gene 15286 [Source:MGI Symbol;Acc:MGI:3705204]	chr13	111580261	111644830	1	2	havana	KNOWN
ENSMUSG00000037446	6.8441	5.85398	6.68532	-0.831335	-3.76127	0.00598346	0.0335897	-1.77933	protein_coding	Tulp1	tubby like protein 1 [Source:MGI Symbol;Acc:MGI:109571]	chr17	28351515	28365182	-1	12	ensembl_havana	KNOWN
ENSMUSG00000056752	3.72446	3.15639	3.98771	-0.831318	-1.14207	0.287849	0.453616	-1.77931	protein_coding	Dnah9	dynein, axonemal, heavy chain 9 [Source:MGI Symbol;Acc:MGI:1289279]	chr11	65831282	66168551	-1	6	ensembl_havana	KNOWN
ENSMUSG00000037949	8.60128	7.5494	8.38045	-0.831049	-3.30726	0.0114123	0.0511919	-1.77898	protein_coding	Ano10	anoctamin 10 [Source:MGI Symbol;Acc:MGI:2143103]	chr9	122175879	122294374	-1	1	ensembl	KNOWN
ENSMUSG00000042156	9.46009	8.49814	9.32878	-0.830636	-2.85856	0.0221609	0.0795436	-1.77847	protein_coding	Dzip1	DAZ interacting protein 1 [Source:MGI Symbol;Acc:MGI:1914311]	chr14	118875520	118925314	-1	2	ensembl	KNOWN
ENSMUSG00000029149	7.79853	5.94711	6.77737	-0.83026	-3.03184	0.0171056	0.0671739	-1.77801	protein_coding	Krtcap3	keratinocyte associated protein 3 [Source:MGI Symbol;Acc:MGI:1917065]	chr5	31251691	31253202	1	10	ensembl_havana	KNOWN
ENSMUSG00000069808	9.22804	7.62628	8.45593	-0.829652	-2.07752	0.0729138	0.17745	-1.77726	protein_coding	Fam57a	family with sequence similarity 57, member A [Source:MGI Symbol;Acc:MGI:2151840]	chr11	76179671	76214827	1	5	ensembl_havana	KNOWN
ENSMUSG00000024647	3.98036	2.46626	3.29582	-0.829556	-2.48144	0.0392725	0.116554	-1.77714	protein_coding	Cbln2	cerebellin 2 precursor protein [Source:MGI Symbol;Acc:MGI:88282]	chr18	86711110	86718283	1	4	ensembl_havana	KNOWN
ENSMUSG00000032036	3.54338	1.93794	2.7675	-0.829556	-1.47883	0.179069	0.328354	-1.77714	protein_coding	Kirrel3	kin of IRRE like 3 (Drosophila) [Source:MGI Symbol;Acc:MGI:1914953]	chr9	34485894	35036716	1	9	ensembl_havana	KNOWN
ENSMUSG00000050953	13.9968	13.2036	14.0327	-0.829077	-4.42147	0.00246706	0.0191844	-1.77655	protein_coding	Gja1	gap junction protein, alpha 1 [Source:MGI Symbol;Acc:MGI:95713]	chr10	56377300	56390419	1	1	ensembl	KNOWN
ENSMUSG00000085396	12.7441	11.4468	12.2754	-0.82853	-5.62183	0.000579637	0.00810406	-1.77588	processed_transcript	Firre	functional intergenic repeating RNA element [Source:MGI Symbol;Acc:MGI:2147989]	chrX	50555744	50635321	-1	10	havana	KNOWN
ENSMUSG00000031748	7.67687	6.73765	7.56573	-0.828076	-2.52499	0.0367452	0.111328	-1.77532	protein_coding	Gnao1	guanine nucleotide binding protein, alpha O [Source:MGI Symbol;Acc:MGI:95775]	chr8	93809966	93969388	1	11	ensembl_havana	KNOWN
ENSMUSG00000070044	7.59225	6.28488	7.1127	-0.827826	-3.22734	0.0128223	0.0554364	-1.77501	protein_coding	Fam149a	family with sequence similarity 149, member A [Source:MGI Symbol;Acc:MGI:2387177]	chr8	45336717	45382291	-1	3	ensembl_havana	KNOWN
ENSMUSG00000056735	8.36744	6.37719	7.2046	-0.827411	-2.28326	0.0531997	0.142869	-1.7745	antisense	A930024E05Rik	RIKEN cDNA A930024E05 gene [Source:MGI Symbol;Acc:MGI:1924414]	chr5	122989354	122998345	1	1	ensembl_havana	KNOWN
ENSMUSG00000022543	5.45223	4.09218	4.91942	-0.827236	-2.27498	0.0538788	0.144177	-1.77428	protein_coding	4930451G09Rik	RIKEN cDNA 4930451G09 gene [Source:MGI Symbol;Acc:MGI:1921934]	chr16	4968936	4978962	1	1	ensembl	KNOWN
ENSMUSG00000041765	10.4987	10.2169	11.0437	-0.826847	-6.66482	0.000192071	0.00444986	-1.7738	protein_coding	Ubac2	ubiquitin associated domain containing 2 [Source:MGI Symbol;Acc:MGI:1916139]	chr14	121878606	122021034	1	1	ensembl	KNOWN
ENSMUSG00000050373	7.70142	6.22049	7.04674	-0.826243	-4.16651	0.00344709	0.0236555	-1.77306	protein_coding	Snx21	sorting nexin family member 21 [Source:MGI Symbol;Acc:MGI:1917729]	chr2	164785823	164793816	1	7	ensembl_havana	KNOWN
ENSMUSG00000018507	7.3146	7.50217	8.32831	-0.826143	-3.21588	0.0130391	0.0560895	-1.77294	protein_coding	Trpv2	transient receptor potential cation channel, subfamily V, member 2 [Source:MGI Symbol;Acc:MGI:1341836]	chr11	62574486	62600515	1	5	ensembl_havana	KNOWN
ENSMUSG00000050538	7.70425	7.25591	8.08128	-0.825368	-5.50635	0.000660535	0.00873635	-1.77199	protein_coding	B230217C12Rik	RIKEN cDNA B230217C12 gene [Source:MGI Symbol;Acc:MGI:1915377]	chr11	97840780	97844099	1	4	ensembl_havana	KNOWN
ENSMUSG00000031860	7.28439	6.32385	7.14906	-0.825209	-3.80269	0.00564924	0.0324264	-1.77179	protein_coding	Pbx4	pre B cell leukemia homeobox 4 [Source:MGI Symbol;Acc:MGI:1931321]	chr8	69832491	69872292	1	9	ensembl_havana	KNOWN
ENSMUSG00000081255	5.54226	4.99187	5.81657	-0.824695	-1.5783	0.154797	0.298201	-1.77116	processed_pseudogene	Gm5380	predicted gene 5380 [Source:MGI Symbol;Acc:MGI:3643773]	chrX	13302285	13304420	1	1	havana	KNOWN
ENSMUSG00000021061	9.79563	8.20391	9.02821	-0.824303	-3.6034	0.0074655	0.0390348	-1.77068	protein_coding	Sptb	spectrin beta, erythrocytic [Source:MGI Symbol;Acc:MGI:98387]	chr12	76580488	76710547	-1	3	ensembl_havana	KNOWN
ENSMUSG00000030730	4.7984	3.38527	4.20896	-0.823687	-1.20574	0.26382	0.426912	-1.76992	protein_coding	Atp2a1	ATPase, Ca++ transporting, cardiac muscle, fast twitch 1 [Source:MGI Symbol;Acc:MGI:105058]	chr7	126445858	126463108	-1	3	ensembl_havana	KNOWN
ENSMUSG00000046733	9.11119	9.92872	10.7519	-0.823174	-2.86342	0.0219998	0.0791651	-1.76929	protein_coding	Gprc5a	G protein-coupled receptor, family C, group 5, member A [Source:MGI Symbol;Acc:MGI:1891250]	chr6	135065651	135084709	1	1	ensembl_havana	KNOWN
ENSMUSG00000058248	6.12236	6.397	7.21988	-0.822882	-3.09586	0.0155574	0.0631704	-1.76894	protein_coding	Kcnh1	potassium voltage-gated channel, subfamily H (eag-related), member 1 [Source:MGI Symbol;Acc:MGI:1341721]	chr1	192190774	192510159	1	3	ensembl_havana	KNOWN
ENSMUSG00000036198	4.97255	4.0101	4.83265	-0.822557	-2.30743	0.0512643	0.139365	-1.76854	protein_coding	Arhgap36	Rho GTPase activating protein 36 [Source:MGI Symbol;Acc:MGI:1922654]	chrX	49463945	49500244	1	5	ensembl_havana	KNOWN
ENSMUSG00000042873	7.82306	6.05571	6.87825	-0.822534	-2.28297	0.0532233	0.14291	-1.76851	protein_coding	Lhfpl4	lipoma HMGIC fusion partner-like protein 4 [Source:MGI Symbol;Acc:MGI:3057108]	chr6	113168090	113195384	-1	2	ensembl_havana	KNOWN
ENSMUSG00000033717	6.12303	5.16315	5.98483	-0.821685	-3.07128	0.0161336	0.0647114	-1.76747	protein_coding	Adra2a	adrenergic receptor, alpha 2a [Source:MGI Symbol;Acc:MGI:87934]	chr19	54045182	54048982	1	1	ensembl	KNOWN
ENSMUSG00000068154	6.01548	5.55441	6.37511	-0.820698	-1.27137	0.24082	0.401764	-1.76626	protein_coding	Insm1	insulinoma-associated 1 [Source:MGI Symbol;Acc:MGI:1859980]	chr2	146221921	146225020	1	1	ensembl_havana	KNOWN
ENSMUSG00000031255	5.40925	4.39594	5.21635	-0.82041	-2.48531	0.0390408	0.116092	-1.76591	protein_coding	Sytl4	synaptotagmin-like 4 [Source:MGI Symbol;Acc:MGI:1351606]	chrX	133936385	133981812	-1	5	ensembl_havana	KNOWN
ENSMUSG00000107216	5.00134	4.19259	5.01147	-0.818874	-5.64354	0.000565685	0.00797778	-1.76403	TEC	RP23-353L10.2		chr5	130131327	130131824	1	1	havana	KNOWN
ENSMUSG00000066721	5.27948	4.98128	5.79988	-0.818606	-2.0391	0.0773249	0.184862	-1.7637	protein_coding	Zfp575	zinc finger protein 575 [Source:MGI Symbol;Acc:MGI:2141921]	chr7	24583838	24587641	-1	1	ensembl	KNOWN
ENSMUSG00000054967	8.03584	6.75078	7.56814	-0.817356	-3.90396	0.00491388	0.0297012	-1.76217	protein_coding	Zfp647	zinc finger protein 647 [Source:MGI Symbol;Acc:MGI:3052806]	chr15	76910851	76918010	-1	1	ensembl	KNOWN
ENSMUSG00000056069	5.16862	4.30954	5.12644	-0.8169	-1.8162	0.108507	0.233667	-1.76162	protein_coding	Fam105a	family with sequence similarity 105, member A [Source:MGI Symbol;Acc:MGI:2687281]	chr15	27655071	27681542	-1	1	ensembl	KNOWN
ENSMUSG00000025544	12.3893	12.0814	12.8976	-0.816243	-7.23764	0.000110375	0.00336919	-1.76082	protein_coding	Tm9sf2	transmembrane 9 superfamily member 2 [Source:MGI Symbol;Acc:MGI:1915309]	chr14	122107038	122159604	1	3	ensembl_havana	KNOWN
ENSMUSG00000055737	8.46734	7.90047	8.71608	-0.815601	-1.89484	0.0963273	0.215262	-1.76003	protein_coding	Ghr	growth hormone receptor [Source:MGI Symbol;Acc:MGI:95708]	chr15	3317760	3583492	-1	10	ensembl_havana	KNOWN
ENSMUSG00000073125	6.37558	5.95746	6.77273	-0.815269	-3.54607	0.00809718	0.041057	-1.75963	protein_coding	Xlr3b	X-linked lymphocyte-regulated 3B [Source:MGI Symbol;Acc:MGI:109505]	chrX	73192207	73202930	1	3	ensembl_havana	KNOWN
ENSMUSG00000064090	8.94133	8.09995	8.91393	-0.813979	-8.92651	2.58011e-05	0.00176201	-1.75805	protein_coding	Vrk2	vaccinia related kinase 2 [Source:MGI Symbol;Acc:MGI:1917172]	chr11	26471322	26593999	-1	7	ensembl_havana	KNOWN
ENSMUSG00000102692	3.93405	3.73676	4.54999	-0.813232	-1.09893	0.305118	0.471772	-1.75714	protein_coding	Dchs2	dachsous 2 (Drosophila) [Source:MGI Symbol;Acc:MGI:2685263]	chr3	83127948	83357209	1	1	havana	KNOWN
ENSMUSG00000066233	7.16566	6.34007	7.15304	-0.812967	-2.72182	0.0272387	0.0912694	-1.75682	protein_coding	Tmem42	transmembrane protein 42 [Source:MGI Symbol;Acc:MGI:1277176]	chr9	123021326	123023490	1	1	ensembl	KNOWN
ENSMUSG00000041836	5.30299	5.51533	6.32785	-0.812522	-0.967682	0.362743	0.530714	-1.75628	protein_coding	Ptpre	protein tyrosine phosphatase, receptor type, E [Source:MGI Symbol;Acc:MGI:97813]	chr7	135537824	135686294	1	1	ensembl	KNOWN
ENSMUSG00000072572	4.8013	3.94303	4.75554	-0.812518	-1.98651	0.0837878	0.195855	-1.75627	protein_coding	Slc39a2	solute carrier family 39 (zinc transporter), member 2 [Source:MGI Symbol;Acc:MGI:2684326]	chr14	51892889	51896745	1	3	ensembl_havana	KNOWN
ENSMUSG00000003534	11.1378	10.296	11.1085	-0.812462	-4.56674	0.00204777	0.0171172	-1.75621	protein_coding	Ddr1	discoidin domain receptor family, member 1 [Source:MGI Symbol;Acc:MGI:99216]	chr17	35681567	35704621	-1	12	ensembl_havana	KNOWN
[truncated: 13,947 more rows]

## Sheet: geneslist_d3.K0_vs_WT
Gene_ID	AveExpr	AveExp_KO_d3	AveExp_WT_d3	logFC	t	P.Value	adj.P.Val	Fold_Change	Gene_type	Associated_Gene_Name	Description	Chromosome_Name	Gene_Start_.bp.	Gene_End_.bp.	Strand	Transcript_count	Source_.gene.	Status_.gene.
[truncated: 15,672 more rows]
