# Supplementary material for: A transcribed enhancer dictates mesendoderm specification in pluripotency
Source: Nat Commun. 2017 Nov 27;8:1806. doi: 10.1038/s41467-017-01804-w (PMC5703900; doi:10.1038/s41467-017-01804-w)
Supplement: Supplementary file 9 — Supplementary Data 7 [file 41467_2017_1804_MOESM9_ESM.xlsx]

## Sheet: PCGs enriched in WT day0
Supplementary Data 7	Gene Ontology terms related to PCGs in WT and Meteor KO ESCs
# GREAT version 3.0.0	Species assembly: mm10	Association rule: Basal+extension: 5000 bp upstream, 1000 bp downstream, 1000000 bp max extension, curated regulatory domains included
# Term Name	Binom Rank	Binom Raw P-Value	Binom Fold Enrichment	Binom Observed Region Hits	Binom Region Set Coverage	Hyper Rank	Hyper Fold Enrichment	Hyper Observed Gene Hits	Hyper Total Genes	Hyper Gene Set Coverage
adhesion to symbiont	3	6.89281e-10	41.1461	7	0.00803674	102	8.62555	5	8	0.0031506
response to biotic stimulus	4	9.42659e-10	2.23953	69	0.0792193	123	1.57196	68	597	0.0428481
organonitrogen compound catabolic process	5	9.73108e-10	2.22215	70	0.0803674	111	1.60885	64	549	0.0403277
antigen processing and presentation of endogenous peptide antigen	6	1.5254e-09	58.0433	6	0.00688863	138	7.66716	5	9	0.0031506
response to other organism	8	2.59999e-09	2.23033	66	0.075775	101	1.60645	66	567	0.0415879
organophosphate catabolic process	9	3.1393e-09	2.36803	58	0.0665901	126	1.67763	53	436	0.0333963
immune response	10	3.84948e-09	2.19182	67	0.0769231	67	1.65517	71	592	0.0447385
adhesion to other organism involved in symbiotic interaction	13	1.46072e-08	26.2852	7	0.00803674	173	6.90044	5	10	0.0031506
antigen processing and presentation of endogenous peptide antigen via MHC class I	15	2.80453e-08	61.191	5	0.00574053	172	9.20059	4	6	0.00252048
innate immune response	16	2.92229e-08	2.84635	37	0.0424799	59	2.07013	39	260	0.0245747
heterocycle catabolic process	21	9.12278e-08	2.05275	64	0.0734788	213	1.51413	61	556	0.0384373
nucleoside phosphate catabolic process	24	1.24334e-07	2.25593	51	0.0585534	179	1.65611	48	400	0.0302457
purine ribonucleotide catabolic process	25	1.43023e-07	2.28982	49	0.0562572	225	1.62363	44	374	0.0277253
purine nucleotide catabolic process	26	1.50925e-07	2.28558	49	0.0562572	231	1.6193	44	375	0.0277253
purine-containing compound catabolic process	27	1.94555e-07	2.26556	49	0.0562572	252	1.58963	44	382	0.0277253
cellular nitrogen compound catabolic process	28	1.95182e-07	2.00807	64	0.0734788	210	1.51685	61	555	0.0384373
ribonucleoside catabolic process	30	2.86591e-07	2.33104	45	0.0516648	297	1.56741	41	361	0.0258349
response to interferon-gamma	31	3.18331e-07	4.92979	16	0.0183697	55	3.86425	14	50	0.00882168
nucleoside triphosphate catabolic process	33	4.07444e-07	2.32675	44	0.0505167	278	1.58943	41	356	0.0258349
antigen processing and presentation of peptide antigen via MHC class I	35	4.93723e-07	12.0903	8	0.00918485	538	2.50925	8	44	0.00504096
nucleotide catabolic process	37	5.11081e-07	2.18987	49	0.0562572	242	1.59241	45	390	0.0283554
purine ribonucleoside catabolic process	40	6.28652e-07	2.28851	44	0.0505167	342	1.542	40	358	0.0252048
nucleoside catabolic process	42	7.09403e-07	2.25305	45	0.0516648	309	1.55878	41	363	0.0258349
purine ribonucleoside triphosphate catabolic process	43	7.42931e-07	2.29978	43	0.0493685	352	1.54222	39	349	0.0245747
glycosyl compound catabolic process	44	7.65332e-07	2.24656	45	0.0516648	326	1.546	41	366	0.0258349
ribonucleoside triphosphate catabolic process	45	7.66015e-07	2.29703	43	0.0493685	359	1.53781	39	350	0.0245747
antigen processing and presentation of endogenous peptide antigen via MHC class I via ER pathway, TAP-dependent	46	7.9037e-07	59.7055	4	0.00459242	246	10.3507	3	4	0.00189036
purine nucleoside triphosphate catabolic process	47	8.16407e-07	2.29129	43	0.0493685	368	1.53343	39	351	0.0245747
interaction with symbiont	50	1.37636e-06	7.52038	10	0.0114811	324	3.06686	8	36	0.00504096
carbohydrate derivative catabolic process	53	1.92877e-06	2.0512	51	0.0585534	434	1.45272	46	437	0.0289855
purine ribonucleoside metabolic process	54	2.12444e-06	2.04406	51	0.0585534	366	1.46558	48	452	0.0302457
purine nucleoside metabolic process	55	2.26417e-06	2.03936	51	0.0585534	388	1.45592	48	455	0.0302457
nucleoside triphosphate metabolic process	56	2.48166e-06	2.10526	47	0.053961	473	1.43759	45	432	0.0283554
purine ribonucleoside triphosphate metabolic process	57	2.61238e-06	2.14223	45	0.0516648	537	1.42768	42	406	0.026465
antigen processing and presentation of endogenous peptide antigen via MHC class Ib	59	3.0551e-06	112.899	3	0.00344432	732	6.90044	2	4	0.00126024
ribonucleoside triphosphate metabolic process	60	3.31671e-06	2.12209	45	0.0516648	614	1.40348	42	413	0.026465
purine nucleoside triphosphate metabolic process	62	3.5881e-06	2.11546	45	0.0516648	593	1.41031	42	411	0.026465
antigen processing and presentation of peptide antigen via MHC class Ib	69	8.31798e-06	80.6388	3	0.00344432	911	5.52035	2	5	0.00126024
response to protozoan	71	9.61883e-06	6.01041	10	0.0114811	284	3.57801	7	27	0.00441084
antigen processing and presentation of peptide antigen	75	1.78085e-05	6.33096	9	0.010333	494	2.30015	10	60	0.0063012
defense response to protozoan	79	3.13077e-05	5.88388	9	0.010333	408	3.45022	6	24	0.00378072
cellular modified amino acid metabolic process	81	3.80739e-05	2.78284	21	0.0241102	253	2.05983	20	134	0.0126024
defense response to virus	84	4.16697e-05	3.32396	16	0.0183697	294	1.97155	20	140	0.0126024
neurotransmitter transport	90	8.39077e-05	2.6286	21	0.0241102	17	3.52363	24	94	0.0151229
positive regulation of T cell mediated cytotoxicity	94	0.00012848	5.54048	8	0.00918485	692	2.2532	8	49	0.00504096
response to virus	95	0.000128481	2.54719	21	0.0241102	332	1.76934	25	195	0.015753
GTP catabolic process	96	0.000133145	2.31711	25	0.0287026	823	1.50436	23	211	0.0144928
negative regulation of protein deubiquitination	97	0.000133276	121.764	2	0.00229621	370	13.8009	2	2	0.00126024
purine nucleoside monophosphate catabolic process	99	0.000142979	2.52695	21	0.0241102	780	1.64066	17	143	0.010712
guanosine-containing compound catabolic process	100	0.000150778	2.29797	25	0.0287026	859	1.47637	23	215	0.0144928
nucleoside monophosphate catabolic process	102	0.000155038	2.51166	21	0.0241102	829	1.61803	17	145	0.010712
cGMP catabolic process	103	0.000160157	10.1376	5	0.00574053	117	11.0407	4	5	0.00252048
ATP catabolic process	105	0.000221216	2.51058	20	0.0229621	883	1.6001	16	138	0.0100819
regulation of T cell mediated cytotoxicity	107	0.000249567	5.01671	8	0.00918485	818	2.12321	8	52	0.00504096
neuronal action potential propagation	108	0.00025377	9.1674	5	0.00574053	496	5.91466	3	7	0.00189036
response to interferon-beta	109	0.000274269	5.73186	7	0.00803674	360	3.60023	6	23	0.00378072
cellular response to interferon-gamma	111	0.000282289	4.37839	9	0.010333	239	3.56152	8	31	0.00504096
cellular response to granulocyte macrophage colony-stimulating factor stimulus	112	0.000287496	24.2292	3	0.00344432	563	9.20059	2	3	0.00126024
positive regulation of ion transport	113	0.000301277	2.44986	20	0.0229621	88	2.70327	19	97	0.0119723
quaternary ammonium group transport	115	0.000360931	12.2707	4	0.00459242	249	6.90044	4	8	0.00252048
symbiosis, encompassing mutualism through parasitism	119	0.000403261	2.71183	16	0.0183697	547	1.91299	14	101	0.00882168
response to cAMP	123	0.000455383	2.91409	14	0.0160735	206	2.76018	13	65	0.00819156
positive regulation of T cell mediated immunity	124	0.00046815	4.07895	9	0.010333	831	2.00335	9	62	0.00567108
cellular response to cAMP	126	0.000491893	4.05051	9	0.010333	256	3.45022	8	32	0.00504096
comma-shaped body morphogenesis	130	0.000601698	7.56999	5	0.00574053	75	9.85777	5	7	0.0031506
regulation of T cell mediated immunity	132	0.000635718	3.5765	10	0.0114811	814	1.94379	10	71	0.0063012
S-shaped body morphogenesis	134	0.000669792	7.38999	5	0.00574053	102	8.62555	5	8	0.0031506
positive regulation of phosphatidylinositol 3-kinase activity	135	0.000676031	4.30492	8	0.00918485	205	4.39119	7	22	0.00441084
peptidyl-L-cysteine S-palmitoylation	136	0.000684037	17.956	3	0.00344432	174	13.8009	3	3	0.00189036
positive regulation of lipid kinase activity	138	0.000721801	4.26102	8	0.00918485	218	4.20027	7	23	0.00441084
protein transport into membrane raft	139	0.000748866	50.9808	2	0.00229621	370	13.8009	2	2	0.00126024
positive regulation of nephron tubule epithelial cell differentiation	144	0.00100747	15.688	3	0.00344432	174	13.8009	3	3	0.00189036
myoblast migration	145	0.00102332	15.6026	3	0.00344432	732	6.90044	2	4	0.00126024
response to granulocyte macrophage colony-stimulating factor stimulus	147	0.00109433	15.2403	3	0.00344432	732	6.90044	2	4	0.00126024
regulation of lipid kinase activity	153	0.00132001	3.24122	10	0.0114811	182	3.76388	9	33	0.00567108
cellular response to interferon-beta	154	0.00138917	5.06632	6	0.00688863	533	3.45022	5	20	0.0031506
response to organophosphorus	155	0.00156481	2.45972	15	0.0172216	306	2.27309	14	85	0.00882168
positive regulation of Rho GTPase activity	158	0.00160563	2.54801	14	0.0160735	230	2.6384	13	68	0.00819156
actin filament bundle assembly	159	0.00165488	3.73317	8	0.00918485	256	3.45022	8	32	0.00504096
response to purine-containing compound	163	0.00184251	2.26914	17	0.0195178	274	2.20814	16	100	0.0100819
positive regulation of plasminogen activation	164	0.00184401	32.2439	2	0.00229621	732	6.90044	2	4	0.00126024
regulation of protein deubiquitination	167	0.00210975	30.1009	2	0.00229621	563	9.20059	2	3	0.00126024
inorganic anion transport	171	0.00222053	2.29415	16	0.0183697	426	2.02954	15	102	0.0094518
muscle cell migration	172	0.00229057	7.41384	4	0.00459242	865	3.76388	3	11	0.00189036
protein palmitoylation	174	0.00234387	5.5458	5	0.00574053	279	4.92889	5	14	0.0031506
regulation of metanephric glomerular mesangial cell proliferation	175	0.00239976	28.1813	2	0.00229621	370	13.8009	2	2	0.00126024
epithelial cell-cell adhesion	176	0.00241084	5.50931	5	0.00574053	463	4.60029	4	12	0.00252048
regulation of phosphatidylinositol 3-kinase activity	179	0.00250915	3.18962	9	0.010333	200	3.94311	8	28	0.00504096
regulation of neurotransmitter levels	182	0.00256254	2.19637	17	0.0195178	170	2.59781	16	85	0.0100819
glycerophospholipid catabolic process	185	0.00276053	10.9875	3	0.00344432	911	5.52035	2	5	0.00126024
cellular response to mycophenolic acid	187	0.00281652	25.9608	2	0.00229621	370	13.8009	2	2	0.00126024
positive regulation of glomerular mesangial cell proliferation	187	0.00281652	25.9608	2	0.00229621	370	13.8009	2	2	0.00126024
positive regulation of potassium ion transport	189	0.00282779	5.30641	5	0.00574053	287	6.13373	4	9	0.00252048
regulation of adaptive immune response	190	0.00290339	2.23118	16	0.0183697	850	1.62363	16	136	0.0100819
glutathione metabolic process	192	0.00301984	5.22465	5	0.00574053	898	2.30015	6	36	0.00378072
neural retina development	194	0.00322164	2.56045	12	0.0137773	73	4.21694	11	36	0.00693132
metanephric comma-shaped body morphogenesis	195	0.00325558	10.3573	3	0.00344432	246	10.3507	3	4	0.00189036
regulation of adaptive immune response based on somatic recombination of immune receptors built from immunoglobulin superfamily domains	200	0.00352769	2.25346	15	0.0172216	858	1.64296	15	126	0.0094518
peptidyl-cysteine modification	201	0.00353721	6.56012	4	0.00459242	515	4.24643	4	13	0.00252048
benzene-containing compound metabolic process	202	0.00362089	5.00414	5	0.00574053	533	3.45022	5	20	0.0031506

## Sheet: PCGs enriched in KO day0
# GREAT version 3.0.0	Species assembly: mm10	Association rule: Basal+extension: 5000 bp upstream, 1000 bp downstream, 1000000 bp max extension, curated regulatory domains included
# Term Name	Binom Rank	Binom Raw P-Value	Binom Fold Enrichment	Binom Observed Region Hits	Binom Region Set Coverage	Hyper Rank	Hyper Fold Enrichment	Hyper Observed Gene Hits	Hyper Total Genes	Hyper Gene Set Coverage
immune response	1	0.000439618	2.01471	28	0.0707071	379	1.4468	28	592	0.0391061
piRNA metabolic process	4	0.000612739	18.6322	3	0.00757576	410	6.11788	2	10	0.0027933
SCF-dependent proteasomal ubiquitin-dependent protein catabolic process	5	0.000617498	7.50875	5	0.0126263	151	5.73551	3	16	0.00418994
telomere maintenance via telomere lengthening	7	0.000632908	10.5334	4	0.010101	11	10.1965	4	12	0.00558659
microvillus assembly	12	0.00107927	15.2954	3	0.00757576	81	15.2947	2	4	0.0027933
Rho protein signal transduction	20	0.00192777	5.79196	5	0.0126263	49	4.93377	5	31	0.00698324
microvillus organization	21	0.00194473	12.4308	3	0.00757576	121	12.2357	2	5	0.0027933
protein deubiquitination	23	0.00199568	4.04955	7	0.0176768	77	3.24433	7	66	0.00977654
translational initiation	26	0.00221456	4.60051	6	0.0151515	58	3.21993	8	76	0.0111732
regulation of immature T cell proliferation in thymus	27	0.00237389	11.581	3	0.00757576	193	8.73982	2	7	0.0027933
entrainment of circadian clock	31	0.00266443	7.09439	4	0.010101	469	5.56171	2	11	0.0027933
innate immune response	32	0.00294198	2.36885	14	0.0353535	139	1.88242	16	260	0.0223464
iron ion transmembrane transport	33	0.00300994	10.6401	3	0.00757576	410	6.11788	2	10	0.0027933
negative regulation of NF-kappaB transcription factor activity	35	0.00316972	4.27489	6	0.0151515	88	3.59875	6	51	0.00837989
negative regulation of protein modification process	37	0.00334662	2.02535	19	0.0479798	31	2.14464	19	271	0.0265363
positive regulation of integrin-mediated signaling pathway	38	0.00335708	23.7069	2	0.00505051	121	12.2357	2	5	0.0027933
late viral mRNA transcription	42	0.0035951	277.657	1	0.00252525	277	30.5894	1	1	0.00139665
protein modification by small protein removal	44	0.00379223	3.60056	7	0.0176768	148	2.7452	7	78	0.00977654
negative regulation of guanylate cyclase activity	45	0.0038085	262.071	1	0.00252525	277	30.5894	1	1	0.00139665
negative regulation of protein kinase activity	46	0.00382981	2.49355	12	0.030303	50	2.5142	12	146	0.0167598
regulation of natural killer cell apoptotic process	49	0.00442906	225.282	1	0.00252525	277	30.5894	1	1	0.00139665
negative regulation of chromosome organization	50	0.00450666	4.73872	5	0.0126263	400	3.13737	4	39	0.00558659
smooth muscle hyperplasia	53	0.0047855	208.466	1	0.00252525	277	30.5894	1	1	0.00139665
negative regulation of muscle hyperplasia	53	0.0047855	208.466	1	0.00252525	277	30.5894	1	1	0.00139665
negative regulation of phosphorylation	60	0.00524304	2.08369	16	0.040404	20	2.3964	17	217	0.023743
negative regulation of protein ADP-ribosylation	61	0.0053086	187.875	1	0.00252525	277	30.5894	1	1	0.00139665
regulation of response to biotic stimulus	63	0.00536074	3.3738	7	0.0176768	182	2.86775	6	64	0.00837989
negative regulation of kinase activity	65	0.00634466	2.33451	12	0.030303	76	2.33804	12	157	0.0167598
nicotinate nucleotide salvage	69	0.00670853	148.565	1	0.00252525	277	30.5894	1	1	0.00139665
negative regulation of telomere maintenance	70	0.00679765	16.4577	2	0.00505051	193	8.73982	2	7	0.0027933
histone H3-K4 acetylation	74	0.0070144	142.065	1	0.00252525	277	30.5894	1	1	0.00139665
positive regulation of hemoglobin biosynthetic process	74	0.0070144	142.065	1	0.00252525	277	30.5894	1	1	0.00139665
transcription-dependent tethering of RNA polymerase II gene DNA at nuclear periphery	74	0.0070144	142.065	1	0.00252525	277	30.5894	1	1	0.00139665
virion attachment, binding of host cell surface coreceptor	77	0.00732046	136.104	1	0.00252525	277	30.5894	1	1	0.00139665
susceptibility to T cell mediated cytotoxicity	77	0.00732046	136.104	1	0.00252525	277	30.5894	1	1	0.00139665
mRNA localization resulting in posttranscriptional regulation of gene expression	79	0.00749907	132.851	1	0.00252525	277	30.5894	1	1	0.00139665
regulation of cytoplasmic translation	79	0.00749907	132.851	1	0.00252525	277	30.5894	1	1	0.00139665
positive regulation of DNA damage response, signal transduction by p53 class mediator resulting in transcription of p21 class mediator	79	0.00749907	132.851	1	0.00252525	277	30.5894	1	1	0.00139665
negative regulation of transferase activity	83	0.00767402	2.27578	12	0.030303	111	2.21128	12	166	0.0167598
negative regulation of protein phosphorylation	84	0.00768691	2.05242	15	0.0378788	28	2.37588	16	206	0.0223464
response to carbohydrate stimulus	85	0.0077066	2.66342	9	0.0227273	67	2.83819	9	97	0.0125698
telomere maintenance	86	0.00776905	4.14883	5	0.0126263	98	4.02492	5	38	0.00698324
negative regulation of Ras GTPase activity	87	0.00781257	7.52489	3	0.00757576	410	6.11788	2	10	0.0027933
telomere organization	88	0.00784372	4.139	5	0.0126263	106	3.92172	5	39	0.00698324
cuticle development	89	0.00852614	116.787	1	0.00252525	277	30.5894	1	1	0.00139665
positive regulation of DNA damage checkpoint	91	0.00858842	115.936	1	0.00252525	277	30.5894	1	1	0.00139665
viral process	92	0.00860018	3.45969	6	0.0151515	143	3.11078	6	59	0.00837989
detection of hypoxic conditions in blood by carotid body chemoreceptor signaling	93	0.00862431	115.452	1	0.00252525	277	30.5894	1	1	0.00139665
androgen catabolic process	96	0.0088608	112.357	1	0.00252525	277	30.5894	1	1	0.00139665
regulation of protein ubiquitination	98	0.00928488	2.43406	10	0.0252525	273	2.16562	8	113	0.0111732
positive regulation of Ras GTPase activity	99	0.00933204	2.13468	13	0.0328283	216	2.09516	10	146	0.0139665
interaction with host	100	0.00948317	3.94777	5	0.0126263	164	3.39882	5	45	0.00698324
regulation of immature T cell proliferation	101	0.00959728	6.97238	3	0.00757576	229	7.64735	2	8	0.0027933
somatic hypermutation of immunoglobulin genes	102	0.00965259	13.7007	2	0.00505051	368	6.79764	2	9	0.0027933
sequestering of metal ion	106	0.00973997	13.636	2	0.00505051	155	10.1965	2	6	0.0027933
sterol regulatory element binding protein import into nucleus	107	0.00992038	100.303	1	0.00252525	277	30.5894	1	1	0.00139665
glycoprotein catabolic process	108	0.00997571	6.87265	3	0.00757576	33	11.471	3	8	0.00418994
positive regulation of ARF GTPase activity	111	0.0103502	96.1169	1	0.00252525	277	30.5894	1	1	0.00139665
regulation of microtubule-based movement	112	0.010369	13.1948	2	0.00505051	368	6.79764	2	9	0.0027933
negative regulation of blood pressure	114	0.0106146	3.83743	5	0.0126263	92	4.1337	5	37	0.00698324
negative regulation of MAP kinase activity	115	0.0106599	3.30021	6	0.0151515	128	3.21993	6	57	0.00837989
regulation of membrane repolarization	117	0.0108601	6.65801	3	0.00757576	85	7.64735	3	12	0.00418994
interleukin-8 secretion	119	0.0113338	87.7319	1	0.00252525	277	30.5894	1	1	0.00139665
glandular epithelial cell maturation	123	0.0122491	81.1391	1	0.00252525	277	30.5894	1	1	0.00139665
regulation of integrin-mediated signaling pathway	125	0.0123106	12.0528	2	0.00505051	229	7.64735	2	8	0.0027933
maintenance of protease location in mast cell secretory granule	127	0.0127603	77.8684	1	0.00252525	277	30.5894	1	1	0.00139665
maintenance of granzyme B location in T cell secretory granule	127	0.0127603	77.8684	1	0.00252525	277	30.5894	1	1	0.00139665
regulation of guanylate cyclase activity	131	0.0131402	11.6439	2	0.00505051	229	7.64735	2	8	0.0027933
positive regulation of macrophage tolerance induction	132	0.0131756	75.3981	1	0.00252525	277	30.5894	1	1	0.00139665
negative regulation of neurotrophin production	134	0.0134536	73.8295	1	0.00252525	277	30.5894	1	1	0.00139665
positive regulation of nucleoside transport	134	0.0134536	73.8295	1	0.00252525	277	30.5894	1	1	0.00139665
positive regulation of ion transport	136	0.0135179	2.4248	9	0.0227273	67	2.83819	9	97	0.0125698
positive regulation of muscle atrophy	137	0.0135931	73.067	1	0.00252525	277	30.5894	1	1	0.00139665
regulation of potassium ion transport	139	0.0137255	3.59439	5	0.0126263	32	5.6647	5	27	0.00698324
positive regulation of pseudopodium assembly	141	0.0141125	11.2113	2	0.00505051	229	7.64735	2	8	0.0027933
UDP-glucuronate biosynthetic process	142	0.0142081	69.8822	1	0.00252525	277	30.5894	1	1	0.00139665
regulation of glomerular filtration	144	0.014479	11.0597	2	0.00505051	33	11.471	3	8	0.00418994
beta-amyloid clearance	145	0.0146143	67.9262	1	0.00252525	277	30.5894	1	1	0.00139665
positive regulation of fat cell differentiation	147	0.0149365	3.51696	5	0.0126263	45	5.09823	5	30	0.00698324
lipoprotein metabolic process	150	0.01518	3.04867	6	0.0151515	261	2.35303	7	91	0.00977654
central nervous system myelination	151	0.0153131	5.84847	3	0.00757576	118	6.55487	3	14	0.00418994
regulation of pseudopodium assembly	153	0.015556	10.6455	2	0.00505051	368	6.79764	2	9	0.0027933
detection of temperature stimulus	154	0.0157006	10.5931	2	0.00505051	368	6.79764	2	9	0.0027933
negative regulation of intrinsic apoptotic signaling pathway by p53 class mediator	155	0.0157175	10.587	2	0.00505051	410	6.11788	2	10	0.0027933
renal system process involved in regulation of blood volume	160	0.0170435	10.1392	2	0.00505051	60	9.17682	3	10	0.00418994
retina vasculature development in camera-type eye	162	0.0175219	5.55513	3	0.00757576	136	6.11788	3	15	0.00418994
acidic amino acid transport	166	0.0180532	5.49184	3	0.00757576	176	5.39813	3	17	0.00418994
lens fiber cell apoptotic process	167	0.0180682	9.82744	2	0.00505051	51	20.3929	2	3	0.0027933
suckling behavior	168	0.0180948	4.04969	4	0.010101	27	8.15717	4	15	0.00558659
response to interleukin-1	170	0.0185471	2.63819	7	0.0176768	57	3.56876	7	60	0.00977654
artery smooth muscle contraction	171	0.0187677	9.6294	2	0.00505051	121	12.2357	2	5	0.0027933
oligopeptide transport	172	0.018917	9.58857	2	0.00505051	193	8.73982	2	7	0.0027933
establishment or maintenance of cell polarity regulating cell shape	173	0.018947	52.2786	1	0.00252525	277	30.5894	1	1	0.00139665
response to salt stress	174	0.0191073	5.37327	3	0.00757576	227	4.58841	3	20	0.00418994
regulation of vasodilation	175	0.0194592	3.95973	4	0.010101	105	4.8943	4	25	0.00558659
negative regulation of intrinsic apoptotic signaling pathway	176	0.019542	3.27875	5	0.0126263	248	2.94129	5	52	0.00698324
tyrosine phosphorylation of STAT protein	177	0.0196543	9.39374	2	0.00505051	229	7.64735	2	8	0.0027933
cellular response to extracellular stimulus	178	0.019695	2.4148	8	0.020202	390	2.12796	8	115	0.0111732
vasodilation	179	0.0197517	3.94146	4	0.010101	167	4.07859	4	30	0.00558659
Ras protein signal transduction	180	0.0197883	2.60279	7	0.0176768	79	2.94837	8	83	0.0111732

## Sheet: PCGs enriched in WT day3
# GREAT version 3.0.0	Species assembly: mm10	Association rule: Basal+extension: 5000 bp upstream, 1000 bp downstream, 1000000 bp max extension, curated regulatory domains included
# Term Name	Binom Rank	Binom Raw P-Value	Binom Fold Enrichment	Binom Observed Region Hits	Binom Region Set Coverage	Hyper Rank	Hyper Fold Enrichment	Hyper Observed Gene Hits	Hyper Total Genes	Hyper Gene Set Coverage
pattern specification process	7	2.30821e-19	2.05206	181	0.107101	15	2.66133	150	427	0.0518852
regionalization	12	5.77508e-18	2.22921	140	0.0828402	27	2.73508	113	313	0.0390868
anterior/posterior pattern specification	15	2.12021e-16	2.5698	97	0.0573965	50	2.88785	77	202	0.0266344
mesoderm formation	25	3.1567e-13	3.98963	41	0.0242604	107	4.0492	31	58	0.0107229
formation of primary germ layer	30	9.3098e-13	3.24996	51	0.0301775	95	3.64412	38	79	0.0131442
mesoderm morphogenesis	34	1.65362e-12	3.70775	42	0.0248521	112	3.91016	32	62	0.0110688
antigen processing and presentation	42	1.9385e-11	5.51102	25	0.0147929	467	2.33825	25	81	0.00864753
mesoderm development	43	2.5171e-11	2.85322	54	0.0319527	86	3.4291	43	95	0.0148737
gastrulation	47	5.46527e-11	2.5501	63	0.0372781	132	2.87152	47	124	0.0162574
antigen processing and presentation of peptide antigen	51	1.32082e-10	6.88831	19	0.0112426	708	2.27278	18	60	0.00622622
signal transduction involved in regulation of gene expression	52	1.55973e-10	6.39577	20	0.0118343	247	5.18353	13	19	0.00449671
antigen processing and presentation of endogenous peptide antigen	62	2.149e-09	34.9004	7	0.00414201	966	4.20885	5	9	0.00172951
antigen processing and presentation of peptide antigen via MHC class I	76	1.24624e-08	9.34671	12	0.00710059	1263	2.06616	12	44	0.00415081
antigen processing and presentation of exogenous peptide antigen	80	1.65662e-08	12.2763	10	0.00591716	1255	2.52531	8	24	0.00276721
regulation of vasculature development	90	5.09168e-08	2.15208	61	0.0360947	206	2.34165	51	165	0.0176409
antigen processing and presentation of exogenous antigen	99	1.16474e-07	8.5807	11	0.00650888	1267	2.35115	9	29	0.00311311
wound healing	102	1.52195e-07	2.01571	66	0.0390532	243	2.06293	58	213	0.0200623
regulation of immune effector process	103	1.62408e-07	2.21305	53	0.0313609	455	1.76107	53	228	0.0183328
mesenchymal cell differentiation	105	1.64907e-07	2.02361	65	0.0384615	51	3.68371	53	109	0.0183328
notochord formation	111	2.12414e-07	17.6731	7	0.00414201	912	7.57592	3	3	0.0010377
regulation of leukocyte mediated immunity	115	2.47054e-07	2.75768	34	0.0201183	739	1.77309	33	141	0.0114147
regulation of adaptive immune response	123	4.8962e-07	2.58731	36	0.0213018	415	2.0611	37	136	0.0127983
regulation of angiogenesis	124	5.54381e-07	2.12356	53	0.0313609	253	2.27278	45	150	0.0155655
somitogenesis	125	5.75108e-07	2.56911	36	0.0213018	229	3.19609	27	64	0.00933933
antigen processing and presentation of endogenous peptide antigen via MHC class I	128	7.27607e-07	31.5369	5	0.00295858	992	5.05062	4	6	0.0013836
BMP signaling pathway	129	7.54942e-07	2.7687	31	0.0183432	239	3.30586	24	55	0.00830163
positive regulation of antigen processing and presentation	131	8.20709e-07	14.409	7	0.00414201	823	4.13232	6	11	0.00207541
mesoderm migration involved in gastrulation	133	9.10196e-07	11.1502	8	0.00473373	992	5.05062	4	6	0.0013836
regulation of coagulation	134	9.71447e-07	2.84925	29	0.0171598	271	3.16811	23	55	0.00795573
response to estrogen stimulus	140	1.21148e-06	2.19995	46	0.0272189	278	2.35971	38	122	0.0131442
rhombomere 4 development	146	1.35169e-06	27.7635	5	0.00295858	912	7.57592	3	3	0.0010377
response to type I interferon	148	1.48192e-06	17.8698	6	0.0035503	862	4.73495	5	8	0.00172951
facial nerve structural organization	149	1.57694e-06	17.6764	6	0.0035503	645	7.57592	4	4	0.0013836
innate immune response	151	1.6343e-06	2.06168	52	0.0307692	908	1.48605	51	260	0.0176409
segmentation	154	1.94767e-06	2.20419	44	0.0260355	219	2.87363	33	87	0.0114147
specification of symmetry	155	2.10267e-06	2.27154	41	0.0242604	260	2.66406	32	91	0.0110688
somite development	167	2.83089e-06	2.29779	39	0.0230769	216	3.07132	30	74	0.010377
regulation of lymphocyte mediated immunity	172	3.58818e-06	2.71648	28	0.0165681	819	1.79768	28	118	0.00968523
cell fate commitment involved in formation of primary germ layer	174	3.9196e-06	3.67473	18	0.0106509	346	4.10363	13	24	0.00449671
epithelial to mesenchymal transition	176	4.38279e-06	2.6869	28	0.0165681	196	3.87214	23	45	0.00795573
regulation of T cell mediated cytotoxicity	182	4.65304e-06	4.52469	14	0.00828402	1121	2.03967	14	52	0.00484261
regulation of adaptive immune response based on somatic recombination of immune receptors built from immunoglobulin superfamily domains	184	4.9066e-06	2.47765	32	0.0189349	587	1.92405	32	126	0.0110688
myeloid leukocyte differentiation	188	5.42591e-06	2.4254	33	0.0195266	343	2.55687	27	80	0.00933933
blood coagulation	189	5.86888e-06	2.49745	31	0.0183432	440	2.24186	29	98	0.0100311
mesodermal cell fate commitment	193	6.3516e-06	5.64906	11	0.00650888	378	5.24487	9	13	0.00311311
hemostasis	194	6.40937e-06	2.48608	31	0.0183432	459	2.19702	29	100	0.0100311
positive regulation of T cell mediated cytotoxicity	196	7.7309e-06	4.64015	13	0.00769231	1254	2.00994	13	49	0.00449671
regulation of blood coagulation	198	8.04998e-06	2.77751	25	0.0147929	309	3.2238	20	47	0.00691802
determination of bilateral symmetry	200	8.38552e-06	2.18978	39	0.0230769	280	2.60948	31	90	0.0107229
developmental programmed cell death	203	9.90959e-06	3.76292	16	0.00946746	586	3.13487	12	29	0.00415081
antigen processing and presentation of exogenous peptide antigen via MHC class II	204	1.01101e-05	12.7294	6	0.0035503	1781	2.52531	5	15	0.00172951
antigen processing and presentation of endogenous peptide antigen via MHC class I via ER pathway, TAP-dependent	208	1.06891e-05	30.7713	4	0.00236686	1190	5.68194	3	4	0.0010377
negative regulation of coagulation	211	1.14012e-05	3.92636	15	0.00887574	583	3.33341	11	25	0.00380491
rhombomere 3 development	213	1.15988e-05	17.7619	5	0.00295858	1190	5.68194	3	4	0.0010377
dorsal/ventral pattern formation	216	1.31557e-05	2.12163	40	0.0236686	438	2.28092	28	93	0.00968523
determination of left/right symmetry	218	1.44501e-05	2.18715	37	0.0218935	264	2.73829	30	83	0.010377
positive regulation of immune effector process	219	1.52549e-05	2.23826	35	0.0207101	631	1.83987	34	140	0.0117606
regulation of antigen processing and presentation	222	1.58646e-05	7.50899	8	0.00473373	638	4.41929	7	12	0.00242131
myeloid cell differentiation	223	1.64723e-05	2.00007	45	0.0266272	537	1.83659	40	165	0.013836
adhesion to other organism involved in symbiotic interaction	224	1.68871e-05	11.6117	6	0.0035503	1079	3.78796	5	10	0.00172951
embryonic skeletal system morphogenesis	227	1.80573e-05	2.09137	40	0.0236686	224	2.84097	33	88	0.0114147
adhesion to symbiont	235	2.47052e-05	15.1472	5	0.00295858	1335	3.78796	4	8	0.0013836
myeloid leukocyte activation	239	2.68352e-05	2.57938	25	0.0147929	988	1.94809	18	70	0.00622622
adaptive immune response based on somatic recombination of immune receptors built from immunoglobulin superfamily domains	240	2.83573e-05	2.46453	27	0.0159763	680	1.94809	27	105	0.00933933
post-anal tail morphogenesis	243	3.09453e-05	3.80393	14	0.00828402	616	3.4436	10	22	0.00345901
canonical Wnt receptor signaling pathway	247	3.28713e-05	2.05575	39	0.0230769	326	2.52531	29	87	0.0100311
response to protozoan	248	3.31375e-05	4.02698	13	0.00769231	672	3.08649	11	27	0.00380491
rhombomere development	250	3.33327e-05	10.2693	6	0.0035503	862	4.73495	5	8	0.00172951
cellular response to histamine	253	3.68784e-05	13.9137	5	0.00295858	912	7.57592	3	3	0.0010377
response to interferon-beta	254	3.76764e-05	4.64218	11	0.00650888	671	3.29388	10	23	0.00345901
mesodermal cell differentiation	255	3.92363e-05	3.71979	14	0.00828402	354	4.62973	11	18	0.00380491
adaptive immune response	261	4.24236e-05	2.28214	30	0.0177515	686	1.89398	29	116	0.0100311
determination of heart left/right asymmetry	262	4.32453e-05	2.45062	26	0.0153846	322	3.05951	21	52	0.00726392
response to purine-containing compound	271	4.69404e-05	2.20138	32	0.0189349	403	2.27278	30	100	0.010377
regulation of wound healing	274	4.81595e-05	2.1983	32	0.0189349	312	2.73575	26	72	0.00899343
cell migration involved in gastrulation	284	6.18311e-05	5.38914	9	0.00532544	788	3.78796	7	14	0.00242131
defense response to protozoan	285	6.31697e-05	4.04328	12	0.00710059	710	3.15664	10	24	0.00345901
cellular response to extracellular stimulus	288	6.55867e-05	2.19261	31	0.0183432	886	1.7787	27	115	0.00933933
positive regulation of angiogenesis	289	6.6477e-05	2.15972	32	0.0189349	457	2.31734	26	85	0.00899343
mesodermal cell migration	295	7.91221e-05	18.3319	4	0.00236686	1190	5.68194	3	4	0.0010377
regulation of leukocyte mediated cytotoxicity	296	7.95809e-05	3.02219	17	0.0100592	1150	1.86653	17	69	0.00588032
positive regulation of leukocyte mediated cytotoxicity	301	8.74618e-05	3.12467	16	0.00946746	1138	1.92405	16	63	0.00553442
canonical Wnt receptor signaling pathway involved in cardiac muscle cell fate commitment	306	9.99564e-05	34.7979	3	0.00177515	1399	7.57592	2	2	0.000691802
endoderm development	312	0.000108743	2.23094	28	0.0165681	319	2.97626	22	56	0.00760982
cellular response to ammonium ion	313	0.000110693	8.23897	6	0.0035503	1157	4.3291	4	7	0.0013836
retinol metabolic process	316	0.000115447	4.46077	10	0.00591716	937	2.84097	9	24	0.00311311
response to histamine	317	0.000115765	10.8879	5	0.00295858	1190	5.68194	3	4	0.0010377
positive regulation of adaptive immune response	325	0.000126352	2.6308	20	0.0118343	1356	1.66504	20	91	0.00691802
notochord morphogenesis	326	0.000127089	5.55805	8	0.00473373	1335	3.78796	4	8	0.0013836
facial nerve morphogenesis	331	0.000141828	6.40514	7	0.00414201	607	6.31327	5	6	0.00172951
cytokine production involved in immune response	332	0.000141974	6.40404	7	0.00414201	1079	3.78796	5	10	0.00172951
neural plate morphogenesis	334	0.000144195	6.38767	7	0.00414201	1562	3.36708	4	9	0.0013836
lipid storage	335	0.000144346	4.33768	10	0.00591716	1069	2.75488	8	22	0.00276721
negative regulation of blood coagulation	341	0.000163993	3.91946	11	0.00650888	1008	2.88607	8	21	0.00276721
regulation of T cell mediated immunity	343	0.000166885	2.94924	16	0.00946746	1552	1.70725	16	71	0.00553442
JAK-STAT cascade involved in growth hormone signaling pathway	344	0.000167038	15.0666	4	0.00236686	645	7.57592	4	4	0.0013836
branching involved in prostate gland morphogenesis	346	0.000177062	3.61371	12	0.00710059	515	4.66211	8	13	0.00276721
facial nerve development	349	0.000179641	6.15952	7	0.00414201	741	5.41137	5	7	0.00172951
regulation of cell killing	351	0.000185356	2.71412	18	0.0106509	1170	1.81822	18	75	0.00622622
atrial septum development	352	0.000191126	3.04058	15	0.00887574	462	4.20885	10	18	0.00345901

## Sheet: PCGs enriched in KO day3
# GREAT version 3.0.0	Species assembly: mm10	Association rule: Basal+extension: 5000 bp upstream, 1000 bp downstream, 1000000 bp max extension, curated regulatory domains included
# Term Name	Binom Rank	Binom Raw P-Value	Binom Fold Enrichment	Binom Observed Region Hits	Binom Region Set Coverage	Hyper Rank	Hyper Fold Enrichment	Hyper Observed Gene Hits	Hyper Total Genes	Hyper Gene Set Coverage
meiosis	6	2.1127e-07	3.31182	26	0.0276008	96	2.18569	22	139	0.0138714
meiotic cell cycle	10	8.87502e-07	3.0633	26	0.0276008	110	2.1098	22	144	0.0138714
spermatogenesis	11	9.56617e-07	2.08778	52	0.0552017	28	1.90348	51	370	0.0321564
male gamete generation	12	9.68636e-07	2.08687	52	0.0552017	30	1.89835	51	371	0.0321564
receptor guanylyl cyclase signaling pathway	27	1.43795e-05	28.4948	4	0.00424628	243	6.90479	3	6	0.00189155
mRNA modification	28	1.78353e-05	26.9583	4	0.00424628	298	5.91839	3	7	0.00189155
synaptonemal complex assembly	29	2.12561e-05	11.1287	6	0.00636943	157	4.93199	5	14	0.00315258
synaptonemal complex organization	30	2.80769e-05	10.5829	6	0.00636943	206	4.3155	5	16	0.00315258
male sex differentiation	32	3.71218e-05	2.22072	32	0.0339703	38	2.58228	23	123	0.0145019
female meiosis	33	4.6536e-05	7.67023	7	0.007431	213	3.6025	6	23	0.0037831
synapsis	35	5.85047e-05	6.21971	8	0.00849257	209	3.22224	7	30	0.00441362
negative regulation of protein secretion	37	8.1126e-05	4.65299	10	0.0106157	333	2.6852	7	36	0.00441362
macropinocytosis	39	9.1343e-05	17.6446	4	0.00424628	182	8.28575	3	5	0.00189155
development of primary male sexual characteristics	40	0.000140224	2.12166	30	0.0318471	56	2.50001	21	116	0.0132409
meiosis I	41	0.000164953	3.91011	11	0.0116773	677	1.88312	9	66	0.00567465
regulation of defense response to virus	43	0.000182237	5.26077	8	0.00849257	373	2.61262	7	37	0.00441362
positive regulation of interleukin-18 production	44	0.000213746	26.8271	3	0.00318471	218	13.8096	2	2	0.00126103
cellular response to type I interferon	46	0.000277095	24.5401	3	0.00318471	182	8.28575	3	5	0.00189155
proline metabolic process	49	0.000301879	12.8711	4	0.00424628	531	4.14288	3	10	0.00189155
collagen fibril organization	50	0.000302518	3.20182	13	0.0138004	60	3.79764	11	40	0.00693569
regulation of interleukin-18 production	52	0.000352843	22.5814	3	0.00318471	343	9.20639	2	3	0.00126103
leukocyte migration	54	0.000385474	2.34356	21	0.022293	635	1.65243	14	117	0.00882724
meiotic chromosome segregation	58	0.000413018	4.15271	9	0.00955414	152	3.71796	7	26	0.00441362
myeloid dendritic cell activation involved in immune response	59	0.000416933	21.3178	3	0.00318471	218	13.8096	2	2	0.00126103
negative regulation of JUN kinase activity	60	0.00042453	6.38808	6	0.00636943	265	4.6032	4	12	0.00252207
somatic hypermutation of immunoglobulin genes	61	0.000457236	11.5191	4	0.00424628	443	4.6032	3	9	0.00189155
visceral serous pericardium development	64	0.000499145	6.1923	6	0.00636943	77	7.67199	5	9	0.00315258
intrinsic apoptotic signaling pathway in response to DNA damage by p53 class mediator	65	0.000511743	5.15813	7	0.007431	378	2.85716	6	29	0.0037831
response to inactivity	66	0.000512859	11.1692	4	0.00424628	67	11.0477	4	5	0.00252207
piRNA metabolic process	72	0.000657961	10.4435	4	0.00424628	196	5.52383	4	10	0.00252207
male gonad development	74	0.000701503	2.10314	24	0.0254777	112	2.37134	17	99	0.0107188
cellular response to exogenous dsRNA	75	0.000710266	17.7239	3	0.00318471	380	5.17859	3	8	0.00189155
chromosome organization involved in meiosis	77	0.00071724	3.83932	9	0.00955414	204	2.98586	8	37	0.00504414
meiotic cell cycle checkpoint	80	0.000855997	47.6425	2	0.00212314	218	13.8096	2	2	0.00126103
nonassociative learning	82	0.000903714	9.58189	4	0.00424628	67	11.0477	4	5	0.00252207
response to type I interferon	84	0.000947478	16.0297	3	0.00318471	380	5.17859	3	8	0.00189155
response to retinoic acid	92	0.0011669	2.19159	20	0.0212314	105	2.55733	15	81	0.00945775
toxin transport	93	0.00119464	8.87831	4	0.00424628	298	5.91839	3	7	0.00189155
formin-nucleated actin cable assembly	96	0.0014341	13.8607	3	0.00318471	343	9.20639	2	3	0.00126103
polar body extrusion after meiotic divisions	96	0.0014341	13.8607	3	0.00318471	343	9.20639	2	3	0.00126103
DNA methylation or demethylation	100	0.00175845	3.6973	8	0.00849257	411	2.35057	8	47	0.00504414
cellular response to interferon-alpha	102	0.00197267	12.3841	3	0.00318471	443	4.6032	3	9	0.00189155
DNA methylation involved in gamete generation	105	0.00221119	7.48804	4	0.00424628	315	4.2491	4	13	0.00252207
regulation of protein sumoylation	106	0.00227617	5.58473	5	0.00530786	143	5.31138	5	13	0.00315258
response to electrical stimulus involved in regulation of muscle adaptation	110	0.00243528	27.9712	2	0.00212314	343	9.20639	2	3	0.00126103
amino acid transmembrane transport	111	0.00244305	3.50306	8	0.00849257	260	3.3143	6	25	0.0037831
positive regulation of protein sumoylation	112	0.00254977	7.1954	4	0.00424628	162	6.13759	4	9	0.00252207
negative regulation of methylation-dependent chromatin silencing	113	0.00272232	26.4188	2	0.00212314	343	9.20639	2	3	0.00126103
fertilization	114	0.00274826	2.12624	18	0.0191083	399	1.81705	15	114	0.00945775
establishment of meiotic spindle localization	118	0.00284925	10.8648	3	0.00318471	495	6.90479	2	4	0.00126103
bone remodeling	120	0.00295373	3.11159	9	0.00955414	117	3.4524	9	36	0.00567465
response to denervation involved in regulation of muscle adaptation	129	0.00372287	9.87048	3	0.00318471	136	10.3572	3	4	0.00189155
negative regulation of myeloid dendritic cell activation	131	0.00410828	21.3793	2	0.00212314	343	9.20639	2	3	0.00126103
purine nucleotide transport	132	0.00414462	9.49564	3	0.00318471	298	5.91839	3	7	0.00189155
regulation of alpha-amino-3-hydroxy-5-methyl-4-isoxazole propionate selective glutamate receptor activity	138	0.00447452	3.98908	6	0.00636943	120	4.87397	6	17	0.0037831
cytokinetic cell separation	139	0.00448836	20.4245	2	0.00212314	495	6.90479	2	4	0.00126103
anoikis	143	0.00469674	9.07534	3	0.00318471	298	5.91839	3	7	0.00189155
PML body organization	148	0.00496349	19.3889	2	0.00212314	343	9.20639	2	3	0.00126103
nitric oxide mediated signal transduction	150	0.00503891	5.92995	4	0.00424628	265	4.6032	4	12	0.00252207
regulation of cholesterol homeostasis	153	0.00518567	18.9542	2	0.00212314	495	6.90479	2	4	0.00126103
centrosome cycle	161	0.00553694	4.51804	5	0.00530786	483	2.877	5	24	0.00315258
platelet activating factor biosynthetic process	163	0.00556902	18.2663	2	0.00212314	343	9.20639	2	3	0.00126103
female meiosis sister chromatid cohesion	164	0.00576763	17.9371	2	0.00212314	495	6.90479	2	4	0.00126103
olfactory placode formation	165	0.00578235	5.69904	4	0.00424628	343	9.20639	2	3	0.00126103
cellular response to catecholamine stimulus	167	0.00596303	5.64847	4	0.00424628	115	7.89119	4	7	0.00252207
pinocytosis	169	0.006105	5.61005	4	0.00424628	443	4.6032	3	9	0.00189155
meiotic sister chromatid cohesion	170	0.0061395	5.60088	4	0.00424628	138	6.90479	4	8	0.00252207
comma-shaped body morphogenesis	171	0.00614456	5.59954	4	0.00424628	298	5.91839	3	7	0.00189155
S-shaped body morphogenesis	177	0.00667463	5.4664	4	0.00424628	380	5.17859	3	8	0.00189155
negative regulation of mesenchymal cell apoptotic process involved in metanephros development	179	0.0068168	7.92169	3	0.00318471	495	6.90479	2	4	0.00126103
chondrocyte development involved in endochondral bone morphogenesis	180	0.00689296	7.88942	3	0.00318471	343	9.20639	2	3	0.00126103
regulation of microvillus organization	183	0.00695726	5.40067	4	0.00424628	495	6.90479	2	4	0.00126103
multicellular organismal macromolecule metabolic process	187	0.00710852	2.91947	8	0.00849257	474	2.5893	6	32	0.0037831
regulation of calcium ion-dependent exocytosis	189	0.00730452	3.18851	7	0.007431	483	2.877	5	24	0.00315258
reactive oxygen species metabolic process	192	0.00734647	2.40394	11	0.0116773	257	2.3016	11	66	0.00693569
establishment or maintenance of epithelial cell apical/basal polarity	193	0.00737958	5.30841	4	0.00424628	608	3.76625	3	11	0.00189155
regulation of female gonad development	195	0.00774424	5.23389	4	0.00424628	380	5.17859	3	8	0.00189155
negative regulation of oxidoreductase activity	200	0.00823791	5.13967	4	0.00424628	372	3.94559	4	14	0.00252207
regulation of chromatin organization	203	0.00836645	2.10358	14	0.014862	543	1.82104	12	91	0.0075662
response to stimulus involved in regulation of muscle adaptation	205	0.00844895	7.31871	3	0.00318471	380	5.17859	3	8	0.00189155
regulation of glomerular mesangial cell proliferation	206	0.00851167	7.29868	3	0.00318471	645	5.52383	2	5	0.00126103
collagen biosynthetic process	222	0.0101506	4.83164	4	0.00424628	243	6.90479	3	6	0.00189155
positive regulation of arachidonic acid secretion	239	0.010826	12.9065	2	0.00212314	343	9.20639	2	3	0.00126103
superoxide metabolic process	243	0.0110151	3.28399	6	0.00636943	275	3.18683	6	26	0.0037831
positive regulation of transmembrane transport	252	0.0120041	4.59527	4	0.00424628	421	3.68256	4	15	0.00252207
synapse maturation	255	0.012152	6.39025	3	0.00318471	243	6.90479	3	6	0.00189155
protein repair	259	0.012529	11.9485	2	0.00212314	343	9.20639	2	3	0.00126103
regulation of transcription from RNA polymerase II promoter in response to oxidative stress	260	0.0125497	6.31323	3	0.00318471	243	6.90479	3	6	0.00189155
multicellular organismal metabolic process	263	0.0126579	2.63115	8	0.00849257	594	2.36736	6	35	0.0037831
regulation of intracellular pH	270	0.0128547	3.17259	6	0.00636943	570	2.65569	5	26	0.00315258
ventral spinal cord interneuron specification	281	0.0136189	3.13159	6	0.00636943	61	6.90479	6	12	0.0037831
regulation of cellular pH	282	0.0136481	3.13007	6	0.00636943	628	2.55733	5	27	0.00315258
regulation of cholesterol efflux	285	0.0139691	3.58505	5	0.00530786	281	3.6341	5	19	0.00315258
translational initiation	286	0.0141139	2.57863	8	0.00849257	427	1.99876	11	76	0.00693569
ventral spinal cord interneuron fate commitment	295	0.0147831	3.07396	6	0.00636943	73	6.37365	6	13	0.0037831
positive regulation of lipid transport	299	0.0149909	3.06422	6	0.00636943	416	2.76192	6	30	0.0037831
DNA modification	301	0.0151989	2.54324	8	0.00849257	602	2.04586	8	54	0.00504414
adenohypophysis development	307	0.015643	3.03465	6	0.00636943	421	3.68256	4	15	0.00252207
establishment or maintenance of apical/basal cell polarity	318	0.0163829	3.44014	5	0.00530786	638	2.90728	4	19	0.00252207
organophosphate ester transport	336	0.0169937	2.33802	9	0.00955414	549	2.12455	8	52	0.00504414
